# Supplementary material for: Marine viruses discovered via metagenomics shed light on viral strategies throughout the oceans
Source: Nat Commun. 2017 Jul 5;8:15955. doi: 10.1038/ncomms15955 (PMC5504273; doi:10.1038/ncomms15955)
Supplement: Supplementary Data 1 [file ncomms15955-s2.txt]

	BO2_Virome.fastaXGlobal+Ref.sorted.bam	E2008OMZst3viral200m.fastaXGlobal+Ref.sorted.bam	E2008OMZst3viral90m.fastaXGlobal+Ref.sorted.bam	E2008OMZst5viral200m.fastaXGlobal+Ref.sorted.bam	E2008OMZst5viral55m.fastaXGlobal+Ref.sorted.bam	E2008OMZst5viral90m.fastaXGlobal+Ref.sorted.bam	EALOHA_Upper_Euphotic.fastaXGlobal+Ref.sorted.bam	EA_tenuis_DNA_SISPA.fastaXGlobal+Ref.sorted.bam	EA_tenuis_RNA_SISPA.fastaXGlobal+Ref.sorted.bam	EArctic.fastaXGlobal+Ref.sorted.bam	EBritish_Columbia.fastaXGlobal+Ref.sorted.bam	EBur_Rasa2012.fastaXGlobal+Ref.sorted.bam	ECoral_Atoll_Kingman.fastaXGlobal+Ref.sorted.bam	ECoral_Atoll_Kiritimati.fastaXGlobal+Ref.sorted.bam	ECoral_Atoll_Palmyra.fastaXGlobal+Ref.sorted.bam	ECoral_Atoll_Taburean.fastaXGlobal+Ref.sorted.bam	ECtrl_Bur_Rasa.fastaXGlobal+Ref.sorted.bam	EFarol2011.fastaXGlobal+Ref.sorted.bam	EGulf_of_Mexico.fastaXGlobal+Ref.sorted.bam	EIndian_Ocean_GS108.fastaXGlobal+Ref.sorted.bam	EIndian_Ocean_GS112.fastaXGlobal+Ref.sorted.bam	EIndian_Ocean_GS117.fastaXGlobal+Ref.sorted.bam	EIndian_Ocean_GS122.fastaXGlobal+Ref.sorted.bam	EIzu-Ogasawara_Trench.fastaXGlobal+Ref.sorted.bam	EMariana_Trench.fastaXGlobal+Ref.sorted.bam	EOMZst3viral10m.fastaXGlobal+Ref.sorted.bam	EOff_Shikomita_Peninsula.fastaXGlobal+Ref.sorted.bam	EPAB2011.fastaXGlobal+Ref.sorted.bam	EPAB2012.fastaXGlobal+Ref.sorted.bam	EPNorte.fastaXGlobal+Ref.sorted.bam	EPOV_Dunk_Island.fastaXGlobal+Ref.sorted.bam	EPOV_Fitzroy_Island.fastaXGlobal+Ref.sorted.bam	EPOV_LA26A.fastaXGlobal+Ref.sorted.bam	EPOV_LA26D.fastaXGlobal+Ref.sorted.bam	EPOV_LA26O.fastaXGlobal+Ref.sorted.bam	EPOV_LA26S.fastaXGlobal+Ref.sorted.bam	EPOV_LF26A.fastaXGlobal+Ref.sorted.bam	EPOV_LF26D.fastaXGlobal+Ref.sorted.bam	EPOV_LF26O.fastaXGlobal+Ref.sorted.bam	EPOV_LF26S.fastaXGlobal+Ref.sorted.bam	EPOV_LJ12A.fastaXGlobal+Ref.sorted.bam	EPOV_LJ12D.fastaXGlobal+Ref.sorted.bam	EPOV_LJ12O.fastaXGlobal+Ref.sorted.bam	EPOV_LJ12S.fastaXGlobal+Ref.sorted.bam	EPOV_LJ260.fastaXGlobal+Ref.sorted.bam	EPOV_LJ26D.fastaXGlobal+Ref.sorted.bam	EPOV_LJ26S.fastaXGlobal+Ref.sorted.bam	EPOV_LJ4A.fastaXGlobal+Ref.sorted.bam	EPOV_LJ4D.fastaXGlobal+Ref.sorted.bam
AP013358|AP013358.1|G1|uvMED-CGR-U-MedDCM-OCT-S27-C45|UNK	1.5	0	0	0	0	0	0	0	0	0	0	3.05148186195634	1	0	0	0	2.03703703703704	8	1	0	0	0	0	0	0	0	0	3.66666666666667	0	0	0	0	0	0	0	0	0.25	0	0	0	0	0	0	0	0	0	0	0	0
AP013359|AP013359.1|G1|uvMED-CGR-U-MedDCM-OCT-S28-C23|UNK	0	0	2	0	0	0	0	0	0	4	2.68571428571429	1.23206614935508	0.5	0	2	0	7.16496152640895	28	0	0	1.00172711571675	0.5	3.75	0	0	0	0	2.40955125943773	1.43333333333333	3	2	0	0	11.8977272727273	3	68.9004752153043	0.333333333333333	1	4	14.1756048238086	0	0.5	0	2.66666666666667	2	2	0.25	1	0
AP013360|AP013360.1|G1|uvMED-CGR-U-MedDCM-OCT-S40-C16|UNK	0	0	0	0	0	0	0	0	0	0	0	0	0	0	1	0	0	8	0	0	0	0	0	0	0	0	0	3.10083333333333	2	0	0	0	0	0	0	0	0	0	0	0	0	0	0	0	0	0	0	0	0
AP013361|AP013361.1|G10|uvMED-CGR-U-MedDCM-OCT-S34-C1|UNK	0.5	0	0	0	0	0	0	0	0	0	0	4.50207039337474	0	0	1	0	9.42857142857143	0	0	0	0.5	0	129.993270095228	0	0	0	0	0.5	0	0.5	0	0	0	0	0	0	0	1	0	0	0	0	0	0	0	0	0	0	0
AP013364|AP013364.1|G11|uvMED-CGR-C52A-MedDCM-OCT-S37-C18|UNK	0	0	0	0	0	0	0	0	0	0	2	0	0	0	0	0	0	0	0	0	0	0	0	0	0	0	0	0	0	0	0	0	0	0	0	0	0	0	0	0	0	0	0	0	0	0	0	0	0
AP013367|AP013367.1|G11|uvMED-CGR-U-MedDCM-OCT-S31-C11|Verrucomicrobia_phage	0	0	0	0	0	0	0	0	0	0	0	2.66666666666667	0	0	0	1	1.226613944051	1.18602798361441	0	3.1	0	1.20168067226891	0	0	0	0	0	2.13960796422481	0	0	1	0	0	0	0	0	0.2	0	0	1	0	0	0	0	0.533333333333333	0	0	0	0
AP013368|AP013368.1|G11|uvMED-CGR-U-MedDCM-OCT-S25-C42|UNK	0	0	0	0.25	0.5	0	0	0	0	3	68.3676001417937	23.8333570145837	0	0	1.02272727272727	0	79.3976922858621	186.048208604463	6	6.68	13.6341189674523	14.5058758314856	16.1357142857143	0	0	15	0	151.472051712284	11.0933068262273	8.70136880663197	0	0	3	15	4	94.0073951294147	6	4	1	43.2238095238095	5	9	0	5	3.66666666666667	15.1666666666667	10.5	3	1
AP013369|AP013369.1|G12|uvMED-CGR-U-MedDCM-OCT-S43-C17|UNK	0	0	0	0	0	0	0	0	0	0	0	1	0	0	0	0	2.4	0	0	0	0	0	0	0	0	0	0	0	0	0	0	0	0	0	0	0	0	0	0	0	1.25	0	0	0	1	0	0	0	1
AP013370|AP013370.1|G13|uvMED-CGR-C115A-MedDCM-OCT-S39-C87|UNK	0	0	0	0	0	0	0	114.760071592135	0	0	0	47.2818032171481	5.41666666666667	2	2.4	3	306.443508794372	551.983313405528	0.333333333333333	106.100516518221	111.474435792066	94.2867798654864	59.6210184273274	0	0	1.25	0	245.770801850421	97.0828203234779	59.2884144427001	0	2.36111111111111	0	0	0	0	0	0	0	0	0	0	0	0	0	0	0	0	0
AP013372|AP013372.1|G13|uvMED-CGR-C70A-MedDCM-OCT-S35-C74|UNK	0	0	0	0	0	0	0	2.14098450759389	0	0	0.5	8.01025641025641	0	0	0	0	12.1646859083192	64.0994465935093	1	7.53092959671907	3.54783192180027	4.29563748944554	0	0	0	1	0	57.2685911383505	6.07594936708861	2.02040816326531	0	1	0	0	0	0	0	0	0	0	0	0	0	0	0	0	0	0	0
AP013374|AP013374.1|G13|uvMED-CGR-C78-MedDCM-OCT-S42-C9|UNK	0	0	0.333333333333333	0	0	0	0	234.36364182172	0	0	23.4670708634331	70.594029785991	7.85714285714286	0	8.74206349206349	3.45	280.663665745953	700.430151737712	3.5	29.5330077697938	67.142445397097	150.690232347852	25.668874161494	0	0	28.5923076923077	0	438.580094167654	17.9097337971812	36.3577252199947	5.03333333333333	0.916666666666667	0	4	0	6	0	3	0	27.9611888111888	9.16666666666667	12.875	1	5.66666666666667	0	0	9	2	0
AP013375|AP013375.1|G13|uvMED-CGR-U-MedDCM-OCT-S29-C4|UNK	0	0	0.333333333333333	0	0	0	0	424.12320193896	0	0	1.33333333333333	7.18100005576001	0	0	1.15111111111111	0	46.0514037754077	68.6448466341486	0.616666666666667	15.8201203364539	13.6050920479355	8.57306724016687	17.0136466971505	0	0	6	0	45.8515817787257	7.02050652050652	2.4018115942029	0	0.166666666666667	0.0526315789473684	1	0	0	1	2.83333333333333	0	0	1.41666666666667	3.25	0	0.333333333333333	1	0.2	0	0	0.333333333333333
AP013376|AP013376.1|G13|uvMED-CGR-U-MedDCM-OCT-S34-C52|UNK	0	0	6	0	0	0	0	283.181756511255	0	0	2	12.3894486826451	4.33333333333333	0.333333333333333	0	2.01369863013699	100.077248196675	804.949099164612	1.33333333333333	142.955156597263	358.133504619328	267.063027114751	66.892386449251	0	0	1.28333333333333	0	862.134170492911	25.7245070874409	5.82040816326531	1	8.75	0	0	0	2	0	0	2	6	1	4	0.333333333333333	0	0	0	0.25	0	0
AP013377|AP013377.1|G13|uvMED-CGR-U-MedDCM-OCT-S36-C15|UNK	0	0	0	0	0.333333333333333	0	0.533333333333333	273.983627311669	0.25	0	10.6176470588235	126.14907778089	0.342857142857143	0	4.08691328560064	8.89109589041096	432.405020262716	1369.22608349859	6.29166666666667	128.552268972119	198.161596213058	337.724610288328	165.497419849216	0	0	12.1011655011655	0	735.123503643907	44.1084000167866	51.1347163380187	11.3928571428571	0.7	0	0	0.25	2.7	0	0	1.07692307692308	9.53263403263403	0.75	8.78333333333333	1	0.666666666666667	0	0.2	0	0	0
AP013378|AP013378.1|G14|uvMED-CGR-U-MedDCM-OCT-S23-C32|UNK	1.00917431192661	0.5	2.4	1	1	1	0	7	0	0	0	21.3040011094931	3	0	9	8.875	62.5876547614948	86.3072928991241	0	5.37142857142857	11	5.64327485380117	8.85714285714286	0	0	0.5	0	79.8605748867387	2	12.9548076923077	1	0	0	0	0	0	0	0	0	0	0	0	0	0	0	1	0	0	0
AP013379|AP013379.1|G14|uvMED-CGR-U-MedDCM-OCT-S28-C43|UNK	0	0	3	0	0	0	0	0.666666666666667	0	1	5.75	53.182263577332	0.5	2	10.3035975518734	15.1042735042735	410.341295331761	2963.09601796686	14.030303030303	9.52772917805722	30.4107323268888	36.592559510028	12.5720551378446	0	0	2.5	0	1933.1323317989	34.929663722073	105.516206586684	3.44871794871795	0.2	0	0	0	2.4	0.333333333333333	0.5	3	1.75555555555556	0	5	0	0	0	0	0.333333333333333	0	0
AP013380|AP013380.1|G14|uvMED-CGR-U-MedDCM-OCT-S31-C41|UNK	0	0	0	1	0	0	0	0.333333333333333	0	0	0	23.9065354593451	0	1	1	1.55555555555556	80.7367876500638	113.840040850195	1	4.43444444444444	5.88983739837398	20.092087542418	6.08869068156302	0	0	2	0	49.4258438229042	2.70527815680255	7.03403227941767	1.6	1.14285714285714	0	1	0	0	0	0	0	2	0	0	0	0	0	0	0	0	0.5
AP013381|AP013381.1|G14|uvMED-CGR-U-MedDCM-OCT-S36-C63|UNK	0	0	27.8888888888889	0	3	0	0	8.18918918918919	0	0	2	44.0180241090514	0	6	3.58181818181818	30.4921997021539	176.063137379476	839.139671566995	10.875	29.6419398795672	34.4727111238837	121.742656907451	32.7691549642769	0	0	16.2424242424242	0	584.070902162178	9.22222222222222	20.5187223132742	5.43859649122807	0	0	0	0	1.008	3	0	0	2.66666666666667	0	0	0	0.833333333333333	0	0	0	0	0
AP013382|AP013382.1|G14|uvMED-CGR-U-MedDCM-OCT-S45-C13|UNK	0	3.5	12.8971916971917	2	0	1	0	13.2384268150087	3.86884199134199	0	4.23076923076923	38.9485375036087	1	4.35	6.9047619047619	6.15835011002388	164.485081937634	166.532989275309	2	56.1503003234247	18.7099405012558	25.3256026015021	24.5273574353656	0	0	4.68181818181818	0	143.555086182413	29.6352576545468	36.9852889496945	0.032258064516129	0	0	0.333333333333333	0	0	5.61481481481481	3	2.57692307692308	0	0	2.19166666666667	2	0	1.08333333333333	0.25	0	1.25	0.2
AP013383|AP013383.1|G15|uvMED-CGR-C110A-MedDCM-OCT-S24-C13|UNK	0	0	0	0	0	0	0	0	0	0	7.0195530726257	35.2127866355989	0	1	10.1315789473684	13	190.514997867523	106.623228251746	4.1304347826087	4.75676786470574	14.3455793018353	8.17141062361154	9.93846653220998	0	0	3.6	0	81.1237943548215	13.0933549577785	14.4414998393241	3.92857142857143	0.5	0	2.08333333333333	0	1.33412698412698	1	1	2	7.10942804829666	0	2.15151515151515	0	2.5	0	0	2	1	0
AP013384|AP013384.1|G15|uvMED-CGR-C111A-MedDCM-OCT-S34-C44|UNK	0.5	0	0	0	0	0	0	6	0	0	2.68571428571429	5	0	0	0	0	37.2498432164768	51.3712029409376	0	5.08333333333333	0	0.5	4	0	0	0	0	43.7027521557189	15.3125	1	4	0	0	0	0	0	0	0	0	0	0	0	0	0	0	0	0	0	0
AP013385|AP013385.1|G15|uvMED-CGR-C16-MedDCM-OCT-S39-C44|SAR11_Pelagibacter_phage	4.40402998412494	2	7.18717948717949	1.125	0	0	0	13.5352283133774	0	1.43382352941176	7.08250085855552	24.8629409270888	6.32051282051282	4.09084967320261	0.25	3.56046993642902	99.6647292074667	143.070480689912	4.24081632653061	36.0716612138363	42.4088005638638	33.8094382909986	1	0	0	25.3674943907142	0	117.424565281473	19.8529823113502	14.3490730759886	0.666666666666667	4.18813131313131	0	1	0	1.68957143077802	5.23333333333333	0	0	0	0.333333333333333	4.92648351648352	0	0	0.0833333333333333	0	0.0833333333333333	0	0
AP013386|AP013386.1|G15|uvMED-CGR-C23-MedDCM-OCT-S37-C51|pelagiphage	27.8772868319712	0.5	0	0	0	0	0	137.40245419037	0	4.68853450471098	20.3287333845997	91.5344161666409	19.1495877987711	2.65	31.1052578618862	9.62967872006471	297.645396107805	1652.19922785171	41.8353834859487	59.5353791507345	34.6192850013259	316.588515110445	122.240449916577	0	0	53.1888625930157	0	2497.84037723578	53.498693148472	0.366666666666667	14.6677173703489	9.30176644820608	0.273448773448773	0.125	1.30952380952381	0	5.66168300653595	0.507575757575758	0.333333333333333	56.2482853408751	0.511111111111111	0.611111111111111	0	4.71153156045926	3.66666666666667	15.0607600732601	1.19444444444444	9.79166666666667	0.395833333333333
AP013387|AP013387.1|G15|uvMED-CGR-C42-MedDCM-OCT-S29-C52|pelagiphage	34.4879394352411	1	1.08333333333333	0	0	0.666666666666667	0	377.566139305291	0	4.68590576090576	338.950676946377	670.344890897955	38.9256610791862	9.73333333333333	142.448092633435	30.3158308039887	3479.10745259844	5507.83118923683	34.4753268837956	309.601304215922	446.114884599583	845.709342532147	397.491759691495	0	0	60.4348692183044	0	3347.09648724725	378.826965702808	518.825327800541	25.9177873625135	32.7694251279692	1.65959128590708	0.458333333333333	0.5	22.6437683487843	3.73050723786018	3.52777777777778	0	51.1631358365682	0	0	0	8.05782262122633	0.166666666666667	5.75520631329455	18.1844362783137	0	0.121794871794872
AP013388|AP013388.1|G15|uvMED-CGR-C54-MedDCM-OCT-S36-C37|UNK	0	0.5	0	0	0	0	0	14.6180462189791	0	0	0.5	9.45721525263348	0	0.5	3.16533936651584	4.88576612903226	61.3786149480949	118.690908559881	0.25	0.5	12.3742909456523	11.5538419259483	0.5	0	0	1.16666666666667	0	37.788532788779	3.96580930093874	14.1689429632404	0.3	1.25	0	0	0	0	0	0	0.333333333333333	0.333333333333333	0	0	0	0	0.2	0	1.5	1.5	0
AP013389|AP013389.1|G15|uvMED-CGR-C54A-MedDCM-OCT-S39-C35|UNK	0	0.5	0	0	0	0	0	0	0	0	0.5	13.6244690939128	0.5	0.5	1.58076923076923	0	12.1580235969991	0	1.54	0.5	0	0	1	0	0	1.16666666666667	0	19.3697746743016	0	0	0.3	0	0	0	0	0	2	0	0.333333333333333	1.20425636775872	0	0	0	0	0.2	0.5	0	1.5	0.5
AP013392|AP013392.1|G15|uvMED-CGR-C6A-MedDCM-OCT-S43-C64|UNK	4.33476018965876	0.333333333333333	0.333333333333333	1	0	0	0	1.33333333333333	0	0	6.14889943892965	91.8085462677026	5.64087301587302	0	8.50914053343974	7.2515873015873	518.528018479414	754.998974959988	0.833333333333333	120.467230729544	46.2436944573952	2.03333333333333	14.1921418150133	0	0	0	0	560.0452402648	96.2102610810926	110.211035176963	4.43613459553862	1	1.01666666666667	0.0666666666666667	3.33333333333333	5.64933482574778	1.33333333333333	0	0	8.71627495709805	0.2	0	0	5.78030303030303	0	2.46753246753247	0	0.333333333333333	0
AP013393|AP013393.1|G15|uvMED-CGR-C72-MedDCM-OCT-S43-C21|UNK	0	7.5	6.95238095238095	12.7444444444444	0	0	0	66.2069102805814	0	4	33.7982517482517	34.7932680486094	0.166666666666667	0	3.61484593837535	1	198.555416881844	249.982933347099	6.67857142857143	17.7482119690243	12.4253330148969	10.8279310736903	8.42347456986724	0	0	0	0	170.458012171413	22.654989905203	36.1055420680484	3.49358974358974	0	0	0	0	0.833333333333333	15.5238095238095	0	0	0	1	0	0	0.5	1	0	0.833333333333333	0	0
AP013394|AP013394.1|G15|uvMED-CGR-C85-MedDCM-OCT-S24-C7|UNK	0	0	0	0	0	0	0.333333333333333	14.4603174603175	0	0	0	22.6305617651765	0	0	0	0	72.7238562430411	18.0967741935484	0.833333333333333	1.38496325607688	2.5	1.5	0	0	0	0	0	4.71580625257096	0	0	0	0	0	0	0	0	0	0	0	0	0	0	0	0	0	0	0	0	0
AP013395|AP013395.1|G15|uvMED-CGR-C85-MedDCM-OCT-S43-C18|UNK	0	0	0	0	0	0	0.333333333333333	33.6296296296296	0	0	0	23.4630846228508	0	0	3	0	100.431522751119	15.6032258064516	0.833333333333333	5.30300844341663	0	2.71428571428571	0	0	0	0	0	10.2009957588051	1.7	1.5	0	0	0	0	0	0	0	0	0	0	0	0	0	0	0	0	0	0	0
AP013396|AP013396.1|G15|uvMED-CGR-C99-MedDCM-OCT-S44-C25|UNK	2.25963919249846	0	0	0.5	0	0	0	0	0	5.43627450980392	6.03608545125255	49.8916384746812	0	3.33333333333333	3.7573594756259	0	115.512061426881	506.009842416956	12.4434205101498	1.44266704033893	3.45651287596043	22.4852543001301	4.95079068009302	0	0	4.03997073309994	0	469.398269172858	198.479208924735	11.5606057886618	0.1	0	0	0	0	1.34196623780109	0	0	1.5	1.34477516053807	0	1.2668253968254	0	4.59841893039049	0	0	0.0833333333333333	0.5	0.0384615384615385
AP013397|AP013397.1|G15|uvMED-CGR-U-MedDCM-OCT-S25-C46|SAR11_Pelagibacter_phage	29.8488720771549	1	0	3.375	0.5	0	0	11.6795818498563	0	0.5	7.25856436123146	17.3455427928167	0.166666666666667	3.21388888888889	5.12116756345357	3.71778221778222	79.9594942817251	148.485532642274	0.5	11.8425930049586	29.1876146828407	41.8772163563003	16.1845569802685	0	0	16.6639072588918	0	140.957106092971	4.46336401429884	20.9294631392814	0.666666666666667	0	0	0	0	2.21781146620995	0	0	1.33333333333333	7.24350484253676	0	0	1	2.3411941256418	0.783333333333333	6.51303418803419	4.47286967418546	0	0
AP013398|AP013398.1|G15|uvMED-CGR-U-MedDCM-OCT-S30-C38|SAR11_Pelagibacter_phage	11.9513234833672	0	0	2.14423076923077	2	0	0	113.359888766616	0	1.25	0	63.4821423477955	0.142857142857143	6.33627450980392	5.15728200443005	2.49515893313847	287.583072963845	573.625665582605	5.16428571428571	58.4960401248447	89.6631136426329	124.29428366876	26.3269694760845	0	0	8.08079099784927	0	426.045482618551	11.4240239015266	19.3786808539708	5.51467258794845	1.82361111111111	0	0	0	0	0	0	1	0	0	4.42857142857143	2.5	0	2	0	0	0	0
AP013399|AP013399.1|G15|uvMED-CGR-U-MedDCM-OCT-S40-C42|SAR11_Pelagibacter_phage	26.1779198693897	0	0	0.5	0	0	0	95.4822556208332	0	0	2.52157232057088	18.919573881	0	6.93627450980392	0.25	0	108.417769890669	231.496159793789	1	7.26052083096556	24.6962593534707	33.6066878496768	11.8014133622303	0	0	0	0	144.683266333356	8.94687992100108	14.7400598141437	1.54003831417625	0	0.5	0	0	0	1.66666666666667	0	0	7.62200910129149	0.333333333333333	3.31071428571429	0	0.5	0.2	0	2.1454346092504	0	0
AP013400|AP013400.1|G15|uvMED-CGR-U-MedDCM-OCT-S30-C37|UNK	5.67669350351265	0	1.36666666666667	3.6	0	0	0	75.3846170594689	0	0	3.42881109141555	61.4756359309531	0	0.5	0.25	1.5	160.775571098598	430.150772026531	1.54347222222222	1.90465994949402	13.8586147879351	28.1985785011874	7.7881064892592	0	0	0.333333333333333	0	507.612888794561	47.0145419168977	25.8907157883521	0.6	0	0	0	0	0	0	0	0.333333333333333	0	0	0	0	0	0.2	0	0.0833333333333333	0	0.5
AP013401|AP013401.1|G15|uvMED-CGR-U-MedDCM-OCT-S37-C49|UNK	10.7597427324934	2	3.9	4.375	0	0	0	58.4879744345304	0	0	9.60414394899103	15.4900106577942	2.39583333333333	7.8	0	3.5	85.5810148218425	272.408891280287	9.49192821067821	27.0527642731692	65.6423552321744	44.4476415680845	19.6142675272079	0	0	6.53472880061115	0	216.84545074379	10.4046025605251	20.2593740794624	0.666666666666667	5.56368806631965	0	1.33333333333333	0	0	0	2	1.5	7.35125294519839	2.61666666666667	0	1	1.39593289532622	0.583333333333333	0.333333333333333	0	1.725	4
AP013402|AP013402.1|G15|uvMED-CGR-U-MedDCM-OCT-S38-C27|UNK	0	0	0	0	0	0	0	99.0732801544864	0	0	3.07557997557998	138.084402370927	4.09677419354839	0	0	1.33333333333333	288.336565699034	1249.74972983815	5.5	58.005011292934	28.5175423091027	13.3148712884943	8.53228401584234	0	0	10.2831810319756	0	1035.18828587393	47.3143509151734	63.6048380500194	2	1	0	1	0	0	2.14285714285714	0	2	0	0.666666666666667	1	1	1	1	1	0	0	0.5
AP013403|AP013403.1|G15|uvMED-CGR-U-MedDCM-OCT-S41-C7|UNK	0	0	0	0	0	0	0	1.59259259259259	0	0	1	71.887567843831	0	0	0	0	320.737518544545	11.2259755387303	0	1.44918918268776	0.5	0	0	0	0	0	0	25.7884481665216	6.8	9.5	2.14285714285714	0	0	0	0	0	0	0	0	0	0	0	0	0	0	0	0	2	0
AP013404|AP013404.1|G15|uvMED-CGR-U-MedDCM-OCT-S41-C82|UNK	4.1025641025641	0	0	0	0	0	0	0	0	0.2	4	18.4187303216348	0	0	0	0	177.442090806371	250.58858262842	1	54.8752436647173	1.53270365997639	13.4315789473684	3.53813813813814	0	0	0	0	122.030329424496	37.9423707909149	19.7166574547993	0	0	0	0	0	0	0	0	0	0.2	0	0	0	1.09090909090909	0	1	0	0	0
AP013405|AP013405.1|G15|uvMED-CGR-U-MedDCM-OCT-S42-C63|UNK	2.19407172445425	0	0.333333333333333	0	0	0	0	0.25	0	0	0	25.9353161593584	0	0	7.06149732620321	0.5	152.895418734971	400.822097422931	0.5	41.1710195094281	9.00143854837666	10.2055010230351	3.61190746999385	0	0	2.09679704146616	0	160.156384024915	28.9095460452071	15.9454907137145	1.66083713034933	0	0.333333333333333	0	0	21.217901889702	0	0	0	22.4249521269972	0	1.07919254658385	1	0	0	0	0	0	0
AP013406|AP013406.1|G15|uvMED-CGR-U-MedDCM-OCT-S46-C34|UNK	4.84464296446142	1	0	2.2	0	0	0	11.801678311604	0	9.875	0	172.786371129159	0.142857142857143	3	0	0.5	444.144307252462	156.521243005562	6.63560606060606	0	0.5	3.48917628650908	2.34130924349363	0	0	7.73815719846132	0	156.538210778549	22.6139117785878	35.9782083478352	1.1	1.49707602339181	0	0	0	0	0	0	0.833333333333333	0	0	0.25	0	0	0	0	0	0	0.166666666666667
AP013407|AP013407.1|G16|uvMED-CGR-C10-MedDCM-OCT-S30-C55|UNK	0	1	0.333333333333333	1	0	0	0	20.7575010359535	0	0	0	22.6390927315178	1	0	5.24080267558528	0.5	44.6087170518044	97.5888298910773	4.36111111111111	0.5	2.74574503388288	33.6103368643103	9.10476190476191	0	0	5.45574229691877	0	36.7138629177104	0	13.8488948514957	0	0	0.5	0	1.33333333333333	1	0.833333333333333	7	0	1.29347826086957	0.5	4	5	1	0	0	2	0	4.8
AP013409|AP013409.1|G16|uvMED-CGR-C105A-MedDCM-OCT-S28-C49|UNK	0	0	0	0	0	0	0	3.9577330052209	0	0	2	19.6437589427678	2.1	0	8.62718802936194	4.86458333333333	107.575821908224	395.583210094458	0	25.5591727350815	23.4670145145421	34.0761919676875	5.51344470091048	0	0	7.46435786435786	0	413.776143266721	10.2063887093299	11.5850097431844	3.31666666666667	0	0	1	0	1.28262599469496	0	0	0	0	0	0.2	0	0.5	0	0	0	0	0
AP013410|AP013410.1|G16|uvMED-CGR-C107A-MedDCM-OCT-S27-C42|UNK	0	0	0.5	0	0	0	0	0.583333333333333	0	0	1	56.3898348516355	2.06666666666667	1.125	4.30179358565131	1.06702702702703	202.177465566936	128.562755283385	6	6.79858135996611	3.16512215546571	23.5005305052703	26.79346877792	0	0	9.14583333333333	0	114.311233087642	9.12309941520468	21.9327366327366	0	3	0	2	0	1	0	1	0	4.5976437976438	0	0	0	2.25	0	0	2	0	0
AP013411|AP013411.1|G16|uvMED-CGR-C108A-MedDCM-OCT-S29-C43|UNK	0	0	0	0	0	0	0	2.99083839606571	0	0	0	14.9248056126459	0	0	2.0625	1	38.9307864748964	10.5643254871498	0	2.77668971655819	3.64392275463704	55.7963126250726	8.44940961337513	0	0	0	0	19.7001160164472	6.44434858212948	3.3456582944358	0	1.25	0	0	0.5	1.17982456140351	0.5	0	0.15	3	0	0	0	1.08502477914243	2	3	2	3	0
AP013412|AP013412.1|G16|uvMED-CGR-C10A-MedDCM-OCT-S46-C61|UNK	0	0.5	0.333333333333333	0	0	0	0	21.3671675946724	0	0	2.5	7.84213355578697	1	0	2.51255820053774	2.4	48.8494717412069	91.642404451302	0	5.39945198695331	11.8933590716639	19.8571602256852	4.86431803490627	0	0	3.32787114845938	0	107.810145958998	5.45211579912641	4.70520098381154	7.00811399855628	4.61538461538462	0.5	0	0	1	0.833333333333333	0	0	0	0.5	0	0	1	0	0	0	0	1.2
AP013414|AP013414.1|G16|uvMED-CGR-C48A-MedDCM-OCT-S29-C21|SAR116_phage	0.333333333333333	0.333333333333333	0	0	0	0	0	0	0	0	0	15.2916666666667	2	0	2.0568356374808	3	24.6823573516078	20.3034864423772	1	1.30416666666667	7.96759875335218	8.17733240207051	1	0	0	0	0	19.4389118346235	3.68571428571429	5	0.5	0	0	0	0	0.333333333333333	0	0	0	0	0	0	0	0.166666666666667	0	0.666666666666667	0	0	0
AP013416|AP013416.1|G16|uvMED-CGR-C48B-MedDCM-OCT-S24-C17|SAR116_phage	0.333333333333333	0.333333333333333	0	0.333333333333333	0	0	0	0	0	0	0	0	0	0	0	0	8.5	0	0.5	0.5	1	0	1.33333333333333	0	0	0	0	0	0.5	1	0	0	0	0	0	0.333333333333333	0	0	0	0	0	0	0	0.166666666666667	0	0.666666666666667	0	0	0
AP013418|AP013418.1|G16|uvMED-CGR-C48B-MedDCM-OCT-S30-C14|SAR116_phage	0.333333333333333	0.333333333333333	0	0.333333333333333	0	0	0	0	0	0	0	2.38393303683064	0	0	1	0	8.5	31.2990239095158	0.5	0.5	1	3.68341435897064	1.33333333333333	0	0	0	0	15.136344437547	0.5	1	4	0	0	0	0	0.333333333333333	0	0	0	0	0	0	0	0.166666666666667	0	0.666666666666667	0	0	0
AP013421|AP013421.1|G16|uvMED-CGR-C49A-MedDCM-OCT-S31-C44|UNK	2.06451612903226	0	0	0	0	0	0	102.311111111111	0	0	2.33333333333333	7.8117609471258	0.5	0	0	0	54.221792926488	21.5588193426479	0.5	19.7532467532468	11.4585448033293	86.4775281088232	2.14285714285714	0	0	1	0	36.5327270023404	15.5495622065508	1.25	20.9013157894737	27.7953444405057	0	0	0	5.69090909090909	1	0	0	0	0	5	0	0	0	0	0	0	0
AP013423|AP013423.1|G16|uvMED-CGR-C53A-MedDCM-OCT-S34-C54|UNK	2.19498716854642	0	0	1	0	0	0	231.08108117036	0	0	3.04166666666667	36.3766957737987	3	2	1.35658914728682	5.41666666666667	133.729356398345	248.8274211909	0	18.2357933024219	17.8947897042711	10.5976070841517	14.7649042173118	0	0	1.5	0	149.470834422622	13.1563110634447	38.2249481893421	3.27777777777778	4.25	0	0	0	3.3030303030303	5	1	1	13.6875836230436	0	3	0	0	0	0	0	0	0
AP013424|AP013424.1|G16|uvMED-CGR-C55-MedDCM-OCT-S33-C61|UNK	0	0	0	0.25	0	0	0	0.583333333333333	0	1.5	0	12.6405565524873	0	1.28571428571429	4.07619047619048	0	70.9762675539635	30.7298359895505	0	6.67156119063127	6.55628804768977	18.6255441759819	0	0	0	0.5	0	49.5447018310338	1.95489921325416	6.4698275740269	0	2	0	0	0	5.68888888888889	0	0	0	1	0.5	0	0	0.416666666666667	0	0.333333333333333	0	0	0
AP013425|AP013425.1|G16|uvMED-CGR-C55A-MedDCM-OCT-S46-C84|UNK	35.0561323251763	0.2	1	0.45	0	0	0	0.583333333333333	0	0	0	34.6679375114804	0	0	1.33333333333333	0	112.148025390401	47.9754074169639	0.5	11.3961921771327	5.69860318725178	5.35973477903063	12.741398407298	0	0	0.5	0	87.6018728215751	14.6736298184574	4.00856873394206	2.08010012515645	0	0	0.333333333333333	1	11.5784188034188	0	0	0	2	0.5	0	0	0.416666666666667	0	0.333333333333333	0	0	0
AP013426|AP013426.1|G16|uvMED-CGR-C57-MedDCM-OCT-S27-C24|UNK	0.65	0.2	0.333333333333333	0	0.333333333333333	0.142857142857143	0	0.333333333333333	0	0.5	2.75	34.5814082193843	1	0	0.2	3.66666666666667	116.171613045194	83.0304076725813	1	0	6.36175917455672	15.616424197857	0.333333333333333	0	0	1.16666666666667	0	75.6443065247365	0.333333333333333	18.1257521270024	0	3.25757575757576	0	0.75	0	0	0	2	0	0	0	0	0	0.783333333333333	0.601190476190476	0	0	2	0.2
AP013427|AP013427.1|G16|uvMED-CGR-C57A-MedDCM-OCT-S25-C28|UNK	0.65	0.2	0.333333333333333	0	0.333333333333333	0.142857142857143	0	0.333333333333333	0	0	0	0	0.142857142857143	0.5	1.2	0.333333333333333	59.4421177205478	25.7254679616561	1	4.43627807180279	1	1	0.833333333333333	0	0	1.16666666666667	0	0	0.833333333333333	1.5	0	0	0	0.25	0	0.5	0	0	0	0	0	0	0	0.783333333333333	1.10119047619048	0	0	0	0.2
AP013428|AP013428.1|G16|uvMED-CGR-C57A-MedDCM-OCT-S39-C32|UNK	0.65	0.2	0.333333333333333	0	0.333333333333333	0.142857142857143	0	0.333333333333333	0	0	2.125	14.1229474523957	0.142857142857143	0.5	1.2	0.333333333333333	8.38894491112493	0	1	4.43627807180279	1	1	0.833333333333333	0	0	1.16666666666667	0	15.3902082988806	0.833333333333333	1.5	0	0	0	0.25	0	0.5	0	0	0	0	0	0	0	0.783333333333333	1.10119047619048	0	0	0	0.2
AP013429|AP013429.1|G16|uvMED-CGR-C58A-MedDCM-OCT-S43-C47|UNK	0	0.2	3.50952380952381	2	0	0.142857142857143	0	19.923301175656	0	0	9.15927196354141	59.3338929746876	0	1.07692307692308	0.2	0	204.875687446242	109.024600228521	0	0	13.1922987727168	22.4633355764393	9.44898512041645	0	0	8.61204068896014	0	145.305074420007	10.5667360589382	9.62279396030884	0	0	0	0.75	0	19.7548127364554	3.88888888888889	0.2	0	8.78802978030588	0.583333333333333	0	0	0.45	0.267857142857143	0	4.52555949797329	0	0.2
AP013430|AP013430.1|G16|uvMED-CGR-U-MedDCM-OCT-S25-C55|UNK	0	0	0	0	0	0	0	47.6305427200737	0	0	4.8	94.7797422286667	2	0	7.27678571428571	1.5	217.563218805158	200.955228371475	6.13095238095238	34.1919617791934	58.3161167573875	64.4607489036041	42.3387938712861	0	0	6.90455182072829	0	182.990099997739	17.4587262359991	40.1573579067597	26.3920346320346	7.71428571428571	0	0	0	1	0	0	3	0	0	0	2	0	0	5	0	1	0
AP013431|AP013431.1|G16|uvMED-CGR-U-MedDCM-OCT-S25-C59|UNK	0	0	0	1	0	0	0	6.87746982846614	0	1	1.2	34.0099559715214	1.1	0	7.65833333333333	2	168.879825635861	265.531430527831	0.333333333333333	37.9364871139252	50.1625985775305	64.0581416198734	39.5012591794681	0	0	0	0	164.93844270194	8.72612574296971	16.9748440409721	5.63074708046712	8.38331475287997	0.142857142857143	0	0	5.91666666666667	0	0	0	14.5669395765853	0	0	0	1.75	0	1	1	0	0
AP013432|AP013432.1|G16|uvMED-CGR-U-MedDCM-OCT-S25-C65|UNK	0	0	0	0	0	0	0	10.9611123565083	0	0	1.19607843137255	7.80191935441747	1	0	0	3.2	31.1271343208093	202.712905030143	0.111111111111111	13.8423038318988	18.2159228925436	6.86861896273661	6.2328811597673	0	0	1.14285714285714	0	137.341207837958	7.57539000318283	5.76445265044884	2.66666666666667	5	0	0	0	3	0	0	0	0	0	0	0	0	0	0	0	0	0
AP013433|AP013433.1|G16|uvMED-CGR-U-MedDCM-OCT-S27-C44|UNK	0	0	0.0833333333333333	0	0	0	0	4.00099101911989	0	0	0	57.9926591054156	1	1	1.22439024390244	2.47619047619048	170.407973623662	334.996561782794	0	9.40196875673705	17.5735666395484	12.4713477891334	8.38949927642627	0	0	3.05555555555555	0	189.317251073209	9.49395513082193	19.0644724071061	0	0	0	0	0	0	0	0	0	0	0	0	0	0	0	0	0	0.25	0
AP013434|AP013434.1|G16|uvMED-CGR-U-MedDCM-OCT-S32-C65|UNK	0	0	0.333333333333333	0	0	0	0	261.560677587795	0	0	3.0966151823858	196.478865772865	4	3.66666666666667	45.0612881482447	14.7333333333333	780.652138909889	1264.90220614682	11.8888888888889	32.4349833741138	112.196978035456	182.303378110203	15.7876123876124	0	0	10.5428571428571	0	836.025131660986	65.1387423793633	107.199357487895	54.5594603491905	35.6897435897436	0	0	0	2.22222222222222	0.5	0	0.25	1.05263157894737	0	0.5	0	0.5	0	0	1	0	0
AP013435|AP013435.1|G16|uvMED-CGR-U-MedDCM-OCT-S37-C71|UNK	0	0	2	0	0	0	0	60.1686390084728	0	5.5	4	71.0722482246914	3.5	1	6.56517094017094	1.33333333333333	200.770313745336	534.821015149985	0.833333333333333	67.4581069148158	87.68068586097	52.6760100844618	32.6217578224564	0	0	3	0	486.660993890574	36.5987009245195	37.5173229034509	19.8150333000333	12.6212121212121	0	2	0.5	7.78787878787879	2	0	0	12.0181818181818	0	0	0	2	2	0	0.333333333333333	0	0
AP013436|AP013436.1|G17|uvMED-CGR-C100-MedDCM-OCT-S26-C29|pelagiphage	0	0.2	0	3.95238095238095	0	0	0	383.46229382489	0	0.125	10.1480997122514	144.110461212271	16.6374150951847	0.4	55.7829795931115	29.1564623116348	546.593168525256	604.606028885869	9.12774287619863	218.794800387715	243.685628551969	259.191488815987	133.860984217467	0	0	12.7521699717352	0	319.640933136975	84.3483281503891	94.3317043257472	21.8139262554897	33.9994923773225	0	1.5	0.0769230769230769	6.82681992337165	10.6468494468494	14.7080211455211	10.3148877438351	25.9978806543368	3.61490683229814	2.86666666666667	6.72820512820513	18.9708998806551	0	4.5	5.52222222222222	15.851936951937	0
AP013437|AP013437.1|G17|uvMED-CGR-C100-MedDCM-OCT-S33-C20|pelagiphage	1.34412145206971	0.7	8.66666666666667	0	0	0	0	701.576809540923	0	0.125	10.9199622910574	232.394234994469	34.4170657644063	1	49.9255613889913	23.011818770361	618.234924377011	926.739525805916	26.3213255334111	254.702865106784	345.910587876481	399.323925747696	159.384789458243	0	0	22.2448166483405	0	433.463281591844	83.3365324658887	81.871146932538	24.2980156378746	21.9993189241473	0	2	0	15.3915338442562	3.7026677026677	14.9284916472417	25.1667954852165	56.917645175588	3.44824016563147	7.34848484848485	7.37820512820513	15.2145897113639	4	0.166666666666667	4.70210803689065	9.20073856036675	1.5
AP013438|AP013438.1|G17|uvMED-CGR-C113A-MedDCM-OCT-S35-C17|UNK	4	0	0	1	0	0	0	0	0	0	2.66666666666667	32.4300811435122	1	2	8.467355590885	2	100.8193749082	39.5574754506633	1.16666666666667	4.35341889780582	13.3193349467375	8.24236331807908	5.9145082801841	0	0	6.15357142857143	0	40.7060289166569	6.85680190278085	19.8356092712355	5.88490342205113	1.13592539908329	0	0	0	7.4054347826087	0	0	0.5	8.47126068376068	0	0	0	5.53587223587224	0	1	5.1	0	0
AP013439|AP013439.1|G17|uvMED-CGR-C18A-MedDCM-OCT-S41-C53|UNK	0	2	2.66666666666667	0	0.333333333333333	0.25	0	0	0	17.3859643940289	45.1485758759806	11.5113010390432	0	0	2.24667931688805	1.57692307692308	61.9458520959094	44.2273660702358	2.04	11.4324262354426	15.2456231993008	8.16938972175098	7.09780512364593	0	0	2.025	0	10.6971384533087	25.0042221237037	23.0103665431535	0.166666666666667	0	0	0.5	0	0	0	0.5	0	21.0296088469433	0.333333333333333	24.5055684405323	0.5	0	0	2	1	0	0
AP013440|AP013440.1|G17|uvMED-CGR-C19-MedDCM-OCT-S26-C54|UNK	0	0	1	0	0	0	0	0.5	0	1	0.5	39.1650563847096	6.5	1.5	6.22525252525252	16.8380952380952	103.203159071444	57.2020960459568	0	125.153417186588	152.801724022146	139.219513421467	18.163546941359	0	0	0	0	36.4474104132048	2.08333333333333	14.8831912750514	5.29835164835165	15.1956168831169	0	3	0	4.55555555555555	0	1	0	1.25720161977835	0	0	0	0	0	0	0	1	0
AP013441|AP013441.1|G17|uvMED-CGR-C22-MedDCM-OCT-S33-C34|pelagiphage	30.8356770494163	0.142857142857143	0.533766233766234	2.39285714285714	0	0	0	263.377456280875	0	4.89023870417732	20.5196021642207	76.8077662291613	13.3376925216167	9.35098039215686	55.5482828664641	15.5894009307861	466.266349428276	691.033846178902	59.8803444058115	69.7723334096635	117.923609478172	243.86419549497	98.1303750558815	0	0	29.1226462776395	0	815.833234499027	67.4361051025341	53.7143655977597	15.6796918767507	9.8160724896019	0.166666666666667	0.333333333333333	0	17.245241387803	0	2.64358974358974	0	22.6161140388239	0	0	6.5	1.3138924084046	0	1.14285714285714	1.39285714285714	8.59505494505494	2
AP013442|AP013442.1|G17|uvMED-CGR-C22-MedDCM-OCT-S36-C18|pelagiphage	0.5	7	12.075	6.17857142857143	0.233333333333333	1	0	88.7515489382137	0	3.73333333333333	51.6871031304555	216.545267121268	7.53354700854701	0	9.01862186627459	5.743525592055	276.257474643842	281.916963472338	7.36188029571123	92.0228439721725	132.92795217274	184.553166754642	38.5175497999747	0	0	26.9177288906458	0	256.579974379476	23.6208877966592	64.6789992994705	5.8547619047619	1.95	1.98333333333333	0.333333333333333	0.333333333333333	5.37927866401396	5.19322344322344	0.7	1.25	30.3566229265784	1	15.4629120879121	0.30952380952381	12.6796723979188	2	0.5	15.5626500147184	6.25	0
AP013443|AP013443.1|G17|uvMED-CGR-C22C-MedDCM-OCT-S23-C7|pelagiphage	0	0.5	0	4.33333333333333	0	0.0909090909090909	0	78.0947838202498	0	12.540873015873	18.38162312987	312.736881243776	4.8952380952381	0.25	16.4574270841406	7.80975537005172	385.714310000125	225.269349044056	4.96539682539683	89.3281768576258	121.978261941221	280.592286148769	102.566313491433	0	0	38.5081679469766	0	238.570852158838	27.7227080718932	67.0169891935109	15.5881618381618	1.81666666666667	2.35	0.0833333333333333	0.333333333333333	8.44555814945056	9.20714285714286	7	0.5	22.6802284255515	1	0.5	3	4.21951140257592	0	0	2.37839470471049	0	0.5
AP013444|AP013444.1|G17|uvMED-CGR-C32A-MedDCM-OCT-S40-C23|pelagiphage	0	0.7	4.08333333333333	0	0	0	0	180.85534550924	0	0.125	44.2240838030455	99.1791790623256	11.8192806219122	0.5	20.4670363126858	14.2807954984146	302.929201355223	459.208373329421	29.0893781046392	91.0608541388981	112.131568933356	177.349576876327	87.5516697046209	0	0	1.36666666666667	0	267.33275028817	45.5019825617248	41.8864587500633	6.96942110177404	4.28281095839145	0	1	0	1	2.625	3.01111111111111	0	11.2587937742723	0	0	1.25	0	0.333333333333333	0	6.93229733229733	3.73333333333333	0
AP013445|AP013445.1|G17|uvMED-CGR-C40-MedDCM-OCT-S28-C16|SAR11_Pelagibacter_phage	0	1.33333333333333	7.05555555555556	2.30952380952381	0	0	0	0.333333333333333	0	0.25	10.6547969574285	58.8367768943996	1.90627705627706	2.25	10.6036164220434	0	157.362901821328	111.876416288184	0.333333333333333	14.1060259641843	16.0291945072442	61.3075751250905	71.4860144047002	0	0	5.02422578330713	0	93.7244311845493	24.9582588346032	26.074099283584	0.25	0	0	1.125	0	7.24593058968059	0.5	1	4.55555555555556	17.7880528292395	4.25	2.22222222222222	0	4.39268181971584	0	0	6.91428571428571	0	1
AP013446|AP013446.1|G17|uvMED-CGR-C66A-MedDCM-OCT-S24-C64|UNK	0.5	0	0	0	0	0	0	0	0	1	0.125	4.21350224885972	0.333333333333333	0.333333333333333	0	0	0	2.23901563890847	0	4	0.666666666666667	1	0.75	0	0	0	0	10.4387635694808	0.5	0.5	0	0	0	0	1	0	0	0	0	0	0	0	0	1	0	0	0	0	0
AP013449|AP013449.1|G17|uvMED-CGR-C66A-MedDCM-OCT-S35-C82|UNK	0.5	0	0	0	0	0	0	28.6193587686456	0	0	0.125	0	0.333333333333333	0.333333333333333	0	0	4.16383681840845	12.3172443310219	0	0.5	0.666666666666667	0	0.75	0	0	0	0	4.43615244077611	0.5	0	1	0.5	0	0	1	0	0	0	0	0	0	0	0	0	0	0	0	0	0
AP013450|AP013450.1|G17|uvMED-CGR-C66A-MedDCM-OCT-S36-C74|UNK	0.5	0	0	0	0	0	0	0	0	0	0.125	18.8540089954389	0.333333333333333	0.333333333333333	0	0	30.4011025012465	30.5170694343381	0	0.5	0.666666666666667	1	0.25	0	0	0	0	4.94550880958718	13.8538163043037	12.4550748627756	0	0.5	0	0	0	0	0	0	0	0	0	0	0	0	0	0	0	0	0
AP013453|AP013453.1|G17|uvMED-CGR-U-MedDCM-OCT-S28-C28|pelagiphage	11.0991712707182	0.5	0.5	0	0	0	0	118.059852074101	0	1	5.3667568424784	68.0856313600173	12.8282828282828	5	8.87740617000871	7.26829137756248	200.855650630521	404.267568895692	10.2617461010303	29.3441821568742	30.8372929968357	19.1426403691023	20.2479035407073	0	0	0.5	0	251.189139242657	38.8712125824053	28.5557049532421	8.70056022408964	6.9922256621947	0	2.33333333333333	0	0	0	0.5	0	4.88412611092221	0.5	2.67875816993464	0	0.603968253968254	0.333333333333333	0	1.23035714285714	0	0
AP013454|AP013454.1|G17|uvMED-CGR-U-MedDCM-OCT-S33-C36|pelagiphage	0	0	1	2	0	0	0	47.0026768146976	0	1.33333333333333	3.8358431906258	74.3406372693235	9.71495215311005	0.7	15.1910323588974	9.17477477477477	302.522524874482	510.862095447227	10.8574525012025	25.9725546301733	43.143251938235	107.098439664149	62.6325478629547	0	0	1.5	0	260.218027235074	32.1998883048568	24.3580697482691	8.03956043956044	0.583333333333333	0.166666666666667	0.0833333333333333	0	0	4.8	0	5.66666666666667	1.80525072339641	1.25	0	0.5	3.85	2	0	0	1	0
AP013455|AP013455.1|G17|uvMED-CGR-U-MedDCM-OCT-S38-C40|pelagiphage	0	0	1.25757575757576	0	0	0	0	22.8262106803138	0	0	6.987794089968	159.869730751695	3.19090909090909	0.5	2.68471382286546	7.27525023995612	261.141609595386	616.043709796063	19.6847051932238	17.2352838144738	31.8712601745032	209.904983605181	91.76778209293	0	0	11.4383794098268	0	490.990471445171	48.4482375731697	37.6581293664396	19.3824800453097	0	0	0.833333333333333	0	0.75	5.33333333333333	0.333333333333333	0.333333333333333	24.821220400093	0	0.166666666666667	2	6	0.666666666666667	3	3.06850459482038	2.25	0
AP013456|AP013456.1|G17|uvMED-CGR-U-MedDCM-OCT-S23-C23|UNK	0.0344827586206897	0.166666666666667	2.5	0	0	0	0	0	0	8.00560226064258	9.33882541390633	79.4993506023058	1	0	1.32698752886167	4.88031135531135	309.355598697496	277.531370043811	2.04	29.3814991333052	13.5258823613786	17.8002606689484	46.3108647252662	0	0	4.54590589859132	0	135.738861883466	59.6836767166183	59.5304312279397	24.9918442152962	10.1895770023133	0.157575757575758	14.4	7.4	3.07242431512288	5.4375	3.5	0.5	36.951379235233	0	8.59570429570429	0	3.06119469491347	3.46666666666667	12.2148268398268	3.67685588405403	2.5	0
AP013457|AP013457.1|G17|uvMED-CGR-U-MedDCM-OCT-S28-C20|UNK	516.594533502259	0.333333333333333	0.333333333333333	0.444444444444444	0	0	0	81.5594504120756	0	1	2.7843137254902	26.6597341165565	2.93181818181818	2.33333333333333	9.50840336134454	9.95824915824916	150.023022259966	133.259228559861	0.5	39.2014586120973	38.9648454013128	102.181722034892	16.8476342285166	0	0	8.49090909090909	0	88.2695305010947	16.6367394075994	13.6900183450532	8.15576923076923	5.11111111111111	0.333333333333333	3.66666666666667	3.33333333333333	14.9171661671662	3.25	3.9	0	13.9252414252414	0	0	0	1.16666666666667	0	0	0	0.166666666666667	1
AP013458|AP013458.1|G17|uvMED-CGR-U-MedDCM-OCT-S32-C35|UNK	0.125391849529781	0	0.458333333333333	0	0.333333333333333	0	0	0	0	24.3816772056217	10.7295843376388	54.293211103264	1.90753968253968	1.2	2.2877831866755	7.01291208791209	258.825084206403	153.057732391504	0	29.1918191619728	31.4302635383693	30.9699183677026	40.6398284552583	0	0	16.1952380952381	0	148.419083014296	43.7230211102671	40.8241523386615	3.17370530816798	7.81569088577958	0	0	0	27.255092083481	5	1	0.5	94.9740302645984	0	6.67769175269175	3.11111111111111	6.47475482710645	6.2	6.69318181818182	6.51511527687998	0	0
AP013459|AP013459.1|G17|uvMED-CGR-U-MedDCM-OCT-S39-C21|UNK	0	0	2	0	0	1	0	8.45714285714286	0	0	4.33333333333333	30.6808645817138	1.50511695906433	2.2	5.26854154617312	1.62787114845938	75.1249741982268	122.412810013443	3.22222222222222	6.49957880329853	21.9491831989069	10.3099072902412	16.8284716533879	0	0	3.89642857142857	0	74.1781136917276	5.53252828444644	8.71383888522188	0	1.13392857142857	0	24.6766666666667	0	46.9787108537108	3	7	7	35.1920467462347	2	5	2	0	2	2.2	4	2.66666666666667	0
AP013460|AP013460.1|G17|uvMED-CGR-U-MedDCM-OCT-S40-C18|UNK	2	0	0	1	0	0	0	115.116643416444	0	1	15.8235294117647	22.718938269852	0	2	0	2.22222222222222	64.8688026262095	73.6955226194921	1.33333333333333	19.0953176359687	32.6872011648111	20.0824346041361	8.0448717948718	0	0	6.7979797979798	0	74.9836522080276	4.0237396698195	6.41666666666667	2.175	4.83333333333333	1	1	0	3.46428571428571	0	0	2	15.3882575757576	0	0	0	0	0	2	0	0	1
AP013461|AP013461.1|G18|uvMED-CGR-C29A-MedDCM-OCT-S24-C21|UNK	0	0	0	1	0	0	0	10.8203945295267	0	0	1	34.0319897751728	0	2.5	0	0	48.8873103474416	361.5210546015	1	3.13333333333333	17.7131006674485	43.1230724049463	10.6738095238095	0	0	0	0	359.235558662983	7.07954545454545	25.4	2	3	0.26025641025641	0	0	9.27191327191327	0	0	0.611111111111111	1.85	0.333333333333333	0.311111111111111	0.590909090909091	1.225	0	0	1	3.14285714285714	0
AP013464|AP013464.1|G18|uvMED-CGR-C51-MedDCM-OCT-S31-C32|UNK	0	0	0.5	0	0	0	0.333333333333333	0	0	0	0	12.9935229974704	0	0.5	0	0.333333333333333	26.8203457649813	106.314246367464	1.25568990042674	10.2249452291182	2.79451469583049	0	5.37154401154401	0	0	0.25	0	46.4181841542914	2.63312984194811	3.51612903225806	0.333333333333333	10.0788461538462	0	0	0.0833333333333333	9.67334779933095	0	0	0	0.666666666666667	0	0	0	0	0.333333333333333	0.333333333333333	0.142857142857143	0	0
AP013465|AP013465.1|G18|uvMED-CGR-C51-MedDCM-OCT-S32-C58|UNK	0.5	0	0	0	0	0	0	9.75815217391304	0	0	0	0	0	0	0	0	7.27637572590742	20.0384615384615	0	0.5	0	3.5	4	0	0	0	0	7.92276397515528	0.333333333333333	0	1	4.66666666666667	0	0	0	0	0	0	0	0	0.2	0	0	0	0.333333333333333	0	0.5	0	0
AP013467|AP013467.1|G18|uvMED-CGR-C51A-MedDCM-OCT-S39-C54|UNK	0.5	0	0	0	0	0	0.333333333333333	0	0	0	0	8.33333333333333	0	0.5	0	0	14.3027514518148	0	0	0.5	3.75	0	0	0	0	0	0	15.8360041407867	0.333333333333333	0	1	0	0	0	0	0	0	0	0	0	0.2	0	0	0	0.333333333333333	0	0.5	0	0
AP013469|AP013469.1|G18|uvMED-CGR-C56-MedDCM-OCT-S38-C52|UNK	0	0	0	0	0	0	0	40.2693930206053	0	0	0	4.83690418873375	0.5	0	2.24830515396553	0.833333333333333	0	31.992541308864	0.833333333333333	0	5.75	11.8216691164272	0.476190476190476	0	0	0.5	0	14.1283340038615	0	3.45269096494903	2.33333333333333	2.5	0	0	0	0	0	0	0	0.25	0	0	0	0	0	0	0	0.333333333333333	0
AP013470|AP013470.1|G18|uvMED-CGR-C56A-MedDCM-OCT-S32-C59|UNK	0	0	0	0	0	0	0	0	0	0	0	4.56451612903226	0.5	0	0	0.833333333333333	9.34409948345193	23.7242131288758	0.833333333333333	0	6.58333333333333	24.206485230784	0.476190476190476	0	0	0.5	0	53.2172136277483	0	0	2.66666666666667	0	0	0	0	0	0	0	0.25	0.25	0	0	0	0	0	0	0	0.333333333333333	0
AP013471|AP013471.1|G18|uvMED-CGR-C63A-MedDCM-OCT-S41-C57|UNK	0	0	0	0	0	0	0	9.68924072144291	0	0	0	13.5485347985348	0.05	0	1	1	10.1044836869512	48.4290934884461	1	0	11.0612017534286	17.9193588086963	3.29784946236559	0	0	0	0	16.6072650037111	0	1	0	0.2	0	0	0	2.34649122807018	0	0	0	2	0	0	0.333333333333333	0	0	0	0	0	0
AP013473|AP013473.1|G18|uvMED-CGR-C82-MedDCM-OCT-S28-C40|UNK	0	0	0	0	0	0	0	29	0	0	3.91964285714286	147.767855239501	0	0	0.5	0	94.1427134110997	31	1	5.71428571428571	3.6	3.15098039215686	1.09090909090909	0	0	0	0	14.1462902606953	54.0991939095387	64.9130434782609	2.5	5	0	0	0	3.13888888888889	0	0	0	0	0	0	0	0	1	1.11764705882353	0	0	0
AP013474|AP013474.1|G18|uvMED-CGR-C83-MedDCM-OCT-S23-C22|UNK	0	0	0	0	0.333333333333333	0	0	1.9	0	0	1.16666666666667	5.89297561613925	1	0	8.0625	3	29.9991290679244	328.913769958832	2.64285714285714	0.333333333333333	13.1812494851475	102.116824275026	2.33333333333333	0	0	1.53333333333333	0	516.713218267832	20.9933009502934	24.4074268159254	2.57692307692308	1.16666666666667	1	3.91666666666667	0	0	0	2	0	0	1	2.66666666666667	0	0	0.5	0.533333333333333	0.5	0.333333333333333	0.642857142857143
AP013475|AP013475.1|G18|uvMED-CGR-C83-MedDCM-OCT-S45-C54|UNK	0	0	3.5	0	0.333333333333333	0	0	1.9	0	0	1.16666666666667	9.33466918099646	1	0	0.5	0	7.23877463640337	89.8119388102827	2.14285714285714	0.333333333333333	4.39374982838251	57.1977782761788	1.83333333333333	0	0	1.53333333333333	0	64.3188422649177	5.86428831959915	4.79740358279607	0	1.16666666666667	1	3.91666666666667	1	5.4625	0	0	0	0	0	2.66666666666667	0.5	0	0.5	20	0.5	5	0.642857142857143
AP013476|AP013476.1|G18|uvMED-CGR-U-MedDCM-OCT-S44-C63|SAR116_phage	0	0.225	0.333333333333333	0	0	0	1	1.91666666666667	0	2	2.01515151515152	2.6675763547853	1.25	0.142857142857143	0	0.666666666666667	9.91834995818846	26.567249670533	0	0	7.7634298982751	67.8109661492205	1.5	0	0.0625	0	0	19.0869300903876	2.73613759094099	0	2	2.59166666666667	0	0	0.0833333333333333	0	0.408333333333333	0.25	0	0	0	0	0	3.35119047619048	0	0	0.142857142857143	4.125	0
AP013477|AP013477.1|G18|uvMED-CGR-U-MedDCM-OCT-S25-C14|UNK	0	0	1	0	0	0	0	11.4285714285714	0	0	2	48.2628607005108	0	1.04761904761905	0	0	208.443850270341	6.66666666666667	0.333333333333333	20	2	2	0	0	0	1	0	8.89593787335723	3.3	17.9230769230769	1	1	0	0	0	0	0	0	0	0	0	0	0	0	0.333333333333333	0	0.5	0	0
AP013478|AP013478.1|G18|uvMED-CGR-U-MedDCM-OCT-S26-C62|UNK	0	1	2.25	3.75	0	0	0	0	0	0	0	21.7793405933842	0	1	0	2	94.1170966764849	275.831119851934	1	4.5	3.3343653250774	17.9959115561118	8.08735930735931	0	0	9.45454545454545	0	182.390193172871	4.28778706677382	16.1875	2	0	0	0	0	0.2	0	0	0.5	1.25757575757576	1	0	0	0	0	0	0	0	0
AP013479|AP013479.1|G18|uvMED-CGR-U-MedDCM-OCT-S35-C8|UNK	0	0	0	0	0	0	0	6	0	0	1	8	0	2	0	0	6	6.3	0	0	0	1.50027654867257	0	0	0	0	0	2.00510204081633	2	3	0	0	0	0	0	0	0	0	0	0	0	0	0	0	0	0	0	0	0
AP013480|AP013480.1|G18|uvMED-CGR-U-MedDCM-OCT-S37-C50|UNK	0	0.5	3.98076923076923	4	2	0	0	37.95	0	2	4	10.161433531746	0	0.75	5.42483660130719	2	71.1473399870934	135.955768298855	2	15.5357142857143	4.79166666666667	26.6794931913021	6.1097705802969	0	0	1.25	0	137.616702979594	7.54	11.4770309477756	1.14285714285714	1.66666666666667	0	0	0	0	3	1	0	12.5757575757576	0	4.125	4	0	1.5	0.333333333333333	0	0	0
AP013481|AP013481.1|G18|uvMED-CGR-U-MedDCM-OCT-S44-C29|UNK	0	0	2	1.25	0	0	0	94.0500000000001	0	0.25	3	24.2437503399691	0	1	0	1	62.4493714642166	232.784329912288	0	19.7275	21.2270381836945	34.3449049890226	27.9288774383511	0	0	4.29545454545454	0	341.744962173579	3.12611266728914	5.95232399179768	7.03896103896104	3.33333333333333	0	1	0	0	0	0	0.5	1.5	1	7.875	0	0	1.5	0	0	0.25	0
AP013482|AP013482.1|G18|uvMED-CGR-U-MedDCM-OCT-S45-C47|UNK	3	0	0.533333333333333	0	0	0	0	4	0	0.111111111111111	0	40.2949383295392	0	0.0769230769230769	4	3.33846153846154	191.72126789826	251.874010388989	0	19.5547252747253	18.9355038236617	22.5387133629596	9.85067873303167	0	0	1.35	0	180.952746215142	11.3889471686764	14.6056830526925	4	3.26503759398496	0	0	0	0	0	0	0	0	0.2	0	1	0	0	0	0	0	0
AP013483|AP013483.1|G19|uvMED-CGR-C20A-MedDCM-OCT-S30-C71|SAR11_HIMB114_phage	2.36237429237429	0.333333333333333	4.14285714285714	0	0	0	0	73.8183062917727	0	0.333333333333333	4.77978652926021	308.581598120565	39.250804105754	12.8181818181818	95.1143770786365	38.3467695904137	1150.6458455038	2460.55607724535	3.37136544011544	165.496723599419	234.048302707132	246.187785970992	103.859367918714	0	0	21.2908220650005	0	1555.81789336988	164.254314337979	172.566276484138	9.35	10.3931623931624	0	0	0	0.5	0	0.2	0	1.86187039637555	0	0	0.333333333333333	0	0	0	0	1	0
AP013485|AP013485.1|G19|uvMED-CGR-C27-MedDCM-OCT-S28-C53|pelagiphage	47.2383951974231	2.83333333333333	30.8551587301587	7.325	0	0.333333333333333	0.25	442.188204547416	0.0476190476190476	0.333333333333333	13.8388588883659	864.629356674195	51.8882993576472	18.7671126345275	93.7287601383791	48.5798891774836	3713.9544461493	7714.04424237037	10.3772893772894	48.2049304383392	102.898369614022	179.63923615354	37.328221159085	0	0	78.9775474415762	0	5146.02637044693	837.660037820311	722.091684414985	11.3698773448773	15.7787878787879	0	0	0	0	0	0	0	2.09090909090909	2	0	0	0	0	0.2	0.242857142857143	1.39285714285714	0
AP013486|AP013486.1|G19|uvMED-CGR-C30A-MedDCM-OCT-S29-C73|SAR11_Pelagibacter/HIMB114_phage	370.989105188512	0.426923076923077	2.34090909090909	0.5	0.225	0.166666666666667	0	0	0.0476190476190476	1	8.0117859116579	46.6263486983627	4.6128453953454	2	18.3781269231988	6.26323238513641	290.614096612732	1077.64703954203	0	3	1.5	14.9308836302723	4.50902221479827	0	0	29.1707652936409	0	886.785548960606	35.5205208419599	40.2311816616345	0.85	0.736111111111111	0	1	0	0.666666666666667	1.33333333333333	0	0	0	0	0.75	0.5	1.58333333333333	0.333333333333333	0.583333333333333	0.75	0	0
AP013489|AP013489.1|G19|uvMED-CGR-C30A-MedDCM-OCT-S45-C81|SAR11_Pelagibacter/HIMB114_phage	0.25	0.626923076923077	1.17424242424242	0	0.225	0	0	0	0.0476190476190476	2.7	16.4767386540519	143.055503198451	0	2	0	0.666666666666667	135.253865449034	204.269366785388	11.2757142857143	3	1	0	0	0	0	0	0	544.664250986669	18.0452338098306	37.6421322826782	0.85	0.736111111111111	0	1	0	0.666666666666667	1.33333333333333	0	0	13.5831046409336	0	0.25	0.5	1.58333333333333	0.333333333333333	0.583333333333333	0.75	0	0.166666666666667
AP013490|AP013490.1|G19|uvMED-CGR-C30B-MedDCM-OCT-S46-C80|SAR11_Pelagibacter/HIMB114_phage	2.62063492063492	1.24023476523477	3.51709956709957	10.3555555555556	4	1	0	96.6891576671397	0.0476190476190476	4.75	36.6589617268182	247.775241327822	7.19996760485891	4.56666666666667	41.7038471125942	17.6605190191111	1009.02849669563	2893.66608156385	15.7907660455487	40.1438423734765	55.2675019433516	46.5936081700595	13.4097081137345	0	0	86.3027079762647	0	2573.14829364565	260.786064574237	235.094409375147	17.8814536340852	0.4	0	0	0	1.21639344262295	0.4	3.42857142857143	2.98717948717949	4.15295796441773	0	0.5	0	1.22562619895862	0	0	0	4.09126984126984	0
AP013493|AP013493.1|G19|uvMED-CGR-C37-MedDCM-OCT-S32-C82|SAR11_Pelagibacter/HIMB114_phage	24.7990283908753	0.295454545454545	12.7353174603175	0.5	0	0	0	201.951331025793	0.0476190476190476	0.2	5.13433031831926	86.578435142776	23.5835837353923	1.88298872180451	20.58402194377	17.4080453173308	395.521572242764	1240.70200854061	0	0.333333333333333	36.3193753812517	0	1.66666666666667	0	0	1	0	615.360386719984	121.965308578941	115.147930999599	4.50714285714286	0.571428571428571	0	0	0	1	0	0.5	2	0	0	0	0	0	0	0	0	1	0
AP013494|AP013494.1|G19|uvMED-CGR-C37-MedDCM-OCT-S44-C73|SAR11_Pelagibacter/HIMB114_phage	50.8764703691037	0.420454545454545	0.5	0.5	0	0	0	111.685235843692	0.0476190476190476	0.533333333333333	15.1422648882085	154.689269765804	0.166666666666667	0	37.2849179176918	11.8066296728137	476.635383491953	562.434205975355	9.36904761904762	10.098443498838	9.15698363300963	26.6123381484363	1.66666666666667	0	0	20.3091858729484	0	610.770850675703	31.0419281204606	185.405512941487	4.31666666666667	0.571428571428571	0	0	0	0	0	0	0	0	0	0	0	0	0	0	0	1.2	0
AP013495|AP013495.1|G19|uvMED-CGR-C39-MedDCM-OCT-S27-C61|SAR11_Pelagibacter/HIMB114_phage	71.8837532445051	8.66666666666667	0.583333333333333	3.28333333333333	0.0769230769230769	0	0	135.285837413539	0.0476190476190476	5.85526315789474	62.1289218638953	181.88637800065	7.57339599209164	0	28.8303677812826	10.1304845438078	686.817648179039	1166.35618539363	9.25844155844156	15.2091948433362	21.7408948315845	27.4891781336944	14.6859842799478	0	0	0	0	939.598376843802	126.624852438842	162.492324789484	0	6.83059163059163	0	0	0.180555555555556	0.333333333333333	3.30365510777882	0	0	6.69391855892278	0	0	0	4.37319204426444	0	0	0	6.50699475962634	0
AP013498|AP013498.1|G19|uvMED-CGR-C68A-MedDCM-OCT-S38-C76|SAR11_Pelagibacter/HIMB114_phage	2.78957401093524	0.333333333333333	5.16666666666667	0	0	0	0	53.0613072022185	0	0.333333333333333	7.67543068759712	202.960329993198	13.7984715576821	1.25	21.4709004445847	17.6457528957529	899.012429512866	1639.33409807642	5.2	176.259900496324	163.428675129008	126.07285402882	74.0024121722614	0	0	23.8575707852693	0	1191.89893964552	174.431696631553	114.105678045164	6.38738738738739	7.72222222222222	0	0	0	1.33333333333333	0	2.66666666666667	0	5	0	0	0.333333333333333	2	0	1	0.333333333333333	0	0
AP013500|AP013500.1|G19|uvMED-CGR-C94-MedDCM-OCT-S26-C69|SAR11_HIMB114_phage	4.6017420363045	0	0.80952380952381	0	0	0	0	23.853039490076	0	2	9.22222222222222	27.8850610783656	4.47792207792208	4.84848484848485	4.06138560935721	6.81216931216931	67.1159713470774	466.385430337281	11.3238095238095	11.5036996247636	28.0102174622873	17.711647175639	0.333333333333333	0	0	4.42858058237984	0	507.82891612484	14.0568449618233	10.4885093261008	3.57070707070707	0.5	0	0	0	0	0	0	0	0	0	0	0	0	0	0.566666666666667	0.333333333333333	0	1
AP013501|AP013501.1|G19|uvMED-CGR-U-MedDCM-OCT-S24-C60|SAR11_HIMB114_phage	0.742857142857143	0	4.55952380952381	2.53333333333333	0.333333333333333	0	0.25	15.2718602162642	0	2.08695652173913	20.7560908425927	98.4607269178668	15.006185969741	2.69092749355907	21.3229942105522	19.1131361681293	405.609709328649	752.14043963802	1	55.5807797941046	88.9617983006937	50.0314987332818	41.6790709286588	0	0	30.1842719842506	0	715.562008136079	68.4991118163195	66.4195355172611	0.611111111111111	6.52222222222222	0	0.658333333333333	0	0	1	0	0	3.4047619047619	0	0	0	2	0.583333333333333	0	0.333333333333333	3	0
AP013503|AP013503.1|G2|uvMED-CGR-C14A-MedDCM-OCT-S29-C22|cyanophage	0	0	0	1	0	0	0.925169683257919	1.20707070707071	371.122408576652	0	0	306.488777655502	28.9339005035038	2.45	29.6890149649546	15.9716620618523	1492.29765262465	3396.59423708531	6.7	608.092509392793	1121.32285291682	687.67007465274	198.194138546546	0	0	0	0	1742.20512893409	220.270676990386	233.15186538603	40.6375471703802	57.1881999086566	0	0	0	1.5	0	0	1	0	0	3.5	0	0.0588235294117647	0	0	0	0	0
AP013507|AP013507.1|G2|uvMED-CGR-C15A-MedDCM-OCT-S31-C20|cyanophage	0	0.0588235294117647	0	0	0	0	1.08333333333333	32.345953046797	0	2	0	515.029665558185	82.6141032775132	19.7360761142882	232.805298212777	151.974897786723	1515.23918526455	2035.48321586485	0.927777777777778	1201.15295587903	1919.39438601679	664.711758392736	436.090747739468	1	0	41.3619699315133	0	1183.18967209857	78.0885287684897	183.233984592582	151.069122405782	156.526593349378	0	0	1.66666666666667	0	0	0	1	0.333333333333333	0	1.32467532467532	0	0.25	0.0454545454545455	0	0	0	0
AP013508|AP013508.1|G2|uvMED-CGR-C15J-MedDCM-OCT-S37-C55|cyanophage	0	0	0.871428571428571	0	0.125	0	1.82407633216457	193.346388448405	0	0	0.5	438.289592009569	49.7282236435492	7.17606837606838	71.1725663805675	29.3828408540138	2395.90114320917	6096.62605007039	1.64642857142857	543.078338612996	1242.96226092114	315.946351286862	352.333396190977	0	0	31.5718448218448	0	3023.73708575822	517.035032580133	341.690241254549	42.3126071898895	42.0604095322805	0	0	0	0	2	0	0	0	5	26.5	3	0.392156862745098	0	0	2.625	0	0
AP013509|AP013509.1|G2|uvMED-CGR-U-MedDCM-OCT-S35-C26|UNK	0	0	2	0.0357142857142857	0	0	0	0.366666666666667	0	0	0	147.835854447967	13.6115549133698	3.2719298245614	23.7831967108334	13.2461681796902	429.295893228568	690.699917680666	0	156.369894006553	136.000695816867	90.2157726471249	49.1708117197858	0	0	2.38721804511278	0	334.384421745942	51.9264087614771	68.1728083488054	14.0245959979918	16.0174661766436	6.42441860465116	0.392857142857143	0	0.125	0	0	0	0	0	3.75	0	0	0	0	0	0	0
AP013510|AP013510.1|G20|uvMED-CGR-C101A-MedDCM-OCT-S30-C6|UNK	0	0	1	0	0	0	0	2.61691075111278	0	0.583333333333333	0	4.15012410848767	4.36363636363636	0	4.57142857142857	0	7.55709374541301	1.05096209860883	0	2	0	2.91673789173789	0	0	0	10	0	10.0920422578369	1	0	1.23611111111111	0	0	2	0	0	0.2	0	1	0	0	0	0.833333333333333	2.8	0	0.333333333333333	0	0	0
AP013511|AP013511.1|G21|uvMED-CGR-C117A-MedDCM-OCT-S32-C49|UNK	3.03715898308743	0	0.5	0	0	0	0	6.03636363636364	0	0	4	2.00300751879699	1	0	0	1	1.6954378655328	0	0	0	0.166666666666667	2	1	0	0	0	0	1.36958211856171	0	0	0	0	0	0	0	0	3	0	1	0	0	0	0	3	0	0	0	0	0
AP013512|AP013512.1|G21|uvMED-CGR-C84-MedDCM-OCT-S29-C65|UNK	0	0	0	0	0	0	0	0	0	0	3.5	0	2	1	1.30728335991494	2.4	10.7045606759994	60.1833814993391	1.5	1.00617283950617	0.5	6.91406111994347	1.04450895016933	0	0	8	0	54.3267868985699	0	0	0	1	0	0	0	0	0	0	0	2	0	0	0	2	0	0	6	0	0
AP013513|AP013513.1|G21|uvMED-CGR-C84-MedDCM-OCT-S32-C77|UNK	0	0	0	0	0	0	0	0.333333333333333	0	0.25	9	5.69231884057971	0	4	3.58851674641148	1.2	7.67673710470321	33.3639529653207	1.7	0	0.5	6.67614379084967	0	0	0	8.66666666666667	0	8.58834951260286	3	9.17357642357642	0	1	0	0	0	0	0	0	0	0	0	0	0	0	0	0	0	0	0
AP013514|AP013514.1|G21|uvMED-CGR-U-MedDCM-OCT-S26-C60|UNK	0	0	0	0	0	0	0	1.5	0	0	0.666666666666667	4.63894700808763	0	0	0	0.5	8.19230175509245	50.4185978484826	0.5	13.8461538461538	5.68333333333333	15.0533343672457	0	0	0	3.76764705882353	0	40.208544884812	0	1.14285714285714	0.642857142857143	1	0	1	0	0	0	3	0	0.833333333333333	1.6	0	0	3	0	0	0	5.6	0
AP013515|AP013515.1|G21|uvMED-CGR-U-MedDCM-OCT-S27-C25|UNK	0	0	0.75	0	0	0	0	48.126984126984	0	0.5	5.8	35.9734103734104	0.25	0	10.8333333333333	11.4	72.0568825828445	1099.86944546964	0	30.8333333333333	33.65138961996	35.1143970763536	8.70336481700118	0	0	2.66666666666667	0	884.756456968077	19.1121716657058	60.8375403282143	3	1.41666666666667	0	0.366666666666667	0	0	0	0	2	3.33333333333333	1.14285714285714	0.5	2	1.58333333333333	0	0.5	10.0690476190476	0.833333333333333	0
AP013516|AP013516.1|G21|uvMED-CGR-U-MedDCM-OCT-S29-C44|UNK	1	0	4	0	0	0	0	0	0	0	1	15.2675740123929	2	1	0	0.5	3.36979273065881	15.6067176801301	0	0	1.0719696969697	4.38789682539683	2	0	0	7	0	6.65624963375785	0	0	0	1	3	1	0	0	1.68256578947368	1	1.23896698267408	5.68467532467533	0	0.75	3.2	1	0	0	0	4.97348484848485	0
AP013517|AP013517.1|G21|uvMED-CGR-U-MedDCM-OCT-S30-C51|UNK	0	0	0	0	0	0	0	12.7949125596184	0	0	0	5.24433360266849	0	2	0	1	7.54990932650369	11.9715277320085	1	3	0	1	1	0	0	1	0	26.236693782457	0.5	7.74836813496481	0	1	0	0	0	1.86666666666667	0	2	0.5	2.33333333333333	0	1.11111111111111	1	0	0	0	0	0	0
AP013518|AP013518.1|G21|uvMED-CGR-U-MedDCM-OCT-S31-C15|UNK	0	0	2	0	0	0	0	0	0	0	0	1.01351351351351	0	1	2	0	11	0	0	5	2	3	1	0	0	0	0	8	1.01538461538462	2	0	0	0	0	1	0	0	0	0	0	0	0	0	0	0	0	0	0	0
AP013519|AP013519.1|G21|uvMED-CGR-U-MedDCM-OCT-S31-C58|UNK	0	0	0	0	0	0	0	4.51666666666667	0	0	1.5	33.9661803763139	7	0	9	1	84.1507899517996	454.008094031093	2.33333333333333	9.1008064516129	7.65714285714286	14.7714923651647	4.34722222222222	0	0	1.26785714285714	0	256.741706059483	17.8158023602716	17.8979743304704	1	0	1	0	0	0	0	0.25	0	3	0.25	0	0.25	0.166666666666667	1	0	1.25	0	0
AP013520|AP013520.1|G21|uvMED-CGR-U-MedDCM-OCT-S39-C26|UNK	0	0	0	0	0	0	0	0	0	0	0	4.98753905478474	0	0	0	0	16.4918462701954	14.044767612346	0.5	3.57374847374847	1.48904428904429	24.9457384260006	5	0	0	2	0	31.2750461243452	3.65635769355523	5.87018922851186	0.166666666666667	0.5	0	0.222222222222222	0	0	2	0	1	0	0	0	2.66666666666667	0	0	0	0	0.5	1
AP013521|AP013521.1|G21|uvMED-CGR-U-MedDCM-OCT-S42-C60|UNK	0	0	3	0	0	0	0	0.5	0	0	3.67857142857143	5.61148193430188	0	1	1.1	1.5	11.7411655874191	27.534867992704	0	0.5	0	2	3.25	0	0	1	0	18.5932380978099	1.16666666666667	4.25	0	0	0	0	0	0	0	0	1	8	0	1	0	1	0	0	0	0	1.2
AP013522|AP013522.1|G3|uvMED-CGR-C5-MedDCM-OCT-S26-C7|UNK	0	0	0	0	0	0	0	582.566600224926	0	0	0	1.56749639249639	0	0	0	0	26.0168796135264	2201.508197031	1.44285714285714	0.6	17.7698489934253	573.103497444826	844.425332350873	0	0	0	0	2810.29217226997	407.723821831777	117.995159672447	260.865080020188	127.246102683027	0	0.541883116883117	0	0	0	0.0878255751214009	0	0	0	0	0	0.125	0.214285714285714	0	0	0	0
AP013523|AP013523.1|G3|uvMED-CGR-C7-MedDCM-OCT-S37-C8|UNK	0	0	0	0	0	0	0	0.833333333333333	0	0	5.2	0.333333333333333	0.166666666666667	0	0	0	0	152.029062731996	0	0.126923076923077	0.166666666666667	57.4736171419096	186.020780416456	0	0	0	0	79.1481262881425	0.142857142857143	0.257575757575758	29.4555266738663	0.388888888888889	2	1.48425642984466	0	74.7709029874345	0	2.74927624686619	0.339393939393939	112.719642100665	16.9031746031746	15.675	0	53.7435889045946	0.0714285714285714	18.6437877007442	56.6638544788545	0.892857142857143	0.2
AP013524|AP013524.1|G3|uvMED-CGR-C7-MedDCM-OCT-S39-C15|UNK	0	0	0	0	0	0	0	0.5	0	0	0	7.06159937684779	0.166666666666667	0	1	0	11.2667828533643	225.846066852679	1.08333333333333	0.0769230769230769	9.9026179248584	97.8302467992048	112.071572922835	0	0	0.333333333333333	0	337.480257237524	17.285229092477	12.8691539799775	92.5527491826774	42.2367291018408	0.616666666666667	0.508766233766234	0	9.77448285568995	0	0.275570673160617	0.142857142857143	0	0	19.45	0.30952380952381	1.11111111111111	0.5	1.68849206349206	0	1.56666666666667	0.2
AP013527|AP013527.1|G3|uvMED-CGR-C7A-MedDCM-OCT-S38-C7|UNK	0	0	0	0	1	0	0	0.333333333333333	0	0	9.78333333333333	8.90672399737771	0.166666666666667	0	0	0	16.7078746740934	111.860978261696	0.333333333333333	0.0769230769230769	17.1764735427217	0.5	71.1046678727974	0	0	0	0	59.2031592715288	0	0	0.875	0.5	0.5	0.832974378562614	0.0163934426229508	20.5369559074583	0	1.77630327389322	2.06666666666667	24.1741498901252	5.29126984126984	1.03333333333333	9	40.1919549176665	0	0	9.41381183631183	21.5727272727273	0.2
AP013528|AP013528.1|G3|uvMED-CGR-C7A-MedDCM-OCT-S41-C23|UNK	0	0	0.25	0	0	0	0	0	0	0	0	7.30202789516471	0.166666666666667	0	2.28419416547107	0	16.4159391232827	36.9514411770396	1.61868686868687	2.74451140175052	0	104.142601256379	131.411467807216	0	0	0.333333333333333	0	335.98030762506	1.1	0.2	17.4336779774421	13.2158519048967	0.166666666666667	0.636111111111111	0	0	0	0.585094482684426	0.142857142857143	14.3693003698819	8.30357142857143	0.342857142857143	0.30952380952381	15.0283127119444	0	0.5	7.7538801013801	5.61590909090909	0
AP013529|AP013529.1|G3|uvMED-CGR-U-MedDCM-OCT-S40-C13|UNK	0	0.05	0	0	0	0	0.0625	1.03738108296932	0.0238095238095238	0	4	15.6351530458004	0.25	0	0	0	43.5736746596318	989.898802521836	13.5176948051948	0.0454545454545455	23.5590438757036	96.7361813611243	670.228428666693	0	0	0	0	1146.44449697787	39.8283307974164	6.42146464646465	76.6221877765231	0.698412698412698	0.245454545454545	0.119047619047619	0.283501683501683	0.6	0	0.180952380952381	0.390909090909091	0.5	0.0909090909090909	0	0	0	0.0714285714285714	0	6.33772568011698	0	0
AP013531|AP013531.1|G4|uvMED-CGR-C17C-MedDCM-OCT-S44-C5|UNK	0	0	0	0	0	0	0	180.021035742302	0	0	0.333333333333333	0.0909090909090909	0	0	0	0	15.8406934731062	210.482968555092	5.57916666666667	3	15.6420051858254	56.4531923360743	141.682015132105	0	0	0	0	417.753224322691	4.40286890658546	6.52035432008698	103.622307736957	20.2448565956935	0.0909090909090909	0	0	2.13406978924293	0	0	0	0	1	0.188034188034188	0	0	0	0	0	0.333333333333333	0
AP013532|AP013532.1|G4|uvMED-CGR-U-MedDCM-OCT-S28-C22|UNK	0	0	0	0	0	0	0	20.646424015793	0	0	0	0.5	0	0	0	0	3.19981762319916	582.435789849935	3.92916666666667	0	0.833333333333333	22.6577023745322	99.8770698656466	0	0	0	0	847.936263491096	2.08333333333333	0.666666666666667	51.1735995645869	3.14285714285714	0	0.75	2.33333333333333	0	0	3	0	3.74981684981685	1	5	0	20.1603116246499	0	0	0	2.125	0
AP013533|AP013533.1|G4|uvMED-CGR-U-MedDCM-OCT-S38-C34|UNK	0	0	0	0	0	0	0	75.0838085560401	0.0238095238095238	1	13.4444444444444	2.75069957797704	0	0	0	0	16.4559365598812	425.535513882749	2.43396464646465	0	0.142857142857143	22.8283808888285	63.9360982679571	0	0	0	0	425.53971367896	26.997860503185	0	12.2387376125941	14.8523591484625	0.266666666666667	1.19047619047619	3.83333333333333	68.6103019984184	2	3.66666666666667	0.592857142857143	67.3370428980058	6.66666666666667	2	0	75.7352974587083	4.16666666666667	14.0650279405203	83.7280080283754	20.7863636363636	2
AP013534|AP013534.1|G4|uvMED-CGR-U-MedDCM-OCT-S40-C11|UNK	0	0	0	0	0	0	0	0	0	0	0	0	0	0	0	0	9.66863180484677	37.8871878314126	6.60238095238095	0	0	7.97158028440461	17.945107512901	0	0	0	0	75.679859358073	4.50941552068286	3.83468923889668	22.6889803192699	5.01204974271012	0	0	0.1	0	0	0	0.333333333333333	0.2	0	0.333333333333333	0	0	0	0	2.89686147186147	0	0
AP013535|AP013535.1|G5|uvMED-CGR-U-MedDCM-OCT-S30-C10|UNK	0	0.166666666666667	0.2	0	0	0	0	5.84741065386227	0	0	1	388.519654806033	8.70090579710145	1.59007936507937	17.6136341349565	13.7825712760782	999.934667889753	578.684061354994	3	60.4567951654808	301.26618991397	64.7785749832027	276.940338455614	0	0	7.20555555555556	0	321.185173209712	19.9646781303116	143.896876661805	119.381951040603	23.2339170249863	0	0	6.85714285714286	0	0	0	0	1	0	2.64444444444444	0	0	0	0	0	0	0
AP013536|AP013536.1|G6|uvMED-CGR-C59-MedDCM-OCT-S39-C65|UNK	1	0	0	0	0	0	0	0	0	0	0	3.0046403712297	1	0	0	0	7.98241758241758	0	2.5	0	3	0	0	0	0	0	0	1	0.5	0	0	0.333333333333333	0	0	0	0	0	0	0	0	0	0	0	0	0	0	0	0	0
AP013537|AP013537.1|G6|uvMED-CGR-C59A-MedDCM-OCT-S34-C49|UNK	2.11399556355826	0	0	0	0	0	0	0	0	0	0	0.5	0	0	0	0	6.46467164153521	0	2.5	4.66666666666667	0	0.5	0	0	0	0	0	1	0.5	0	0	0	0	0.2	0	0	0	0.111111111111111	0	0	0	0	0	0	0	0	0	0	0
AP013538|AP013538.1|G7|uvMED-CGR-U-MedDCM-OCT-S45-C4|cyanophage	0	0	0	0	0	0	0	485.275967630909	0.0476190476190476	1	2.00649350649351	49.4824973486534	1.5	0	1.01159250726258	0	126.210091016258	2625.71979579464	0.75	10.2827201141236	9.67599023541037	127.191234571566	2.33660130718954	0	0	5.04735311674434	0	3265.31599955625	871.972297477201	297.263847586907	375.044179952484	9.43525641025641	0	0.666666666666667	0.576923076923077	0	1.1	0	0	0.163825757575758	0.389752791068581	1.11111111111111	0.0526315789473684	0.2	0.277777777777778	0.125	0.195670995670996	0.290909090909091	0
AP013539|AP013539.1|G7|uvMED-CGR-U-MedDCM-OCT-S28-C3|UNK	0	0	0	0	0	0	0	336.973049894808	0.0732600732600732	0	0.05	32.8849501104955	0	0	0.0666666666666667	0.0769230769230769	90.7159427533689	7840.96977913232	9.38181818181818	0.55952380952381	0.0588235294117647	133.915827512568	122.644812112065	0	0	1.04347826086957	0	9527.13878451614	618.617368531673	120.67938869574	251.89713190019	152.180022771477	0	0.533333333333333	0.30952380952381	0.3	0.1	0	0	0.1	0.125	0.111111111111111	0	0.5	0.142857142857143	0	0	0.333333333333333	0
AP013540|AP013540.1|G8|uvMED-CGR-C62A-MedDCM-OCT-S28-C10|UNK	0	0	0	0	0	0	0	0	0	0	1.67142857142857	2.89111181111181	0	0	1.03846153846154	0	28.2240080447333	18.8591476361175	1.1	0	2.87727272727273	4.49431531002057	2.41888929484837	0	0	0	0	20.5328552932529	2.29385637636357	2.3228163493841	0	0	0	0	0	0	1	0	0	1.33333333333333	0	0	0.166666666666667	3.75	0	0	2.07692307692308	0	0
AP013541|AP013541.1|G8|uvMED-CGR-C97-MedDCM-OCT-S42-C7|UNK	0	0	0.1	0	0.0666666666666667	0	0	0	0	0.5	6.19394277734529	43.6764637414388	2.5	1.07894736842105	0	0	94.747311459763	130.626509288172	4.71294466403162	3.17758666879569	12.3047870792381	14.6106040112817	13.0928982409979	0	0	16.2698728051804	0	117.151878848096	3.67376973346901	3.84728462443809	3.88333333333333	1.14285714285714	0.4	0	0	0	1	0.2	0	0	0.4	2.25	0.142857142857143	1.13161635112855	0	0	0.5	0.5	0
AP013542|AP013542.1|G8|uvMED-CGR-U-MedDCM-OCT-S35-C6|pelagiphage	0.5	0.5	0	0.333333333333333	0	0	0	9.34218935035728	0	0	13.1193277310924	51.9189073220894	0.333333333333333	13.7307692307692	2.74021106510237	0	117.688208035389	159.123242805857	1.86858974358974	12.2293440454834	31.8412933301309	47.3765223908259	0	0	0	5.15165962849786	0	278.729570905354	6.24607382756827	9.70946346996656	2.62916757155888	0	0.2	0	0	0	0.666666666666667	0.333333333333333	2.5	0	0.333333333333333	0	0.166666666666667	0	0	0.333333333333333	0	0	0.5
AP013543|AP013543.1|G8|uvMED-CGR-U-MedDCM-OCT-S30-C28|UNK	7.64077465335702	0	0	1	0	0	1	0.5	0	0	3.06666666666667	49.1479597011344	1	8.71969696969697	1.02272727272727	6.78571428571429	112.267469841033	167.470169557676	3.14285714285714	5.21214785214785	14.457371088701	41.7784312981003	7.28088450292398	0	0	1.5	0	155.884486836594	9.88149350649351	17.3040658687718	2.4	0	0	0	0	0.5	1.33333333333333	1	0	5.97323047323047	3.28571428571429	2	0.333333333333333	0	0	0.333333333333333	0	0	1
AP013544|AP013544.1|G8|uvMED-CGR-U-MedDCM-OCT-S45-C18|UNK	0	0	0	0	0	0	0	0	0	0	11	0	0	0	0	0	1.00108806570717	3	3	0	0	0	0	0	0	4	0	0	2	6	0	0	0	0	0	1	0	0	0.4	1.33333333333333	0	5	0	0	0	0	0	0	0
AP013545|AP013545.1|G8|uvMED-CGR-U-MedDCM-OCT-S46-C10|UNK	8.89672942179485	1	0.1	2	0.0666666666666667	0	0	18.7119217153297	0	0	8.14310017741588	31.5764296056389	4.35862003493582	3.57694235588972	10.2616078426302	25.1079963879653	111.969699709116	132.024382444724	5.92898318433485	7.52824774414211	32.8525952266197	25.1365172155427	11.2868403175631	0	0	7.55256054452336	0	87.9473192796698	0.30952380952381	3.38119811903103	5.42051282051282	0	0.533333333333333	0.0833333333333333	0	0	0	0	0	0	0	0	0.30952380952381	3.57659611431726	0.642857142857143	0	2.09751694665488	0.5	0
AP013546|AP013546.1|G9|uvMED-CGR-C79-MedDCM-OCT-S37-C6|UNK	0	0	0	0	0	0	0	171.545250896057	0	0	0	6.89708699571783	0	0	0	0	15.022938058995	2961.02091171574	2	1.5	0	6.16993120134496	5.5	0	0	0	0	3794.01778619964	214.329645612376	199.822388637315	5.5126582278481	0.333333333333333	0	0	0	0	0	0	1.5	0	0	0	0	0	0	0	0	0	0
AP013547|AP013547.1|G9|uvMED-CGR-U-MedDCM-OCT-S31-C1|UNK	0	0	0	0	0	0	0	0	0	0	0	0	0	0	1	0	0	0	0	0	0.25	1.01552946384189	0	0	0	0	0	4.67703266987655	4.22239382239382	7.27562355839834	0	0	0	0	0	1	1	0	0.583333333333333	0	0	0	0	0	0	0	0	0	0
AP013548|AP013548.1|G9|uvMED-CGR-U-MedDCM-OCT-S38-C3|UNK	0	0	0	0	0	0	0	5	0	0	3	1.33333333333333	0	0	0	0	1	3.33333333333333	0	0	0	0	0	0	0	0	0	3.15690437132105	0	0	0	0	0	0	0	0	0	0	0	0	0	0	0	0	0	0	0	0	0
AP013549|AP013549.1|G9|uvMED-CGR-U-MedDCM-OCT-S39-C11|UNK	0	0	0	0	0	0	0	0	0	0	1	1	0	0	0	0	7	96	0	0	0	0	0	0	0	0	0	86.1223241590214	0	5	0	0	0	0	0	0	0	0	0	0.5	0	1	0	0	0	0	1	0	0
AP013551|AP013551.1|G15|uvMED-CGR-C23A-MedDCM-OCT-S43-C49|pelagiphage	7.08333333333333	0.25	0.5	1	0.0666666666666667	0	0	33.9018699757867	0	1.5	6.28945153150135	31.5860748574146	0.833333333333333	0.5	0	14.8151569717949	87.0555361912276	495.175046280056	6.57738249280739	0	47.8278597836326	37.6686044278447	20.1002831480293	0	0	17.5261826458717	0	397.510649293314	2.14285714285714	0	1.225	1.28333333333333	0.166666666666667	1.61111111111111	0	0.111111111111111	0	0.257575757575758	0	10.2584119556252	0.588034188034188	1.11111111111111	1.16666666666667	1.3768115942029	0	0	2.31111111111111	0.7	0.138888888888889
AP013552|AP013552.1|G15|uvMED-CGR-C23B-MedDCM-OCT-S39-C49|pelagiphage	7.85277777777778	0.25	0.5	1.33333333333333	0.0666666666666667	0.0909090909090909	0	58.2603061849714	0	1.5	14.0402293780207	0.5	0.833333333333333	0.5	24.3366375472161	0	136.665915456333	317.471484634705	20.3550466380861	48.3096578919331	34.0170031643508	133.153485481077	43.3793961724007	0	0	10.6107267042764	0	401.47450951492	2.14285714285714	43.0661493980008	1.475	1.28333333333333	0.205128205128205	1.61111111111111	0	21.4849743225792	8.59016106442577	0.757575757575758	0	10.1259716649162	0.511111111111111	1.11111111111111	1	1.33333333333333	0	0	2.2	0.7	0.388888888888889
AP013553|AP013553.1|G15|uvMED-CGR-C26B-MedDCM-OCT-S35-C55|pelagiphage	25.2270951488366	0	6.57195582195582	4.43333333333333	3.5	0.666666666666667	0	134.578749602165	0	10.4285204991087	64.9259212278124	92.3082240856771	3.13046954324491	3.30277777777778	9.21454692788276	5.52288452116038	307.399197624407	818.109738978084	19.0250436944515	54.8640491036381	52.9913803473493	151.2958866788	149.102283824216	0	0	45.8253652307867	0	702.67511732745	58.3168316225894	58.0442945825641	15.7247333161402	0.404761904761905	0.851721378037168	26.925	11.3809523809524	416.671046757874	9.2238222561752	0	1.25	297.084795988266	9.37257799671593	15.1922640775491	0	95.3994567206299	0.166666666666667	42.1788822288822	100.649288793086	0	0.326388888888889
AP013554|AP013554.1|G15|uvMED-CGR-C28-MedDCM-OCT-S23-C36|pelagiphage	66.2144545549138	0	16.313702963703	7.3047619047619	5	7	0	262.266387786267	0	11.0414415390102	30.5159194271905	593.321517363766	35.7600864570595	6.80259462759463	75.8204524621567	31.3986241277311	3135.45344899406	5498.81763554808	41.5482439610418	154.50730251031	167.652944908851	126.79218878746	258.463242271978	0	0	67.2105982894215	0	3350.47989986296	482.683436894041	396.8222511214	17.7842413333793	21.7606615134092	0.33462736094315	0.236111111111111	0	68.7969541433061	11.2831645478704	6.17222222222222	0.25	177.710673034834	1.48611111111111	0.783333333333333	0.75	65.2863968486591	0.125	8.81862345171168	44.2434586017157	19.5722222222222	0.156517094017094
AP013555|AP013555.1|G15|uvMED-CGR-C28-MedDCM-OCT-S32-C50|pelagiphage	199.344084830695	0.25	13.7922743922744	0	0.0666666666666667	0.590909090909091	0	53.341047835277	0	14.350465904065	111.038114302859	119.397476167689	5.92650260163979	0.533333333333333	24.4764689810493	5.92357874065198	715.241095264224	1512.86951770665	13.4372923923814	65.3641038926648	44.3395937187127	79.653965305739	125.006758416129	0	0	105.978424411511	0	767.870792675653	148.294091935928	121.5392784595	17.2677822177822	0	0.116734143049933	18.8166666666667	0	170.761032729299	1.41666666666667	10.5944444444444	9.575	223.607850306829	22.9677339901478	45.0834169377533	3.52136752136752	87.1279570332611	0.0833333333333333	12.7915652330126	110.719629047687	0.5	0.156517094017094
AP013557|AP013557.1|G15|uvMED-CGR-C28-MedDCM-OCT-S41-C64|pelagiphage	0	6	24.0848401598402	4.72857142857143	0.0666666666666667	0.507575757575758	0	171.144292469338	0	22.7807985959689	79.5160403292847	399.235193090865	45.7100975177837	0.5	77.0706141604612	30.9987249617364	2370.09366051337	4526.50878351175	21.2519690835677	148.246857599611	208.914674373595	241.118825827002	83.3955752764294	0	0	132.893140109555	0	3169.66443441057	257.121123999148	417.47983401777	0.333333333333333	24.4967552571268	0.438956365272155	1.32738095238095	3.95238095238095	15.5849735994806	14.1342245989305	3.46388888888889	0	88.3084511788157	0.568589743589744	91.3382658491058	0	2.05396825396825	0	9.36404428904429	28.5170578984722	0	0.823183760683761
AP013558|AP013558.1|G15|uvMED-CGR-C24-MedDCM-OCT-S38-C43|pelagiphage	465.159855494718	0.476190476190476	17.7549006549006	0.833333333333333	0	0.0833333333333333	0	132.901536163577	0	8.43043652104764	59.293475057532	184.550672105084	15.6689425805349	8.85304972804973	43.7549874160787	17.2716052586754	897.18776560717	2110.41680404721	13.8528326625136	62.5624697262163	88.270593112598	150.392044576996	115.560827472658	0	0	23.0398717808756	0	1822.60237769612	202.860915383291	189.183961234923	12.5205328196707	7.59069876402028	0.116734143049933	0.125	0.5	32.0875712892557	22.0217641835289	9.93055555555555	10.0333333333333	102.158853966783	18.0698362939742	22.4580433192464	7.27777777777778	27.2090927903309	0.2	18.7236402486402	55.9892893827622	0.2	0.239850427350427
AP013559|AP013559.1|G19|uvMED-CGR-C43-MedDCM-OCT-S32-C95|SAR11_Pelagibacter/HIMB114_phage	1.56111111111111	1.55571095571096	26.8562881562881	7.10833333333333	0	0.166666666666667	0	222.372861856822	0.0476190476190476	0.166666666666667	23.7914870243292	213.946882794216	33.3519449615559	7.51902111046848	57.8571278807325	30.1160699857038	1006.25452284682	2266.813598351	2.27692307692308	6.5034856745815	23.2865837062882	21.1478004447802	16.7529121605344	0	0	62.2031927497849	0	3850.26238317511	164.946103236205	130.543012001932	0.85	1.57420634920635	0.333333333333333	0	0	0.333333333333333	0	0	4.75	0	0	6.28571428571429	0.333333333333333	0	0.2	0	0	0.5	0.166666666666667
AP013560|AP013560.1|G2|uvMED-CGR-C14B-MedDCM-OCT-S35-C3|cyanophage	0	0	0.5	0	0.125	0	2.4081422662305	5.93326118326118	0.333333333333333	0	2	455.589234671152	70.1047460957952	9.61276305393952	49.0867656380761	34.5857488516801	2383.35194312375	3673.05122817555	13.2321428571429	715.382575267065	1171.09843693539	603.523129656735	343.359153860632	0	0	18.3295315795316	0	2367.15210379065	336.769221796786	344.276772800952	71.3445924554404	82.7248343673085	0	0	0	0	0	0.5	2	0	0	0.25	0	0.392156862745098	0	0	0.5	0.45	1
AP013561|AP013561.1|G2|uvMED-CGR-C15D-MedDCM-OCT-S44-C14|cyanophage	0	0.121323529411765	1	0	0	0	0.533333333333333	169.227024643787	0	0	0.333333333333333	973.156506346216	113.880919163036	29.6243010171803	269.663844556084	181.561328932082	3401.46217501661	4123.96443597965	6	2327.37326807329	3549.04817305771	1817.35245710923	809.537545818283	0	0	64.0366569447064	0	2610.69623999459	222.577035046853	470.046468337876	273.345654749296	229.226153971003	0	0	0.333333333333333	0	0	0.0294117647058824	0	7.2008193086113	0.183333333333333	7.5	0	0	0.0454545454545455	2.44444444444444	0	0	0
AP013562|AP013562.1|G2|uvMED-CGR-C15G-MedDCM-OCT-S32-C25|cyanophage	0	0.0625	0	0	0	0	4.33333333333333	1.38257575757576	0	0	1	743.685454986975	104.918674090658	29.3899298328091	172.647405633028	80.4464177197569	2412.0586626231	3595.43859575725	1.41666666666667	2214.23583177679	3913.03147724181	1470.5878454804	729.262215635653	0	0	39.4516967037091	0	2085.60296447822	168.427845236775	317.544562978776	81.0740971599034	153.022508289026	0	0	0	0	0	1.06666666666667	0	0	0	0	0	0.5	0.0454545454545455	0	0	1	0
AP013563|AP013563.1|G3|uvMED-CGR-C1E-MedDCM-OCT-S31-C3|UNK	0	0	0	0	0	0	0	353.335256925564	0	0	0	15.2898744865611	0	0	0	0	15.0483733236851	731.122468268738	0	0.55	0.35	79.7272687458832	182.868221993306	0	0	0	0	698.932061976815	1.14285714285714	39.0429266025353	140.505354581408	29.8256272168826	0	0.025	0	0	0	0.0890608875128999	0	8.46812351763589	0	0	0	0.125	2	0	0.0833333333333333	0	0
AP013564|AP013564.1|G3|uvMED-CGR-C5-MedDCM-OCT-S33-C6|UNK	0	0	0	0	0	0	0	879.290868202014	0	0	2	1.67344877344877	0	0	0.25	0.0769230769230769	28.5191953350582	4213.3379822218	22.3485930735931	0.439044289044289	0.943589743589744	181.428082300954	645.352061105712	0	0	0.166666666666667	0	5660.65568228159	338.688228303694	230.78728024148	430.188030862186	154.357982140533	0	0.116883116883117	0.166666666666667	0.5	0	0.0344827586206897	0.292857142857143	0.1	0.666666666666667	0.842857142857143	0.142857142857143	20.4931540741619	0.142857142857143	0.75	14.0968533508975	3.2	0
AP013565|AP013565.1|G3|uvMED-CGR-C5F-MedDCM-OCT-S40-C10|UNK	0	0.05	0	0	0	0	0	530.301871058493	0	0	0	0.800829725829726	0	0	0	0	100.161281983236	2732.47801886994	1.47619047619048	0.6	1.04166666666667	387.466213141692	1794.54484902842	0	0	0.125	0	3982.98143921521	243.318759050161	0.411111111111111	52.1505403204552	2.31666666666667	0	0.141883116883117	0.166666666666667	1	0	0.0878255751214009	0	0	0	0.5	0	0	0.142857142857143	0	0	0	0
Actinobacteria_gi_145297095|Corynebacterium_glutamicum_R	0	0	0	0	0	0	0	0	0	0.03125	0	0	0	0.333333333333333	0	0.0294117647058824	0	0	0	0.5	0	0	0	0	0	0	0	0	0	0	0	0	0	0	0	0	0	0	0	0	0	0	0	0	0	0	0	0	0.0256410256410256
Actinobacteria_gi_223955933-488-36693|Bifidobacterium_longum_subsp._infantis_CCUG_52486	0	0	0	0	0	0	0	0	0	0	0	1	0	0	0	0	0	0	0	0	0	0	0	0	0	0	0	0	0	0	0	0	0	0	0	0	0	0	0	0	0	0	0	0	0	0	0	0	0
Actinobacteria_gi_224581105|Streptomyces_himastatinicus_ATCC_53653	12.7584116662812	0	0	0	0	0	0	0	0	3	1	0	0	0	0	0	2	0	0	0	0	0	0	0	0	0	0	2	0	0	0	0	0	0	0	0	1	0	2	0	0	0	0	0	0	0	0	0	0
Actinobacteria_gi_227870386|Corynebacterium_aurimucosum_ATCC_700975	0	0	0	0	0	0	0	0	0	0	1	0	0	0.333333333333333	0	0	0	0	0	0.5	0	0	0	0	0	0	0	0	0	0	0	0	0	0	0	0	0	0	0	0	0	0	0	0	0	0	0	0	0
Actinobacteria_gi_257461662|Saccharopolyspora_erythraea_NRRL_2338	2	0	0	0	0	0	0	0	0	1	0	0	0	0	0	0	2	0	0.25	0	0	0	0	0	0	0	0	1	0	0	0	0	0	0	0	0	0	0	0	0	0	0	0	0	0	0	0	0	0
Actinobacteria_gi_280966972|Mycobacterium_tuberculosis_210	0	0	0	0	0	0	0	0	0	0	0	0	0	0	0	0	0	0	0	0	0	0	0	0	0	0	0	0	0	0	0	0	0	0	0.5	0	0	0	0	0	0	0	0	0	0	0	0	0	0
Actinobacteria_gi_288922759|Frankia_sp._EUN1f	0	0	0	0	0	0	0	0	0	2	0	0	0	0	0	0	0	0	0.5	0	0	0	0	0	0	0	0	0	0	0	0	0	0	0	0	0	0	0	0	0	0	0	0	0	0	0	0	0	0
Actinobacteria_gi_288922827|Frankia_sp._EUN1f	0	0	0	0	0	0	0	0	0	0	0	0	0	0	0	0	0	0	0	0	0	0	0	0	0	0	0	0	0	0	0	0	0	0	0	0	0	0	0	0	0	0	0	0	0	0	0	0	0
Actinobacteria_gi_289705802|Micrococcus_luteus_SK58	0	0	0	0	0	0	0	0	0	0	0	0	0	0	0	0	0	0	0	0	0	0	0	0	0	0	0	0	0	0	0	0	0	0	0	0	0	0	0	0	0	0	0	0	0	0	0	0	0
Actinobacteria_gi_289706249|Micrococcus_luteus_SK58	0	0	0	0	0	0	0	0	0	11.6596501933524	1.01333333333333	0	0	0	0	0	3.6	16	2.03402621474911	0	0	0	2	0	0	0	0	0	0	0	0	0	0	0	0	0	0	0.5	0.266666666666667	0.642857142857143	0	3.75	0	0.111111111111111	1	0	0	0.5	0.333333333333333
Actinobacteria_gi_309801484|Bifidobacterium_dentium_JCVIHMP022	1	0	0	0	0	0	0	0	0	0	0	0	0	1	0	0	0	0	0	0	0	0	0	0	0	0	0	0	0	0	0	0	0	0	0	0	0	0	0	0	0	0	0	0	0	0	0	0	0
Actinobacteria_gi_317512503|Streptomyces_sp._SA3_actF	0	0	0	0	0	0	0	0	0	7	0	0	0	0	0	0	0	0	1	0	0	0	0	0	0	0	0	0	0	0	0	0	0	0	0	0	0	0	0	0	0	0	0	0	0	0	0	0	0
Actinobacteria_gi_317512533|Streptomyces_sp._SA3_actF	0	0	0	0	0	0	0	0	0	0	0	0	0	0	0	0	0	0	0	0	0	0	0	0	0	0	0	0	0	0	0	0	0	0	0	0	0	0	0	0	0	0	0	0	0	0	0	0	0
Actinobacteria_gi_317512558|Streptomyces_sp._SA3_actF	1	0	0	0	0	0	0	1	0	0	1.08333333333333	0	0	0	0	0	0	0	0	0	0	0	0	0	0	0	0	0	0	0	0	0	0	0	0	0	0	0	0	0	0	0	0	0	0	0	0	0	0
Actinobacteria_gi_317512592|Streptomyces_sp._SA3_actF	0	0	0	0	0	0	0	0	0	1	0	0	0	0	0	0	0	0	0	0	0	0	0	0	0	0	0	0	0	0	0	0	0	0	0	0	0	0	0	0	0	0	0	0	0	0	0	0	0
Actinobacteria_gi_319434504-31294-49449|Bifidobacterium_sp._12_1_47BFAA	0	0	0	0	0	0	0	0	0	3.0042735042735	0	0	0	0	0	4.8	0	0	0	0	0	0	0	0	0	0	0	0	0	0	0	0	0	0	0	0	0	0	0	0	0	0	0	0	0	0	0	0	0
Actinobacteria_gi_326385254|Gordonia_neofelifaecis_NRRL_B-59395	0	0	0	0	0	0	0	0	0	0	0	0	0	0	0	0	0	0	0	0	0	0	0.25	0	0	0	0	0	0	0	0	0	0	0	0	0	0	0	0	0	0	0	0	0	0	0	0	0	0
Actinobacteria_gi_335052661-9901-30151|Propionibacterium_sp._409-HC1	2	0	0	0	0	0	0	16	0	0	0	0	0	0	0	0	0	19	0	0	7	0	10	0	0	0	0	5	0	0	0	0	1	9	0	0	1	0	0	2	0	0	0	0	4	9	1	2	0
Actinobacteria_gi_343927414|Gordonia_alkanivorans_NBRC_16433	1.00035001750088	0	0	0	0	0	0	0	0	0	0	1	0	0	0	0	0	0	0	0	0	0	0	0	0	0	0	0	1	0	0	0	0	0	0	0	0	0	1	0	0	0	0	0	0	0	0	0	0
Actinobacteria_gi_345849874-10087-67150|Streptomyces_zinciresistens_K42	0	0	0	0	0	0	0	0	0	4	0	0	0	0	0	0	2	5	1	1	0	0	0	0	0	0	0	0	0	0	0	0	0	0	0	0	0	1	0	0	0	0	0	0	0	0	0	0	0
Actinobacteria_gi_358445441|Corynebacterium_casei_UCMA_3821	0	0	0	0	0	0	0	0	0	0	0	0	0	0	0	0	0	0	0	0	1	0	1	0	0	0	0	0	0	0	0	0	0	0	0	0	0	0	0	0	0	0	0	0	0	0	0	0	0
Actinobacteria_gi_367470708-12843-52698|Patulibacter_medicamentivorans	1.00050352467271	0	0	0	0	0	0	0	0	4	0	0	0	0	0	0	0	0	0	1	0	0	0	0	0	0	0	0	0	0	0	0	0	0	0	0	0	0	0	0	0	0	0	0	0	0	0	0	0
Actinobacteria_gi_383825550|Mycobacterium_xenopi_RIVM700367	2.0770343813766	0	0	0.5	0	0	0	0	0	5.01503759398496	0	1	0.0769230769230769	0	0.111111111111111	0	0	0	1	0	0	1	0	0	0	0	0	0	1.02857142857143	0	0	0	0	0	0	0	0.142857142857143	0.5	0	0	0	0	0	1	0	0	0	0	0
Actinobacteria_gi_405980663|Actinomyces_turicensis_ACS-279-V-Col4	0	0	0	0	0	0	0	0	0	0	0	0	0	0	0	0	1	0	0	0	0	0	0	0	0	0	0	0	0	0	0	0	0	0	0	0	0	0	0	0	0	0	0	0	0	0	0	0	0
Actinobacteria_gi_405982617|Actinomyces_neuii_BVS029A5	0	0	0	0	0	0	0	0	0	0	0	0	0	0	0	0	0	0	0	0	0	0	0	0	0	0	0	0	0	0	0	0	0	0	0	0	0	0	0	0	0	0	0	0	0	0	0	0	0
Actinobacteria_gi_408543508-152-15228|Streptomyces_somaliensis_DSM_40738	0	0	0	0	0	0	0.333333333333333	0	0	10.2171717171717	0	0	0	1	0	0	0	0	1.25	4.62857142857143	22.0909090909091	0	19.6638026607539	0	0	0	0	14.7692307692308	1	0	0	0	0	3	2	0	5	0	0	0	2	0	0	0	1	4	0	1.07142857142857	0
Actinobacteria_gi_410685546|Streptomyces_sp._FR1	1.19047619047619	0	0	0	0	0	0	0	0	1	0	0	0	0	0	0	0	0	1.01408450704225	0	0	0	0	0	0	0	0	0	0	0	0	0	0	0	0	0	0	0	0	0	0	0	0	0	0	0	0	0	0
Actinobacteria_gi_414579940|Mycobacterium_abscessus_5S-1215	3.33333333333333	0	0	0	0	0	0	0	0	2	0	1	0	0	0	0	0	0	0	0	0	0	1	0	0	0	0	0	0	0	0	0	0	0	0	0	0	0	0	0	0	0	0	0	0	0	0	0	0
Actinobacteria_gi_418422484|Mycobacterium_abscessus_subsp._bolletii_BD	1.7	0	0	0	0	0	0	0	0	4.8	0	0	0	0	0	0	0	0	0	0	0	0	1	0	0	0	0	0	0	0	0	0	0	0	0	0	0	0	0	0	0	0	0	0	0	0	0	0	0
Actinobacteria_gi_419848920|Bifidobacterium_longum_subsp._longum_1-6B	0	0	0	0	0	0	0	0	0	0	0	0	0	0	0	0	0	0	0	0	0	0	0	0	0	0	0	0	0	0	0	0	0	0	0	0	0	0	0	0	0	0	0	0	0	0	0	0	0
Actinobacteria_gi_419853350-0-39534|Bifidobacterium_longum_subsp._longum_2-2B	0	0	0	0	0	0	0	0	0	0	1	0	0	0	0	0	0	0	0	0	0	0	0	0	0	0	0	0	0	0	0	0	0	0	0	0	0	0	0	0	0	0	0	0	0	0	0	0	0
Actinobacteria_gi_419859811|Corynebacterium_diphtheriae_bv._intermedius_str._NCTC_5011	0	0	0	0	11	1	0	0	0	0	0	0	0	0	0	0	0	0	0	0	0	0	0	0	0	0	0	0	0	0	0	0	0	0	0	0	0	0	0	0	0	0	0	0	0	0	0	0	0
Actinobacteria_gi_419962223|Rhodococcus_opacus_M213	8.70788833807702	0	0	0	0	0	0	0	0	1.55882352941176	0	0	0	0	0	0	0	0	0	0	0	0	0	0	0	0	0	0	0	0	0	0	0	0	0	0	0	0	0	0	0	0	0	0	0	0	0	0	0.25
Actinobacteria_gi_420151093|Actinomyces_georgiae_F0490	0	0	0	0	0	0	0	0	0	2	0	0	0	0	0	0	0	0	0	0	0	1	0	0	0	0	0	0	0	0	0	0	0	0	0	0	0	0	0	0	0	0	0	0	0	0	0	0	0
Actinobacteria_gi_421010943-4014-41828|Mycobacterium_abscessus_3A-0122-R	0	0	0	0	0	0	0	0	0	0	0	0	0	0	0	0	0	1.5	0	0	0.5	0	0.5	0	0	0	0	0	0	0	0	0	0	0	0	0	0	0	0	0	0	0	0	0	0	0	0	0.5	0.5
Actinobacteria_gi_421017314|Mycobacterium_abscessus_3A-0122-S	0	0	0	0	0	0	0	0	0	0	0	0	0	0	0	0	0.5	0	0	0	0	0	0	0	0	0	0	0	0	0	0	0	0	0	0	0	0	0	0	0	0	0	0	0	0	0	0	0	0
Actinobacteria_gi_421031946|Mycobacterium_abscessus_3A-0930-R	0	0	0	0	0	0	0	0	0	0	0	0	1	0	0	0	0	0	1	0	0.333333333333333	0	0	0	0	0	0	0	0	0	0	0	0	0	0	0	0	0	0	0	0	0	0	0	0	0	0	0	0
Actinobacteria_gi_421742321|Streptomyces_sp._SM8	4.01913875598086	0	0	0	0	0	0	0	0	1.00815251239381	0	0	0	0	0	0	0	0	1.00787401574803	0	0	0	0	0	0	0	0	0	0	0	0	0	0	0	0	0	0	0	0	0	0	0	0	0	0	0	0	0	0
Actinobacteria_gi_440697762|Streptomyces_turgidiscabies_Car8	3.74171477832327	0	0	0	0	0	0	0	0	2.05240174672489	1.23611111111111	0	0	0	0	0	2.46753246753247	9.11538461538461	0	0	0	0	0	0	0	0	0	0	1.03846153846154	1	0	0	0	0	0	0	0	0	0	0	0	0	0	0	0	0	0	0	0
Actinobacteria_gi_440701504-0-33798|Streptomyces_turgidiscabies_Car8	0	0	0	0	0	0	0	0	0	0	0	0	0	0	0	0	0	0	0	0	0	0	1	0	0	0	0	0	0	0	0	0	0	0	0	0	0	0	0	0	0	0	0	0	0	0	0	0	0
Actinobacteria_gi_440705562|Streptomyces_turgidiscabies_Car8	0	0	0	0	0	0	1	0	0	2.5	3.06666666666667	0	0	0	0	0	4.74074074074074	0.833333333333333	0	0	0	0	0	0	0	0	0	2.45	0.75	0	0	0	0	0	0	0	0	0	0	3	0	0	0	0	0	0	0	0	0
Actinobacteria_gi_441157011|Streptomyces_rimosus_subsp._rimosus_ATCC_10970	0	0	0	0	0	0	0	0	0	2	0	0	0	0	0	0	0	0	1	1	2.22222222222222	0	0	0	0	0	0	0	0	1	0	0	0	0	0	0	0	0	0	0	0	1	0	0	0	0	0	0	0
Actinobacteria_gi_444434169|Gordonia_soli_NBRC_108243	0	0	0	0	0	0	0	0	0	2	0	0	0	0	0	0	0	0	0	0	0	0	0	0	0	0	0	0	0	0	0	0	0	0	0	0	0	0	0	0	0	0	0	0	0	0	0	0	0
Actinobacteria_gi_444434225|Gordonia_soli_NBRC_108243	0	0	0	0	0	0	0	0	0	1.00854700854701	0	0	0	0	0	0	0	0	0	0	1	0	0	0	0	0	0	0	1	0	0	0	0	0	0	0	0	0	0	0	0	0	0	0	0	0	0	0	0
Actinobacteria_gi_458793476|Rhodococcus_ruber_BKS_20-38	1	0	0	0	0	0	0	0	0	1	0	0	0.333333333333333	0	0	0	0	0	0	0	0	0	0	0	0	0	0	0	0	0	0	0	0	0	0	0	0	0	0	0	0	0	0	0	0	0	0	0	0
Actinobacteria_gi_458877862|Streptomyces_gancidicus_BKS_13-15	0	0	0	0	0	0	0	0	0	6	0	1	0	0	0	0	0	0	0	0	0	0	0	0	0	0	0	0	0	0	0	0	0	0	0	0	0	0	0	0	0	0	0	0	0	0	0	0	0
Actinobacteria_gi_459042216|Gordonia_malaquae_NBRC_108250	0	0	0	0	0	0	0	3	0	19.6785714285714	1.5	0	0	0	0	0	0	10	1	0	6	2	4.125	0	0	0	0	0	3	0	0	0	0	1	0	0	0	2	0	0	0	0	0	0	3	4	0	0	0
Actinobacteria_gi_482922633|actinobacterium_SCGC_AAA024-D14	0	0	0	0	0	0	0	0	0	0	3	6.20833333333333	0	0	0	0	7.72343481068376	15.8911854103343	0	0	3.23055335341684	3.45434272915729	1.71761180599197	0	0	0	0	5.56204186192824	1.11111111111111	1.34224137931034	0	0	0	0	0	0	0	0	0	2.3038961038961	0.5	1	0	0	0	0	0	0.25	0
Actinobacteria_gi_482936492|Salinispora_pacifica_DSM_45548	0	0	0	0	0	0	0	0	0	1	0	0	0	0	0	0	0	0	0	0	0	0	0	0	0	0	0	0	0	0	0	0	0	0	0	0	0	0	0	0	0	0	0	0	0	0	0	0	0
Actinobacteria_gi_482937413|Salinispora_pacifica_DSM_45544	0.25	0	0	0	0	0	0	0	0	0	0	0	0	0	0	0	0	3	0	0	0	0	0	0	0	0	0	0	0	0	0	0	0	0	0	0	0	2	0	0	0	0	0	0	0	0	0	0	0
Actinobacteria_gi_483039162|Rhodococcus_rhodochrous_BKS6-46	0	0	0	0	0	0	0	0	0	0	0	0	0	0	0	0	0	0	0	0	0	0	0	0	0	0	0	0	0	0	0	0	0	0	0	0	0	0	0	0	0	0	0	0	0	0	0	0	0
Actinobacteria_gi_483400703-10663-64185|Mycobacterium_intracellulare_M.i.198	1	0	0	0	0	0	0	0	0	0	0	0	0	1	0	0	0	0.142857142857143	0	0	0	0	0	0	0	0	0	0	0	0	0	0	0	0	0	0	0	0	0	0	0	0	0	0	0	0	0	0	0
Actinobacteria_gi_483435817-13250-63069|Mycobacterium_hassiacum_DSM_44199	0	0	0	0	0	0	0	0	0	1	1	0	0	0	0	0	0	0	0	0	0	0	1	0	0	0	0	0	0	0	0	0	0	0	0	0	0	0	0	0	0	0	0	0	0.2	0	0	0	0
Actinobacteria_gi_483692900|Streptomyces_vitaminophilus_DSM_41686	2	0	0	0	0	0	0	0	0	1	0	0	0	0	0	0	0	0	1	0	0	0	0	0	0	0	0	0	0	0	0	0	0	1	0	0	0	0	0	0	0	0	0	0	0	0	0	0	0
Actinobacteria_gi_483966370|Frankia_sp._BCU110501	0	0	0	0	0	0	0	0	0	4	0	0	0	0	0	0	0	1	0	0	0	0	2	0	0	0	0	0	0	0	0	0	0	1	3	0	0	0	0	0	0	0	0	0	0	0	0	0	0
Actinobacteria_gi_483969925|Streptomyces_sp._KhCrAH-244	1	0	0	0	0	0	0	0	0	0	0	0	0	0	0	0	0	0	0	0	0	0	0	0	0	0	0	0	0	0	0	0	0	0	0	0	0	0	0	0	0	0	0	0	0	0	0	0	0
Actinobacteria_gi_483974391|Streptomyces_sp._MspMP-M5	0	0	0	0	0	0	0	0	0	0	0	0	0	0	0	0	0	0	0	0	0	0	0	0	0	0	0	0	0	0	0	0	0	0	0	0	0	0	0	0	0	0	0	0	0	0	0	0	0
Actinobacteria_gi_483986472|Actinopolymorpha_alba_DSM_45243	5.75040407608405	0	0	0	0	0	0	0	0	1	1	0	0	0	0	0	0	0	0	0	0	0	0	0	0	0	0	0	0	0	0	0	0	0	0	0	0	0	0	0	0	0	0	0	0	0	0	0	0
Actinobacteria_gi_483996828|Frankia_sp._BMG5.12	0	0	0	0	0	0	0	0	0	0	0	0	0	0	0	0	0	1	0	0	0	0	0	0	0	0	0	2	0	0	0	0	0	0	0	0	0	0	0	0	0	0	0	0	0	0	0	0	0
Actinobacteria_gi_483999582|Actinomadura_flavalba_DSM_45200	7	0	0	0	0	0	0	0	0	6.04780876494024	0	0	0	0	0	0	0	0	0	0	0	0	0	0	0	0	0	0	0	0	0	0	0	0	0	0	0	0	0	0	0	0	0	0	0	0	0	0	0
Actinobacteria_gi_484005549|Actinokineospora_enzanensis_DSM_44649	0	0	0	0	0	0	0	0	0	0	0	0	0	0	0	0	0	0	0	0	0	0	0	0	0	0	0	0	0	0	0	0	0	0	0	0	0	0	1	0	0	0	0	0	0	0	0	0	0
Actinobacteria_gi_484011519-11339-40355|Salinispora_pacifica_CNS055	0	0	0	0	0	0	0	0	0	0	1	0	0	0	0	0	0	0	0	0	0	0	1	0	0	0	0	0	0	0	0	0	0	0	0	0	0	0	0	0	0	0	0	0	0	0	0	0	0
Actinobacteria_gi_484012116-1226-53285|Mycobacterium_abscessus_9808	5.46666666666667	0	0	0	0	0	0	0	0	1	0	0	0	0	1	0	3.35119047619048	2	2	0	0	0	0	0	0	0	0	2	0	0	0	0	0	0	0	0	0	0	0	0	0	0	0.5	0	0	0	0	0	0
Actinobacteria_gi_484014952|Nocardiopsis_synnemataformans_DSM_44143	0	0	0	0	0	0	0	0	0	2	1	0	0	0	0	0	0	0	0	0	0	0	0	0	0	0	0	0	0	0	0	0	0	0	0	0	0	0	0	0	0	0	0	0	0	0	0	0	0
Actinobacteria_gi_484017447|Nocardiopsis_valliformis_DSM_45023	0	0	0	0	0	0	0	0	0	0	0	0	0	0	0	0	0	0	0	0	0	0	0	0	0	0	0	0	0	0	0	0	0	0	0	0	0	0	0	0	0	0	0	0	0	0	0	0	0
Actinobacteria_gi_484019805|Nocardiopsis_lucentensis_DSM_44048	0	0	0	0	0	0	0	0	0	0	0	0	0	0	0	0	0.5	0	0	0	0	0	0	0	0	0	0	0	0	0	0	0	0	0	0	0	0	0	0	0	0	0	0	0	0	0	0	0	0
Actinobacteria_gi_484021587|Nocardiopsis_lucentensis_DSM_44048	0	0	0	0	0	0	0	0	0	0	0	0	0	0	0	0	0	0	0	0	0	0	0	0	0	0	0	0	0	0	0	0	0	0	0	0	0	0	0	0	0	0	0	0	0	0	0	0	0
Actinobacteria_gi_484023173|Nocardiopsis_salina_YIM_90010	12.0003412439895	0	0	0	0	0	0	0	0	0	0	0	0	0	0	0	0	0	0	0	0	0	0	0	0	0	0	0	0	0	0	0	0	0	0	0	0	0	0	0	0	0	0	0	0	0	0	0	0
Actinobacteria_gi_484023928|Nocardiopsis_salina_YIM_90010	0	0	0	0	0	0	0	0	0	2	0	0.5	0	0	0	0	0	0	0	0	0	0	0	0	0	0	0	0	0	0	0	0	0	0	0	0	0	0	0	0	0	0	0	0	0	0	0	0	0
Actinobacteria_gi_484024199|Nocardiopsis_gilva_YIM_90087	1.33333333333333	0	0	0	0	0	0	0	0	1	0	0	0	0	0	0	0	0	0	0	0	0	0	0	0	0	0	0	0	0	0	0	0	0	0	0	0	0	0	0	0	0	0	0	0	0	0	0	0
Actinobacteria_gi_484024972|Nocardiopsis_gilva_YIM_90087	0	0	0	0	0	0	0	0	0	0	0	0	0	0	0	0	0	0	0	0	0	0	0	0	0	0	0	0	0	0	0	0	0	0	0	0	0	0	0	0	0	0	0	0	0	0	0	0	0
Actinobacteria_gi_484024991|Nocardiopsis_gilva_YIM_90087	3.75	0	0	0	0	0	0	0	0	2.00123380629241	2	0	0	0	0	0	0	0	2	1.11111111111111	10	0	10	0	0	0	0	8	0	0	0	0	0	0	0	0	0	0	0	0	0	0	0	0	0	0	0	0	0
Actinobacteria_gi_484025394|Salinispora_arenicola_CNP193	4.09459459459459	0	0	0	0	0	0	0	0	0	0	0	0	0	0	0	0	0.333333333333333	0	1	0	0	0	0	0	0	0	0	0	0	0	0	0	0	0	0	0	0	0	0	0	0	0	0	0	0	0	0	0
Actinobacteria_gi_484031757|Salinispora_arenicola_CNY256	0	0	0	0	0	0	0	0	0	2	1	0	0	0	0	0	0	0	0	0	0	0	0	0	0	0	0	0	0	0	0	0	0	0	0	0	0	0	0	0	0	0	0	0	0	0	0	0	0
Actinobacteria_gi_484032675-42320-77942|Salinispora_arenicola_CNY260	0.25	0	0	0	0	0	0	0.566666666666667	0	1	0	0	0	0	0	0	0	0	0	0	0	0	1	0	0	0	0	0	0	0	0	0	0	0	0	0	0	0	0	0	0	0	0	0	0	0	0	0	0
Actinobacteria_gi_484033837|Salinispora_arenicola_CNY280	0.25	0	0	0	0	0	0	0	0	2	0	0	0	0	0	0	0	0	0	0	0	0	0	0	0	0	0	0	0	0	0	0	0	0	0	0	0	0	0	0	0	0	0	0	0	0	0	0	0
Actinobacteria_gi_484033862|Salinispora_arenicola_CNY280	0	0	0	0	0	0	0	0	0	0	0	0	0	0	0	0	0	0.833333333333333	0	0	0	0	0	0	0	0	0	0	0	0	0	0	0	1	0	0	0	0	0	0	0	0	0	0	0	0	0	0	0
Actinobacteria_gi_484036993|Salinispora_pacifica_CNT609	0	0	0	0	0	0	0	0	0	0	0	0	0	0	0	0	0	0	0	0	0	0	0	0	0	0	0	0	0	0	0	0	0	0	0	0	0	0	0	0	0	0	0	0	0	0	0	0	0
Actinobacteria_gi_484040487|Salinispora_pacifica_CNY330	0.25	0	0	0	0	0	0	0	0	0	0	0	0	0	0	0	1.21666666666667	0	0	0	0	0	0	0	0	0	0	0	0	0	0	0	0	0	0	0	0	0.5	0	0	0	0	0	0	0	0	0	0	0
Actinobacteria_gi_484042886-11-24134|Salinispora_tropica_CNR699	0	0	0	0	0	0	0	0	0	0	0	0	0	0	0	0	0	0	0	0	2.18181818181818	0	1	0	0	0	0	0	0	0	0	0	0	0	0	0	0	0	0	0	1	0	0	0	0	0	0	0	0
Actinobacteria_gi_484042948|Salinispora_tropica_CNR699	0	0	0	0	0	0	0	0	0	0	5	0	1	0	0	0	0	0	2	0	0	0	0	0	0	0	0	0	0	0	0	0	0	0	0	0	0	0	0	0	0	0	0	0	0	0	0	0	0
Actinobacteria_gi_484042993|Salinispora_tropica_CNR699	0	0	0	0	0	0	0	0	0	0	0	0	0	0	0	0	0	0	0	0	0	0	1	0	0	0	0	0	0	0	0	0	0	0	0	0	0	0	0	0	0	0	0	0	0	0	0	0	0
Actinobacteria_gi_484048409|Corynebacterium_diphtheriae_bv._mitis_str._NC03529	0	0	0	0	0	0	0	0	0	0	0	0	0	0	0	0	0	0	0	0	0	0	0	0	0	0	0	0	0	0	0	0	0	0	0	0	0	0	0	0	0	0	0	0	0	0	0	0	0
Actinobacteria_gi_484063094-9427-43290|Coriobacteriaceae_bacterium_GD5	0	0	0	0	0	0	0	0	0	0	1	0	0	0	0	0	0	0	0	0	0	0	0	0	0	0	0	0	0	0	0	0	0	0	0	0	0	0	0	0	0	0	0	0	0	0	0	0	0
Actinobacteria_gi_484080795-158098-231781|Mycobacterium_abscessus_M115	0	0	0	0	0	0	0	0	0	1.20201409869084	0	0	0	0	0	0	0	1	0	0	0	0	0	0	0	0	0	0	0	0	0	0	0	0	0	0	0	0	0	0	0	0	0	0	0	0	0	0	0
Actinobacteria_gi_484081368|Mycobacterium_abscessus_subsp._bolletii_M18	2.66666666666667	0	0	0	0	0	0	0	0	0	0	0	0	0	0	0	1.33333333333333	0	0	0	0	0	0	0	0	0	0	0	1	0	0	0	0	0	0	0	0	0	0	0	0	0	0.5	0	0	0	0	1	0
Actinobacteria_gi_484126993-2307-14717|Corynebacterium-like_bacterium_B27	0	0	0	0	0	0	0	0	0	0	0	0	0	0	0	0	0.333333333333333	0	0	0	0	0	0	0	0	0	0	0	0	2	0	0	0	0	0	0	0	0	0	0	0	0	0	1	0	0	0	0	0
Actinobacteria_gi_484176109|Kocuria_atrinae_C3-8	0	0	0	0	0	0	0	0	0	0	0	0	0	0	0	0	0	1	1	1	0	0	0	0	0	0	0	0	0	0	0	0	0	0	0	0	0	0	0	0	0	0	0	0	0	1	0	2	0
Actinobacteria_gi_484231591|Corynebacterium_mastitidis_DSM_44356	0	0	0	0	0	0	0	0	0	4.213936856794	0	0	0	0	0	0	0	0	1	0	0.333333333333333	0	2	0	0	0	0	4	0	0	0	0	0	0	0	0	0	0	0	0	0	0	0	0	0	0	0	0	0
Actinobacteria_gi_484335802-74-42145|Mycobacterium_abscessus_M156	0	0	0	0	0	0	0	0	0	1	0	0	0	0	0	0	0	1.5	0	0	0.5	0	0.5	0	0	0	0	0	0	0	0	0	0	0	0	0	0	0	0	0	0	0	0	0	0	0	0	0.5	0.5
Actinobacteria_gi_484867420|Streptomyces_sp._TOR3209	0	0	0	0	0	0	0	0	0	2	0	0	0	0	0	0	0	0	0	0	0	0	0	0	0	0	0	0	0	0	0	0	0	0	0	0	0	0	0	0	0	0	0	0	0	0	0	0	0
Actinobacteria_gi_484867422|Streptomyces_sp._TOR3209	1	0	0	0	0	0	0	0	0	0	0	0	0	0	0	0	0	0	0	0	0	0	0	0	0	0	0	3	0	0	0	0	0	0	0	0	0	0	0	0	0	0	0	0	0	0	0	0	0
Actinobacteria_gi_485069185|Streptomyces_sp._FxanaD5	10.1392661878991	0	0	0	0	0	0	0	0	2	1	1.46978021978022	0	0.142857142857143	0	0	0	0	0	0	0	0	0	0	0	0	0	3.01587301587302	0	0	0	0	0	1	0	0	0	0	0	0	0	0	0	0	0	0	0	0	0
Actinobacteria_gi_485070998|Streptomyces_sulphureus_DSM_40104	2	0	0	0	0	0	0	0	0	4	0	0	0	0	0	0	0	0	0	0	0	0	0	0	0	0	0	0	0	0	0	0	0	0	0	0	0	0	0	0	0	0	0	0	0	0	0	0	0
Actinobacteria_gi_485467442|Mycobacterium_avium_subsp._avium_Env_77	2	0	0	0	0	0	0	0	0	1	0	0	0	0	0	0	0	0	0	0	0	0	0	0	0	0	0	0	0	0	0	0	0	0	0	0	0	0	0	0	0	0	0	0	0	0	0	0	0
Actinobacteria_gi_485467562|Mycobacterium_avium_subsp._avium_Env_77	2	0	0	0	0	0	0	0	0	0	0	1	0	0	0	0	0	0	0	0	0	0	0	0	0	0	0	0	0	0	0	0	0	0	0	0	0	0.5	0	0	0	0	0	0	0	0	0	0	0
Actinobacteria_gi_485467603|Mycobacterium_avium_subsp._avium_Env_77	0	0	0	0	0	0	0	0	0	0	0	0	0	0	0	0	0	0	0	0	0	0	0	0	0	0	0	0	0	0	0	0	0	0	0	0	0	0	0	0	0	0	0	0	0	0	0	0	0
Actinobacteria_gi_485663315|Streptomyces_sp._Wigar10	2.00301204819277	0	0	0	0	0	0	0	0	7	0	0	0	0	0	0	0	0	6	0	0	0	0	0	0	0	0	0	0	0	0	0	0	0	1	0	0	0	0	0	0	0	0	0	0	0	0	1	0
Actinobacteria_gi_489177658|Amycolatopsis_vancoresmycina_DSM_44592	2.16666666666667	0	0	0	0	0	0	0	0	4.00711403824673	0	0	0	0	0	0	0	0	1	0	0	0	0	0	0	0	0	0	0	0	0	0	0	0	0	0	0	0	0	0	0	0	0	0	0	0	0	0	0
Actinobacteria_gi_493997464|Rhodococcus_sp._EsD8	0.5	0	0	0	0	0	0	0	0	0	0	0	0	0	0	0.166666666666667	0.5	2	0	0	0	0	0	0	0	0	0	0	0	0	0	0	0	0	0	0	0	0	1	0	0	0	1	0	0	0	0	0	0
Actinobacteria_gi_494002731|Rhodococcus_sp._EsD8	2.16666666666667	0	0	0	0	0	0	0	0	1	0	0	0	0	0	0	0	0	1	0	0	0	1	0	0	0	0	0	0	0	0	0	0	0	0	0	0	0	0	0	0	0	0	0	0	0	0	0	0
Actinobacteria_gi_498789487|Rhodococcus_rhodnii_LMG_5362	0	0	0	0	0	0	0	0	0	0	0	0	0	0	0	0	0	0	0	0	0	1	0	0	0	0	0	0	0	0	0	0	0	0	0	0	0	0	0	0	0	0	0	0	0	0	0	0	0
Actinobacteria_gi_498789783|Rhodococcus_rhodnii_LMG_5362	0	0	0	0	0	0	0	0	0	1.00098135426889	0	0	0	0	0	0	0	0	0	0	0	0	0	0	0	0	0	0	0	0	0	0	0	0	0	0	0	0	0	0	0	0	0	0	0	0	0	0	0
Actinobacteria_gi_498790102|Rhodococcus_rhodnii_LMG_5362	0	0	0	0	0	0	0	3	0	1	0	1	0	0	0	0	1	0	0	0	0	0	0	0	0	0	0	0	0	0	0	0	0	0	0	0	0	0	0	0	0	0	0	0	0	0	0	0	0
Actinobacteria_gi_498792577|Rhodococcus_rhodnii_LMG_5362	3.37853897158405	0	0	0	0	0	0	0	0	4.00250312891114	0	0	0	0	0	0	0	0	1	0	0	0	0	0	0	0	0	0	0	0	0	0	0	0	0	0	0	0	0.1	0.142857142857143	0	0	0	0	0	0	0	0	0
Actinobacteria_gi_506496126-11321-56319|Agrococcus_pavilionensis_RW1	1.03135964912281	0	0	0	0	0	0	0	0	6.93443706994046	1	0	0	0	0	0	1	0	2	0	0	0	0	0	0	0	0	0	1	0	0	0	0	0	0	0	0	0	0	0	0	0	0	0	0	0	0	0	0
Actinobacteria_gi_512703811-1170088-1228984|Atopobium_sp._oral_taxon_199_str._F0494	1	0	0	0	0	0	0	0	0	9.16666666666667	0.5	1.34825870646766	0	2.55244755244755	0	0	0	0	2	0	2	0	0	0	0	0.111111111111111	0	5.04347826086957	0	1	1	0	2	0	0	0	0	1	0	0	0	0	1	0	0	0	0	0	0
Actinobacteria_gi_514922871|Streptomyces_aurantiacus_JA_4570	0	0	0	0	0	0	0	0	0	3.00347222222222	0	0	0	0	0	0	0	0	2	0	0	0	0	0	0	0	0	0	0	0	0	0	0	0	0	0	0	0	0	0	0	0	0	0	0	0	0	0	0
Actinobacteria_gi_515169684|Gardnerella_vaginalis_JCP8151B	0	0	0	0	0	0	0	0	0	0	0	0	0	0	0	0	1	0	0	0	0	0	0	0	0	0	0	0	0	0	0	0	0	0	0	0	0	0	0	0	0	0	0	0	0	0	0	0	0
Actinobacteria_gi_523592800|Gardnerella_vaginalis_JCP8017B	0	0	0	0	0	0	0	0	0	0	1	0	0	0	0	0	0	0	0	0	0	0	0	0	0	0	0	0.2	0	0	0	0	0	0	0	0	0	0	0	0	0	0	0	0	0	0	0	0	0
Actinobacteria_gi_523594143|Gardnerella_vaginalis_JCP7719	0	0	0	0	0	0	0	0	0	0	0	0	0	0	0	0	0	0	0	0	0	0	0	0	0	0	0	0.7	0	0	0	0	0	0	0	0	0	0	0	0	0	0	0	0	0	0	0	0	0
Actinobacteria_gi_523607311|Gardnerella_vaginalis_JCP7276	0	0	0	0	0	0	0	0	0	0	0	1.5	0	0	0	0	1	0	0	0	0	0	0	0	0	0	0	0.7	0	0	0	0	0	0	0	0	0	0	0	0	0	0	0	0	0	0	0	0	0
Actinobacteria_gi_544674883-1159-10410|Propionibacterium_avidum_TM16	0	0	0	0	0	0	0	0	0	0	0	0	0	0	0	0	0	0	0	0	0	0	0	0	0	0	0	0	0	0	0	0	0	0	0	0	0	0	0	0	0	0	0	0	0	0	0	0	0
Actinobacteria_gi_544774031|Microbacterium_maritypicum_MF109	0	0	0	0	0	0	0	0	0	3.54545454545454	0	0	0	0	0	0	0	0	0	0	0	0	0	0	0	0	0	0	0	0	0	0	0	0	0	0	0	0	0	0	0	0	0	0	0	0	0	0	0
Actinobacteria_gi_544775493|Microbacterium_maritypicum_MF109	0	0	0	0	0	0	0	0	0	3	0	0	0	0	0	0	0	0	0	0	0	0	0	0	0	0	0	1	0	0	0	0	0	0	0	0	0	0	0	0	0	0	0	0	0	0	0	0	0
Actinobacteria_gi_545333501|Actinomyces_johnsonii_F0510	0	0	0	0	0	0	0	0	0	0	0	0	0	0	0	0	0	0	0	0	0	0	0	0	0	0	0	0	0	0	0	0	0	0	0	0	0	0	0	0	0	0	0	0	0	0	0	0	0
Actinobacteria_gi_545352115-20076-47096|Actinomyces_sp._oral_taxon_877_str._F0543	0	0	0	0	0	0	0	0	0	0	0	0	0	0	0	0	0	0	0	0	0	0	0	0	0	0	0	0	0	0	0	0	0	0	0	0	0	0	0	0	0	0	0	0	0	0	0	0	0
Actinobacteria_gi_545408482|Bifidobacterium_bifidum_ATCC_29521_=_JCM_1255_=_DSM_20456	0	0	0	0	0	0	0	0	0	1	0	0	0	0	0	0	0	0	1	0	0	0	0	0	0	0	0	0	0	0	0	0	0	0	0	0	0	0	0	0	0	0	0	0	0	0	0	0	0
Actinobacteria_gi_545410648|Bifidobacterium_breve_JCP7499	0	0	0	0	0	0	0	0	0	0	0	0	0	0	0	0	0	0	0	0	0	0	0	0	0	0	0	0	2	0	0	0	0	0	0	0	0	0	0	0	0	0	0	0	0.5	0	0	0	0
Actinobacteria_gi_545597125-23523-54898|Olsenella_profusa_F0195	0	0	0	0	0	0	0	0	0	1.01584507042254	0	0	0	0	0	0	0	0	1	0	0	0	0	0	0	0	0	0	0	0	0	0	0	0	0	0	0	0	0	0	0	0	0	0	0	0	0	0	0
Actinobacteria_gi_545597997|Olsenella_profusa_F0195	1	0	0	0	0	0	0	0	0	1	0	0	0	0	0	0	0	0	0	0	0	0	0	0	0	0	0	0	0	0	0	0	0	0	0	0	0	0	0	0	0	0	0	0	0	0	0	0	0
Actinobacteria_gi_545611432|Atopobium_sp._BV3Ac4	1.00002046496398	0	0	0	0	0	0	0	0	0	0	1.01255295199306	0	0	0	0	0	0	0	1	0	0	0	0	0	0	0	1	0.5	0	0	0	0	0	0	0	0	0	0	0	0	0	0	0	0	0	0	0	0
Actinobacteria_gi_546862272|Eggerthella_sp._CAG:1427	0	0	0	0	0	0	0	0	0	0	0	0	0	1	0	0	0	0	0	0	0	0	0	0	0	0	0	0	0	0	0	0	0	0	0	0	0	0	0	0	0	0	0	0	0	0	0	0	0
Actinobacteria_gi_547761680-18542-28527|Bifidobacterium_bifidum_CAG:234	0	0	0	0	0	0	0	0	0	1	0	0	0	0	0	0	0	0	0	0	0	0	0	0	0	0	0	0	0	0	0	0	0	0	0	0	0	0	0	0	0	0	0	0	0	0	0	0	0
Actinobacteria_gi_548079438|Cryptobacterium_sp._CAG:338	0	0	0	0	0	0	0	0	0	0	0.5	0	0	0	1	0	0	1	0	0	0	0	0	0	0	0	0	0	0	0	0	0	0	0	0	0	0	0	0	0	0	0	0	0	0	0	0	0	0
Actinobacteria_gi_548163931|Collinsella_sp._CAG:289	0	0	0	0	0	0	0	0	0	0	0	0	0	0	0	0	0	0	0	0	0	0	0	0	0	0	0	0	0	0	0	0	0	0	0	0	0	0	0	0	0	0	0	0	0	0	0	0	0
Actinobacteria_gi_551236822|Alloscardovia_omnicolens_DSM_21503	0	0	0	0	0	0	0	0	0	0	0	0	0	0	0	0	0	0	0	0	0	0	0	0	0	0	0	0	0	0	0	0	0	0	0	0	0	0	0	0	0	0	1	0	0	0	0	0	0
Actinobacteria_gi_551239924|Bifidobacterium_magnum_DSM_20222	0	0	0	0	0	0	0	0	0	1	2.01123595505618	0	0	0	0	0	0	0	0	0	0	0	1.06666666666667	0	0	0	0	0	0	0	0	0	0	0	0	0	0	0	0	0	0	0	0	0	0	0	0	0	0
Actinobacteria_gi_551245205|Varibaculum_cambriense_DSM_15806	0	0	0	0	0	0	0	0	0	0	0	0	0	0	0	0	0	0	0	0	0	0	0	0	0	0	0	0	0	0	0	0	0	0	0	0	0	0	0	0	0	0	0	0	0	0	0	0	0
Actinobacteria_gi_564018020|Frankia_sp._CcI6	0	0	0	0	0	0	0	0	0	0	0	0	0	0	0	0	0	0	0	0	0	0	0	0	0	0	0	0	0	0	0	0	0	0	0	0	2	0	0	0	0	0	0	0	0	0	0	0.666666666666667	0
Actinobacteria_gi_564945046|Mycobacterium_avium_subsp._hominissuis_10-5606	0	0	0	0	0	0	0	0	0	0	0	0	0.333333333333333	0	0	0	0	0	0	0	0	0	1	0	0	0	0	0	0	0	0	0	0	0	0	0	0	0	0	0	0	0	0	0	0	0	0	0	0
Actinobacteria_gi_564971081|Mycobacterium_avium_subsp._hominissuis_10-5606	0	0	0	0	0	0	0	0	0	1	0	0	0	0	0	0	0	0	0	0	0	0	0	0	0	0	0	0	0	0	0	0	0	0	0	0	0	0	0	0	0	0	0	0	0	0	0	0	0
Actinobacteria_gi_564971092|Mycobacterium_avium_subsp._hominissuis_10-5606	0	0	0	0	0	0	0	0	0	0	0	0	0	0	0	0	0	0	0	0	0	0	0	0	0	0	0	0	0	0	0	0	0	0	0	0	0	0	0	0	0	0	0	0	0	0	0	0	0
Actinobacteria_gi_568063277|Streptomyces_sp._F2	1	0	0	0	0	0	0	0	0	4	1	0	0	0	0	0	0	0	0	0	0	0	0	0	0	0	0	0	0	0	0	0	0	0	0	0	1	0	0	0	0	0	0	0	0	0	0	0	0
Alphaproteobacteria_gi_146276058-2120630-2161130|Rhodobacter_sphaeroides_ATCC_17025	3.48813394940476	0	0	0	0	0	0	0	0	10	0	0	0	2	0	0	0	0	0	0	0	0	2	0	0	0	0	2	0.5	0	0	0	0	0	0	0	0	0	0	0	0	0	0	0	0	0	0	0	0
Alphaproteobacteria_gi_163867306-1933082-1971336|Bartonella_tribocorum_CIP_105476	0	0	0.5	0	0	0	0	0	0	0	1	0	0	0	0	0	0	0	0	0	0	0.333333333333333	0	0	0	0	0	0	0	0	0	0	0	0	0	0	0	0	0	0	0	0	0	0	0	0	0	0	0
Alphaproteobacteria_gi_170744977|Methylobacterium_radiotolerans_JCM_2831	0	0	0	0	0	0	0	0	0	1	0	0	0	0	0	0	0	0	0	0	0	0	0	0	0	0	0	0	0	0	0	0	0	0	0	0	0	0	0	0	0	0	0	0	0	0	0	0	0
Alphaproteobacteria_gi_188579259|Methylobacterium_populi_BJ001	0	0	0	0	0	0	0	0	0	7	0	0	0	0	0	0	0	2	1	0	4	0	0	0	0	0	0	0	0	0	0	0	0	0	0	0	0	0	0	0	0	0	0	0	0	0	0	0	0
Alphaproteobacteria_gi_224580656-0-35096|Wolbachia_endosymbiont_of_Culex_quinquefasciatus_JHB	0	0	0	0	0	0	0	0	0	0	0	0	0	0	0	1	1.02597402597403	0	0	0	0	0	0	0	0	0	0	0	0	0	0	0	0	0	0	0	0	0	0	0	0	0	0	0	0	0	0	0	0
Alphaproteobacteria_gi_224580657|Wolbachia_endosymbiont_of_Culex_quinquefasciatus_JHB	0	0	0	0	0	0	0	0	0	0	0	0	0	0	0	0.5	0	1	0	0	0	0	0	0	0	0	0	0	0	0	0	0	0	0	0	0	0	0	0	0	0	0	0	0	0	0	0	0	0
Alphaproteobacteria_gi_254505302|Labrenzia_alexandrii_DFL-11	0	0	0	0	0	0	0	2	0	3	0	0	0	0	0	0	0	0	0	0	0	0	0	0	0	0	0	1.09258352464558	1	0	0	0	0	0	0	0	0	0	0	0	0	0	0	0	0	0	0	0	0
Alphaproteobacteria_gi_260576679|Rhodobacter_sp._SW2	3.42857142857143	0	0	0	0	0	0	0	0	25.0332786394412	1.83333333333333	0.333333333333333	0	0	0	0	1.02564102564103	0	4	0	4	0	2	0	0	0	0	1	0	4	1	0	1	0	0	0	0	0	0	0	0	0	0	0	0	1	0	0	0
Alphaproteobacteria_gi_260577034|Rhodobacter_sp._SW2	3.66666666666667	0	0	0	0	0	0	0	0	14.3563993147278	1.5	0.5	0	0	0	0	0	0	0	0	0.2	0	0	0	0	0	0	1	0	0	0	0	0	0	0	0	0	0	0	0	0	0	0	0	0	0	0	0	0
Alphaproteobacteria_gi_260577346|Rhodobacter_sp._SW2	0	0	0	0	0	0	0	0	0	4	1	0	0	0	0	0	0	0	0.5	0	1	0	0.5	0	0	0	0	0	0	0	0	0	0	0	0	0	0	0	0	0	0	0	0	0	0	0	0	0	0
Alphaproteobacteria_gi_304393905|Ahrensia_sp._R2A130	0	0	0	0	0	0	0	0	0	1	3	0.342015392015392	0	0	0	0	0.707878100735244	0.0666666666666667	3	0	0	0	0	0	0	0	0	0	1.04766884951207	0.073489010989011	0.0181818181818182	0	0	0	0	0	0	0	0	0	0	0.0526315789473684	0.111111111111111	0	0	0	0	0	0.0294117647058824
Alphaproteobacteria_gi_306839375|Brucella_sp._NF_2653	2.02858404320693	0	1.03333333333333	0	0	0	0	0	0	29.3527791909672	1.00740781387182	2.22739726027397	0	0.5	0	0	9.83746898263027	1.5	3.00275482093664	0.833333333333333	2	0	0	0	0	0	0	0	2	1	0	0	0	0	0	0	0	0	0	0	0	0	0	0	0	0	0	0	0
Alphaproteobacteria_gi_306840416|Brucella_sp._BO2	0	0	0	0	0	0	0	0	0	1	0	0	0	0	0	0	0	0	0	0	0	0	0	0	0	0	0	0	0	0	0	0	0	0	0	0	0	0	0	0	0	0	0	0	0	0	0	0	0
Alphaproteobacteria_gi_306840426|Brucella_sp._BO2	0	0	0	0	0	0	0	0	0	0	0	0	0	0	0	0	0	0	0	0	0	0	0	0	0	0	0	0	0	0	0	0	0	0	0	0	0	0	0	0	0	0	0	0	0	0	0	0	0
Alphaproteobacteria_gi_306843026|Brucella_sp._BO2	0	0	0	0	0	0	0	0	0	0	0	0	0	1.05555555555556	0	0	0	0	0	0	0	0	1	0	0	0	0	0	0	0	0	0	0	0	0	0	0	0	0	0	0	0	0	0	0	0	0	0	0
Alphaproteobacteria_gi_306846319|Brucella_inopinata_BO1	0	0	0	0	0	0	0	0	0	0	0	1.00088809946714	0	0	0	0	1	0	0	0	0	0	0	0	0	0	0	0	0	0	0	0	0	0	0	0	0	0	0	0	0	0	0	0	0	0	0	0	0
Alphaproteobacteria_gi_307943872|Roseibium_sp._TrichSKD4	0	0	0	0	0	0	0	0	0	0	0	0	0	0	0	0	0	0	0	0	0	0	0	0	0	0	0	0	0	0	0	0	0	0	0	0	0	0	0	0	0	0	0	0	0	0	0	0	0
Alphaproteobacteria_gi_307944653|Roseibium_sp._TrichSKD4	0	0	0	0	0	0	0	0	0	0	2	0	0	0	1	1	0	0	0	0	0	0	0	0	0	0	0	0	0	0	0	0	0	0	0	0	0	0	0	0	0	0	0	0	0	0	0	0	0
Alphaproteobacteria_gi_315121750-175543-216747|Candidatus_Liberibacter_solanacearum_CLso-ZC1	0	0	0	0	0	0	0	0	0	0	0	0	0	1	0.5	0	1	0.111111111111111	0	3	0	0	0	0	0	0	0	0	0	0	0	0	0	0	0	0	0	0	0	0	0	0.658333333333333	0	0	0.5	0	0	0	0
Alphaproteobacteria_gi_329113603|Acetobacter_pomorum_DM001	0	0	0	0	0	0	0	0	0	0	0	0	0	0	0	0	0	0	1	0	0	0	0	0	0	0	0	0	0	0	0	0	0	0	0	0	0	0	0	0	0	0	0	0	0	0	0	0	0
Alphaproteobacteria_gi_329115469|Acetobacter_pomorum_DM001	0	0	0	0	0	0	0.333333333333333	0	0	0	0	1	0	0	0	0	0	0	0	0	0	0	0	0	0	0	0	0	0	0	0	0	0	0	0	0	0	0	0	0	0	0	0	0	0	0	0	0	0
Alphaproteobacteria_gi_330992627|Gluconacetobacter_sp._SXCC-1	0	0	0	0	0	0	0	0	0	1	0	0	0	0	0	0	0	0	0	0	0	0	0	0	0	0	0	0	0	0	0	0	0	0	0	0	0	0	0	0	0	0	0	0	0	0	0	0	0
Alphaproteobacteria_gi_335035758|Agrobacterium_sp._ATCC_31749	0	0	0	0	0	0	0	0	0	0	0	0	0	0	0	0	0	0	0	0	0	0	0	0	0	0	0	0	0	0	0	0	0	0	0	0	0	0	0	0	0	0	0	0	0	0	0	0	0
Alphaproteobacteria_gi_339021592|Acetobacter_tropicalis_NBRC_101654	0	0	0	0	0	0	0	0	0	0	1	0	0	0	0	0	1	0	0	0	0	0	0	0	0	0	0	0	0	0	0	0	0	0	0	0	0	0	0	0	0	0	0	0	0	0	0	0	0
Alphaproteobacteria_gi_339021902|Acetobacter_tropicalis_NBRC_101654	0	0	0	0	0	0	0	0	0	0	0	0	0	0	0	0	0	0	0	0	0	0	0	0	0	0	0	0	0	0	0	0	0	0	0	0	0	0	0	0	0	0	0	0	0	0	0	0	0
Alphaproteobacteria_gi_339021999|Acetobacter_tropicalis_NBRC_101654	0	0	0	0	0	0	0	0	0	1.0655737704918	0	0	0	0	0	0	0	0	0	0	0	0	0	0	0	0	0	0	0	0	0	0	0	0	0	0	0	0	0	0	0	0	0	0	0	0	0	0	0
Alphaproteobacteria_gi_339022256|Acetobacter_tropicalis_NBRC_101654	0	0	0	0	0	0	0	0	0	0	0	0	0	0	0	0	0	0	0	0	0	0	0	0	0	0	0	0	0	0	0	0	0	0	0	0	0	0	0	0	0	0	0	0	0	0	0	0	0
Alphaproteobacteria_gi_339022435|Acetobacter_tropicalis_NBRC_101654	0	0	0	0	0	0	0	0	0	0	0	2	0	0	0	0	1.00952380952381	0	0	0	0	0	0	0	0	0	0	1.14285714285714	0	1	0	0	0	0	0	0	0	0	0	0	0	0	0	0	0	0	0	0	0
Alphaproteobacteria_gi_339959485|Paracoccus_sp._TRP	0	0	0	0	0	0	0	0	0	0	0	1	0	0	0	0	0	0	0	0	0	0	0	0	0	0	0	0	0	0	0	0	0	0	0	0	0	0	0	0	0	0	0	0	0	0	0	0	0
Alphaproteobacteria_gi_348166658-37040-88255|Gluconacetobacter_europaeus_LMG_18494	0	0	0	0	0	0	0	0	0	1	0	0	0	0	0	0	0	0	0	0	0	0	0	0	0	0	0	0	0	0	0	0	0	0	0	0	0	0	0	0	0	0	0	0	0	0	0	0	0
Alphaproteobacteria_gi_348166710|Gluconacetobacter_europaeus_LMG_18494	0	0	0	0	0	0	0	0	0	0	0	0	0	0	0	0	0	1	0	0	0	0	0	0	0	0	0	0	0	0	0	0	0	0	0	0	0	0	0	0	0	0	0	0	0	0	0	0	0
Alphaproteobacteria_gi_348166900|Gluconacetobacter_oboediens_174Bp2	0	0	0	0	0	0	0	0	0	0	1	0	0	0	0	0	0	0	0	0	0	0	0	0	0	0	0	0	0	0	0	0	0	0	0	0	0	0	0	0	0	0	0	0	0	0	0	0	0
Alphaproteobacteria_gi_353025795|Wolbachia_endosymbiont_wVitB_of_Nasonia_vitripennis	0	0	0	0	0	0	0	0	0	0	0	0	0	0	0	0	0	0	0	0	0	0	0	0	0	0	0	0	0	0	0	0	0	0	0	0	0	0	0	0	0	0	0	0	0	0	0	0	0
Alphaproteobacteria_gi_354594202|Commensalibacter_intestini_A911	0	0	0	0	0	0	0	0	0	0	1	1.01136363636364	1	1	0	1	2.00507614213198	2	0	0	0	0	0	0	0	0	0	0	0	0	0	0	0	0	0	0	0	0	0	0	0	0	0	0	0	0	0	0	0
Alphaproteobacteria_gi_354595417|Commensalibacter_intestini_A911	0	0	0	0	0	0	0	0	0	0	0	0	0	1	0	1	0	0	0	0	0	0	0	0	0	0	0	1	0	0	0	0	0	0	0	0	0	0	0	0	0	0	0	0	0	0	0	0	0
Alphaproteobacteria_gi_357032483|Gluconobacter_morbifer_G707	1	0	0	0	0	0	0	0	0	2	1	0	0	0	0	0	0	0	0	0	0	0	0	0	0	0	0	0	0	0	0	0	0	0	0	0	0	0	0	0	0	0	0	0	0	0	0	0	0
Alphaproteobacteria_gi_359400421|Novosphingobium_pentaromativorans_US6-1	0	0	0	0	0	0	0	0	0	0	0	0	0	0	0	0	0	0	0	0	0	0	0	0	0	0	0	0	0	0	0	0	0	0	0	0	0	0	0	0	0	0	0	0	0	0	0	0	0
Alphaproteobacteria_gi_359789361|Mesorhizobium_alhagi_CCNWXJ12-2	0	0	0	0	0	0	0	0	0	11.3521857923497	1.03448275862069	0.5	0	0	0	0	1	17	2	0	0	0	0	0	0	0	0	0	0.0909090909090909	0	0	0	0	0	0	0	0	0	0	0	0	0	0	0	0	0	0	0	0
Alphaproteobacteria_gi_359790220|Mesorhizobium_alhagi_CCNWXJ12-2	7	0	0	0	0	0	0	0	0	6.20689655172414	0	1	0	0	0	0	0	0	0	0	0	0	0	0	0	0	0	0	0	0	0	0	0	0	0	0	0	0	0	0	0	0	0	0	0	0	0	0	0
Alphaproteobacteria_gi_359790324|Mesorhizobium_alhagi_CCNWXJ12-2	0	0	0	0	0	0	0	0	0	6	0	0	0	0	0	0	0	0	2	0	0	0	0	0	0	0	0	0	0	0	0	0	0	0	0	0	0	0	0	0	0	0	0	0	0	0	0	0	0
Alphaproteobacteria_gi_365882891|Bradyrhizobium_sp._ORS_375	4.82602132399557	0	0	0	0	0	0	0	0	28.969225863693	3	2.05263157894737	1.25	0	0.111111111111111	0	4	10	1.04712301587302	4	3.01123595505618	0	2.0327868852459	0	1	0	0	7.14285714285714	1.00081632653061	0	0	0	0	0	0	0	0	0	0	0	0	0	0	1	0	0	0	0	0
Alphaproteobacteria_gi_365886390|Bradyrhizobium_sp._STM_3809	0	0	0	0	0	0	0	0	0	2	0	1	0	0	0	0	0	0	1	1	0	0	0	0	0	0	0	0	0	0	0	0	0	0	1	0	0	0	0	0	0	0	0	0	0	0	0	0	0
Alphaproteobacteria_gi_365896721|Bradyrhizobium_sp._STM_3843	0	0	0	0	0	0	0	0	0	0	0	0	0	0	0	0	0	0	0	0	0	0.5	0	0	0	0	0	1	1	0	0	0	0	0	0	0	0	0	0	0	0	0	0	0	0	0	0	0	0
Alphaproteobacteria_gi_372137200|Oceanicola_sp._S124	0	0	0	0	0	0	0	0	0	0	0	0	0	0	0	0	0	0	0	0	0	0	0	0	0	0	0	0	0	0	0	0	0	0	0	0	0	0	0	0	0	0	0	0	0	0	0	0	0
Alphaproteobacteria_gi_372137318-398-37125|Oceanicola_sp._S124	0	0	0	0	0	0	0	0	0	0	0	0	0	0	0	0	0	0	0	0	0	0	0	0	0	0	0	0	0	2	0	0	0	0	0	0	0	0	0	0	0	0	0	0	0	0	0	0	0
Alphaproteobacteria_gi_373449894|Wolbachia_pipientis_wAlbB	0	0	0	0	0	0	0	0	0	0	0	0	0	0	0	0	0	3	0	0	0	0	0	0	0	0	0	0	0	0	0	0	0	0	0	0	0	0	0	0	0	0	0	0	0	0	0	0	0
Alphaproteobacteria_gi_374088007|Acetobacteraceae_bacterium_AT-5844	1.2	0	0	0	0	0	0	0	0	0	0	0	0	0	0	0	0	5	0	0	2	0	1	0	0	0	0	0	0	0	0	0	0	0	0	0	0	0	0	0	0	0	0	0	0	0	0	0	0
Alphaproteobacteria_gi_381168833|Phaeospirillum_molischianum_DSM_120	0	0	0.2	0	0	0	0.0625	0	0	5.06782762909448	0	0	0	0.333333333333333	0	0	0	0	0	0	0	0.0526315789473684	0	0	0	0	0	0	0.0833333333333333	0	0.151010101010101	0	0.5	0.0909090909090909	0	0	0	0	0.0526315789473684	0.0588235294117647	0.58297705046931	0	0	0.205357142857143	0.177777777777778	0	0	0	0.0526315789473684
Alphaproteobacteria_gi_381414274|Sphingomonas_elodea_ATCC_31461	6	0	0	0	0	0	1	14	0	1.5	0	1.00664451827243	0	1.60912698412698	0	0	9.08198397347333	23.0441670667307	1.0625	4.9047619047619	3	4.00956937799043	2	0	0	0	0	5.01856556686401	3.04347826086957	7	0	0	0	0	0	0	0	0	0	1	0	0	1	0	0	0	0	0	0
Alphaproteobacteria_gi_381414287|Sphingomonas_elodea_ATCC_31461	0	0	0	0	0	0	0	0	0	2	1	0	0	0	0	0	0	0	1	2	0	0	1	0	0	0	0	0	0	0	0	0	0	0	0	0.2	0	0	0	0	0	0.333333333333333	0	0	0	0	0	0	0
Alphaproteobacteria_gi_384917524|Citreicella_sp._357	0	0	0	0	0	0	0	0	0	47.4585608009074	3.27272727272727	0	0	0.142857142857143	0	0.166666666666667	0	0	17.7802197802198	0.5	1.08333333333333	0	0	0	0	0	0	0	3.25396825396825	0	0	0	0	0	0	0	0.208333333333333	0	0	0	0	0	0	0	0	0	0	0	0
Alphaproteobacteria_gi_390168193|Sphingobium_indicum_B90A	0	0	0	0	0	0	1	0	0	9.83333333333333	0	0	0	0.125	0	0	4.22222222222222	2	1	0	3.08571428571429	0	0	0	0	0	0	5	2	4	0	0	0	0.333333333333333	0	0	0	0	0	0	0	0	0	0	0	0	0	1	0
Alphaproteobacteria_gi_393764654|Methylobacterium_sp._GXF4	3	0	0	0	0	0	0	0	0	0	1	0	0	0	0	0	0	0	0	0	0	0	0	0	0	0	0	2	0	0	0	0	0	0	0	0	1	0	0	0	0	0	0	0	0	0	0	0	0
Alphaproteobacteria_gi_397770497-26002-77127|Bartonella_sp._DB5-6	0.5	0	0	0	0	0	0	0	0	0.642857142857143	0.5	2.00724637681159	0	2.69090909090909	2	0	0.5	0	0	0	0.642857142857143	0	0	0	1.5	0	0	0.5	0	0	0	0	0	0	0	0	0	0	0	0	0	0	0.5	0	0	0	0	0	0
Alphaproteobacteria_gi_397770507|Bartonella_sp._DB5-6	0	0	0	0	0	0	0	0	0	0	0	0	0	0	0	0	0	0	0	0	0	0	0	0	0	0	0	0	0	0	0	0	0	0	0	0	0	0	0	0	0	0	0	0	0	0	0	0	0
Alphaproteobacteria_gi_397770508|Bartonella_sp._DB5-6	0	0	0	0	0	0	0	0	0	0	0	0	0	0	0	0	0	0	0	0	0	0	0	0	0	0	0	0	0	0	0	0	0	0	0	0	0	0	0	0	0	0	0	0	0	0	0	0	0
Alphaproteobacteria_gi_397770509|Bartonella_sp._DB5-6	0	0	0	0	0	0	0	0	0	0	0	0	0	0	0	0	0	0	0	0	0	0	0	0	0	0	0	0	0	0	0	0	0	0	0	0	0	0	0	0	0	0	0	0	0	0	0	0	0
Alphaproteobacteria_gi_397770539|Bartonella_washoensis_085-0475	1	0	0	0	0	0	0	0	0	0	0	1	0	0	0	0	0	0	0	0	0	0	0	0	0	0	0	1	0	0	0	0	0	0	0	0	1	0	0	0	0	0	0	0	0	0	0	0	0
Alphaproteobacteria_gi_398379397-12555-50951|Rhizobium_sp._AP16	0	0	0	0	0	0	0	0	0	5.83333333333333	0	0	0	0	0	0	0	0	1	0	1	0	2	0	0	0	0	0	0	1	0	0	0	0	0	0	0	0	0	0	0	0	0	0	0	0	0	1	0
Alphaproteobacteria_gi_398386603|Sphingobium_sp._AP49	0	0	0	0	0	0	0	0	0	19.4205607476636	3	0	0	0	0	0	2	0	3.2	0	0	0	0	0	0	0	0	0	2	0	0	0	0	0	0	0	0	0	0	0	0	0	0	0	0	0	0	0	0
Alphaproteobacteria_gi_398820691|Bradyrhizobium_sp._YR681	9.26510763737426	0	0	0	0	0	0	0	0	2.4599429608504	1.5	0	0	0	0	0	2	0	0	0	0	0	0	0	0	0	0	0	0	0	0	0	1.2	0	0	0	0	0	0	0	0	0	0	0	0	0	0	0	0
Alphaproteobacteria_gi_398823709|Bradyrhizobium_sp._YR681	25.7673374613003	0	0.333333333333333	0	0	0	0	0.334498834498834	0	20.2185463659148	1.54545454545455	0.2	0	0	0	0	0	0	6	4.42857142857143	1.2	1.125	2.50579790775143	0	0	0	0	3.07736488971941	1.29523098352535	0	0	0	0.5	0	0	0	0	0	0.1	0	0	0	0	0	0	0	0	0	0
Alphaproteobacteria_gi_399063385|Novosphingobium_sp._AP12	1	0	0	0	0	0	0	0	0	5	0	0	0	0	0	0	0	0	0	0	0	0	0	0	0	0	0	0	0	0	0	0	0	0	0	0	0	0	0	0	0	1	0	0	0	0	0	0	0
Alphaproteobacteria_gi_402821110-8504-33206|Sphingomonas_sp._LH128	3.75	0	0	0	0	0	0	0	0	0	0	1	0	0	0	0	5.76167315175097	0	0	0	0	0	0	0	0	0	0	0	0	0.333333333333333	1	0	0	0	0	0	0	0	0	0	0	0	0	0	0	0	0	0	0
Alphaproteobacteria_gi_402821324|Sphingomonas_sp._LH128	1	0	0	0	0	0	0	0	0	16.6964415395788	1	0	0	0	0	0	1	0	1.08556988497734	0	0	0	1	0	0	0	0	0	0	0	0	0	0	0	0	0	0	0	0	0	0	0	0	0	0	0	0	0	0.5
Alphaproteobacteria_gi_402850157|Rhodovulum_sp._PH10	24.5852273890375	0	0.166666666666667	0.166666666666667	0.166666666666667	0	0	0.513976869040896	0.379908297662443	14.0329779316589	14.516873805597	1.02427567412507	0.16025641025641	0.183333333333333	0.299679487179487	0	0.166666666666667	0	3	1.38095238095238	0.277777777777778	0.5	1.02712078208767	0	0	0.166666666666667	0	0	0	0	0	0.125	0	0.125	0.166666666666667	0	0	0.0833333333333333	0	0.333333333333333	0	0	0	0	0.125	0	0	0	0
Alphaproteobacteria_gi_407780245|Nitratireductor_pacificus_pht-3B	0	0	0	0	0	0	0	0	0	4.28368761801996	0	0	0	0	0	0	1	0	2	0	0	0	0	0	0	0	0	0	0	0	0	0	0	0	0	0	0	0	0	0	0	0	0	0	0	0	0	0	0
Alphaproteobacteria_gi_407780934-153693-193855|Oceanibaculum_indicum_P24	1.5	0	0	0	0	0	0	0	0	14.240578817734	0	0	0	0	0	0	0	0	2	2	3.5	0	0	0	0	0	0	1	2	0	0	0	0	0	0	0	0	0	0	0	0	0	2	0	1	1	0	0	0
Alphaproteobacteria_gi_407783993|Oceanibaculum_indicum_P24	2	0	0	0	0	0	0	0	0	5	0	0	0	0	0	0	0.5	0	3	0	0	0	0	0	0	0	0	0	1	0	0	0	0	0	0	0	0	0	0	0	0	0	0	0	0	0	0	0	0
Alphaproteobacteria_gi_407800646|Oceaniovalibus_guishaninsula_JLT2003	2	0	0	0	0	0	0	0	0	30.4023683502792	1	0.833333333333333	0	1	0	0	0	0	2.14285714285714	0	1.08347826086957	0	0	0	0	0	0	0	0	0	0	0	0	0	0	0	0	0	0	0	0	0	0	0	0	0	0	0	0
Alphaproteobacteria_gi_407977313|Nitratireductor_indicus_C115	1	0	0	0	0	0	0	0	0	0	0	0	0	0	0	0	0	0	0	0	0	0	0	0	0	0	0	0	0	0	0	0	0	0	0	0	0	0	0	0	0	0	0	0	0	0	0	0	0
Alphaproteobacteria_gi_407977335|Nitratireductor_indicus_C115	0	0	0	0	0	0	0	0	0	0	0	0	0	0	0	0	1	0	0	0	0	0	0	0	0	0	0	0	0	0	0	0	0	0	0	0	0	0	0	0	0	0	0	0	0	0	0	0	0
Alphaproteobacteria_gi_410651360|Gluconobacter_frateurii_NBRC_101659	0	0	0	0	0	0	0	0	0	0	0	2	0	0	0	0	0	0	0	0	0	0	0	0	0	0	0	0	0	0	0	0	0	0	0	0	0	0	0	0	0	0	0	0	0	0	0	0	0
Alphaproteobacteria_gi_418057449|Methylobacterium_extorquens_DSM_13060	1.1017316017316	0	0	0	0	0	0	0	0	38.7334003531668	6.48906139731828	0	0	5	0	0	0	0	3.77165207592962	0	2.03389830508475	0	1.00787401574803	0	0	0	0	5.83333333333333	1	0	0	0	0	0	0	0	0	0	0	1	0	0.5	0	1	0	0	0	0	0
Alphaproteobacteria_gi_418061159|Methylobacterium_extorquens_DSM_13060	0	0	0	0	0	0	0	0	0	6	0	0	0	0	0	0	0	0	1	0	1	0	1	0	0	0	0	0	0	0	0	0	0	0	0	0	1	0	0	0	1	0	0	0	0	0	0	1	0
Alphaproteobacteria_gi_418403387-0-30091|Sinorhizobium_meliloti_CCNWSX0020	0	0	0	0	0	0	0	0	0	1	1.14285714285714	0	0	0	0	0	0.5	0	0	0	0	0	0	0	0	0	0	0	1	0	0	0	0	0	0	0	0	0	0	0	0	0	0	0	0	0	0	0	0
Alphaproteobacteria_gi_418938031-6048-43633|Rhizobium_sp._PDO1-076	0	0	0	0	0	0	0	0	0	0	0	0	0	0	0	0	0	0	0	0	0.5	0	0	0	0	0	0	0	0	0	0	0	0	0	0	0	0	0	0	0	0	0	0	0	0	0	0	0	0
Alphaproteobacteria_gi_421760367|Bartonella_bacilliformis_INS	4.07462287407046	1.20998903057727	0.606746031746032	0.904761904761905	39.0343276677041	7.83333333333333	0.632033405498564	88.2086192521554	3021.29121602749	240.809013082467	46.1173403806468	1.2	0	66.152758149679	1.09583333333333	0	6.50747883716887	0	47.635347985348	80.1146811403218	53.7666683618449	1.19842647033049	25.5876385015917	0.142857142857143	0	0.377355977355977	0	21.6616016375502	1.15952380952381	5.91923076923077	1.30183329742153	0	0.918589743589744	1.55979755538579	0.342251950947603	0.0588235294117647	0.202380952380952	0.199145299145299	0.12406015037594	0.0588235294117647	2.01999044557094	0.0769230769230769	0	0.927579365079365	0.254700854700855	0.582589763177998	0.0833333333333333	15.5	1.40071682703262
Alphaproteobacteria_gi_421853582|Acetobacter_pasteurianus_subsp._pasteurianus_LMG_1262_=_NBRC_106471	0	0	0	0	0	0	0	0	0	0	0	0	0	0	0	0	0	0	0	0	0	0	0	0	0	0	0	0	0	0	1	0	0	0	0	0	0	0	0	0	0	0	0	0	0	0	0	0	0
Alphaproteobacteria_gi_444308382|Ochrobactrum_intermedium_M86	1	0	0	0	0	0	0	0	0	0	1	0	0	0	0	0	1.50009689922481	0	0	0	0	0	0	0	0	0	0	3	0	0	0	0	0	0	0	0	0	0	0	0	0	0	0	0	0	0	0	0	0.5
Alphaproteobacteria_gi_444310867|Ochrobactrum_intermedium_M86	0	0	0	0	0	0	0	0	0	0	0	0	0	0	0	0	0	0	0	0	0	0	0	0	0	0	0	0	0	0	0	0	0	0	0	0	0	0	0	0	0	0	0	0	0	0	0	0	0
Alphaproteobacteria_gi_444312596|Ochrobactrum_intermedium_M86	1	0	0	0	0	0	0	3	0	0	0	0	0	0	0	0	0	0	0	0	0	0	1	0	0	0	0	0	0	0	0	0	0	0	0	0	0	0	0	0	0	0	0	0	0	0	0	0	0
Alphaproteobacteria_gi_458907243|Magnetospirillum_sp._SO-1	4.47332531087044	0	0	0	0	0	0	0	0	14.2015224467973	1.040462558756	2.50217391304348	0	0	0	0	1	0	2.17675383502722	2	2.42417582417582	0	0.166666666666667	0	0	0	0	4.85064935064935	0	0	0	0	0	0	0	0	0	0	0	0	0	0	0	2	0	0	0	0	0
Alphaproteobacteria_gi_458920821|Magnetospirillum_sp._SO-1	0	0	0	0	0	0	0	0	0	1	0	0	0	0	0	0	0	0	0	0.333333333333333	0	0	0	0	0	0	0	0	0	0	0	0	0	0	0	0	0	0	0	0	0	0	0	0	0	0	0	0	0
Alphaproteobacteria_gi_458921628|Magnetospirillum_sp._SO-1	1	0	0	0	0	0	0	0	0	4	0	0	0	0	0	0	0	0	1.05263157894737	0	0	0	0	0	0	0	0	1	0	0	0	0	0	0	0	0	0	0	0	0	0	0	0	0	0	0	0	0	0
Alphaproteobacteria_gi_459021726-69921-90619|Gluconobacter_thailandicus_NBRC_3255	4	0	0	0	0	0	0	0	0	0	0	0	0	0	0	0	0	0	0	0	1	0	0	0	0	0	0	0	0	0	0	0.333333333333333	0	0	0	0	0.25	0	0	0	0	0	4	1	0.333333333333333	0	0	0.333333333333333	0
Alphaproteobacteria_gi_459785094|Ochrobactrum_sp._CDB2	0.95	0	0	0	0	0	0	0	0	0.5	7.66666666666667	1.59102740681476	0	0	0	0	6.48400488400488	0	0.0476190476190476	0	0.142857142857143	0	0	0	0	0	0	4.71484593837535	0	0	0	0	0	0	0	0	0	0	0	0	0	0	0	0	0	0	0	0	0
Alphaproteobacteria_gi_476522928|Candidatus_Liberibacter_americanus_PW_SP	0	0	0	0	0	0	0	0	0	0	0	0	0	0	0	0	0	0	0	0	0	0	0	0	0	0	0	1	0	0	0	0	0	0	0	0	0	0	0	0	0	0	0	0	0	0	0	0	0
Alphaproteobacteria_gi_476522950|Candidatus_Liberibacter_americanus_PW_SP	0	0	0	0	0	0	0	0	0	0	0	0	0	0	0	0	0	0	0	0	0	0	0	0	0	0	0	0	0	0	0	0	0	0	0	0	0	0	0	0	0	0	0	0	0	0	0	0	0
Alphaproteobacteria_gi_476522964|Candidatus_Liberibacter_americanus_PW_SP	0	0	0	0	0	0	0	0	0	0	0	0	0	0	0	0	0	0	0	0	0	0	0	0	0	0	0	0	0	0	0	0	0	0	0	0	0	0	0	0	0	0	0	0	0	0	0	0	0
Alphaproteobacteria_gi_482743784|Sphingomonas_wittichii_DP58	3	0	0	0	0	0	0	0	0	0	0	0	0	0	0	0	0	1	0	0	1	0	0	0	0	0	0	0	0	0	1	0	0	0	0	0	0	0	0	0	0	0	0	0	0	0	0	0	0
Alphaproteobacteria_gi_482759443|Sphingomonas_wittichii_DP58	8.32969139352118	0	0	0	0	0	0	0	0	9	1	2	0	0	0	0	4	0	2	0	0	0	0	0	0	0	0	8	4	0	0	0	0	0	0	0	0	0	0	0	0	0	0	0	0	0	0	0	0
Alphaproteobacteria_gi_482992239|Methylobacterium_sp._WSM2598	0	0	0	0	0	0	0	0	0	2	1	0	0	0	0	0	0	0	0	0	0	0	0	0	0	0	0	0	0	0	0	0	0	0	0	0	0	0	0	0	0	0	0	0	0	0	0	0	0
Alphaproteobacteria_gi_483319666|Bradyrhizobium_japonicum_WSM2793	0	0	0	0	0	0	0	0	0	0	0	0	0	0	0	0	0	0	0	0	0	0	0	0	0	0	0	0	1	0	0	0	0	0	0	0	0	0	0	0	0	0	0	0	0	0	0	0	0
Alphaproteobacteria_gi_483807038|Gluconacetobacter_europaeus_LMG_18890	1	0	0	0	0	0	0	0	0	0	0	0	0	0	0	0	2	0	0	0	0	0	1	0	0	0	0	0	0	0	0	0	0	0	0	0	0	0	0	0	0	0	0	0	0	0	0	0	0
Alphaproteobacteria_gi_483831584|Acetobacter_pasteurianus_3P3	0	0	0	0	0	0	0	0	0	0	0	0	0	0	0	0	0	0	0	0	0	0	0	0	0	0	0	0	0	0	0	0	0	0	0	0	0	0	0	0	0	0	0	0	0	0	0	0	0
Alphaproteobacteria_gi_483839584|Gluconacetobacter_europaeus_5P3	0	0	0	0	0	0	0	0	0	0	0	1	0	0	0	0	0	0	0	0	0	0	0	0	0	0	0	0	0	0	0	0	0	0	0	0	0	0	0	0	0	0	0	0	0	0	0	0	0
Alphaproteobacteria_gi_483839739|Gluconacetobacter_europaeus_5P3	1	0	0	0	0	0	0	0	0	0	0	1	0	0	0	0	0	0	0	0	0	0	0	0	0	0	0	0	0	1	0	0	0	0	0	0	0	0	0	0	0	0	0	0	0	0	0	0	0
Alphaproteobacteria_gi_483995603|Meganema_perideroedes_DSM_15528	0	0	0	0	0	0	0	0	0	2	0	0	0	0	0	0	0	0	0	0	0	0	0	0	0	0	0	0	0	0	0	0	0	0	0	0	0	0	0	0	0	0	0	0	0	0	0	0	0
Alphaproteobacteria_gi_483997032|alpha_proteobacterium_LLX12A	2	0	0	0	0	0	0	0	0	19.422816399287	1.06896551724138	1.018738252165	0	0	0	0	0	1	1	0	2	0	0	0	0	1	0	0	0.333333333333333	0	0	0	1.75	0	0	0	0	0	0	0	0	0	0	0	0	0	0	0.25	0
Alphaproteobacteria_gi_483997090|alpha_proteobacterium_LLX12A	0	0	0	0	0	0	0	0	0	38.6090289778491	4.30160401002506	0	0	0	0	0	1	0	4.92264232942199	2	1	0	4	0	0	0	0	2	0	0	0	0	0	0	0	0	0	0	0	0	0	0	0	0	0	0	0	0	0
Alphaproteobacteria_gi_483997275|alpha_proteobacterium_LLX12A	0	0	0	0	0	0	0	0	0	0	0	0	0	0	0	0	0	0	0	0	0	0	0	0	0	0	0	0	0	0	0	0	0	0	0	0	0	0	0	0	0	0	0	0	0	0	0	0	0
Alphaproteobacteria_gi_484006205|Wolbachia_endosymbiont_of_Diaphorina_citri	0	0	0	0	0	0	0	0	0	0	0	0	0	0.5	0	0	0	0	0	0	0	0	0	0	0	0	0	0	0	0	0	0	0	0	0	0	0	0	0	0	0	0	0	0	0	0	0	0	0
Alphaproteobacteria_gi_484041859|Bartonella_rattaustraliani_AUST/NH4	0	0	0	0	0	0	0	0	0	0	0	0	0	0	0	0	0	0	1	0	0	0.333333333333333	0	0	0	0	0	0	0	0	0	0	0	0	1	0.2	0	0	0	0	0	0	0	0	0	0	0	0	0
Alphaproteobacteria_gi_484042143|Bartonella_rattaustraliani_AUST/NH4	2	0	0	0	0	0	0	0	0	0	0	0	0	0	0	0	0	0	0	0	0	0	0	0	0	0	0	0	0	0	0	0	0	0	0	0	0	0	0	0	0	0	0	0	0	0	0	0	0
Alphaproteobacteria_gi_484042176|Bartonella_rattaustraliani_AUST/NH4	0	0	0	0	0	0	0	0	0	0	0	0	1	1	0	0	0	0	0	0	0	0.333333333333333	0	0	0	0	0	0	0	0	0	0	0	0	0	0	0	0	0	0	0	0	0	0	0	0	0	0	0
Alphaproteobacteria_gi_484042631|Bartonella_rattimassiliensis_15908	1	0.25	0	0	0	0	0	0	0	4.33572567783094	1	2	0	1	0	0	2	0	0	0	2	0	0	0	0	0	0	0	0	0	0	0	0	0	0	0	0	0	0	0	0	0	0	0	0.125	0	0	0	0
Alphaproteobacteria_gi_484042655|Bartonella_rattimassiliensis_15908	0	0	0.5	0	0	0	0	0	0	0	1	0	0	0	0	0	0	0	0.333333333333333	0	0	0	0	0	0	0	0	0	0	0	0	0	0	0	0	0	0	0	0	0	0	0	0	0	0	0.333333333333333	0	0	0
Alphaproteobacteria_gi_484042709|Bartonella_rattimassiliensis_15908	0	0	0	0	0	0	0	0	0	0	0	0	0	0	0	0	1	0	0	0	0	0	0	0	0	0	0	0	0	0	0	0	0	0	0	0	0	0	0	0	0	1	0	0	0	0	0	0	0
Alphaproteobacteria_gi_484075156-0-39986|Saccharibacter_floricola_DSM_15669	0	0	0	0	0	0	0	0	0	0	0	0	0	0	0	0	0	0	0	0	0	0	0	0	0	0	0	0	0	0	0	0.0384615384615385	0	0	0	0	0	0	0	0	0	0	0	0	0	0	0	0	0
Alphaproteobacteria_gi_484075262|Saccharibacter_floricola_DSM_15669	1	0	0	0	0	0	0	0	0	0	0	0	0	0	0	0	0	0	0	0	0	0	0	0	0	0	0	0	0	0	0	0	0	0	0	0	0	0	0	0	0	0	0	0	0	0	0	0	0
Alphaproteobacteria_gi_484075274|Saccharibacter_floricola_DSM_15669	0	0	0	0	0	0	0	0	0	0	0	0	0	0	0	0	0	0	0	0	0	0	0	0	0	0	0	0	0	0	0	0	0	0	0	0	0	0	0	0	0	0	0	0	0	0	0	0	0
Alphaproteobacteria_gi_484115409|Sphingomonas-like_bacterium_B12	0	0	0	0	0	0	0	0	0	0	0	2.02535253903786	0	0	0	3	0	0	0	0	0	0	0	0	0	0	0	0	0	0	0	0	0	0	0	0	0	0	0	0	0	0	0	0	0	0	0	0	0
Alphaproteobacteria_gi_484132260|Rhodopseudomonas_sp._B29	0	0	0	0	0	0	0	0	0	1	0	0	0	0	0	0	0	0	1	0	0	0	0	0	0	0	0	0	0	0	0	0	0	0	0	0	0	1	0	0	0	0	0	0	0	0	0	0	0
Alphaproteobacteria_gi_484132262|Rhodopseudomonas_sp._B29	1.33539438502674	0	0	0	0	0	0	0	0	1	2	0	0	0	0	0	0	0	0	0	0	0.291666666666667	0	0	0	0	0	0	0	0	0.2	0	0	0	0	0	0.111111111111111	0	0	0	0	0	0	0	0	0	0	0	0
Alphaproteobacteria_gi_484196661|Loktanella_hongkongensis_DSM_17492	3	0	0	0	0	0	0	0	0	1	0	0	0	0	0	0	1	0	1	0	0	0	0	0	0	0	0	0	0	0	0	0	0	0	0	0	0	0	0	0	0	0	0	0	0	0	0	0	0
Alphaproteobacteria_gi_484205927|Sinorhizobium_medicae_WSM1369	0	0	0	0	0	0	0	0	0	0	0	0	0	0	0	0	1	0	0	0	0	0	0	0	0	0	0	0	0	0	0	0	0	0	0	0	0	0	0	0	0	0	0	0	0	0	0	0	0
Alphaproteobacteria_gi_484205980|Sinorhizobium_medicae_WSM1369	0	0	0	0	0	0	0	0	0	1.02843601895735	0	0	0	0	0	0	0	0	0	0	0	0	0	0	0	0	0	0	0	0	0	0	0	0	0	0	0	0	0	0	0	0	0	0	0	0	0	0	0
Alphaproteobacteria_gi_484225362-0-14781|Caulobacter_sp._JGI_0001013-O16	0	0	0	0	0	0	0	0	0	6	0	0	0	0	0	0	1	0	1	0	0	0	0	0	0	0	0	0	0	0	0	0	0	0	0	0	0	0	0	0	0	0	0	0	0	0	0	0	0
Alphaproteobacteria_gi_484225386-4307-26230|Caulobacter_sp._JGI_0001013-O16	0	0	0	0	0	0	0	0	0	0	0	0	0	0	0	0	0	0	0	0	1	0	0	0	0	0	0	0	0	0	0	0	0	0	0	0	0	0	0	0	0	0	0	0	0	0	0	0	0
Alphaproteobacteria_gi_484226341-0-28070|Novosphingobium_nitrogenifigens_DSM_19370	0	0	0	0	0	0	0	0	0	1.03234265734266	1	0	0	0	0	0	0	0	1.11111111111111	0	0	0	0	0	0	0	0	0	0	0	0	0	0	0	0	0	0	0	0	0	0	0	0	0	0	0	0	0	0
Alphaproteobacteria_gi_484235208|Kaistia_granuli_DSM_23481	2.2	0	0	0	0	0	0	0	0	4.25806451612903	2	0	0	0	0	0	2	0	0	0	0	0	0	0	0	0	0	0	0	0	0	0	0	0	0	0	0	0	0	0	0	0	0	0	0	0	0	0	0
Alphaproteobacteria_gi_484345497|Sinorhizobium_meliloti_H1	2	0	0	0	0	0	0	0	0	0	0	0	0	0	0	0	1	0	0	0	0	0	0	0	0	0	0	0	0	0	0	0	0	0	0	0	0	0	0	0	0	0	0	0	0	0	0	0	0
Alphaproteobacteria_gi_484345884|Sinorhizobium_meliloti_C0438LL	0	0	0	0	0	0	0	0	0	0	0	1	0	0	0	0	0	0	0	0	0	0	0	0	0	0	0	0	0	0	0	0	0	0	0	0	0	0	0	0	0	0	0	0	0	0	0	0	0
Alphaproteobacteria_gi_484346346-99-20515|Sinorhizobium_meliloti_C0438LL	0	0	0	0	0	0	0	0	0	0	0	0	0	0	0	0	0.5	0	0	0	0	0	0.5	0	0	0	0	0	0	0	0	0	0	0	0	0	0	0	0	0	0	0	0	0	0	0	0	0	0
Alphaproteobacteria_gi_484347313-2-32895|Sinorhizobium_meliloti_C0431A	0	0	0	0	0	0	0	0	0	0	0	0	0	0	0	0	0	0	0	0	0	0	0	0	0	0	0	0	0	0	0	0	0	0	0	0	0	0	0	0	0	0	0	0	0	0	0	0	0
Alphaproteobacteria_gi_484348689|Sinorhizobium_meliloti_AK75	0	0	0	0	0	0	0	0	0	2	2.28571428571429	0	0	0	1	0	0	3	0	0	0	0	0	0	0	0	0	0	0	0	0	0	0	0	0	0	0	0	0	0	0	0	0	0	0	0	0	0	0
Alphaproteobacteria_gi_484349127|Sinorhizobium_meliloti_AK11	0	0	0	0	0	0	0	0	0	13	0	0	0	0	0	0	0	0	1	0.5	0	0	0	0	0	0	0	0	0	0	0	0	0	0	0	0	0	0	0	0	0	0	0	0	0	0	0	0	0
Alphaproteobacteria_gi_484349863|Sinorhizobium_meliloti_AE608H	1.52272727272727	0	0	0	0	0	0	0	0	3	0	0	0	0.333333333333333	0.111111111111111	0	0	0	2	0	0	1	0	0	0	0	0	0	1.01666666666667	0.333333333333333	0	0	0	0	0	0	0	0	2	0	0	0	1	0	0	0	0	0	0
Alphaproteobacteria_gi_484350062|Sinorhizobium_meliloti_AE608H	0	0	0	0	0	0	0	0	0	2	0	0	0	0	0	0	0.5	0	0	0	0	0	0	0	0	0	0	0	0	0	0	0	0	0	0	0	0	0	0	0	0	0	0	0	0	0	0	0	0
Alphaproteobacteria_gi_484350120|Sinorhizobium_meliloti_AE608H	0	0	0	0	0	0	0	0	0	2	0	0	0	0	0	0	0.5	0	0	0	0	0	0	0	0	0	0	0	0	0	0	0	0	0	0	0	0	0	0	0	0	0	0	0	0	0	0	0	0
Alphaproteobacteria_gi_484350290|Sinorhizobium_meliloti_AE608H	0	0	0	0	0	0	0	0	0	1	0	0	0	0	0	0	0	0	0.5	0	0	0	0	0	0	0	0	0	0	0.5	0	0	0	0	0	0	0	0	0	0	0	0	0	0	0	0	0	0	0
Alphaproteobacteria_gi_484351542|Sinorhizobium_meliloti_A0641M	0	0	0	0	0	0	0	0	0	1	0	0	0	0	0	0	0	0	0	0	0	0	0	0	0	0	0	0	0	0	0	0	0	0	0	0	0	0	0	0	0	0	0	0	0	0	0	0	0
Alphaproteobacteria_gi_484351824|Sinorhizobium_meliloti_A0641M	2.42200454626008	0	0	0	0	0	0	0	0	0	0	0	0	0	0	0	0	0	0.5	0	0	0	0	0	0	0	0	0.5	2	0.5	0	1.5	0	0	0	0	0	0	0	0	0	0	0	0	0	0	0	0	0
Alphaproteobacteria_gi_484351870|Sinorhizobium_meliloti_A0641M	0	0	0	0	0	0	0	0	0	0	0	0	0	0	0	0	0	0	0	0	0	0	0	0	0	0	0	0	0	0	0	0	0	0	0	0	0	0	0	0	0	0	0	0	0	0	0	0	0
Alphaproteobacteria_gi_484352290|Sinorhizobium_meliloti_5A14	0	0	0	0	0	0	0	0	0	0	0	0	0	0	0	0	1	0	0	0	0	0	0	0	0	0	0	0	0	0	0	0	0	0	0	0	0	0	0	0	0	0	0	0	0	0	0	0	0
Alphaproteobacteria_gi_484352467-8296-37690|Sinorhizobium_meliloti_5A14	0	0	0	0	0	0	0	0	0	0	0	0	0	0	0	0	0	0	0	0	0	0	0	0	0	0	0	0	0	0	0	0	0	0	0	0	0	0	0	0	0	0	0	0	0	0	0	0	0
Alphaproteobacteria_gi_484352955-0-41431|Sinorhizobium_meliloti_1A42	2.14545454545454	0	0	0	0	0	0	0	0	7.02722294345477	4.58613445378151	0	0	0	0	0	0.5	0	1.00275482093664	0	0	0	1	0	0	0	0	0	0	0	0	0	0	0	0	0	0	0	0	0	0	0	0	0	0	0	0	0	0
Alphaproteobacteria_gi_484353035|Sinorhizobium_meliloti_1A42	1	0	0	0	0	0	0	0	0	0	0	0	0	0	0	0	0.5	0	0	0	0	0	0	0	0	0	0	0	0	0	0	0	0	0	0	0	0	0	0	0	0	0	0	0	0	0	0	0	0
Alphaproteobacteria_gi_485046112-0-21388|Sphingomonas_sp._ATCC_31555	2	0	0	0	0	0	0	0	0	0	0	0	0	0	0	0	0	0	0	0	0	0	0	0	0	0	0	0	1	0	0	0	0	0	0	0	0	0	0	0	0	0	0	0	0	0	0	0	0
Alphaproteobacteria_gi_485050827-10807-62500|Chelatococcus_sp._GW1	2.02944941814364	0	0	0	0	0	0	0	0	6.09311574366932	0	0	0	0	0	0	3	0	0	0	0	0	0	0	0	0	0	1	0	0	0	0	0	0	0	0	0	0	0	0	0	0	0	0	0	0	0	0	0
Alphaproteobacteria_gi_485068261|Sphingomonas_sp._Mn802worker	0	0	0	0	0	0	0	0	0	2	1	0	0	0	0	0	0	0	0	0	0	0	0	0	0	0	0	0	0	0	0	0	0	0	0	0	0	0	0	0	0	0	0	0	0	0	0	0	0
Alphaproteobacteria_gi_485071565|Agrobacterium_sp._10MFCol1.1	3.66744493340883	0	0	0	0	0	0	0	0	0	0	0	0	0	0	1	1.04166666666667	1	0.5	0	1	0	0	0	0	0	0	0.5	0	0	0	0	0	0	0	0	0	0	0	0	0	0	0	0	0	0	0	0	0
Alphaproteobacteria_gi_485071566|Agrobacterium_sp._10MFCol1.1	4.2	0	0	0	0	0	0	0	0	0.333333333333333	0	0	0	0.5	0	0	0	0	0	0.5	0.75	0	0.333333333333333	0	0	0	0	1	2	0	0	0	0	0.5	0.2	0	0	0	0	0	0.666666666666667	0	0	0	0	0.2	0	0	0
Alphaproteobacteria_gi_485091527-14351-46301|Novispirillum_itersonii_subsp._itersonii_ATCC_12639	0	0	0	0	0	0	0	0	0	1.16966124634046	0	0	0	0	0	1	0	0	0	0	0	0	0	0	0	0	0	0	0	0	0	0	0	0	0	0	0.0833333333333333	0	0	0	0	0	0	0	0	0.04	0	0	0
Alphaproteobacteria_gi_485099451|Loktanella_vestfoldensis_DSM_16212	0	0	0	0	0	0	0	0	0	66.7308151980695	3.27272727272727	0	0	0.142857142857143	0	0.166666666666667	0	0	0	1	4.71862184765411	0	3.88636363636364	0	0	0	0	0	0	0	0	0	0	0	0	0	0.208333333333333	0	0	0	0	0	0	0	0	0	0	0	0
Alphaproteobacteria_gi_486307128-0-45017|Caulobacter_sp._JGI_0001010-J14	3	0	0	0	0	0	0	0	0	1.00316455696203	0	0	0	0	0	0	3.01213348055453	1	0	0	0	0	0	0	0	0	0	0	1.00657894736842	0	0	0	0	0	0	0	0	0	0	0	0	0	0	0	0	0	0	0	0
Alphaproteobacteria_gi_486351604|alpha_proteobacterium_SCGC_AAA300-J04	0.333333333333333	0	0	0	0	0	0	0	0	0	0	0	0	0	0	0	5	3.5	0	4	4	6.17410714285714	0	0	0	0	0	4.5	0.5	1	0	0	0	0	0	0	0	0	0	0	0	0	0	0	0	0	1	0	0
Alphaproteobacteria_gi_486400337-6784-43731|Aureimonas_ureilytica_DSM_18598	0	0	0	0	0	0	0	0	0	3.01428571428571	1	0	0	0	0	0	0	0	1.01030927835052	0	0	0	0	0	0	0	0	0	0	0	0	0	0	0	0	0	0	0	0	0	0	0	0	0	0	0	0	0	0
Alphaproteobacteria_gi_486400373|Aureimonas_ureilytica_DSM_18598	1	0	0	0	0	0	0	0	0	5	1	0	0	0	0	0	0	0	0	0	0	0	0	0	0	0	0	0	0	0	0	0	0	0	0	0	0	0	0	0	0	0	0	0	0	0	0	0	0
Alphaproteobacteria_gi_486400801-1185-10398|Aureimonas_ureilytica_DSM_18598	0	0	0	0	0	0	0	0	0	0.5	0	0	0	0	0	0	0	0	0	0	0	0	0	0	0	0	0	0	0	0	0	0	0	0	0	0	0	0	0	0	0	0	0	0	0	0	0	0	0
Alphaproteobacteria_gi_486421658|alpha_proteobacterium_SCGC_AAA160-J14	1	0	0	1	0	0	0	23.7010172798216	0	1.5	5.43506493506493	6.85903112636225	1.75	0.142857142857143	2.4	0.166666666666667	27.5701479717842	108.023834771427	0	0	4.33333333333333	3.68088417329797	1.22524052065648	0	0	3.25	0	29.8966107506659	3.53232675183895	2.08333333333333	1	3	0	0	0	0	0.208333333333333	0	0	2	0	0	0	0	0	0	1	0	0.333333333333333
Alphaproteobacteria_gi_487379952|Methylobacterium_sp._285MFTsu5.1	0	0	0	0	0	0	0	0	0	4	2	0	0	0	0	0.5	0	1	1	0	0	0	0	0	0	0	0	1	0	0	0	0	0	0	0	0	0	0	0	0	0	0	0	0	0	0	0	0	0
Alphaproteobacteria_gi_487380020|Methylobacterium_sp._285MFTsu5.1	0	0	0	0	0	0	0	0	0	5.00672043010753	1	0	0	0	0	0	0	0	0	0	0	0	0	0	0	0	0	0	0	0	0	0	0	0	0	0	0	0	0	0	0	0	0	0	0	0	0	0	0
Alphaproteobacteria_gi_487404945-2532390-2577293|Methylopila_sp._M107	3	0	0	0	0	0	0	0	0	12.75	1	0	0	0	0	0	0	0	0	0	0	0	0	0	0	0	0	0	0	0	0	0	0	0	0	0	0	0	0	0	0	0	0	0	0	0	0	0	0
Alphaproteobacteria_gi_491810426|Ruegeria_mobilis_F1926	2	0	0	0	0	0	0	0	0	2	0	7	0	0	0	0	2.46753246753247	0	2	0	0	3	0	0	0	0	0	0	0.333333333333333	1.66666666666667	0	0	0	0	0	0	0	0	0	0	0	0	0	0	0	0	0	0	0
Alphaproteobacteria_gi_491815706|Ruegeria_mobilis_F1926	0	0	0	0	0	0	0	0	0	1	0	0	0	0	0	0	0	0	0	0	0	0	0	0	0	0	0	0	0	0	0	0	0	0	0	0	0	0	0	0	0	0	0	0	0	0	0	1	0
Alphaproteobacteria_gi_494011385|Sphingobium_japonicum_BiD32	0	0	0	0	0	0	0	57.5059400080124	254.51063976923	0	0	0	0	0	0	0	0	0	0	0	0	0	0	0	0	0	0	0	0	0	0	0	0	0	0	0	0	0	0	0	0	0	0	0	0	0	0	0	0
Alphaproteobacteria_gi_511098066-102560-145358|Bartonella_vinsonii_subsp._berkhoffii_str._Tweed	0.5	0	0	0	0	0	0	0	0	0.642857142857143	0	0	0	0	0	0	0.5	0	0	0	0.642857142857143	0	0	0	1.5	0	0	0.5	0	0	0	0	0	0	0	0	0	0	0	0	0	0	0.5	0	0	0	0	0	0
Alphaproteobacteria_gi_511098068-31297-62538|Bartonella_vinsonii_subsp._berkhoffii_str._Tweed	0	0	0	0	0	0	0	0	0	0	0.5	0	0	0	0	0	0	0	0	0	0	0	0	0	0	0	0	0	0	0	0	0	0	0	0	0	0	0	0	0	0	0	0	0	0	0	0	0	0
Alphaproteobacteria_gi_511767980|Pseudochrobactrum_sp._AO18b	0	0	0	0	0	0	0	0	0	0	0	0	0	0	0	0	0	0	0	0	0	0	0	0	0	0	0	0	0	0	0	0	0	0	0	0	0	0	0	0	0	0	0	0	0	0	0	0	0
Alphaproteobacteria_gi_513139191|Maricaulis_sp._JL2009	2	0	0	0	0	0	0	0	0	1.125	0	0	0	0.5	0	0	0.333333333333333	0	0	0	0	0	1	0	0	0	0	0	0	0	0	0	0	0	0	0	1	0	0	0	0	0	0	0	0	0	0	0	0
Alphaproteobacteria_gi_514075839|Sphingobium_sp._YL23	8.45105368038655	0	0	0.333333333333333	0	0	0	42	0	0	1.58315672102864	3.66666666666667	0	0	0	0	3.11111111111111	0	2	0	0	0	0	0	0	0	0	0.5	4.5	0	1	0	0	1	0	0	0	0	0.333333333333333	0	0.5	0	3	0	0	0	0	0	0
Alphaproteobacteria_gi_523692486|Agrobacterium_radiobacter_DSM_30147	0	0	0	0	0	0	0	0	0	0	0	0	0	0	0	0	0	0	0	0	0	0	0	0	0	0	0	0	0	0	0	0	0	0	0	1	0	0	0	0	0	0	0	0	0	0	0	0	0
Alphaproteobacteria_gi_523699749-22568-54642|Sphingobium_chinhatense_IP26	0	0	0	0	0	0	0	0	0	0	0	0	0	0	0	0	0	1	0	0	0	0	0	0	0	0	0	0	0	0	0	0	0	0	0	0	0	0	0	0	0	0	0	0	0	0	0	0	0
Alphaproteobacteria_gi_523700511|Sphingobium_chinhatense_IP26	0	0	0	0	0	0	0	0	0	0	0	0	0	0	0	0	0	0	0	0	1	0	1	0	0	0	0	0	0	1	0	0	1	0	0	0	0	0	0	0	0	0	0	0	0	1	0	0	0
Alphaproteobacteria_gi_523702149|Sphingobium_chinhatense_IP26	0	0	0	0	0	0	0	0	0	2.04272268524815	0	0	0	0	0	0	0	0	3.01181102362205	0	3	0	0.333333333333333	0	0	0	0	0	0	0.5	0	0	0	0	0	0	0	0	0	0	0	0	0	0	0	0	0	0	0
Alphaproteobacteria_gi_544701511|Phaeospirillum_fulvum_MGU-K5	0	0	0	0	0	0	0	0	0	1	0	1	0	0	0	0	0	0	1	0	0	0	0	0	0	0	0	0	0	0	0	0	0	0	0	0	0	0	0	0	0	0	0	0	0	0	0	0	0
Alphaproteobacteria_gi_544702032|Phaeospirillum_fulvum_MGU-K5	0	0	0	0	0	0	0	0	0	2	0	0	0	0	0	0	0	0	0	0	0	0	0	0	0	0	0	0	0	0	0	0	0	0	0	0	0	0	0	0	0	0	0	0	0	0	0	0	0
Alphaproteobacteria_gi_544702296|Phaeospirillum_fulvum_MGU-K5	0	0	0	0	0	0	0	0.333333333333333	0	0	1	0	0	0	0	0	0	0	0	0	0	0	0	0	0	0	0	0	0	0	0	0	0	0	0	0	0	0	0	0	0	0	0	0	0	0	1	0	0
Alphaproteobacteria_gi_544818519|Novosphingobium_lindaniclasticum_LE124	0	0	0	0	0	0	0	0	0	0.5	0	0	0	0	0	0	0	18	0	0	0	0	0	0	0	0	0	0	0	0	0	0	0	0	0	0	0	0	0	0	0.666666666666667	0	0	0	0	0	0	0	0
Alphaproteobacteria_gi_544818927-6137-37414|Novosphingobium_lindaniclasticum_LE124	1	0	0	0	0	0	0	0	0	0.5	0	0	0	0	0	0	0	0	0	0	0	0	2.65103359173127	0	0	0	0	0	0	0	0	0	0	0	0	0	0	0	0	0	0.666666666666667	0	0	0	0	0	0	0	0
Alphaproteobacteria_gi_544908096|Sphingobium_ummariense_RL-3	0	0	0	0	0	0	0	0	0	1	0	0	0	0	0	0	0	0	0	0	0	0	0	0	0	0	0	0	0	0	0	0	0	0	0	0	0	0	0	0	0	0	0	0	0	0	0	0	0
Alphaproteobacteria_gi_544909599|Sphingobium_ummariense_RL-3	0	0	0	0	0	0	0	0	0	0	0	0	0	0	0	0	0	0	0	1	0.5	0	5	0	0	0	0	0	0	0	0	0	0	0	0	0	0	0	0	0	0	0	0	0	0	0	0	0	0
Alphaproteobacteria_gi_547459329|Acetobacter_sp._CAG:267	0	0	0	0	0	0	0	0	0	0	0	0	0	17	0	0	0	0	0	0	0	0	0	0	0	0	0	0	0	0	0	0	0	0	0	0	0	0	0	0	0	0	0	0	0	0	0	0	0
Alphaproteobacteria_gi_547776269-554-11103|Azospirillum_sp._CAG:260	0	0	0	0	0	0	0	0	0	0	0	0	0	0	0	0	0	0	0	0	0	0	0	0	0	0	0	0	0	0	0	0	0	0	0	0	0	0	0	0	0	0	0	0	0	0	0	0	0
Alphaproteobacteria_gi_547784706|Azospirillum_sp._CAG:239	0	0	0	0	0	0	0	0	0	0	0	0	0	0	0	0	0	0	0	0	0	0	0	0	0	0	0	0	0	0	0	0	0	0	0	0	0	0	0	0	0	0	0	0	0	0	0	0	0
Alphaproteobacteria_gi_547785573-39959-52534|Azospirillum_sp._CAG:239	0	0	0	0	0	0	0	0	0	0	0	0	0	0	1	0	0	0	0	0	0	0	0	0	0	0	0	0	0	0	0	0	0	0	0	0	0	1	0	0	0	0	0	0	0	0	0	0	0
Alphaproteobacteria_gi_549951343|Ochrobactrum_intermedium_229E	1.02514587385385	0	0	0	0	0	0	0	0	0	0	0	0	0	0	0	0	0	0	0	0	0	0	0	0	0	0	0.142857142857143	1.4	0	0	0	0	0	0	0	0	0.0833333333333333	0	0	0	0	0	0	0	0	0	0	0
Alphaproteobacteria_gi_550978692|Fodinicurvata_sediminis_DSM_21159	0	0	0	0	0	0	0	0	0	2	0	0	0	0	0	1	0	0	0	0	0	0	0	0	0	0	0	0	0	0	1	0	0	0	0	0	0	0	0	0	0	0	0	0	0	1	0	0	0
Alphaproteobacteria_gi_557832083|Asticcacaulis_sp._AC466	0	0	0	0	0	0	0	0	0	1	0	0	0	0	0	0	0	0	0	0	0	0	0	0	0	0	0	0	0	0	0	0	0	0	0	0	0	0	0	0	0	0	0	0	0	0	0	0	0
Alphaproteobacteria_gi_557832156|Asticcacaulis_sp._AC466	0	0	0	0	0	0	0	0	0	3.33333333333333	1	0	0	0	0	1	0	0	0	0	0	0	0	0	0	0	0	0	0	0	0	0	0	0	0	0	0	0	0	0	0	0	0	0	0	0	0	0	0
Alphaproteobacteria_gi_558562543-24663-106868|Wolbachia_pipientis_wMelPop	0	0	0	0	0	0	0	0	0	0	1	3.00040371417037	0	1.33333333333333	1	1.05263157894737	0	2.0174672489083	0	0	0	1	0	0	0	0	0	0	1	2	0	0	0	0	0	0	0	0	0	0	0	0	0	0	0	0	0	0	0
Alphaproteobacteria_gi_560138247|Zymomonas_mobilis_subsp._mobilis_str._CP4_=_NRRL_B-14023	0	0	0	0	0	0	0	0	0	0	0	0	0	2	1	0	0	3	0	0	0	0	0	0	0	0	0	1	0	0	0	0	0	0	0	0	0	0	0	0	0	0	0	0	0	0	0	0	0
Alphaproteobacteria_gi_563528539|Mesorhizobium_sp._LNJC403B00	0	0	0	0	0	0	0	0	0	37.8171828171828	4.4	0	0	0	0	0	0	0	11.25	0	0	0	0	0	0	0	0	0.166666666666667	0	0	0	0	0	0	0	0	0	0	0	0	0	0	0	0	0	0	0	0	0
Alphaproteobacteria_gi_563537402|Mesorhizobium_sp._LNJC395A00	0	0	0	0	0	0	0	0	0	18.2386913086913	0	0	0	0	0	0	0	0	0	0	0	0	0	0	0	0	0	0.166666666666667	0	0	0	0	0	0	0	0	0	0	0	0	0	0	0	0	0	0	0	0	0
Alphaproteobacteria_gi_563543012|Mesorhizobium_sp._LNJC391B00	0	0	0	0	0	0	0	0	0	0	0	0	0	0	0	0	0	0	0	0	0	0	0	0	0	0	0	0	0	0	0	0	0	0	0	0	0	0	0	0	0	0	0	0	0	0	0	0	0
Alphaproteobacteria_gi_563543678|Mesorhizobium_sp._LNJC386A00	0	0	0	0	0	0	0	0	0	2	1	0	0	0	0	0	0	0	0	0	0	0	0	0	0	0	0	0	0	0	0	0	0	0	0	0	0	0	0	0	0	0	0	0	0	0	0	0	0
Alphaproteobacteria_gi_563543685|Mesorhizobium_sp._LNJC386A00	0	0	0	0	0	0	0	0	0	34.9877622377622	6.6	0	0	0	0	0	0	0	3.75	0	0	0	0	0	0	0	0	0.166666666666667	0	0	0	0	0	0	0	0	0	0	0	0	0	0	0	0	0	0	0	0	0
Alphaproteobacteria_gi_563575800|Mesorhizobium_sp._LNHC221B00	4.2508658008658	0	0	0	0	0	0	0	0	0	0	0	0	0	0	0	0	2	0	0	0	0.125	0	0	0	0	0	0	1	0	0.2	0	0	0	0	1.47619047619048	0	0	0	0	0	0	0	0	0	0	0	0	0
Alphaproteobacteria_gi_564007046|Mesorhizobium_sp._L103C119B0	0	0	0	0	0	0	0	0	0	0	0	0	0	0	0	0	0	0	0	0	0	0	0	0	0	0	0	0	0	0	0	0	0	0	0	0	0	0	0	0	0	0	0	0	0	0	0	0	0
Alphaproteobacteria_gi_564013440-0-38639|Blastomonas_sp._CACIA14H2	2.3036866359447	0	0	0.142857142857143	0	0.2	0	0	0	0	0	0	0	0	0	0	2	7	0	0	1	0	0	0	0	0	0	0	0	0	0	0	0	0	0	0	0	0	0	1	1	0	1.24285714285714	0	0	0	0	0	0
Alphaproteobacteria_gi_565826716|Rhodobacter_capsulatus_DE442	2.06011750628914	0	0	0	0	0	0	0.111111111111111	0	23.3289033143128	1.69209956709957	0.2	0	0	0	0	1.6661047842052	0	7.57435897435897	0	1.02173913043478	0	0	0	0	0	0	0	5.37596371882086	0	0	0	0	0	0	0	0.0833333333333333	0	0	0	0.25	0	0	0.5	0	0.04	0	0	0
Alphaproteobacteria_gi_565828300-11201-39437|Rhodobacter_capsulatus_YW1	2	0	0	0	0	0	0	0	0	0	0	5.83333333333333	0	0	0	0	0	0	2	0	0	0	0	0	0	0	0	0	1.02857142857143	0	0	0	0	0	0	0	0	0	0	0	0	0	0	0	0	0	0	0	0
Alphaproteobacteria_gi_565828556|Rhodobacter_capsulatus_YW1	0	0	0	0	0	0	0	0.111111111111111	0	0	0	0.2	0	0	0	0	0	0	0.5	0	0	0	0	0	0	0	0	1.205291005291	0	0	0	0	0	0	0	0	0.0833333333333333	0	0	0	0.25	0	0	0	0	0.04	0	0	0
Alphaproteobacteria_gi_565828729|Rhodobacter_capsulatus_YW1	3	0	0	0	0	0	0	0	0	10.6417582417582	1	0	0	0	0	0	1	0	1	0	0	1	2.61111111111111	0	0	0	0	0	2.00621118012422	2	0	0	0	0	0	0	0	0	0.333333333333333	0	0	0	0	0	0	0	0	1	0
Alphaproteobacteria_gi_565833173-67658-102706|Rhodobacter_capsulatus_YW2	0	0	0	0	0	0	0	0	0	21.3387484972202	1.33333333333333	0	0	0	0	0	0	0	0	0	0	0	0	0	0	0	0	0	0	0	0	0	0	0	0	0	0	0	0	0	0	0	0	0.5	0	0	0	0	0
Alphaproteobacteria_gi_567406774|Sphingobium_sp._C100	1	0	0	0	0	0	0	0	0	5.625	0	0	0	0	0	0	0	0	0	0	1	0	1.16666666666667	0	0	0	0	0	0	0	0	0	0	0	0	0	0	0	0	0	0	0	0	0	0	0	0	0	0
Alphaproteobacteria_gi_568305927|Phaeobacter_gallaeciensis_DSM_26640	1	0	0	0	0	0	0	0	0	0	0	0	0	0	0	0	0	0	0	0	0	0	0	0	0	0	0	0	0	0	0	0	0	0	0	0	0	0	0	0	0	0	0	0	0	0	0	0	0
Alphaproteobacteria_gi_584596132|Holospora_undulata_HU1	0	0	0	0	0	0	0	0	0	0	0	1	0	0	0	0	0	2.66666666666667	0	0	0	0	0	0	0	0	0	0	0	0	0	0	0	0	0	0	0	0	0	0	0	0	0	0	0	0	0	0	0
Alphaproteobacteria_gi_584596366-8919-59450|Holospora_undulata_HU1	1	0	0	0	0	0	0	0	0	0	0	0	0	0	0	0	1	0	0	0	0	0	0	0	0	0	0	0	0	0	0	0	0	0	0	0	0	0	0	0	0	0	0	0	0	0	0	0	0
Alphaproteobacteria_gi_83309099-2600211-2620488|Magnetospirillum_magneticum_AMB-1	0	0	0	0	0	0	0	0	0	0	0	1	0	0	0	0	0	0	0	0	0	0	0	0	0	0	0	0	0	0	0	0	0	0	0	0	0	0	0	0	0	0	0	0	0	0	0	0	0
Assembly-00002-SUB-0.1-ITER-2-EPAB2011_Seq_16	0	0	0	0	0	0	0	0.8	0	0	0	0	0	0	0	0	0.142857142857143	0	0	0	0	0.883421622237412	0.166666666666667	0	0	0	0	0.5	1.09166666666667	22.6545404405165	1.04981126716421	0.707236227824463	0	0	0	0.0588235294117647	0	0.0454545454545455	0	0	0.0980861244019139	0	0	0	0	0	0	0.176923076923077	0
Assembly-00002-SUB-0.1-ITER-3-ESG2011_Seq_1	1.56944444444444	0.576923076923077	0.541666666666667	0	0	0	0	2	0	0	0	4.25820687346467	0.5	1.5	0.5	0	9.93771039940414	51.0874853241714	0	0	0.2	0	0	0	0	0.583333333333333	0	12.6213126190707	1	4.26508647260627	0.1	0	0	0	0	0	0	0	0	0	0	0	0.166666666666667	0	0	0	0	0	0.366666666666667
Assembly-00002-SUB-0.1-ITER-4-EPAB2012_Seq_25	0	0	0	0	0	0	0	0	0	0	0	0	0	0	0	0	0	0	0	0	0	0	0	0	0	0	0	0	0	0	0	0	0	0	0	0	0	0	0	0	0	0	0	0	0	0	0	0	0
Assembly-00002-SUB-0.1-ITER-4-ETimbebas2012_Seq_2	0	0.05	10.7473479135244	0.125	0.433333333333333	0.1	0	0.375	0	0.5	0.333333333333333	117.847754982812	1.05952380952381	1.25	39.9999020523906	30.5897579804539	738.023292614507	1423.27654927339	8.025	40.1092193956353	134.227197539391	163.555403845193	30.4271706563478	0	0	0.614906832298137	0	732.304629189261	1376.3982472804	1217.24880976703	8.71590909090909	26.065164002664	0.111111111111111	0	0.0666666666666667	0.392437304075235	5.51150793650794	0	0.625	18.5470299332485	0.571794871794872	14.7681382343147	1.11666666666667	15.3442863883079	0.142857142857143	0.255555555555556	2.17910561660562	0.958333333333333	0
Assembly-00002-SUB-0.15-ITER-2-EPAB2011_Seq_2	0	0	0	0	0	0	0	312.675236069244	0	0	0	0.584920634920635	0	0	0	0	1.03535353535354	2362.8867429945	15.468253968254	1.03333333333333	0.376923076923077	29.746010076503	389.022421853014	0	0	0	0	2914.80442266712	77.511565335785	44.0801280733611	117.206921102529	30.7273645849096	0	0.188311688311688	0.203703703703704	0	0	0	0	0	0	0	0	0	0	0	0	0	0
Assembly-00002-SUB-0.15-ITER-3-EFarol2011_Seq_37	0	0	0	0	0	0	0	0.920634920634921	0	0	0	0	0	0	0	0	0	0	0	0	0	0	0	0	0	0	0	69.7124989743681	0	0	0.666666666666667	0	0	0	0	0	0	0	0	0	0	0	0	0	0	0	0	0	0
Assembly-00002-SUB-0.15-ITER-3-EPAB2011_Seq_32	0	0	0	0	0	0	0	0	0	0	0	0	0	0	0	0	0	4.5	0	0	0	0.25	0	0	0	0	0	15.9548218927541	0	0	0	0	0	0	0	0	0	0	0	0	0	0	0	0	0	0	0	0	0
Assembly-00002-SUB-0.15-ITER-4-EPAB2011_Seq_14	0.25	0	0	0	0	0	0	0.142857142857143	0	0	0	0	0	0	0.2	0	3	9.36666666666667	0	8.70878362272211	0.625	0.733333333333333	0	0	0	0	0	0.2	0.75	0.566666666666667	0	0.0714285714285714	0.11965811965812	0	0	0	0	0.0909090909090909	0	0.125	0.0769230769230769	0	0	0.111111111111111	0	0	0	0	0.0384615384615385
Assembly-00002-SUB-0.15-ITER-4-EPAB2012_Seq_15	2	0.25	0	0	0	0	0	0.7	0	0	0.25	18.2451780167852	0.2	0.0714285714285714	0.25	0	22.1966498078057	11.1039782053165	0	0.267857142857143	12.5786612698297	2.5	0.25	0	0	0.2	0	15.897273708606	47.5273237425482	35.4612586994757	2.41666666666667	14.286851539353	0	0.2	0	0	0.333333333333333	0	0	0.45	0	0	0	0.333333333333333	0	0.5	0	0.142857142857143	0
Assembly-00002-SUB-0.15-ITER-4-EPAB2012_Seq_22	0	0	0	0	0	0	0	9.54412295221118	0	0	0	0.5	0	0	0	0	0.2	27.3366895296685	0	0	0	1.49920634920635	0.125	0	0	0	0	0	5.11666666666667	0.5	2.30652264402264	1.14805194805195	0	0	0	0	0	0	0	0	0.0714285714285714	0	0	0	0	0	0	0.2	0
Assembly-00002-SUB-0.15-ITER-5-EBur_Rasa2012_Seq_25	0	0	0	0	0	0	0	0	0	0	0	2324.70092040281	0	0	0.5	0	0	0	0	0	0	0	0	0	0	0	0	0	0	0	0	0	0	0	0	0	0	0	0	0	0	0	0	0	0	0	0	0	0
Assembly-00002-SUB-0.2-ITER-1-EBur_Rasa2012_Seq_13	0	0	0	0	0	0	0	0	0	0	0	2415.03136128422	0	0	0	0	0.5	0	0	0	0	0	0	0	0	0	0	0	0	0	0	0	0	0	0	0	0	0	0	0	0	0	0	0	0	0	0	0	0
Assembly-00002-SUB-0.2-ITER-1-EBur_Rasa2012_Seq_57	0	0	0	0	0	0	0	0	0	0	0	786.501732136929	0	0	0	0	1	0	0	0	0	0	0	0	0	0	0	0	0	0	0	0	0	0	0	0	0	0	0	0	0	0	0	0	0	0	0	0	0
Assembly-00002-SUB-0.2-ITER-1-EBur_Rasa2012_Seq_69	0	0	0	0	0	0	0	0	0	0	0	2	0	0	0	0	0	0	0	0	0	0	0	0	0	0	0	0	0	0	0	0	0	0	0	0	0	0	0	0	0	0	0	0	0	0	0	0	0
Assembly-00002-SUB-0.2-ITER-1-EFarol2011_Seq_49	0	0.166666666666667	0	0	0	0	0	0	0	1.25	1.33333333333333	12.1765233442766	4.82956667515491	0	1.5	0.25	70.0371557439341	117.90016211629	0.333333333333333	9.15192852794806	6.75482794773755	1.2	0.666666666666667	0	0	0.125	0	104.074873581449	11.2112972090565	7.05620443562345	0	0	0	0	0	0.5	0	0	0	4.5	0	0.5	0	0.5	0	0	0.5	0	0
Assembly-00002-SUB-0.2-ITER-2-EBur_Rasa2012_Seq_33	0	0	0	0	0	0	0	0	0	0	0	351.700064872726	0	0	0	0	1.16666666666667	0	0.5	0	0	0	0	0	0	0	0	0	0	0	0	0	0	0	0	0	0	0	0	0	0	0	0	0	0	0	0	0	0
Assembly-00002-SUB-0.2-ITER-2-EFarol2011_Seq_28	0	0	0	0	0.05	0.125	0	0.0476190476190476	0.0454545454545455	0.25	0	3.11948095089005	0.333333333333333	0.833333333333333	0	0	0	0	0.5	0	0	0	0	0	0	0	0	4.31898319295676	0	0	0	0.4	0	0.116923076923077	0.111111111111111	0.0526315789473684	1.42930402930403	0	0.142857142857143	0	0	0	1.16233766233766	0.167832167832168	0.142857142857143	0	0	0	0.027027027027027
Assembly-00002-SUB-0.2-ITER-2-ESG2011_Seq_27	0	0	0	0	0.5	0	0	0	0	0	1	0	0	0	1	0	0	14	0	0	0	0	0	0	0	0	0	14	0	0	0	0	0	0	0	0	0	0	0	0	0	0	0	0	0	0	0	0	0
Assembly-00002-SUB-0.2-ITER-3-EBur_Rasa2012_Seq_7	0	0	0	0	0	0	0	0	0	0.5	0	2075.31799936583	0	0	0	0	2.33333333333333	0	0	0	0	0	0	0	0	0	0	0	0	0	0	0	0	0	0	0	0	0	0	0	0	0	0	0	0	0	0	0	0
Assembly-00002-SUB-0.2-ITER-3-EFarol2011_Seq_9	0	0	0	0	0	0	0	3	0	0.666666666666667	2.91111111111111	52.2855892320419	0	13.3571428571429	3.89583333333333	20.9417487758997	159.725129038568	1046.09924965362	4.02272727272727	8.10997800557716	17.3523582403085	55.5140289896631	24.0033596742356	0	0	0.5	0	692.120426690826	14.0231110032744	52.1433835418158	0.5	0	0	0	0	0	0.5	0	2	0	0	0	0	0	0	0	3	1	0
Assembly-00002-SUB-0.2-ITER-3-EPAB2012_Seq_30	0	0	0	0	0	0	0	0	0	0	0	0.5	0	1	0.5	0.1	0	0	0	0.25	0	0	0.436111111111111	0	0	0.0909090909090909	0	0	0	0	1.5	0	0.0588235294117647	0	0	0	0	0	0.2	0.142857142857143	0	0	0	0	0	0	0	0	0
Assembly-00002-SUB-0.2-ITER-4-EBur_Rasa2012_Seq_45	0	0	0	0	0	0	0	0	0	0	0	380.108249792645	0	0	0	0	0	0	0	0	0	0	0	0	0	0	0	0	0	0	0	0	0	0	0	0	0	0	0	0	0	0	0	0	0	0	0	0	0
Assembly-00002-SUB-0.2-ITER-4-EBur_Rasa2012_Seq_48	0	0	0	0	0	0	0	0	0	0	0	1067.83725714913	0	0	0	0	0	0	0	0	0	0	0	0	0	0	0	0	0	1	0	0	0	0	0	0	0	0	0	0	0	0	0	0	0	0	0	0	0
Assembly-00002-SUB-0.2-ITER-4-EBur_Rasa2012_Seq_52	0	0	0	0	0	0	0	0	0	0	0	579.859158941846	0	0	0	0	0	0	0	0	0	0	0	0	0	0	0	0	0	0	0	0	0	0	0	0	0	0	0	0	0	0	0	0	0	0	0	0	0
Assembly-00002-SUB-0.2-ITER-4-EFarol2011_Seq_32	0	0	0	0	0	0	0	71.7579042462707	0	0	0	0	0	0	0	0	0	357.551694134381	0	0	0	0.75	22.5017666656531	0	0	0.533333333333333	0	428.695728092962	7.99707221406766	9.06342425195004	0	0	0	0	0	0	0	0	0	0	0	0	0	0	0	0	0	0	0
Assembly-00002-SUB-0.2-ITER-4-EPAB2011_Seq_43	0	0	0	0	0	0	0	1.28571428571429	0	0	0	0	0	0	0	0	0	49.6761959734455	0	0	0	0	7.62443020797216	0	0	0	0	26.6231777248524	5.36666666666667	0	0.75	0.4	0	0	0	0	0	0	0	0	0	0	0	0	0	0	0	0	0
Assembly-00002-SUB-0.2-ITER-4-ESG2011_Seq_2	0	0	0	0.111111111111111	0	0	0	16.5830280830281	0	0	0	0.25	0.0769230769230769	0	0	0	5.53425680164537	439.536733756569	0	0.342857142857143	45.7006325629102	8.26158645276292	60.5320683505454	0	0	0.5	0	689.22695493814	3.95046811152439	3.2084546903191	1	0	0	0	0	7.20958596404992	0	0	0	0.166666666666667	0	0.142857142857143	0	0	0	0	0.333333333333333	0	0
Assembly-00002-SUB-0.2-ITER-5-EBur_Rasa2012_Seq_67	0	0	0	0	0	0	0	0	0	0	0	993.577627872536	0	0	0	0	0	0	0	0	0	0	0	0	0	0	0	0	0	0.5	0	0	0	0	0	0	0	0	0	0	0	0	0	0	0	0	0	0	0
Assembly-00002-SUB-0.2-ITER-5-EBur_Rasa2012_Seq_73	0	0	0	0	0	0	0	0	0	0	0	742.207213677669	0	0	0	0.5	2	0	0	0	0	0	0	0	0	0	0	0	0	0	0	0	0	0	0	0	0	0	0	0	0	0	0	0	0	0	0	0	0
Assembly-00002-SUB-0.3-ITER-1-EFarol2011_Seq_9	0	0	0	0	0	0	0	0.870714416302651	0.0238095238095238	0	0.25	0	0	0	0.0833333333333333	0	14.5142083718977	2030.47201995689	0.416666666666667	0.333333333333333	0	2.04166666666667	7.91770347670592	0	0	0	0	1418.97017425389	31.2025148666373	14.0324823279428	32.921072925009	1.66666666666667	0.0909090909090909	0.0476190476190476	0	0	0	0	0	0	0	0	0	0	0	0	0	0	0
Assembly-00002-SUB-0.3-ITER-1-EPAB2011_Seq_44	0	0	0	0	0	0	0	0.166666666666667	0	0	0	1.45193009513859	0	0	0	0	3.74625362940416	145.181926435924	0	0	1.02631578947368	3.5441589302312	9.11990399562856	0	0	0	0	250.936415917894	26.3443502893768	8.98960190310257	1	0	0	0	0	0	0	0	0	0	0	0	0	0	0	0	0	0	0
Assembly-00002-SUB-0.3-ITER-1-EPAB2011_Seq_71	0	0	0	0	0	0	0	0.25	0	0	0	0	0	0	0	0	0	3.66666666666667	0.25	0	0	0.125	0	0	0	0	0	0.25	0	0	0	0	0	0	0	0.183333333333333	0	0	0	0	0	0	0	0	0	0	0	0	0
Assembly-00002-SUB-0.3-ITER-1-EPAB2011_Seq_93	0.333333333333333	0	0	0	0	0	0	0	0.0476190476190476	0	0	0	0	0	0	0.5	3.05985764269503	0	0	0	0	0	0	0	0	0	0	22.8912144322669	0	0	0	0.75	0	0	0	0	0	0	0	0	0	0	0	0	0	0	0	0	0
Assembly-00002-SUB-0.3-ITER-1-ESG2011_Seq_51	0	0	0	0	0	0	0	0	0	0	0	0.833333333333333	0	0	0	0	1	0	0	0	0	0.291666666666667	0.5	0	0	0	0	7.20682261054173	0	0.45	1.4	0.5	0	0	0	0.0833333333333333	0	0	0	0.2	0	0	0	0	0	0	0.333333333333333	0	0
Assembly-00002-SUB-0.3-ITER-1-ESG2011_Seq_60	0	0	0	0	0	0	0	0	0	0	0	0.25	0	0	0	0	0	6.25	5.85128205128205	0.253968253968254	1	0.452380952380952	2.54087301587302	0	0	0.267857142857143	0	78.1343256544363	0.142857142857143	2.86785714285714	0	0	0	0	0	0	0	0	0	0	0	0	0	0	0	0	0	0	0
Assembly-00002-SUB-0.3-ITER-2-EBur_Rasa2012_Seq_37	0	0	0	0	0	0	0	0	0	0	0	1092.82501720523	0	0	0	0	1	0	0	0	0	0	0	0	0	0	0	0	0	0	0	0	0	0	0	0	0	0	0	0	0	0	0	0	0	0	0	0	0
Assembly-00002-SUB-0.3-ITER-2-EBur_Rasa2012_Seq_46	0	0	0	0	0	0	0	0	0	1	0	1395.57536546713	0	0	0	0	0	0	0	0	0	0	0	0	0	0	0	0	0	0	0	0	0	0	0	0	0	0	0	0	0	0	0	0	0	0	0	0	0
Assembly-00002-SUB-0.3-ITER-2-EBur_Rasa2012_Seq_72	0	0	0	0	0	0	0	0	0	0	0	830	0	0	0	0	0	0	0	0	0	0	0	0	0	0	0	0	0	0	0	0	0	0	0	0	0	0	0	0	0	0	0	0	0	0	0	0	0
Assembly-00002-SUB-0.3-ITER-2-EBur_Rasa2012_Seq_79	0	0	0	0	0	0	0	0	0	0	1	935.003020457406	0	0	0	0	1	0	0	0	0	1	0	0	0	0	0	0	0	0	0	0	0	0	0	0	0	0	0	0	0	0	0	0	0	0	0	0	0
Assembly-00002-SUB-0.3-ITER-2-EFarol2011_Seq_53	0	0	0	0	0	0	0	0	0	0	0	6.43096287777138	0	0	2	2.66666666666667	31.3500780283426	244.883311169694	2.25	0	2.35897435897436	0	0	0	0	0	0	127.782754768427	28.0582738941251	27.2848302243673	0.5	0.833333333333333	0	0	0	0	0	0	1	0	0	0	0	0	0	0	0	0	0
Assembly-00002-SUB-0.3-ITER-2-EFarol2011_Seq_91	0	0	0	0	0	0	0	0	0	0	0	0	0.1	0.25	0	0	0	0	0	0	0	0	0	0	0	0	0	0	0	0	0	0	0	0	0	0.657575757575757	0	0	0	0	0	0	0	0	0	0	0	0	0
Assembly-00002-SUB-0.3-ITER-3-EBur_Rasa2012_Seq_138	0	0	0	0	0	0	0	0	0	0	0	845.438607411354	0	0	0	0	0.833333333333333	0	0	0	0	0	0	0	0	0	0	0	0	0	0	0	0	0	0	0	0	0	0	0	0	0	0	0	0	0	0	0	0
Assembly-00002-SUB-0.3-ITER-3-EBur_Rasa2012_Seq_7	1	0	0	0	0	0	0	0	0	0	0	1561.24856215949	0	0	0	0	1	0	0	0	0	0	0	0	0	0	0	0	0	0	0	0	0	0	0	0	0	0	0	0	0	0	0	0	0	0	0	0	0
Assembly-00002-SUB-0.3-ITER-3-EBur_Rasa2012_Seq_91	0	0	0	0	0	0	0	0	0	0	0	1601.68527326288	0	0	0	0	0	0	0	0	0	0	0	0	0	0	0	0	0	0	0	0	0	0	0	0	0	0	0	0	0	0	0	0	0	0	0	0	0
Assembly-00002-SUB-0.3-ITER-3-EBur_Rasa2012_Seq_94	3	0	0	0	0	0	0	0	0	0	0	597.996661101836	0	0	0	0	0	0	0	0	0	0	0	0	0	0	0	0	0	4	0	0	0	0	0	0	0	0	0	0	0	0	0	0	0	0	0	0	0
Assembly-00002-SUB-0.3-ITER-3-ECtrl_Bur_Rasa_Seq_10	0	0	0	0	0	0	0	0	0	0	0	659.96914150469	0	0	0	3	1662.81513282559	8	0	0	1	1	0	0	0	0	0	1	14.2351807612677	39.975	2	0	0	0	0	0	0	0	0	0	0	0	0	0	0	0	0	0	0
Assembly-00002-SUB-0.3-ITER-3-EPAB2011_Seq_67	0	0	0	0	0	0	0	0	0	0	0	0	0	0	0	0	0.25	32.5627110870037	0	0.476190476190476	0	1.3	1.53333333333333	0	0	0	0	59.8486583600481	0	0.333333333333333	2	0.125	0	0	0	0	0	0	0	0	0.0909090909090909	0	0	0	0	0	0	0	0
Assembly-00002-SUB-0.3-ITER-3-EPAB2012_Seq_59	0	0	0	0	0	0	0	0.542857142857143	0	0	0	0.666666666666667	0.25	0	0	0.291666666666667	0	0	0	0.25	0	0	0.2	0	0	0.340909090909091	0	0	0	0	0	0	0.0588235294117647	0	0	0	0	0	0	0	0	0	0	0	0	0	0	0	0
Assembly-00002-SUB-0.3-ITER-4-EBur_Rasa2012_Seq_14	0	0	0	0	0	0	0	0	0	1	0	2911.1867843254	0	0	1	0	0	0	0	0	0	0	0	0	0	0	0	0	0	0	0	0	0	0	0	0	0	0	0	0	0	0	0	0	0	0	0	0	0
Assembly-00002-SUB-0.3-ITER-4-EBur_Rasa2012_Seq_9	0	0	0	0	0	0	0	0	0	0	0	2663.41003105242	0	0	0	0	2	0	0	0	0	0	0	0	0	0	0	0	0	0	0	0	0	0	0	0	0	0	0	0	0	0	0	0	0	0	0	0	0
Assembly-00002-SUB-0.3-ITER-4-EBur_Rasa2012_Seq_97	0	0	0	0	0	0	0	0	0	0	0	407.941789500896	0	0	0	0	1	0	0	0	0	0	0	0	0	0	0	0	0	0	0	0	0	0	0	0	0	0	0	0	0	0	0	0	0	0	0	0	0
Assembly-00002-SUB-0.3-ITER-4-ESG2011_Seq_60	0	0	0	0	0	0	0	0.428571428571429	0.0256410256410256	0	0	0.142857142857143	0	0	0	0	0	0.2	0	0	0	0.766984126984127	0.233065953654189	0	0	0.0434782608695652	0	2.5	0	0.25	0	0.202020202020202	0	0.0714285714285714	0	0	0	0	0	0.03125	0	0	0.0526315789473684	0	0	0	0.0333333333333333	0	0
Assembly-00002-SUB-0.3-ITER-4-ESG2011_Seq_8	0	0	3.33333333333333	0	0	0.5	0	0.30952380952381	0	0	0	11.4225663997742	1.62167919799499	0	15.1954397801099	14.0008064516129	42.3495153393256	337.14210647179	10.5876920562275	17.4360913596208	62.693439336218	0.333333333333333	18.9641475483581	0	0	14.0380952380952	0	224.207784314708	14.2498365687231	12.711486013986	1	4.1875	0	0	0	0.833333333333333	1.58333333333333	0	0	5.83333333333333	0.666666666666667	0	0	9.66666666666667	0	3	0.75	0	0
Assembly-00002-SUB-0.3-ITER-5-EBur_Rasa2012_Seq_25	0	0	0	0	0	0	0	0	0	1	1	1239.1145460358	0	0	0	0	0	0	0	0	0	0	0	0	0	0	0	0	0	0	0	0	0	0	0	0	0	0	0	0	0	0	0	0	0	0	0	0	0
Assembly-00002-SUB-0.3-ITER-5-EPAB2012_Seq_73	0	0	0	0	0	0	0	0	0	0	0	0	0.333333333333333	0	0	0	0	0	0	0	0	0	0	0	0	0	0	0	0	0	0	0	0	0	0	0	0	0	0	0	0	0	0	0	0	0	0	0	0
Assembly-00002-SUB-0.3-ITER-5-ESG2011_Seq_29	0	0	0	0	0	0	0	0	0	0	0	0	0	0	0	0	0	0	0	0	0	0	0	0	0	0	0	2.5	0	0	0	0	0	0	0	0	0	0	0	0	0	0	0	0	0	0	0	0	0
Assembly-00002-SUB-0.3-ITER-5-ESG2012b_Seq_13	0	0	0	0	0	0	0	0.616666666666667	0	0	0	0.7	0	0	0	0.333333333333333	0	0	0	0.333333333333333	0.5	0.833333333333333	0	0	0	0	0	20.8146096410322	3	38.1967674070926	9.87161550183302	1.59087301587302	0.709523809523809	0.0555555555555556	0.0769230769230769	0	0	0	0	0.166666666666667	0	0	0	0	0	0	0	0	0
Assembly-00002-SUB-0.4-ITER-1-EBur_Rasa2012_Seq_24	1	0	0	0	0	0	0	0	0	0	0	2762.01406875298	0	0	0	0	0	0	0	0	0	0	0	0	0	0	0	0	0	0	0	0	0	0	0	0	0	0	0	0	0	0	0	0	0	0	0	0	0
Assembly-00002-SUB-0.4-ITER-1-EBur_Rasa2012_Seq_97	0	0	0	0	0	0	0	0	0	0	0	268.672169874427	0	0	0	0	0	0	0	0	0	0.333333333333333	0	0	0	0	0	0	0	0	0	0	0	0	0	0	0	0	0	0	0	0	0	0	0	0	0	0	0
Assembly-00002-SUB-0.4-ITER-1-EFarol2011_Seq_21	0	0	0	0	0	0	0	0	0	0	0	0	0	0	1	0	0	1279.84573505838	0	0.5	1	0	1	0	0	0	0	232.019586357425	0	1	2	0	0	0	0	0	0	0	0	0	0	0	0	0	0	0	0	0	0
Assembly-00002-SUB-0.4-ITER-1-EPAB2011_Seq_145	0	0	0	0	0	0	0	35.1007936507937	0	0	0	0	0	0	0	0	0	0	0	0	0	0.366666666666667	0	0	0	0	0	0	0	0	1	0.75	0	0	0	0	0	0	0	0	0	0.166666666666667	0	0	0	0	0	0	0
Assembly-00002-SUB-0.4-ITER-1-EPAB2012_Seq_18	0	0	0	0	0	0	0	0.45	0	0	0.142857142857143	24.840841004893	0.542857142857143	0	0	0.833333333333333	86.6440952997878	372.275156734531	0.785714285714286	1.23333333333333	19.8809523809524	20.1397546897547	0.833333333333333	0	0	0	0	197.623433883458	491.894192794386	510.829432148501	0.416666666666667	0.166666666666667	0	0	0	0	0.5	0	0	0	0	0	0	0.5	0	0	0	0	0
Assembly-00002-SUB-0.4-ITER-1-ESG2011_Seq_4	0	0	0	0	0	0	0	0	0	0	0	20.1166666666667	0	0	0	0	62.1772350648106	93.7200467562829	0	3.25021645021645	3	0	3	0	0	0	0	161.878515463217	2	4	0	0.5	0	0	0	0	0	0	0	1	0	0	0	0	0	0	0	0	0
Assembly-00002-SUB-0.4-ITER-1-ESG2011_Seq_71	0	0	0	0	0	0	0	0	0	0	0	0	0	0	0	0	0	0	0	0	0	0	0	0	0	0	0	3.49142187179096	0	0	0	0	0	0	0	0	0	0	0	0	0	0	0	0	0	0	0	0	0
Assembly-00002-SUB-0.4-ITER-2-EBur_Rasa2012_Seq_76	0	0	0	0	0	0	0	0	0	0	0	857.159198877996	0	0	0	0.5	0	0	0	0	0	0	0	0	0	0	0	0	0	0	0	0	0	0	0	0	0	0	0	0	0	0	0	0	0	0	0	0	0
Assembly-00002-SUB-0.4-ITER-2-EBur_Rasa2012_Seq_93	0	0	0	0	0	0	0	0	0	0	0	551.416771164661	0	0	0	0	0	0	0	0	0	0	0	0	0	0	0	1	0	0	0	0	0	0	0	0	0	0	0	0	0	0	0	0	0	0	0	0	0
Assembly-00002-SUB-0.4-ITER-2-ECtrl_Bur_Rasa_Seq_87	0.5	0	0	0	0	0	0	0	0	0	0	1.49035808980372	0	0	0	0	0	0	0	0	0	0	0	0	0	0	0	0	0	0	0	0	0	0	0	0	0	0	0	0	0.266666666666667	0	0	0	0	0	0	0	0
Assembly-00002-SUB-0.4-ITER-2-EPAB2011_Seq_107	0	0	0	0	0	0	0	0	0	0	0	3.6248705631613	0	0	0	0	0.333333333333333	9.50484533958902	0	0	0	0	0.333333333333333	0	0	0	0	20.1707540971774	0	2.74106022742205	0	0	0	0	0	0	0	0	0	0	0	0	0	0	0	0	0	0	0
Assembly-00002-SUB-0.4-ITER-2-EPAB2011_Seq_34	0	0	0	0	0	0	0	0	0	0	0	15.5240470687687	0	0	0	0.2	53.9417345156312	1041.2757492221	2.16666666666667	0	0	67.1716673561353	1.39102564102564	0	0	0	0	1251.90395227773	873.52350090698	162.784836160528	92.2051063665807	0.0833333333333333	0	0	0	0	0	0	0.0625	0	0.0980861244019139	0	0	0	0	0	0	0.1	0
Assembly-00002-SUB-0.4-ITER-2-EPAB2012_Seq_120	0	0	0	0	0	0	0	0	0	0	0	0.916666666666667	0	0.5	0.333333333333333	0	0.5	80.4145700083055	0	0	0.333333333333333	0	0	0	0	0	0	49.9269060592309	127.697144824063	31.9560255910512	1	0.5	0	0	0	0	0	0	0	0	0	0	0	0	0	0	0	0	0
Assembly-00002-SUB-0.4-ITER-2-ESG2011_Seq_24	0	0	0	0	0	0	0	0	0	0	0	1.50244511932661	0	0	0	0	10.2857142857143	199.019508453629	0.5	0	4.2	17.310618531867	0.333333333333333	0	0	0	0	529.116872216087	49.4080826039087	23.0275974025974	10.75	1	0	0	0	0	0	0	0	1	0	0	0	0	0	0	0	0	0
Assembly-00002-SUB-0.4-ITER-2-ESG2012b_Seq_11	0.333333333333333	0	0	0	0	0	0	0	0	0	0	0	0	0	0	0	0.2	0.5	0	0	0	3.98702478007285	1.33333333333333	0	0	0	0	0	106.687098153061	350.636070279661	1.33333333333333	0	0	0	0	0	0	0	0	0	0.0416666666666667	3	0	0	0	0	0	0	0
Assembly-00002-SUB-0.4-ITER-3-EBur_Rasa2012_Seq_129	0	0	0	0	0	0	0	0	0	0	0	271.529473608631	0	0	0	0	0	0	0	0	0	0	0	0	0	0	0	0	0.5	0	0	0	0	0	0	0	0	0	0	0	0	0	0	0	0	0	0	0	0
Assembly-00002-SUB-0.4-ITER-3-EBur_Rasa2012_Seq_176	1	0	0	0	0	0	0	0	0	0	0	148.819596363367	0	0	0	0	0.333333333333333	0	0	0	0	0	0	0	0	0	0	0	0	0	0	0	0	0	0	0	0	0	0	0	0	0	0	0	0	0	0	0	0
Assembly-00002-SUB-0.4-ITER-3-EBur_Rasa2012_Seq_20	0	0	0	0	0	0	0	0	0	0	0	1626.29250101051	0	0	0	0	0	0	0	0	0	0	0	0	0	0	0	0	0	0	0	0	0	0	0	0	0	0	0	0	0	0	0	0	0	0	0	0	0
Assembly-00002-SUB-0.4-ITER-3-EFarol2011_Seq_124	0	0	0	0	0	0	0	0	0	0	0	0	0	0	0	0	36.7600946270355	119.725187908819	0	0.333333333333333	0.5	0	0	0	0	0.5	0	59.7248778589639	7.69438261955429	8.89540937345773	0	0	0	0	0	0	0	0	0	0	0	0	0	0	0	0	0	0	0
Assembly-00002-SUB-0.4-ITER-3-EFarol2011_Seq_35	0	0	9.69230769230769	2	0	2	0	0	0	0	2	29.3878787878788	0	0	0	3	77.3609296818608	1095.83236361057	0	3	5.22272727272727	7.13027009222661	3.03888888888889	0	0	0	0	642.498849407326	16.1351540616247	35.4554374990971	0	0	0	0	0	0	0	1.25	0	0.5	0	1	0.833333333333333	0	0	0	0	0	0
Assembly-00002-SUB-0.4-ITER-3-EPAB2011_Seq_130	0	0	0	0	0	0	0	0	0	0	0	26.877801555547	0	0	0	0.5	68.5762568798462	203.05526845188	0	3.41666666666667	0	5.14948708698709	0.333333333333333	0	0	3.5	0	216.871302965876	5.06119367294691	12.44625346264	0.755555555555556	0	0	0	0	0	0	0	0	0	0	0	0	0.111111111111111	0	0.763131313131313	0	0	0
Assembly-00002-SUB-0.4-ITER-3-EPAB2012_Seq_19	0	0	0	0	0	0	0	200.032247150997	0	0	0	0	0	0	0	0	0	398.006042373526	0	0	0	1.53333333333333	0.333333333333333	0	0	0	0	397.320493331944	689.293590156773	39.2174741520442	27.0421936548223	4.31666666666667	0	0	0	0	0	0.0909090909090909	0	0	0	0	0	0	0	0	0	0	0
Assembly-00002-SUB-0.4-ITER-3-EPNorte_Seq_24	0	0	0.166666666666667	0	0	0	0	0.833333333333333	0	0	0	3.35905294407213	0	0	0	0.333333333333333	0	13.5	0	0	0	0.833333333333333	0	0	0	0	0	6.1135719034229	75.5153948476303	172.130873168028	0	1.31666666666667	0	0	0	0	0	0	0	0	0	0	0	0	0	0	0	0	0
Assembly-00002-SUB-0.4-ITER-4-EBur_Rasa2012_Seq_117	0	0	0	0	0	0	0	0	0	0	0	412.469719403946	0	0	0	0	0.211111111111111	0	0	0	0	0	0	0	0	0	0	0	0	0	0	0	0	0	0	0	0	0	0	0	0	0	0	0	0	0	0	0	0
Assembly-00002-SUB-0.4-ITER-4-EBur_Rasa2012_Seq_78	0	0	0	0	0	0	0	0	0	0	0	943.46345250826	0	0	0	0	3	0	0	0	0	0	0	0	0	0	0	0	0	0	0	0	0	0	0	0	0	0	0	0	0	0	0	0	0	0	0	0	0
Assembly-00002-SUB-0.4-ITER-4-ECtrl_Bur_Rasa_Seq_79	0	0	0	0	0	0	0	0.0909090909090909	0	0	0	8.59261132244221	0	0	0	0	25.3844666344603	0.5	0	0	0.9	0.5	0.25	0	0	0.666666666666667	0	0	0.5	0	0	0.125	0	0	0	0	0	0	0	0.5	0	0	0	0	0	0	0	0	0
Assembly-00002-SUB-0.4-ITER-4-EPAB2011_Seq_121	0	0.125	0	0.2	0	0	0	0	0	0	0	3.48447291482785	0	0	0.416666666666667	5.53809072781655	7.61068534405618	26.8291278047193	0	0	2.10880877399943	0.5	1.47053453792584	0	0	0	0	37.6856113675524	14.6743585514654	33.6258011765361	0	0	0	0	0	0	0	0	0	0	0	0	0	0	0	0	0	0	0
Assembly-00002-SUB-0.4-ITER-4-EPAB2011_Seq_20	0	0	6.3	1.5	0.5	0	0	0	0	0	0	13.3724310776942	0	0.5	0	2	93.6403679446278	955.939469788473	1	5.625	2.5	4.5	9.75	0	0	0	0	722.586223542248	23.3936403508772	28.75	0	0	0	0	0	0	3	0	0	0	0	0	0.25	0	0.333333333333333	0	0	3	0
Assembly-00002-SUB-0.4-ITER-4-EPNorte_Seq_14	0	0	0	0	0.0714285714285714	0	0	5.2	0	2	0.433333333333333	16.0862301998883	0	0	0.25	0	122.178931362155	139.569463496843	0.833333333333333	0.833333333333333	0	12.3522366202839	0	0	0	0.0714285714285714	0	570.921399409121	927.75008109838	368.432912534029	77.361694669795	67.5757709115316	0	0.111111111111111	0	0.5	0	0	0	3.76256967071518	0	0	0	0.125	0	0.238095238095238	0	0	0
Assembly-00002-SUB-0.4-ITER-4-ESG2011_Seq_104	0	0	2.31410256410256	2	15.8707150526924	0	0	0	0	0	4	17.6363636363636	4	0	11.4304986719328	0.5	16.2474183547622	127.4979809658	3	2	2	0.5	7.83333333333333	0	0	6.743961352657	0	86.5516186300176	15.6100988256595	4.33794466403162	0	0	0	0	0	0	0	0	0	0	0	0	0	0	0	0	0	0	0
Assembly-00002-SUB-0.4-ITER-4-ESG2011_Seq_28	0	0	0	0	0.5	0	0	0	0	0	0	0	0	0	0	0	0	0	0	0	0	0	0	0	0	0	0	2.5	0	0	0	0	0	0	0	0	0	0	0	0	0	0	0	0	0	0	0	0	0
Assembly-00002-SUB-0.4-ITER-4-ESG2011_Seq_84	0	0	0	0	0	0	0	14.2083333333333	0	0	0	0.142857142857143	0	0	0	0	0.742857142857143	2.5	0	0	0	0.509523809523809	0.866666666666667	0	0	0	0	0	0	3.55	0	0	0	0	0	0	0	0.0909090909090909	0	0	0	0	0	0	0	0	0	0	0
Assembly-00002-SUB-0.4-ITER-4-ETimbebas2012_Seq_42	0	0	0	0	2.23969581749049	0	0	0	0	0	0	15	0	0	4.14285714285714	1	43.7058823529412	3.27731092436975	0	1	0	0	0	0	0	0	0	3.11890243902439	1055.09850203034	1788.83770883055	4	0	0	0	0	0	0	0	0	0	0	0	0	0	0	0	0	0	0
Assembly-00002-SUB-0.4-ITER-5-EBur_Rasa2012_Seq_186	0	0	0	0	0	0	0	0	0	0	0	432.069687173942	0	0	0	0	0	0	0	0	0	0	0	0	0	0	0	0	0	0	0	0	0	0	0	0	0	0	0	0	0	0	0	0	0	0	0	0	0
Assembly-00002-SUB-0.4-ITER-5-EBur_Rasa2012_Seq_45	0	0	0	0	0	0	0	0	0	0	0	292.649394098497	0	0	0	0	0.5	0	0	0	0	0	0	0	0	0	0	0	0	0	0	0	0	0	0	0	0	0	0	0	0	0	0	0	0	0	0	0	0
Assembly-00002-SUB-0.4-ITER-5-EBur_Rasa2012_Seq_81	0	0	0	0	0	0	0	0	0	0	0	1760.88308114937	0	0	0	0	1	0	1	0	0	0	0	0	0	0	0	3	0	0	0	0	0	0	0	0	0	0	0	0	0	0	0	0	0	0	0	0	0
Assembly-00002-SUB-0.4-ITER-5-ECtrl_Bur_Rasa_Seq_117	0	0	0	0	0	0	0	47.4616161616163	0	0	0	44.015191853705	0	0.166666666666667	0.625	0.5	127.040651541525	79.3871769863733	0	0	38.7527927491516	0.583333333333333	0	0	0	0	0	105.511987263182	0.5	37.3928315412186	1.25	3.80757575757576	0	0	0	0	0	0	0	0	0	0	0	0	0	0	0	0	0
Assembly-00002-SUB-0.4-ITER-5-EPAB2012_Seq_99	0	0	0	0	0	0	0	0	0	0	0	0.5	0	0	0	0	0	11.6666666666667	0	0.5	2.16666666666667	0	0	0	0	0	0	11.4067665057893	109.313842606316	44.0627815076525	0	0	0	0	0	0	0	0	0	0	0	0	0	0	0	0	0	0	0
Assembly-00002-SUB-0.4-ITER-5-ESG2011_Seq_11	0	0	0	0	0	0	0	0	0	0	0	0	0	0	0	0	1	69.4846819846819	0	0	0	4	0	0	0	0	0	92.4782723900371	0	2.25	3.75	0	0	0	0	0	0	0	0	0	0	0	0	0	0	0	0	1	0
Assembly-00002-SUB-0.4-ITER-5-ESG2011_Seq_33	0	0	0	0	0	0	0	0	0	0	0	0.833333333333333	0	0	0	0	0.9	0.75	0.25	0	1.33333333333333	2.08333333333333	0.333333333333333	0	0	0	0	0	3.25	0	0	0	0	0	0	0	0	0	0	0	0	0	0	0	0	0	0	0	0
Assembly-00002-SUB-0.4-ITER-5-ESG2011_Seq_8	0	0	0	0	0	0	0	0	0	0	0	0	0	0	0	0	12	394.129835981548	5.5	0.833333333333333	0	3.45	2	0	0	0	0	676.447398444337	0	0.333333333333333	3	0	0	0	0	0	0	0	1	0	0	0	0	0	0	0	0	0	0
Assembly-00002-SUB-0.4-ITER-5-ESG2012b_Seq_23	0	0	0	0	0	0	0	0	0	0	0	0	0	0	0	0	0.5	0	0	0	0	1.31666666666667	0	0	0	0	0	21.7330875703744	0.45	0	0.333333333333333	0	0	0	0	0	0	0	0	0	0	0	0	0	0	0	0	0	0
Assembly-10155-SUB-0.01-ITER-1-EA_tenuis_DNA_SISPA_Seq_6	0	0	0	0	0	0	0	4137.87195122917	0	0	0	0	0	0	0	0	0	0	0	0	0	0	0	0	0	0	0	0	0	0	0	0	0	0	0	0	0	0	0	0	0	0	0	0	0	0	0	0	0
Assembly-10155-SUB-0.01-ITER-11-RawMergedAbrolhos_Seq_13	0	0	0	0	0	0	0	0	0.0256410256410256	0	0	0	0	0	0	0	0	0	0	0	0	0.171428571428571	0.174242424242424	0	0	0	0	0	0.142857142857143	0.125	0	0.282575757575758	0	0	0	0	0	0	0	0.03125	0	0	0	0	0	0	0.0333333333333333	0	0
Assembly-10155-SUB-0.01-ITER-15-EP_damicornis_NLN_SISPA_Seq_2	0	0	0	0	0	0	0	0	0	0	0	0	0	0	0	0	0	3.5	0	0	0	0	0	0	0	0	0	0	0	0	0	0	0	0	0	0	0	0	0	0	0.5	2	0	0	0	0	0	0	0
Assembly-10155-SUB-0.01-ITER-20-EA_tenuis_DNA_SISPA_Seq_7	0	0	0	0	0	0	0	72161.2111758121	0	0	0	0	0	0	0	0	0	0	0	0	0	0	0	0	0	0	0	0	0	0	0	0	0	0	0	0	0	0	0	0	0	0	0	0	0	0	0	0	0
Assembly-10155-SUB-0.01-ITER-23-EA_tenuis_DNA_SISPA_Seq_16	0	0	0	0	0	0	0	4504.58330803945	0	0	0	1	0	0	0	0	0	0	0	0	0	0	0	0	0	0	0	0	0	0	0	0	0	0	0	0	0	0	0	0	0	0	0	0	0	0	0	0	0
Assembly-10155-SUB-0.01-ITER-30-EA_tenuis_DNA_SISPA_Seq_1	0	0	0	0	0	0	0	43661.0220778251	0.5	0	0	0	0	0	0	0	0	0	0	0	0	0	0	0	0	0	0	0	0	0	0	0	0	0	0	0	0	0	0	0	0	0	0	0	0	0	0	0	0
Assembly-10155-SUB-0.01-ITER-36-EA_tenuis_DNA_SISPA_Seq_1	0	0	0	0	0	0	0	101945.886591059	3	0	0	1	0	0	0	0	0	0	0	0	0	0	0	0	0	0	0	0	0	0	0	0	0	0	0	0	0	0	0	0	0	0	0	0	0	0	0	0	0
Assembly-10155-SUB-0.01-ITER-40-RawMergedAbrolhos_Seq_12	0.2	0	0	0	0	0	0	0	0	0	0	0	0	0	0	0	0	0	0	0	0	0	0	0	0	0	0	0	0	0	0	0	0	0	0	0	0	0	0	0.0416666666666667	0	0	0	0	0	0	0	0	0
Assembly-10155-SUB-0.01-ITER-41-EA_tenuis_DNA_SISPA_Seq_1	0	0	0	0	0	0	0	55491.7111065386	1.5	0	0	0	0	0	0	0	0	0	0	0	0	0	0	0	0	0	0	0	0	0	0	0	0	0	0	0	0	0	0	0	0	0	0	0	0	0	0	0	0
Assembly-10155-SUB-0.01-ITER-49-EA_tenuis_DNA_SISPA_Seq_2	0	0	0	0	0	0	0	113150.031688658	3	0	0	0	0	0	0	0	0	0	0	0	0	0	0	0	0	0	0	0	0	0	0	0	0	0	0	0	0	0	0	0	0	0	0	0	0	0	0	0	0
Assembly-10155-SUB-0.01-ITER-53-RawMergedAbrolhos_Seq_11	0	0	0	0	0	0	0	0	0	0	0	0	0	0	0	0	10.3528260498759	7.5	0	0	0	0	0.333333333333333	0	0	0	0	0	0	0.5	0	0	0	0	0	0	0	0	0.25	0	0	0	0	0	0	0	0	0	0
Assembly-10155-SUB-0.01-ITER-57-RawMergedAbrolhos_Seq_8	0	0	0	0	0	0	0	0	0.0256410256410256	0	0	0	0	0	0	0	0	0.25	0	0	0	0.171428571428571	0.0588235294117647	0	0	0	0	0	0	0	0	0.455988455988456	0	0.0714285714285714	0	0	0	0	0	0.03125	0	0	0.0526315789473684	0	0	0	0.0333333333333333	0	0
Assembly-10155-SUB-0.01-ITER-64-EA_tenuis_DNA_SISPA_Seq_12	0	0	0	0	0	0	0	48498.6691000606	1.5	0	0	0	0	0	0	0	0	0	0	0	0	0	0	0	0	0	0	0	0	0	0	0	0	0	0	0	0	0	0	0	0	0	0	0	0	0	0	0	0
Assembly-10155-SUB-0.01-ITER-64-EA_tenuis_DNA_SISPA_Seq_4	0	0	0	0	0	0	0	122157.534282849	11.6666666666667	0	0	0	0	0	0	0	0	0	0	0	0	0	0	0	0	0	0	0	0	0	0	0	0	0	0	0	0	0	0	0	0	0	0	0	0	0	0	0	0
Assembly-10155-SUB-0.01-ITER-69-EA_tenuis_DNA_SISPA_Seq_7	0	0	0	0	0	0	0	5826.71957252917	0.25	0	0	0	0	0	0	0	0	0	0	0	0	0	0	0	0	0	0	0	0	0	0	0	0	0	0	0	0	0	0	0	0	0	0	0	0	0	0	0	0
Assembly-10155-SUB-0.01-ITER-8-EP_damicornis_LN2_SISPA_Seq_5	0	0	0	0	0	0	0	1147.80634920636	1420.49368686869	0	0	0	0	0	0	0	0	0	0	0	0	0	0	0	0	0	0	0	0	0	0	0	0	0	0	0	0	0	0	0	0	0	0	0	0	0	0	0	0
Assembly-10155-SUB-0.05-ITER-10-EPAB2011_Seq_12	0	0	0	0	0	0	0	0.505357142857143	0	0	0	0	0	0.0909090909090909	0	0.125	0	0	0.533333333333333	0	0.2	0	0.142857142857143	0	0	0	0	5.65683436469686	0	1	0.0714285714285714	0.475	0	0	0	0	0	0	0	0	0	0	0	0	0.149732620320856	0	0.0714285714285714	0	0
Assembly-10155-SUB-0.05-ITER-11-EBur_Rasa2012_Seq_3	0	0	0	0	0	0	0	0	0	0	0	9789.43061110045	0	0	0	0	8.66666666666667	0	0	0	0	0	0	0	0	0	0	0	0	0	0	0	0	0	0	0	0	0	0	0	0	0	0	0	0	0	0	0	0
Assembly-10155-SUB-0.05-ITER-11-EP_damicornis_NLN_SISPA_Seq_1	0	0	0	0	0	0	0	0	169	0.5	0	0	0	0	2	0	0	0	0	0	0	0	0	0	0	0	0	1	0	0	0	0	0	0	0	0	0	0	0	0	0	0	0	0	0	0	0	0	0
Assembly-10155-SUB-0.05-ITER-11-RawMergedAbrolhos_Seq_151	0	0.25	0	0	0	0	0	19.3095412700023	0	0.166666666666667	0	0.5	1.47562271062271	0	0.5	0	5.41953094192148	6.94084844399215	0	0	0	0	0	0	0	0	0	38.4715034187418	0	0	0	0	0	0	0	0	0	0	0	0	0	0	0	0	0	0	0	0	0
Assembly-10155-SUB-0.05-ITER-12-EA_tenuis_DNA_SISPA_Seq_30	0	0	0.5	0	0	0.25	0	605.431413193519	0	1.14285714285714	1	0	0	0.5	0.333333333333333	0	0	32.9849500333111	0	0.5	170.722679650738	1.33333333333333	198.887258348733	0	0	0	0	149.099171161024	0	0	0	0	10.6666666666667	11.8	22.9019151138716	0	0.5	15.375	2.83333333333333	0	0	0	0	0.583333333333333	7	16	6.25	7	0
Assembly-10155-SUB-0.05-ITER-12-RawMergedAbrolhos_Seq_128	0	0	0	0	0	0	0	0	0	0	0	14.1643177663159	0	0	0	0	48.1181827738157	0	0	0	0	0	0	0	0	0	0	0	0	29.304171733162	0	0	0	0	0	0	0	0	0	0	0	0	0	0	0	0	0	0	0
Assembly-10155-SUB-0.05-ITER-13-RawMergedAbrolhos_Seq_108	0	0	0	0	0	0	0	0.267788175876411	0.0238095238095238	0	0.25	0	0	0	0	0	0	17.4125093320973	0	0	0	0	0	0	0	0	0	79.9077102294415	0.25	0.142857142857143	0	0	0	0	0	0	0	0	0	0	0	0	0	0	0	0	0	0	0
Assembly-10155-SUB-0.05-ITER-13-RawMergedAbrolhos_Seq_166	0.641287878787879	0.0374649859943978	0.276315789473684	0.0294117647058824	0.00970873786407767	0	0	1.84801587301587	0.0653247782410905	0	0	59.3684426458372	0.6	0	0.583333333333333	0	0	92.4232697254232	0	0.333333333333333	57.7890483675542	1	1.30238095238095	0	0	0.157759784075574	0	0	0.5	0	1.55634920634921	1.79166666666667	0	0	0.05	0.333333333333333	0	0	0	0.25	0	0	0	0.0909090909090909	0	0	0.433333333333333	0	0
Assembly-10155-SUB-0.05-ITER-14-EA_tenuis_DNA_SISPA_Seq_19	0	0	0	0	0	0	0	1605.20082082933	0	0	0	0	0	0	0	0	0	0	0	0	0	0.5	0	0	0	0	0	0	0	0	0	0	0	0	0	0	0	0	0	0	0	0	0	0	0	1.16666666666667	0	0	0
Assembly-10155-SUB-0.05-ITER-14-EA_tenuis_DNA_SISPA_Seq_4	0	0	0	0	0	0	0	7687.30961296049	95.968085106383	0	0	0	2	0	0	0	0	0	0	0	0	0	0	0	0	0	0	0	0	0	0	0	0	0	0	0	0	0	0	0	0	0	0	0	0	0	0	0	0
Assembly-10155-SUB-0.05-ITER-14-EP_damicornis_LN2_SISPA_Seq_10	0	0	0	0	0	0	0	0	0	0	0	0	0	0	0	0	0	0	0	0	0	0	0	0	0	0	0	0	0	0	0	0	0	0	0	0	0	0	0	0	0	0	0	0	0	0	0	0	0
Assembly-10155-SUB-0.05-ITER-14-RawMergedAbrolhos_Seq_129	0	0	0	0	0	0	0	0.379599567099567	0	0	0.333333333333333	0	0	0	0	0.125	4.23079373809137	54.9004669647258	0.166666666666667	0	0	0.5	0	0	0	0	0	4	0	0	0.821428571428571	0.333333333333333	0	0	0.11437908496732	0	0	0	0	0	0	0	0	0	0.149732620320856	0	0.0714285714285714	0	0
Assembly-10155-SUB-0.05-ITER-14-RawMergedAbrolhos_Seq_71	0	0	0	0.25	0.05	0	0	0.125	0	0.2	0	0	0.0909090909090909	0.1	0	0.125	0.833333333333333	0	0.2	0	0	0.333333333333333	0	0	0	0	0	0	0	1	0	0	0	0.131666666666667	0	0.0416666666666667	0.316666666666667	0	0.0588235294117647	0	0	0.176923076923077	0.264520202020202	0.167832167832168	0	0.282258064516129	0.25	0.25	0
Assembly-10155-SUB-0.05-ITER-15-EA_tenuis_DNA_SISPA_Seq_1	0	0	0	0	0	0	0	9538.86077400997	1	0	0	0	0	0	0	0	0	0	0	0	0	0	0	0	0	0	0	0	0	0	0	0	0	0	0	0	0	0	0	0	0	0	0	0	0	0	0	0	0
Assembly-10155-SUB-0.05-ITER-16-EP_damicornis_NLN_SISPA_Seq_20	0	0	0	0	0	0	0	0	0	0	0	0	0	0	0	0	0	0	0	0	0	0	0	0	0	0	0	0	0	0	0	0	0	0	0	0	0	0	0	0	0	0	0	0	0	0	0	0	0
Assembly-10155-SUB-0.05-ITER-16-RawMergedAbrolhos_Seq_107	0	0	0.2	0	0	0	0	0	0	0	0	0	0	0	0	0	0	0	0	2.21649934819093	0	0	0	0	0	0.0526315789473684	0	0	0	0	0	0	0	0	0	0.2	0	0	0	0.333333333333333	0	0	0	0	0	0	0	0	0
Assembly-10155-SUB-0.05-ITER-16-RawMergedAbrolhos_Seq_119	0	0	0	0	0	0	0	0	0	0	0	0	0	0	0	0	0	0	0	0	0	0	0	0	0	0	0	0	0	0	0	0	0	0	0	0	0.25	0	0.5	0	0	0	0	0	0	0	0	0	0
Assembly-10155-SUB-0.05-ITER-16-RawMergedAbrolhos_Seq_142	0	0	0	0	0	0	0	49.8460317460318	0	0	0	0	0	0	0	0	0	20.5522095491988	0	0	0	0	2.64322344322344	0	0	0	0	0	23.6133344016107	3.08333333333333	0	0	0	0	0	0	0	0.0909090909090909	0	0	0	0	0	0	0	0	0	0	0
Assembly-10155-SUB-0.05-ITER-18-EA_tenuis_DNA_SISPA_Seq_28	0	0	0	0	0	0	0	1.82333333333333	0	0	0.142857142857143	0	0	0	0	0	0	0	0	0	0	0	0	0	0	0	0	26.4287824913968	16.8242063492063	34.6193174260477	2.29835164835165	0.428571428571429	0	0	0	0	0	0	0	0	0.0416666666666667	0	0.0555555555555556	0	0	0	0.0714285714285714	0	0
Assembly-10155-SUB-0.05-ITER-18-EA_tenuis_DNA_SISPA_Seq_35	0	0	0	0	0	0	0	38.5847150664806	0	0	0	0.0476190476190476	0	0	0	0	0.5	6.34983709509179	0	0	0	0	0	0	0	0	0	29.8803326367756	0.333333333333333	0.333333333333333	15.3386642515996	0	0	0.0588235294117647	0	0	0	0	0	0	0	0	0	0	0	0	0	0	0
Assembly-10155-SUB-0.05-ITER-18-ECtrl_Bur_Rasa_Seq_10	0	0	0	0	0	0	0	0	0	0	0	161.477657491744	0	0	0	0	673.73392914178	0	0	0	0.5	0	0	0	0	0	0	0.5	25.2042862525402	5.28796754903492	0	0	0	0	0	0	0	0	0	0	0	0	0	0	0	0	0	0	0
Assembly-10155-SUB-0.05-ITER-18-EFarol2011_Seq_22	0	0	0	0	0	0	0	3.91666666666667	0	0	0	0	0	0	0.25	0	8.21001625394139	0	0	1	0	0	0	0	0	0	0	0	0	0	0.2	0.333333333333333	0.134571378278472	0	0	0	0	0	0	0	0	0	0.25	0.0833333333333333	0	0.111111111111111	0	0	0
Assembly-10155-SUB-0.05-ITER-19-EPAB2011_Seq_7	0	0	0	0	0	0	0	0	0	0	2.15259866344612	0	0	0	0	0	2	12.6060443610152	0	0	0	0.333333333333333	0	0	0	0	0	0.2	0.1	0	0	0	0	0	0	0.2	0	0	0	0	0	0	0	0	0	0	0	0	0.0384615384615385
Assembly-10155-SUB-0.05-ITER-19-EP_damicornis_LN2_SISPA_Seq_20	0	0	0	0	0	0	0	0	0	0	0	0	0	0	0	0	0	0	0	0	0	0	0	0	0	0	0	0	0	0	0	0	0	0	0	0	0	0	0	0	0	0	0	0	0	0	0	0	0
Assembly-10155-SUB-0.05-ITER-19-EP_damicornis_NLN_SISPA_Seq_60	0	0	0	0	0	0	0	0	0	0	0	0	0	0	0	0	0	0	0	0	0	0	0	0	0	0	0	0	0	0	0	0	0	0	0	0	0	0	0	0	0	0	0	0	0	0	0	0	0
Assembly-10155-SUB-0.05-ITER-19-RawMergedAbrolhos_Seq_130	0	0	0	0	0	0	0	16.8412698412698	0	0	0	0	0	0	0	0	0	112.315017359869	0	0	0	0	0.6	0	0	0	0	25.2594987934204	1.36071428571429	0.366666666666667	1.6	0.875	0	0	0	0	0	0	0	0	0	0	0	0	0	0	0	0	0
Assembly-10155-SUB-0.05-ITER-19-RawMergedAbrolhos_Seq_92	0	0	0	0	0	0	0	0	0	0	0	0	0	0	0.2	0	0	0	0	0	1	0	3.275	0	0	0	0	0	0	0	0	0	0	0	0	0	0	0	0	0.666666666666667	0	0	0	0	0	0	0	0	0
Assembly-10155-SUB-0.05-ITER-2-EP_damicornis_LN2_SISPA_Seq_7	0	0	0	0	0	0	0	0	0	0	0	0	0	0	0	0	0	0	0	0	0	0	0	0	0	0	0	0	0	0	0	0	0	0	0	0	0	0	0	0	0	0	0	0	0	0	0	0	0
Assembly-10155-SUB-0.05-ITER-2-EP_damicornis_NLN_SISPA_Seq_9	0	0	0	0	0	0	0	0	0	0	0	0	0	0	0	0	0	0	0	0	0	0	0	0	0	0	0	0	0	0	0	0	0	0	0	0	0	0	0	0	0	0	0	0	0	0	0	0	0
Assembly-10155-SUB-0.05-ITER-2-RawMergedAbrolhos_Seq_106	0	0	0	0	0	0	0	0	0	0	0	0.758730158730159	0	0	0	0	0	1	0	0	0	1.5	0	0	0	0	0	3	0	1	0	0	0	0	0	0	0	0	0	0	0	0	0	0	0	0	0	0	0
Assembly-10155-SUB-0.05-ITER-20-EA_tenuis_DNA_SISPA_Seq_36	0	0	0	0	0	0	0	1015.83860221669	0	0	0	0	0	0	0	0	0	4.04545454545454	0	0	0	0	0	0	0	0	0	0	0	0	0	0	0	0	0	0	0	0	0	0	0	0	0	0	0	0	0	0	0
Assembly-10155-SUB-0.05-ITER-20-EA_tenuis_DNA_SISPA_Seq_40	0	0	0	0	0	0	0	91.9015037751141	0	0	0	0	0	0	0	0	0	0	0	1	0	0	0	0	0	0	0	0	0	0	0	0	0	0	0	0	0	0	0	0	0	3	0	0	0	0	0	0.5	0
Assembly-10155-SUB-0.05-ITER-20-ECtrl_Bur_Rasa_Seq_26	0	0.1	0	0	0.333333333333333	0	0	0.125	0	0.0714285714285714	2.65499323326295	22.9885853285527	0	0	3.57873182810347	0.791666666666667	36.9388061154354	0	0	0	0	0	0	0	0	0	0	0.333333333333333	0	0.333333333333333	0	0	0	0	0.0333333333333333	0.6	0	0	0.242857142857143	0.257575757575758	0	0.176923076923077	0.0889328063241107	0.167832167832168	0	0.316666666666667	0.166666666666667	0.583333333333333	0.089527027027027
Assembly-10155-SUB-0.05-ITER-20-RawMergedAbrolhos_Seq_123	0	0	0	0	0	0	0	0	0	0	0	0	0	0	0	0	0	0	0	0	0	0	0	0	0	0	0	0	0	0	0	0	0	0	0	0	0	0	0	0	0	0	0	0	0	0	0	0	0
Assembly-10155-SUB-0.05-ITER-21-EBur_Rasa2012_Seq_6	0	0	0	0	0	0	0	0	0	0	0	909.202993790636	0	0	0	0	1	0	0	0	0	0	0	0	0	0	0	0	0	0	0	0	0	0	0	0	0	0	0	0	0	0	0	0	0	0	0	0	0
Assembly-10155-SUB-0.05-ITER-22-EA_tenuis_DNA_SISPA_Seq_25	0	0	0	0	0	0	0	912.387830942395	0	0.166666666666667	0	0	0	0	0	1.04761904761905	5.8040781558871	2.59475107953251	0	0	0	0	0	0	0	0	0	8.98350687741265	0	0	0	0.111111111111111	0	0	0	0	0	0	0	0	0	0	0	0	0	0	0	0	0
Assembly-10155-SUB-0.05-ITER-22-EPAB2011_Seq_5	0	0	0	0	0	0	0	0.8	0	0	0	0.253968253968254	0	0	0	0	0.342857142857143	0	0	0	0.167832167832168	0.792512531328321	0	0	0	0	0	0	0	0	1.04788819024113	0.63713549522373	0	0	0	0.0588235294117647	0	0.0454545454545455	0	0	0.0980861244019139	0	0	0	0	0	0	0.176923076923077	0
Assembly-10155-SUB-0.05-ITER-22-EPAB2011_Seq_8	0	0	0	0	0	0	0	0	0.0238095238095238	0	0	0	0	0	0	0	0	0	0	0	0	3.74305354972409	0	0	0	0	0	6.53900809731314	0	0	0.208333333333333	0	0	0	0	0	0	0	0	0	0	0	0	0	0	0	0	0	0
Assembly-10155-SUB-0.05-ITER-22-RawMergedAbrolhos_Seq_76	0	1.04285714285714	0	0.333333333333333	0	0	0	0	0	0.885964912280702	0	1.6389479371533	0.290909090909091	1.83333333333333	0.583333333333333	0.7	3.1869140213457	23.0558165242593	0.533333333333333	5.70070018532619	0	0	6.17580130498039	0	0	0	0	6.68365954971793	0	0	0.740909090909091	0	0	0	0	0.1	0	0	1.66666666666667	0.25	0	2.33333333333333	0	0.583333333333333	0	0.333333333333333	1	0.25	0
Assembly-10155-SUB-0.05-ITER-23-RawMergedAbrolhos_Seq_3	0.174242424242424	0	0.1	0.0526315789473684	0	0.0666666666666667	0	1.11111111111111	0	0	3.15373467112598	4714.75053399189	0.2	0.5	1.9098973973974	5.0596110727651	15615.9347467912	135.148139716297	0	0	9.67590628472388	18.2854470728177	0	0	0	6.54166666666667	0	83.7284989267075	698.883682718728	562.958463481912	0.0588235294117647	0.851190476190476	0.15	10.0714285714286	0.0555555555555556	0.0476190476190476	0.25	0.285714285714286	0.5625	16.9779842060082	2.1	0.75	0.5	8.07689198427555	1.33333333333333	21.6039682539683	0.04	0.583333333333333	0.111111111111111
Assembly-10155-SUB-0.05-ITER-24-RawMergedAbrolhos_Seq_164	0	0	0	0	0	0	0.0833333333333333	0	0	0	0	26.0361538201508	0.125	0	0	0	53.5999217438939	140.071983477408	0.0769230769230769	0	0	10.5053925217083	1.03174603174603	0	0	0.125	0	54.8967688203947	10.8621212121212	13.5340723002488	7.82928444104915	2.38773448773449	0	0	0	0	0	0	0	0	0	0	0	0	0	0	0	0	0
Assembly-10155-SUB-0.05-ITER-25-EA_tenuis_DNA_SISPA_Seq_35	0	0	0	0	0	0	0	3218.15497713239	0	0	0	0	0	0	0	0	0	0	0	0	0	0	0	0	0	0	0	0	0	0	0	0	0	0	0	0	0	0	0	0	0	0	0	0	0	0	0	0	0
Assembly-10155-SUB-0.05-ITER-25-EBur_Rasa2012_Seq_9	0	0	0	0	0	0	0	0	0	0	0	53.5931008105409	0	0	0	0	0	0	0	0	0	0	0	0	0	0	0	0	0	0	0	0	0	0	0	0	0	0	0	0	0	0	0	0	0	0	0	0	0
Assembly-10155-SUB-0.05-ITER-25-RawMergedAbrolhos_Seq_102	0	0	0.683333333333333	0	0.125	0	1.37080044138868	2.16973304473304	0	0	0	38.2641502335312	0	0	5.72532372598162	2.05421390466763	203.040771106656	787.832065588568	0.45	12.7861507975184	36.9413859911731	6.02644287492549	0.5	0	0	0	0	364.313160236072	33.0271870681439	39.2841038757221	0.533333333333333	0	0	0	0	0	0	0	0	0	0	0	0	0	0	0	0	0	0.166666666666667
Assembly-10155-SUB-0.05-ITER-26-RawMergedAbrolhos_Seq_93	0	0	0.05	0	0	0	0	0	0	0.267857142857143	0	0	0	0	0	0	0	0	0	0	0	0	0	0	0	0	0	0	0	0	0	0.25	0	0	0	0	0	0	0	0	0	0	0	0	0	0	0	0	0
Assembly-10155-SUB-0.05-ITER-26-RawMergedAbrolhos_Seq_97	0	0	0	0	0	0	0	0.519480519480519	0	0	0	0	0	0	0	0	0	0	0.2	0	0	0	0.25	0	0	0	0	0	0	0	0	0.383333333333333	0	0	0	0	0	0	0	0	0	0	0	0	0	0	0	0	0
Assembly-10155-SUB-0.05-ITER-27-EP_damicornis_LN2_SISPA_Seq_14	0	0	0	0	0	0	0	0	0	0	0	0	0	0	0	0	0	0	0	0	0	0	0	0	0	0	0	0	0	0	0	0	0	0	0	0	0	0	0	0	0	0	0	0	0	0	0	0	0
Assembly-10155-SUB-0.05-ITER-29-EA_tenuis_DNA_SISPA_Seq_15	0	0	0	0	0	0	0	1403.3932643166	0	0	0	0	0	0	0	0	0	0	0	0	0	0	0	0	0	0	0	0	0	0	0	0	0	0	0	0	0	0	0	0	0	0	0	0	0	0	0	0	0
Assembly-10155-SUB-0.05-ITER-29-EA_tenuis_DNA_SISPA_Seq_25	0	0	0	0	0	0	0	433.813333333333	0	0	0	0	0	0	0	0	0	19.5333333333333	0	0	0	11	0	0	0	0	0	23.0995670995671	0	0	5	6	0	0	0	0	0	0	0	0	0	0	0	0	0	0	0	0	0
Assembly-10155-SUB-0.05-ITER-29-EA_tenuis_DNA_SISPA_Seq_37	0	0	0	0	0	0	0	966.114601526814	4	0	0	0	0	0	0	0	0	1	0	0	0	1.1	2.2	0	0	0	0	2	0	0	0	0	0	0	0.166666666666667	0	0	0	0	0	0	0	0	0	0	0	0	0	0
Assembly-10155-SUB-0.05-ITER-29-EA_tenuis_DNA_SISPA_Seq_6	0.806442577030812	0.583333333333333	0	0.833333333333333	0.210207336523126	0.281746031746032	0	0.95	0	0	0.533333333333333	0	0	0	0	0.333333333333333	0	18.6482661969716	4.45334832573189	0	0	0	0	0	0	1.04365079365079	0	15.2225320989591	0	0	2.2	0.676190476190476	0.833333333333333	0.7625	2.03651528210352	1.97619047619048	1.16666666666667	0.783333333333333	0.410714285714286	1.67619047619048	0.828968253968254	0.774242424242424	0	0.611111111111111	0.387827858416094	0.3004329004329	1.19090909090909	0.5625	0.25
Assembly-10155-SUB-0.05-ITER-29-ECtrl_Bur_Rasa_Seq_15	0	0	0	0	0	0	0	0	0	0	0.142857142857143	24.6755292772311	0	0	0	0	796.482110565701	7.5	1	0	0	0	1	0	0	0	0	0	87.0755632403009	42.128664856248	0	0	0	0	0	0	0	0	0	0	0	0	0	0	0	0	0	0	0
Assembly-10155-SUB-0.05-ITER-29-RawMergedAbrolhos_Seq_137	0	0	0	0	0	0	0	0	0	0	0	3.01861813693772	0	0	0.333333333333333	0	0	0	0	0.5	0	7.8046022381668	0	0	0	0	0	2.25260875961774	0	0	0.0714285714285714	0	0	0	0	0	0	0	0	0	0.194444444444444	0	0	0	0	0	0	0.1625	0.142857142857143
Assembly-10155-SUB-0.05-ITER-3-EA_tenuis_DNA_SISPA_Seq_26	0	0	0	0	0	0	0	937	0	0	0	2	0	0	0	0	4	6	0	1	0	0	0	0	0	0	0	5	1	2	2	3	0	0	0	0	0	0	3	0	0	0	1	0	0	0	1	0	0
Assembly-10155-SUB-0.05-ITER-3-EBur_Rasa2012_Seq_7	0	0	0	0	0	0	0	0	0	0	0	220.701732817508	0	0	0	0	0	0	0	0	0	0	0	0	0	0	0	1.2	0	0	0	0	0	0	0	0	0	0	0	0	0	0	0	0	0	0	0	0	0
Assembly-10155-SUB-0.05-ITER-3-EP_damicornis_LN2_SISPA_Seq_5	0	0	0	0	0	0	0	0	0	0	0	0	0	0	0	0	0	0	1	0	0	0	0	0	0	0	0	0	0.5	1.5	0	0.5	0.25	0.333333333333333	0	0	0	0	0	0	0	0	0	0	0	0	0	0	0.5
Assembly-10155-SUB-0.05-ITER-3-EP_damicornis_NLN_SISPA_Seq_16	0	0	0	0	0	0	0	0	0	0	0	0	0	0	0	0	0	0	0	0	0	0	0	0	0	0	0	0	0.5	1.66666666666667	0	15	0.25	0.666666666666667	0	0	0	0	0	0	0	0	0	0	0	0	0	0.333333333333333	0.5
Assembly-10155-SUB-0.05-ITER-30-EA_tenuis_DNA_SISPA_Seq_14	0	0	0	0	0	0	0	883.664242900611	11.4545454545455	0	0	1	0	0	0	0	2	0	0	1.51948051948052	29.8446370554374	0.5	23.4645300010997	0	0	0	0	23.6732565143863	1.5	0	0	0	0	3.31111111111111	0	0	0	2.1489247311828	0	0	0	0	0	0	0	3.74848484848485	0	0	0
Assembly-10155-SUB-0.05-ITER-30-EBur_Rasa2012_Seq_2	0	0	0	0	0	0	0	0	0	0	0	13325.8943958051	0	0	0	0	15.9313725490196	0	0	0	0	0	0	0	0	0	0	0	0	1	0	0	0	0	0	0	0	0	0	0	0	0	0	0	0	0	0	0	0
Assembly-10155-SUB-0.05-ITER-31-EBur_Rasa2012_Seq_7	0	0	0	0	0	0	0	0	0	0	0	3807.42208255571	0	0	0	0	0	0	0	0	0	0	0	0	0	0	0	0	0	0	0	0	0	0	0	0	0	0	0	0	0	0	0	0	0	0	0	0	0
Assembly-10155-SUB-0.05-ITER-32-EA_tenuis_DNA_SISPA_Seq_19	0	0	0	0	0	0	0	900.478999118932	25	0	0	0	0	0	0	0	0	0	0	0	0	0	0	0	0	0	0	0	0	0	0	0	0	0	0	0	0	0	0	0	0	0	0	0	0	0	0	0	0
Assembly-10155-SUB-0.05-ITER-33-EFarol2011_Seq_24	0	0	0	0	0	0	0	3.91666666666667	0	0	0	0	0	0	0	0	0	0	0	0	0	0	0	0	0	0	0	0	0	0	0	0	0.134571378278472	0	0	0	0	0	0	0	0	0	0	0.0833333333333333	0	0	0	0	0
Assembly-10155-SUB-0.05-ITER-33-RawMergedAbrolhos_Seq_142	0	0	1.93089133089133	1	0	0.333333333333333	0	0	0	0	4.2875	6.23168077194136	0	0	3.67676767676768	5.57929841897233	62.1604235016493	106.654556738467	0	4.46991152122731	0	0	0	0	0	0	0	18.000874011955	0	12.1453668969257	0.5	0.2	0	0.444444444444444	0	0	0.5	0	0	0	0.153846153846154	0	0.0526315789473684	0.333333333333333	0.0909090909090909	0	0	0	0
Assembly-10155-SUB-0.05-ITER-34-EA_tenuis_DNA_SISPA_Seq_22	0	0	0	0	0	0	0	1517.02744310576	0	0	1.02439024390244	3.3	0	1	15	9	4.15686274509804	5	0	2.25	0.5	1	0	0	0	0.5	0	9.74436090225564	1	2	0	1.5	0	1	0	0	1	0	0	0	0	0	0	0	0	0	0	0	0
Assembly-10155-SUB-0.05-ITER-34-ESG2011_Seq_2	0	0.25	3.37777777777778	0.333333333333333	0	0	0	0	0	0	0	0	0.125	0	0	0.125	21.3734296898405	37.8780058886156	1.66666666666667	0	1.24867938042797	0	0	0	0	0	0	82.8971936184592	3.6051286834241	0	0	0	0	0	0	0	0	0	0	0	0	0	0	0	0	0	0	0	0
Assembly-10155-SUB-0.05-ITER-34-RawMergedAbrolhos_Seq_69	0	0	0	0	0	0	0	0	0	0	0	0	0	0	0.2	0	0	0	0	0	0	0	0.5	0	0	0	0	0	0	0	0	0	0	0	0	0	0	0	0	0	0	0	0	0	0	0	0	0	0
Assembly-10155-SUB-0.05-ITER-35-EFarol2011_Seq_21	0	0	0	0	0	0	0	0	0.0256410256410256	0	0	0.5	0	0	0	0	0	1.25	0	0	0.25	0	0	0	0	0	0	4.45	0	0.775	0	0.125	0	0	0	0	0	0	0	0.03125	0	0	0.0526315789473684	0	0	0	0	0	0
Assembly-10155-SUB-0.05-ITER-36-ESG2011_Seq_2	0	0	0	1	0	0	0	4.04999589151735	0	0	0	2.96653387490455	0	0.5	0	0	9.04835475814585	108.311729567457	1.45105401844532	0	1.29164818376027	0	0.5	0	0	0	0	80.2959484589775	2.42885427199855	0	0	0	0	0.333333333333333	0	0	0	0	0	0	0	0	0	0	0	0	0	0	0
Assembly-10155-SUB-0.05-ITER-36-RawMergedAbrolhos_Seq_3	0.174242424242424	0	5.96746330360461	0.844298245614035	0	0.0476190476190476	0	0.833333333333333	0	0.0714285714285714	1	10937.5639071393	0.166666666666667	0.166666666666667	7.13446505601678	9.5285197144045	37552.1652869576	109.150206095843	1.52930402930403	8.96947366023632	15.0925419778823	36.8376879441032	11.6337011726702	0	0	0.2	0	115.359476458434	1836.06016851234	1360.93722117394	0.509523809523809	1.91071428571429	0.149206349206349	0.118055555555556	0.0333333333333333	0	0.458333333333333	5.26785714285714	0.44453781512605	9.19191244347152	0	9.24750892382471	0.544289949181254	0.30952380952381	3.36666666666667	0.567832167832168	0.04	0.433333333333333	5.5
Assembly-10155-SUB-0.05-ITER-37-EBur_Rasa2012_Seq_1	0	0	0	0	0	0	0	0	0	1	0	10001.9705078373	0	0	0	0	8.23333333333333	0	0	0	0	0	0	0	0	0	0	0	0.333333333333333	0.5	0	0	0	0	0	0	0	0	0	0	0	0	0	0	0	0	0	0	0
Assembly-10155-SUB-0.05-ITER-37-EP_damicornis_NLN_SISPA_Seq_45	0	0	0	0	0	0	0	0	0	0	0	0	0	0	0	0	0	0	0	0	0	0	0	0	0	0	0	0	0	0	0	0	0	0	0	0	0	0	0	0	0	0	0	0	0	0	0	0	0
Assembly-10155-SUB-0.05-ITER-37-RawMergedAbrolhos_Seq_129	0	0.05	0.0714285714285714	0	0	0.416666666666667	0	0	0	0.333333333333333	0	0	0.142857142857143	0.166666666666667	0	0	1	0	0	0	0.7	0	0.2	0	0	0.166666666666667	0	0	0	0.666666666666667	0.125	0	0	0	0.177777777777778	0	0	0	0	0	0.148717948717949	0	0.0285714285714286	0	0.0285714285714286	0.138888888888889	0.628968253968254	0	0
Assembly-10155-SUB-0.05-ITER-37-RawMergedAbrolhos_Seq_3	0	0	0.0333333333333333	0	0	0	0	94.2028744298778	0	0	2.31013685023728	94.0599818577859	0	0	0	6.8003663003663	340.979121180931	23059.0789319454	0.5	0	0	66.0722597771562	0.225	0	0	0	0	11498.1384346606	537.94169278054	1405.9793756135	0	0.683333333333333	0.0526315789473684	0.116666666666667	0	0.0769230769230769	0	0.0645161290322581	0	0	0.0833333333333333	0	0	0	0	0	0	0.0526315789473684	0
Assembly-10155-SUB-0.05-ITER-37-RawMergedAbrolhos_Seq_73	0	0	0	0	0	0	0	0	0	0	0	242.784045582214	0	0	0	0	0	0	0	0	0	0	0	0	0	0	0	0	0	0	0	0	0	0	0	0	0	0	0	0	0	0	0	0	0	0	0	0	0
Assembly-10155-SUB-0.05-ITER-37-RawMergedAbrolhos_Seq_9	0	1	2	1	0	0	0	1	0	0	8.45714285714286	6.0078431372549	1.66666666666667	3	15.2941176470588	10.7142857142857	39.9251012145749	21081.475098363	1	0	0.5	3	2	0	0	4	0	7431.41231909898	1.4	5.08474576271186	0	0	0	0	0	0	0	0	0	1	0	0	0	0	0	0	0	1	0
Assembly-10155-SUB-0.05-ITER-38-RawMergedAbrolhos_Seq_108	0	0.656565656565657	0.5	0	0	0	0	0	0	0	0	0	0.125	0	1.98648441500476	0.125	47.9087181101335	7.30446833412311	0.276923076923077	0	0.5	0	0	0	0	0	0	21.5389033458661	0	13.2985146881552	0	0.0714285714285714	0	0	0	0	0	0	0	0	0	0	0	0	0	0	0	0	0
Assembly-10155-SUB-0.05-ITER-38-RawMergedAbrolhos_Seq_129	0	0	0	0	0	0.0833333333333333	0	0	0	0	0	0.5	0	0	0	0	24.9938482165271	0	0.333333333333333	0	4.84826954897986	2.5728306688593	0.166666666666667	0	0	0	0	34.3382654394958	2.83333333333333	0	0.166666666666667	0.833333333333333	0.666666666666667	0	0.0769230769230769	0	0	0	0	0	0.125	0	0	0	0	0	0	0	0
Assembly-10155-SUB-0.05-ITER-38-RawMergedAbrolhos_Seq_136	0	0	0	0	0	0	0	0	0	0	0	0	0	0	0	0	0	0	0	0	0	0	0	0	0	0	0	0	0	0	0	0	0	0	0	0	0	0	0	0	0	0	0	0	0	0	0	0	0
Assembly-10155-SUB-0.05-ITER-39-RawMergedAbrolhos_Seq_140	0	0	0	0	0	0	0	2.05715395715396	0	0	0	0.5	0	0	0	0	0.333333333333333	24.7783464373145	0	0	0.0769230769230769	0.25	0	0	0	0	0	0.5	1.28571428571429	0.0909090909090909	0	0	0	0	0	0	0	0	0	0	0	0	0	0	0	0	0	0	0
Assembly-10155-SUB-0.05-ITER-4-EA_tenuis_DNA_SISPA_Seq_9	0	0	0	0	0	0	0	17254.4625342364	1.22222222222222	0	0	0	0	0	0	0	0	0	0	0	0	0	0	0	0	0	0	0	0	0	0	0	0	0	0	0	0	0	0	0	0	0	0	0	0	0	0	0	0
Assembly-10155-SUB-0.05-ITER-4-EP_damicornis_NLN_SISPA_Seq_31	0	0	0	0	0	0	0	0	0	0	0	0	0	0	0	0	0	0	0	0	0	0	0	0	0	0	0	0	0	0	0	0	0	0	0	0	0	0	0	0	0	0	0	0	0	0	0	0	0
Assembly-10155-SUB-0.05-ITER-4-EP_damicornis_NLN_SISPA_Seq_52	0	0	0	0	0	0	0	0	0	0	0	0	0	0	0	0	0	0	0	0	0	0	0	0	0	0	0	0	0	0	0	0	0	0	0	0	0	0	0	0	0	0	0	0	0	0	0	0	0
Assembly-10155-SUB-0.05-ITER-4-EP_damicornis_NLN_SISPA_Seq_54	0	0	0	0	0	0	0	0	0	0	0	0	0	0	0	0	0	0	0	0	0	0	0	0	0	0	0	0	0	0	0	0	0	0	0	0	0	0	0	0	0	0	0	0	0	0	0	0	0
Assembly-10155-SUB-0.05-ITER-4-RawMergedAbrolhos_Seq_134	0	0	0.1	0.2	0	0	0	0	0	0	0.642857142857143	0.5	0	0	0	0.5	0.333333333333333	0	0	0	0	0	0	0	0	0	0	0	0	0	0	0.1	0	0	0	0.325	0	0	0	0.1	0.1	0	0	0.0769230769230769	0	0	0.1	0	0
Assembly-10155-SUB-0.05-ITER-4-RawMergedAbrolhos_Seq_149	0	0	0	0	0	0	0	1.33333333333333	0	0	0	9.95833333333333	0	0	0	0	21.7877067747729	126.675599026782	0	4.16190476190476	7.21514486391572	0	0	0	0	0	0	26.5440938548795	8.41347074265711	11.0606207006126	10.1047638867048	10.3671388695845	0	0	0	0.25	0	0	0	1.5	0	0	0	0.25	0	0	0	0	0
Assembly-10155-SUB-0.05-ITER-40-EFarol2011_Seq_1	0	1	1	0	0	0	0	0	0	0	0	12.875	0	2	0	0	35.4633744001477	19551.7607141398	0	1	0.5	13.3142857142857	1.5	0	0	0	0	10074.7591568133	6.8	20.4545454545455	0	0	0	0	0	0	0	0	0	0	0	0	0	0	0	0	0	0	0
Assembly-10155-SUB-0.05-ITER-40-RawMergedAbrolhos_Seq_163	0	0	0.5	0.315909090909091	0	0.25	0	0	0	0.0526315789473684	1.97247610711807	0.5	0	0.333333333333333	0	0.7	8.38418885141311	41.7858731833682	0.125	0	0.333333333333333	6.35979949046608	0	0	0	0	0	27.3762644801377	8.00630543372707	5.5158175715426	0.0909090909090909	0	0	0	0	0	0	0	0	0.166666666666667	0	0	0	0	0	0.625	0	0.142857142857143	0
Assembly-10155-SUB-0.05-ITER-41-EP_damicornis_NLN_SISPA_Seq_17	0	0	0	0	0	0	0	0	0	0.5	0	0	0	0	0	0	0	0	0	0	0	0	0	0	0	0	0	0	0	0	0	0	0	0	0	0	0	0	0	0	0	0	0	0	0	0	0	0	0
Assembly-10155-SUB-0.05-ITER-42-EA_tenuis_DNA_SISPA_Seq_16	0	0	0	0	0	0	0	2013.68537520566	0	0	0	0	0	1	0	0	0	0	0	0	0	0	0	0	0	0	0	0	0	0	0	0	0	0	0	0	0	0	0	0	0	0	0	0	0	0	0	0	0
Assembly-10155-SUB-0.05-ITER-42-EP_damicornis_NLN_SISPA_Seq_56	0	0	0	0	0	0	0	0	0	0	0	0	0	0	0	0	0	0	0	0	0	0	0	0	0	0	0	0	0	1.16666666666667	0	1	0	0	0	0	0	0	0	0	0	0	0	0	0	0	0.333333333333333	0	0
Assembly-10155-SUB-0.05-ITER-43-EA_tenuis_DNA_SISPA_Seq_24	0	0.333333333333333	0.509523809523809	0.5	0.333333333333333	0.111111111111111	0	220.452753535978	0	0	0	50.2433162242386	7.78017913057495	0.5	10.0222454146657	17.1857499472595	138.298002941286	103.583120896173	4.52275641025641	26.6500314178505	40.9508129971653	95.1488958881151	42.5776757885653	0	0	0.25	0	48.508617544018	23.5558212807958	33.0991380119587	12.4883495589378	0.783333333333333	0	0.5	0	0	0	2.5	1.45	4.82892873369326	0.76468253968254	0	2.66666666666667	0	0	0	0	7.32662337662338	0
Assembly-10155-SUB-0.05-ITER-43-EA_tenuis_DNA_SISPA_Seq_36	0.142857142857143	0	0.290909090909091	0	0.0416666666666667	0	0	1163.92893427964	0	0	2.03571428571429	10.6360696726047	0.5	0.833333333333333	5.03533338560119	4.23244323971688	91.9246561125911	302.30881656222	0.642857142857143	60.9297701736292	57.9279658195719	42.6486528598288	32.9334403254843	0	0	0.391666666666667	0	171.091545422573	16.9781257471894	8.58625338332561	0.142857142857143	0.5	0	0	0	0	2.69965538847118	4.31915117046696	0	0	0	0	0.916666666666667	0.5	0	0	0	8.02834419667612	2.5
Assembly-10155-SUB-0.05-ITER-43-EA_tenuis_DNA_SISPA_Seq_37	0	0	0	0	0	0	0	690.421825953679	0	0	0	5.32149818991924	0	5	0	0	9.2743758912591	3.82060774828665	0.666666666666667	3.34953893416674	7.34699322416714	4.03702690378477	0	0	0	0	0	2.30925212463198	1	2.0655737704918	1	4	0	0	0	0	3.22222222222222	0	0	1.64935064935065	0	0.2	0	0.142857142857143	0	0	0	0	0
Assembly-10155-SUB-0.05-ITER-43-EA_tenuis_DNA_SISPA_Seq_9	0.451680672268908	0.458333333333333	0	0	0.333333333333333	0.142857142857143	0	1104.27885509833	0	0	0.533333333333333	52.8845631158583	7.9179331803922	3.7512051243655	23.8469501710032	13.7728053212833	214.752486555559	545.04051058048	4.60082972582973	46.3496504758181	77.3174929005287	54.8050289594519	39.2902002997976	0	0	1.52301587301587	0	167.555940222603	42.0012383593732	33.1724981917961	26.4361111111111	18.4156746031746	0	0.2	0.208333333333333	4.28571428571428	0	0	0	0.85	0	0	0	0	0.157575757575758	0.428571428571429	0.333333333333333	0	0
Assembly-10155-SUB-0.05-ITER-43-EP_damicornis_NLN_SISPA_Seq_54	0	0	0	0	0	0	0	0	0	0	0	0	0	0	0	0	0	0	0	0	0	0	1	0	0	0	0	0	0	0	0	0	0	0	0	0	0	0	0	0	0	0	0	0	0	0	0	0	0
Assembly-10155-SUB-0.05-ITER-43-RawMergedAbrolhos_Seq_71	0	0.156565656565657	2.94285714285714	0	0	0	0	0	0	0	0.2	9.16966460219471	4.37958985458985	0	0	2.79844877344877	8.68168827859078	135.001398881823	0.276923076923077	0.5	0.333333333333333	1.5	0.166666666666667	0	0	0	0	21.828201892181	15.5939069891681	0.5	0	0.238095238095238	0	0	0	0	0	0	0	0	0	0	0	0	0	0	0	0	0
Assembly-10155-SUB-0.05-ITER-44-EA_tenuis_DNA_SISPA_Seq_20	0	0	1	0	0	0	0	1374.61554192229	0	0	0	9.1125700280112	0	0	0	0	39.6302451203767	139.369259379103	2	15.8571428571429	9.11166437372693	21.1446369859689	10.3897000147	0	0	0	0	80.9832070338534	3.2	7.51410256410256	3	4.33333333333333	0	0	0	0	0	0	0.25	0	0	0.5	0.333333333333333	0	0	0	0	0	0
Assembly-10155-SUB-0.05-ITER-44-EA_tenuis_DNA_SISPA_Seq_22	0	0	0	0	0	0	0	1124.29485116474	0	0	0	0	0	0	2.28571428571429	1	8.05149324356801	29.2589686923587	1.1	6.36363636363636	1.6	18.4125682905277	2.02	0	0	1.09090909090909	0	27.1299238583903	6.84621443320615	0.25	0	0.5	0	0	0	0	0	0	0	0	0	0	0	0	0	0.2	0	0	0
Assembly-10155-SUB-0.05-ITER-44-RawMergedAbrolhos_Seq_102	0	0	0	0	0	0	0	0	0	0	0	0.333333333333333	0	0	0	0	0	0	0	0	0	0.125	0	0	0	0	0	0	0	0	0.666666666666667	0	0	0	0	0.383333333333333	0	0	0	0	0	0	0	0	0	0	0	0	0
Assembly-10155-SUB-0.05-ITER-44-RawMergedAbrolhos_Seq_112	0	0	0	0	0	0	0	0	0	0	0	0	0	0	0	0	0	0	0	0	0	0	0	0	0	0	0	0	0.5	0	0	0	0	0	0	0	0	0	0	0	0	0	0	0	0	0	0	0	0
Assembly-10155-SUB-0.05-ITER-44-RawMergedAbrolhos_Seq_76	0.404761904761905	0.130357142857143	0.225	0	0	0	0	42.788723678827	0.14945818155655	0.142857142857143	0.201923076923077	0	0.0666666666666667	0	0	0	0	1	0.166666666666667	0.267857142857143	1	0.666666666666667	0.666666666666667	0	0	0.158823529411765	0	0	1	0	0.444444444444444	0	0.0204081632653061	0.6	1.66666666666667	0	0	0	0	0.1	0	0	0.125	0	0	0	0	0.0833333333333333	0.0666666666666667
Assembly-10155-SUB-0.05-ITER-45-EA_tenuis_DNA_SISPA_Seq_14	0	0	0.2	0	0	0.2	0	3089.61515612988	15.5454545454545	0	0	0	0	1	0	0	0	0	0	0	0	0.333333333333333	10.0422521933275	0	0	0	0	0	0	0	0	0	0	0	0	0	0.366666666666667	0	0.325	0	0	0	0.142857142857143	0	0.342857142857143	0	0	0	0
Assembly-10155-SUB-0.05-ITER-45-RawMergedAbrolhos_Seq_133	0.2	0	0	0	0	0	0	0	0	0	0	6.73137327767607	0	0	0	0	10.3918852089266	921.446514400553	0	0	0	0	0	0	0	0.0555555555555556	0	505.258318350056	3.96208472390348	0	0	0	0	0	0	0	0	0	0	0	0	0	0	0	0	0	0.142857142857143	0	0
Assembly-10155-SUB-0.05-ITER-46-EP_damicornis_LN2_SISPA_Seq_10	0	0	0	0	0	0	0	0	0	0	0	0	0	0	0	0	0	0	0	0	0	0	0	0	0	0	0	0	0	6	0	2.33333333333333	0	0	0	0	0	0	0	0	0	0	0	0.5	0	8.33333333333333	0	0.5	0.333333333333333
Assembly-10155-SUB-0.05-ITER-46-EP_damicornis_LN2_SISPA_Seq_19	0	0	0	0	0	0	0	8888.44809969114	0	0	0	0	0	0	0	0	0	0	0	0	0	0	0	0	0	0	0	0	0	0	0	0	0	0	0	0	0	0	0	0	0	0	0	0	0	0	0	0	0
Assembly-10155-SUB-0.05-ITER-46-EP_damicornis_NLN_SISPA_Seq_47	0	0.167832167832168	0.2	0	0	0	0	0	0.379599567099567	0.25	0	21.4238375138183	7.21109230185767	1.03333333333333	11.5133195831871	0	79.3545919203008	63.1822133348377	0.916666666666667	0	33.4175405312949	0	0	0	0	0.0714285714285714	0	0	9.50972775653632	0	0.583333333333333	0	0	0.166666666666667	0.5	0.25	3.13891635315784	17.7545237827039	0.333333333333333	0	0	0.219298245614035	1.03333333333333	0.111111111111111	0	0	0	0.5	0.642857142857143
Assembly-10155-SUB-0.05-ITER-47-RawMergedAbrolhos_Seq_100	0	0	0	0	0	0	0	0	0	0	0	0	0	0	0	0	0	0	0.5	0	0	0	0	0	0	0	0	0	0	0	0	0	0	0	0	0	0	0	0	0	0	0	0	0	0	0	0	0	0
Assembly-10155-SUB-0.05-ITER-48-RawMergedAbrolhos_Seq_134	0	0	0	0	0	0	0	0	0	0	0	0	0	0.5	0	0	0	0	0.5	0	0	0	0	0	0	0	0	0	0	0	0	0	0	0	0	0	0	0	0	0	0	0	0	0	0	0	0	0	0
Assembly-10155-SUB-0.05-ITER-48-RawMergedAbrolhos_Seq_141	0	0	0	0	0	0	0	0	0	0	0	0	0	0	0	0	0	0	0	0	0.5	0	0	0	0	0	0	0	0	0	0	0	0	0	0	0	0	0	0	0	0	0.5	0	0	0	0	0	0	0
Assembly-10155-SUB-0.05-ITER-48-RawMergedAbrolhos_Seq_85	0	0	0	0	0	0	0	0.438131313131313	0	0	0	36.1118557882958	0	0	0	0	48.7155274918676	4.69463163492398	0	0.142857142857143	0.4	0	0	0	0	0	0	41.4517310194592	11.4984736152034	12.3721897041837	0	0.0833333333333333	0	0	0	0	0	0	0	0	0	0	0	0	0	0	0	0	0
Assembly-10155-SUB-0.05-ITER-49-EA_tenuis_DNA_SISPA_Seq_42	0	0	0	0	0	0	0	1246.17300731113	31.7142857142857	0	1	1	0	0	0	0	0	0	0	0	0	0	0	0	0	0	0	1	0.333333333333333	0	0	0	0	0	0	0	0	0	0	0	0	0	0	0	0	0	0	0	0
Assembly-10155-SUB-0.05-ITER-49-RawMergedAbrolhos_Seq_51	0	0	0	0	0	0	0	5.55	0	0	0	18.7645565557993	0	0	0.125	0.2	61.2821273032381	355.365579403735	0	0.75	0.125	20.012151525989	4.08728766360345	0	0	0.111111111111111	0	413.520202112301	993.89613903242	231.207830711856	40.7385940926547	23.3155759910957	0	0.8	0.582575757575758	0	0	1	1	0	0	3	0	0.166666666666667	0	0.333333333333333	0	0	0
Assembly-10155-SUB-0.05-ITER-50-EP_damicornis_LN2_SISPA_Seq_22	0	0	0	0	0	0	0	0	0	0	0	0	0	0	0	0	0	0	0	0	0	0	0	0	0	0	0	0	0	0	0	0	0	0	0	0	0	0	0	0	0	0	0	0	0	0	0	0	0
Assembly-10155-SUB-0.05-ITER-50-EP_damicornis_LN2_SISPA_Seq_4	0	0	0	0	0	0	0	2	1	0	0	0	0	0	0	0	0	0	0	0	0	0	0	0	0	0	0	0	0	0	0	0	0	0	0	0	0	0	0	0	0.5	2	0	0	0	0	0	0	0
Assembly-10155-SUB-0.05-ITER-6-EA_tenuis_DNA_SISPA_Seq_1	0	0	0	0	0	0	0	50233.5304287267	0.75	0	0	0	0	0	0	0	0	0	1	0	0	0	0	0	0	0	0	0	0	0	0	0	0	0	0	0	0	0	0	0	0	0	0	0	0	0	0	0	0
Assembly-10155-SUB-0.05-ITER-6-EA_tenuis_DNA_SISPA_Seq_14	0	0	1	0	0	0	0	3055.42056051637	0	0	7.13793103448276	1.8921568627451	0	0	0	0	0	0	8.810390997891	0	0	3	1.16666666666667	3	0	0	1	1.09090909090909	2	4.21428571428571	5.38174603174603	0.5	0	0	0	0	0	0.166666666666667	0	0	0.45	0	0	0	0	0.0588235294117647	0	0.142857142857143	0.166666666666667
Assembly-10155-SUB-0.05-ITER-6-EBur_Rasa2012_Seq_6	0	0	0	0	0	0	0	0	0	0	0	5473.53422812863	0	0	0	0	6.83333333333333	0	0	0	0	0	0	0	0	0	0	0	0	0	0	0	0	0	0	0	0	0	0	0	0	0	0	0	0	0	0	0	0
Assembly-10155-SUB-0.05-ITER-6-EFarol2011_Seq_15	0	0	0	0	0	0	0	0.720238095238095	0	0	0	0	0	0	0	0	0	243.67507520943	0.142857142857143	0	0	0	1.36602564102564	0	0	0	0	198.716569230769	103.785377986551	0	0	0	0	0.0714285714285714	0	0	0	0	0	0	0	0	0	0	0	0	0	0.166666666666667	0
Assembly-10155-SUB-0.05-ITER-7-RawMergedAbrolhos_Seq_147	0	0	0	0	0	0.0833333333333333	0	0	0	0	0	0.5	0	0	0	0	41.9735147650384	132.377149526867	0.333333333333333	2.66653035772143	0.5	0	0.166666666666667	0	0	0	0	68.7434360231905	2.83333333333333	0	0.392857142857143	0.333333333333333	0	0	0.0769230769230769	1.39140271493213	0	0	0	0	0.125	0	0	0	0	0	0	0	0
Assembly-10155-SUB-0.05-ITER-8-RawMergedAbrolhos_Seq_123	0	0	0	0	0	0.0833333333333333	0	0	0	0	0	17.7354194294258	3.73620546120546	0	0	3.47025148764279	44.3345752304796	129.597459554028	0.333333333333333	0	0	0	0.166666666666667	0	0	0	0	68.7201413453951	2.83333333333333	21.3296229229158	0.642857142857143	0	0	0	0.0769230769230769	0	0	0	0	0	0.291666666666667	0.2	0	0	0	0	0	0	0
Assembly-10155-SUB-0.1-ITER-1-EA_tenuis_DNA_SISPA_Seq_11	0	0.0588235294117647	0	0	0	0	0	1473.11113586189	0.0297104599600035	0	0.333333333333333	0.833333333333333	0	0	0	0	0	21.2004146294978	0.416666666666667	0.666666666666667	8.82980606136177	0.5	0.25	0	0	0	0	104.80723224019	4.98713378635846	6.59250203994885	0	0	0.0204081632653061	0	0	0	0	1.52298874231545	0	0	0	0.166666666666667	2.79115772595353	0	0	0	0	3.51564450261259	0
Assembly-10155-SUB-0.1-ITER-1-EA_tenuis_DNA_SISPA_Seq_29	0	0	0	0	0	0	0	221.161730422392	0.0476190476190476	0	0	0.583333333333333	0	0	0.0666666666666667	0	5.34355292409573	0	0	0.0833333333333333	0	0	0.741666666666667	0	0	0	0	21.6902641646155	0	2.73958258938059	1.61666666666667	0	0	0	0	0	0	0	0	0	0	0	0	0	0	0	0	0	0
Assembly-10155-SUB-0.1-ITER-1-EA_tenuis_DNA_SISPA_Seq_40	0	0	0	0	0	0	0	616.501870768754	0	0	0	0	0	0	0	0	0	1.04945355191257	0	0	0	0	0	0	0	0	0	0	0	0	2.4	0	0	0	0	0	0	0	0	0	0	0	0	0	0	0	0	0	0
Assembly-10155-SUB-0.1-ITER-1-EP_damicornis_LN2_SISPA_Seq_22	0	0	0	0	0	0	0	0	0	0	0	0	0	0	0	0	0	0	0	0	0	0	0	0	0	0	0	0	0	0	0	0	0	0	0	0	0	0	0	0	0	0	0	0	0	0	0	0	0
Assembly-10155-SUB-0.1-ITER-1-RawMergedAbrolhos_Seq_161	0	0	0.7	0	0	0	0	0	0	0	1	33.7874352364132	0	0	3	0	221.418222333742	684.991140942804	0.5	43.3964978170928	20.8012693729541	28.5415046705563	0.458333333333333	0	0	0.367857142857143	0	439.041010628195	11.5636430210648	26.47911751022	35.6395309625531	8.76513739883305	0	0	0	0	0	0	0	0	0	0	0	0	0	0	0	0	0
Assembly-10155-SUB-0.1-ITER-1-RawMergedAbrolhos_Seq_192	0	0	0.2	0	0	0	0	0	0	0	0	0.666666666666667	0	0	0	0	16.7238095238095	101.598946630609	0	0	0	0	0	0	0	0.75	0	137.24902205253	0	28.4727272727273	1	0	0	0	0	0	0	0	0	0	0	0	0	0	0	0	0	0	0
Assembly-10155-SUB-0.1-ITER-1-RawMergedAbrolhos_Seq_407	0	0	0	1.325	0	0	0	18.1194881970503	0	0.2	0	152.360681854104	3.34785671844495	0	4.12755582392401	0.5	381.157628044488	940.363484827573	0.5	84.8852712575329	161.555350976303	105.404761689385	65.7820885780214	0	0	0	0	304.528924334921	92.0947744373451	113.135187818494	28.3090986547863	19.1826314002475	0	0.0454545454545455	0.0533428165007112	0	0.5	2.07429844859378	0	0	0	0	0	0	0	0	0	0	0.107954545454545
Assembly-10155-SUB-0.1-ITER-10-EA_tenuis_DNA_SISPA_Seq_69	0	0	0	0	0	0	0	346.454545454545	0	0	1	7.375	0	0	0	0	18.3333333333333	52.6209677419355	0	0	0	0.5	0	0	0	0	0	36.6486486486487	2	3	0	0	0	0	0	0	0	0	0	0	0	0	0	0	0	0	0	0	0
Assembly-10155-SUB-0.1-ITER-10-RawMergedAbrolhos_Seq_1	0	0.5	8.61449275362319	2	0	0	0	0	0	0	16.4855769230769	1145.41901670779	0	0.666666666666667	3.04	2.14957264957265	7734.89339460075	418.312829596275	0	12.6666666666667	0.5	108.828632525422	8.46614844093105	0	0	6.17142857142857	0	499.132896544167	4550.31952138263	2577.507246653	0	19.0833333333333	0	0	0	0	0	0	1	1	0	0.5	1	0	0	0	0	0	0
Assembly-10155-SUB-0.1-ITER-10-RawMergedAbrolhos_Seq_328	0	0	0	0	0	0	0	0	0	0	0	0.5	0	0	0	0	4	287.331843178234	0	0	0	0	0	0	0	0	0	100.180401182712	0.5	0	0	0	0	0	0	0	0	0	0	0	0	0	0	0	0	0	0	0	0
Assembly-10155-SUB-0.1-ITER-11-EA_tenuis_DNA_SISPA_Seq_18	0	2	3.7	2.08333333333333	0.5	0.2	0	280.891058627594	0	2	1	31.7716419729653	0	0	15.6952893489705	7.0238284041267	110.922436693499	66.6987032241151	0.5	7.80666359372514	0	19.7073267338895	26.9424291215677	0	0	6.78674601542248	0	49.9293445972427	39.5567066257125	10.2670681134038	4.57143083524662	0.5	0.0833333333333333	1	0	5.43333333333333	1.5	15.0491087859509	6.94444444444444	16.2974634366136	0.717857142857143	0.333333333333333	8.33333333333333	4.41785714285714	5.35	1.66919191919192	2.29166666666667	3.92460317460317	7
Assembly-10155-SUB-0.1-ITER-11-EA_tenuis_DNA_SISPA_Seq_29	0	0	0.5	0	0.0303030303030303	0	0	649.098536536973	0	0	0	16.450635957323	2.30750034279446	1	8.34800799177069	0.25	18.7809495081589	75.8343957433779	1.19090909090909	20.8548566730242	1.5	10.1612875971198	16.7077087764857	0	0	1.74907773386034	0	74.5734270933254	12.2173216598616	10.3627965363291	6.74088322410304	2.83274630276919	0	0	0.433333333333333	0	0	0	0	0	0	0	0	0	0	0	0	0	0.111111111111111
Assembly-10155-SUB-0.1-ITER-11-EA_tenuis_DNA_SISPA_Seq_3	0	0	0	0	0	0	0	8867.06665165382	28.031914893617	0	1	0	0	4	0	1	0	0	0	0	0	0	0	0	0	0	0	0	0	0	0	0	0	0	0	0	0	0	0	0	0	0	0	0	0	0	0	0	0
Assembly-10155-SUB-0.1-ITER-11-EA_tenuis_DNA_SISPA_Seq_58	0.0833333333333333	0.0588235294117647	0	0.0666666666666667	0.00970873786407767	0	0	9.87424242424242	0.14945818155655	0	0	38.7683641119054	0	0	0.424242424242424	3.71439899779585	71.5223736216782	118.431905825554	0.916666666666667	1	59.7522403252505	34.2037545286079	0.742857142857143	0	0	0.41025641025641	0	157.402098416002	46.7356981559252	24.7480075651462	0.333333333333333	0.201923076923077	0.0658627087198516	0.156565656565657	0.124771387929283	0	0.211111111111111	0	0.166666666666667	0	0	0	0	0.0344827586206897	0.338528138528139	0	0	0	0.0454545454545455
Assembly-10155-SUB-0.1-ITER-11-EA_tenuis_DNA_SISPA_Seq_75	0	0	0	0	0	0	0	253.638237241301	5	0	0	0	0	0	0	0	0	0	0	0	0	0	0	0	0	0	0	0	0	0	0	0	0	0	0	0	0	0	0	0	0	0	0	0	0	0	0	0	0
Assembly-10155-SUB-0.1-ITER-11-EFarol2011_Seq_31	0	0	0	0	0	0	0	0.2	0	0	0	0	0	0	0	0	0	0	0	0	0	0.541666666666667	0.25	0	0	0	0	0	0	0.166666666666667	0	0	0.142857142857143	0	0	0	0	0	0	0	0	0	0	0	0	0	0	0	0
Assembly-10155-SUB-0.1-ITER-11-EPAB2011_Seq_18	0	0	0	0	0	0	0	0.870714416302651	0.0238095238095238	0	0	0	0	0	0.0833333333333333	0	0	0	0.266666666666667	0	0	0	0	0	0	0	0	0	0.111111111111111	0	0	0	0.0909090909090909	0.0476190476190476	0	0	0	0	0	0	0	0	0	0	0	0	0	0	0
Assembly-10155-SUB-0.1-ITER-11-EPAB2011_Seq_21	0	0	0	0	0	0	0	0.75	0	0	0	0	0	0	0	0	0	0	0	0	0	0	0	0	0	0	0	1	0	0.25	0	0.5	0	0.215909090909091	0	0	0	0	0	0	0	0	0	0	0	0.111111111111111	0.25	0	0
Assembly-10155-SUB-0.1-ITER-11-EP_damicornis_NLN_SISPA_Seq_78	0	0	0	0	0	0	0	0	0	0	0	0	0	0	0	0	1	0	0	0	0	0	0	0	0	0	0	0	0	0	0	0	0	0	0	0	0	0	0	0	0	0	0	0	0	0	0	0	0
Assembly-10155-SUB-0.1-ITER-11-ESG2011_Seq_2	0.5	0.576923076923077	0.458333333333333	0	0	0	0	0	0	3.21637426900585	5.09209331536918	0	0	0	1.46362493715435	1.0625	12.1154206435492	184.72215842443	0.5	0	0.2	0	0	0	0	8.54833781228518	0	606.152840019698	0	0	0.6	1.325	0.533333333333333	0	0	0	0	0	0	0	0	0	0	0	0	0	0	0	0
Assembly-10155-SUB-0.1-ITER-11-RawMergedAbrolhos_Seq_159	0	0.0454545454545455	0.333333333333333	0	0	0	0	0	0	0	3.47559107559108	63.775161818733	3.77891129189083	1.27241179872759	9.14743642079099	0.333333333333333	175.157580170615	637.563308169003	0.0769230769230769	0.25	0.5	2.69332739372347	0.5	0	0	0	0	629.146734419659	73.7956738673433	41.7520821325702	0	0.338095238095238	0	0	0	0	0	0	0	1.0465367965368	0	0	0	0	0.2	0	0	0.5	0
Assembly-10155-SUB-0.1-ITER-11-RawMergedAbrolhos_Seq_312	0	0	0	0	0	0	0	0	0	0	0	0	0	0	0	0	0	0	0.2	0	0	0	0	0	0	0	0	0	1	0	0.5	1	0	0	0	0	0	0	0	0	0	0	0	0	0	0	0	0	0
Assembly-10155-SUB-0.1-ITER-11-RawMergedAbrolhos_Seq_332	0	0	0	0	0	0	0	0	0	0	0	442.47608863355	0	0	0	0	0	0	0	0	0	0	0	0	0	0	0	0	0	0	0	0	0	0	0	0	0	0	0	0	0	0	0	0	0	0	0	0	0
Assembly-10155-SUB-0.1-ITER-11-RawMergedAbrolhos_Seq_386	0	0	0	0	0	0	0	0	0	0	0	0	0	0	0	0	4.81450575624517	140.7764350105	0.25	0.333333333333333	12.4748168498169	13.7690983367964	9.07272727272727	0	0	0	0	121.778289199933	11.6468165980361	1.21590909090909	1	0	0	0	0	0	0	0	0	1.33333333333333	0	0.333333333333333	0	0.5	0	0	0	0	0
Assembly-10155-SUB-0.1-ITER-11-RawMergedAbrolhos_Seq_393	0	0	0	0	0	0	0	0	0	0	0	0	0	0	0	0	0.25	0	0	0	0	0.25	0.2	0	0	0	0	1	0.5	0	0	1.17857142857143	0	0	0	0	0	0	0	0	0	0	0	0	0	0	0	0	0
Assembly-10155-SUB-0.1-ITER-11-RawMergedAbrolhos_Seq_396	0	0	0.2	0	0	0	0	0	0	0	0	2	0	0	0	0	0	69.573747165015	0	0	0	0	0	0	0	0	0	67.5669334388332	0	12.0909090909091	1	2.33333333333333	0	0	0	0	0	0	0	0	0	0	0	0	0	0	0	0	0
Assembly-10155-SUB-0.1-ITER-12-EP_damicornis_LN2_SISPA_Seq_48	1.05503821028336	0	0	0	0	0	0	0	0	0	0.494047619047619	0.45	0	0	0	0	0	0.00775193798449612	2.5	0	0	0	0	0	0	0	0	0.0338983050847458	0	1.16666666666667	0	0	0.06255965423454	0	0	0	0.2	0.00813008130081301	0	0	0	0	0.024390243902439	0	0.5	0	0	0.0188679245283019	0.174074074074074
Assembly-10155-SUB-0.1-ITER-12-EP_damicornis_LN2_SISPA_Seq_9	0	0	0	0	0	0	0	0	0	0	0	0	0	0	0	0	0	0	0	1	0	0	0	0	0	0	0	0	0	0	0	0	0	0	0	0	0	0	0	0	0	0	0	0	0	0	0	0	0
Assembly-10155-SUB-0.1-ITER-12-RawMergedAbrolhos_Seq_103	0	0	0	0	0	0	0	0.630591630591631	0	0	0	329.638184857701	0	0	0	2.41666666666667	520.988906636254	808.507829200184	0.2	0.142857142857143	5.43242563728514	19.8830298757216	0.5	0	0	0	0	489.642047524781	108.538771165266	112.498602706692	5.50952380952381	0.166666666666667	0	0	0	0	0	0	0	0	0	0	0	0	0	0	0	0	0
Assembly-10155-SUB-0.1-ITER-12-RawMergedAbrolhos_Seq_170	0	0.326923076923077	0.366666666666667	2.5	0	0	0	54.4518748873708	0.405357142857143	0	6.23333333333333	35.3482524963146	0.333333333333333	3.76249028749029	0	5.73656253717753	137.945036054764	568.067456949684	0	36.6463796322312	54.3087899588781	61.2927446764343	0.833333333333333	0	0	0	0	283.278872107856	31.8863183157034	39.9329686279029	3.92857142857143	0.25	0	0.166666666666667	0	0	0.5	0	8.43238506376664	0	0.333333333333333	0.0526315789473684	0.30952380952381	0	0.458333333333333	0	0	0.75	0
Assembly-10155-SUB-0.1-ITER-12-RawMergedAbrolhos_Seq_212	0	0	0	0	0	0	0	0	0	0	0	2717.76297157378	0	0	0	0	1.75	0	0	0	0	0	0	0	0	0	0	0	0	0	0	0	0	0	0	0	0	0	0	0	0	0	0	0	0	0	0	0	0
Assembly-10155-SUB-0.1-ITER-12-RawMergedAbrolhos_Seq_259	0.5	0	0	0	0	0.0909090909090909	0	18.1010918073431	0	1	1	13.440345717329	0	0	0	3.46529699596065	32.2709944339005	831.48447960381	0	0.333333333333333	4.62485792899819	12.2185034161855	0.333333333333333	0	0	0.30952380952381	0	637.386114356975	8.96971748406006	3.58910001317472	12.3962605062392	6.62467339423861	0.125	0	0	0	0	0	0	0	0	0	0	0	0	0	0	0	0
Assembly-10155-SUB-0.1-ITER-12-RawMergedAbrolhos_Seq_346	0.333333333333333	0	0	0	0	0	0	46.4258568483381	0	0	0	2.67227268307297	0	0	0	0	25.0531740459504	251.842826042013	0.5	0	0	14.3585690098329	0	0	0	0	0	220.524984938037	7.14539981601425	15.5410319531235	0.5	7.2201349444493	0	0	0	0	0	0	0	3	0	0.733333333333333	0	0	0	0	0	0	0
Assembly-10155-SUB-0.1-ITER-12-RawMergedAbrolhos_Seq_358	0	0	0	0	0	0	0	0	0	0	0	0	0	0	0	0	0.451923076923077	0.333333333333333	0	0	0	0.25	0.5	0	0	0	0	0	0.333333333333333	0	0.267857142857143	0	0	0	0	0	0	0	0	0	0	0	0	0	0	0	0	0	0
Assembly-10155-SUB-0.1-ITER-12-RawMergedAbrolhos_Seq_366	0	0	0	0	0	0	0	0	0	0	0	93	0	0	0	0	304.01062775112	61.8798155691839	0	0	1	4.06896551724138	1	0	0	0	0	41.9318181818182	16.047619047619	85.0384615384615	0	0	0	0	0	1	0	0	0	0	0	0	0	0	0	0	0	0	0
Assembly-10155-SUB-0.1-ITER-12-RawMergedAbrolhos_Seq_47	0	0	0	0	0	0	0	0	0	0	0	2717.97535167071	0	1	0	0	2	0	0	0	0	0	0	0	0	0	0	0	0	0	0	0	0	0	0	0	0	0	0	0	0	0	0	0	0	0	0	0	0
Assembly-10155-SUB-0.1-ITER-13-EA_tenuis_DNA_SISPA_Seq_27	0	0	0.188138138138138	0	0	0.243107769423559	0	1405.15497226868	1.42229344729345	0.5	0	0	0	0	0.27202380952381	0	0	7.97224574186404	0	0	115.894300627689	0	138.210939390114	0	0	0	0	113.36155146358	0.5	0.45	0	0	0	15.9387104796159	29.2247574716003	0	0.142857142857143	7.37912554262771	0	0.111111111111111	0	0.935714285714286	0	0.0333333333333333	0	0.5	0	0.5	5.06666666666667
Assembly-10155-SUB-0.1-ITER-13-ECtrl_Bur_Rasa_Seq_1	0	0	0	0	0	0	0	1.18527131782946	0	0.142857142857143	0	2680.72953754266	0	0	0	0	40324.8709988218	13.2790697674419	2.66666666666667	1.03846153846154	0	1.15948275862069	0	0	0	0.1	0	7.5	1574.70723252324	1134.74647260361	6	1	0	0	0	0	0	0	0	0	0.142857142857143	0	0	0	0	0	0	0	0
Assembly-10155-SUB-0.1-ITER-13-EP_damicornis_LN2_SISPA_Seq_19	1.03571428571429	0	0	0	0	0	0	0	0	0	2	1	0	0	0	0	1	0	0	0	0	0	0	0	0	0	0	0	0	1	0	0	0	0	0	0	0	0	0	0	0	0	0	0	0	0	0	0	0
Assembly-10155-SUB-0.1-ITER-13-EP_damicornis_LN2_SISPA_Seq_20	0	0	0	0	0	0	0	0	14	0	0	0	0	0	0	0	0	0	0	0	0	0	0	0	0	0	0	0	0	0	0	0	0	0	0	0	0	0	0	0	0	0	0	0	0	0	0	0	0
Assembly-10155-SUB-0.1-ITER-13-EP_damicornis_NLN_SISPA_Seq_80	0	0	0	0	0	0	0	0	0	0	0	2.2536231884058	0	0	0	1	9.58003558266616	6.12150753768844	0	0	2	2.09090909090909	0	0	0	0	0	1.32867532467532	0	2	0	0	0	0	0	0	0	0	0	0	0	0	0	0	0	0	0	0	0
Assembly-10155-SUB-0.1-ITER-13-RawMergedAbrolhos_Seq_274	0	0.5	0.5	0	0	0	0	17.8333333333333	0	0	0.333333333333333	0.5	0.5	0	0	0.5	14.5929651446244	206.075238475389	0	5.38809523809524	6.50565208136756	14.5665530210987	6.81814785530524	0	0	0	0	149.828610647777	13.2166400124929	9.19812334727429	3.96666666666667	0.5	0	0	0	1	0.5	0	0	0	0	0	0	1	0	0	0	0	0
Assembly-10155-SUB-0.1-ITER-13-RawMergedAbrolhos_Seq_321	0	0	0	0	0	0	0	0.333333333333333	0	0	0	1.16666666666667	0	0	0	0	0	6.22011887969778	0	0	0.167832167832168	0.333333333333333	0	0	0	0	0	24.4046059734504	0	0	0	0	0	0	0	0	0	0	0	0	0	0	0	0	0	0	0	0	0
Assembly-10155-SUB-0.1-ITER-13-RawMergedAbrolhos_Seq_336	0	0	0	0	0	0	0	1.74604284604285	0	0	0	0.533333333333333	0	0	0	0	0.25	0	0	0	0	0	0	0	0	0	0	0	0.45	0	0	1.08333333333333	0	0	0	0	0	0	0	0	0	0	0	0	0	0	0	0	0
Assembly-10155-SUB-0.1-ITER-13-RawMergedAbrolhos_Seq_345	0	0	0	0	0	0	0	0	0	0	0	11.4819774093742	0	0	0	0	35.4775169832279	32.7221149795018	0	5	4.57488288109406	0	0	0	0	0	0	78.3635423990214	12.6450540345965	2.31632997365321	0	0.916666666666667	0	0	0	0	0	0	0	0	0	0	0	0	1	0	0	0	0
Assembly-10155-SUB-0.1-ITER-14-EA_tenuis_DNA_SISPA_Seq_24	0	0	0	0	0	0	0	531.254385964911	0	0	0	0.5	0	0	0	0	0	60.4508670520232	0	0	0.75	2.89090909090909	0.25	0	0	0	0	50.0151032448378	1	0	3.33333333333333	0	0	0	0	0	0	0	0	0	0	0	0	0	0	0	0	0	0
Assembly-10155-SUB-0.1-ITER-14-EBur_Rasa2012_Seq_16	0	0	0	0	0	0	0	0	0	0	0	222.980965182258	0	0	0	0	1	0	0	0	0	0	0	0	0	0	0	0	0	0	0	0	0	0	0	0	0	0	0	0	0	0	0	0	0	0	0	0	0
Assembly-10155-SUB-0.1-ITER-14-EP_damicornis_LN2_SISPA_Seq_7	0	0	0	0	0	0	0	11.2012836363845	0	0	0	0	0	0	0	0	0	0	0	0	0	0	0	0	0	0	0	0	0	0	0	0	0	0	0	0	0	0	0	0	0	0	0	0	0	0	0	0	0
Assembly-10155-SUB-0.1-ITER-14-RawMergedAbrolhos_Seq_15	0	0	0.133333333333333	0	0	0	0	15.1666666666667	0	0	0	306.409716286157	0.5	0	2.25	0.458333333333333	734.928364637886	1359.39526828085	0	0.833333333333333	0.5	7.03255347520438	15.6156072606695	0	0	0.04	0	891.591383067701	242.759761413356	313.210840373472	4.23369223509248	0	0.0526315789473684	0	0	7.63457653457653	0	0.0645161290322581	1.5	0.333333333333333	0.0357142857142857	0	0	0	0	0	0	0	0
Assembly-10155-SUB-0.1-ITER-14-RawMergedAbrolhos_Seq_207	0	0	0	0	0	0	0	0	0	0	0	0	0.1	0	0	0	0	0	0	0	0.333333333333333	0	0	0	0	0	0	0	0	0	0	0	0	0	0	0.266666666666667	0.2	0	0	0	0	0	0	0	0	0	0	0	0
Assembly-10155-SUB-0.1-ITER-14-RawMergedAbrolhos_Seq_283	0	0	0	0	0	0	0	0	0	0	0	0	0	0	0	0	0	0	0	0	0	0.366666666666667	0.333333333333333	0	0	0	0	0	0	1	0	0	0	0	0	0	0	0.0909090909090909	0	0	0	0	0	0	0	0	0	0	0
Assembly-10155-SUB-0.1-ITER-15-EA_tenuis_DNA_SISPA_Seq_32	0	0	0	0	0	0	0	438.33594160741	0	0	1.125	4.45989678480088	0.926190476190476	0.666666666666667	1.58333333333333	0	5.02984896257841	37.4744206434152	0.5	5.40424297924298	4.91666666666667	42.4252900092741	5.71071428571428	0	0	0	0	25.819607397645	1	2.16666666666667	8.51025641025641	0.65	0	0	0	1.5	0	0	0	0.5	0	0	0	0	0	0.666666666666667	1	0	0
Assembly-10155-SUB-0.1-ITER-15-EA_tenuis_DNA_SISPA_Seq_42	0	0	0	0	0	0	0	658.263824875152	0	0	0	0	0	0	0	0	0	0	0	0	0	0	0	0	0	0	0	0	0	0	0	0	0	0	0	0	0	0	0	0	0	0	0	0	0	0	0	0	0
Assembly-10155-SUB-0.1-ITER-15-EA_tenuis_DNA_SISPA_Seq_48	0	0	0	0	0	0	0	972.892735534768	0	0	0	3	0	0	0	0.5	2.5	23	0	0	0	2	2	0	0	0	0	10.5	5	2	1	0	0	0	0	0	0	0	0	0.25	0	0	0	0	0	0	0	0	0
Assembly-10155-SUB-0.1-ITER-15-EPAB2011_Seq_18	0	0	0	0	0	0	0	0	0.0256410256410256	0	0	0.142857142857143	0	0	0	0	1	0	0	0	0	0.642857142857143	0.765268065268065	0	0	0	0	0	0	0.142857142857143	0	0.424242424242424	0	0.0714285714285714	0	0	0	0	0	0	0	0	0	0	0	0	0.0333333333333333	0	0
Assembly-10155-SUB-0.1-ITER-15-EP_damicornis_NLN_SISPA_Seq_19	0	0	0	0	0	0	0	0	452	0	0	0	0	0	0	0	1	0	0	0	0	0	0	0	0	0	0	0	0	0	0	0	0	0	0	0	0	0	0	0	0	0	0	0	0	0	0	0	0
Assembly-10155-SUB-0.1-ITER-15-RawMergedAbrolhos_Seq_188	0	0	0	0	0	0	0	0	0	0	0	5.91026934350976	0	0	1	0	25.8080769045827	76.5485624375943	0	0	2.14070287142576	0	1.30952380952381	0	0	0.25	0	39.307023379917	0.5	1.79385411336631	0	0	0	0	0	0.5	0	0	0	0	0	0	0	0	0	0	0	0	0
Assembly-10155-SUB-0.1-ITER-15-RawMergedAbrolhos_Seq_194	0	0	0	0	0	0	0	0	0	0	0	0	0	0	0	0	1.6075595948454	0	0.2	0	0	1.93760421826946	0	0	0	0	0	12.4219720800373	0.5	1.93612436002358	0	0	0	0	0	0	0	0	0	0	0	0	0	0	0	0	0.833333333333333	0	0
Assembly-10155-SUB-0.1-ITER-15-RawMergedAbrolhos_Seq_245	0	0	0	0	0	0	0	1	0	0	0	0	0	0	0	0	9.5	86.6432320686773	0.5	0	1.16666666666667	2.04	4.57662337662338	0	0	0	0	103.205509167905	1.75	9.8	2.5	0	0	0	0	0	0	0	0	0	0	0	0	0	0	0	0	0	0
Assembly-10155-SUB-0.1-ITER-15-RawMergedAbrolhos_Seq_255	0	0	0	0	0	0	0	0	0	0	0	0	0.285714285714286	0	0.25	0.666666666666667	0	0	0.933333333333333	0.68452380952381	0.666666666666667	2.47857142857143	0	0	0	0.2	0	0	0.333333333333333	0	0.2	0.333333333333333	0	0	0	0	0	0	0	0	0	0	0	0.325	0	0	0	0.25	0
Assembly-10155-SUB-0.1-ITER-15-RawMergedAbrolhos_Seq_354	0	0	0	0.333333333333333	0	0	0	0	0	0	0	2.9527240383275	0.125	0	0	0.125	34.8721441768355	45.2772997357415	0	0	0	0	0	0	0	0	0	4.76763050845017	4.07828408015229	0	0	5	0	0	0	0	0	0	0	0	0	0	0	0	0	0	0	0	0
Assembly-10155-SUB-0.1-ITER-15-RawMergedAbrolhos_Seq_95	0	0	0.5	1.10757575757576	0	0.0476190476190476	0	0	0	0.12406015037594	0	0.5	0	0.166666666666667	0	0.7	0	54.3590663789963	0	0	0	0	0	0	0	0.783333333333333	0	82.0825491620951	5.28953081539218	0	0.233766233766234	0.333333333333333	0.121428571428571	0	0.0333333333333333	0	0.125	0	0.44453781512605	0	0	0	0.401432806324111	0.30952380952381	0	1.12824675324675	0	0.1	0
Assembly-10155-SUB-0.1-ITER-16-EA_tenuis_DNA_SISPA_Seq_28	0.333333333333333	0	2.61666666666667	0	0.108823529411765	0	0	1325.86447342516	1.32781385281385	0	0	8.51173834596656	0.5	0	2.62139613537181	1.89759851796805	12.8334207457952	100.890670769937	0	19.6825540480801	15.2084496200213	45.5674458089499	10.4631468314097	0	0	0	0	55.6806770299082	0.5	4.25528541553917	3.0843587787628	0	0	0	0	4.96111111111111	0.5	0	0	5.73838064856084	0	0	0.5	4.36263079351741	0	0	0	0	0
Assembly-10155-SUB-0.1-ITER-16-EA_tenuis_DNA_SISPA_Seq_7	0	0	0	0	0	0	0	1501.71762370309	1	0	0	0	0	0	0	0	0	0	0	0	0	0	0	0	0	0	0	0	0	0	0	0	0	0	0	0	0	0	0	0	0	0	0	0	0	0	0	0	0
Assembly-10155-SUB-0.1-ITER-16-EBur_Rasa2012_Seq_30	0	0	0	0	0	0	0	0	0	0	0	1077.58562995506	0	0	0	0	0	0	0	0	0	0	0	0	0	0	0	1.2	0	0	0	0	0	0	0	0	0	0	0	0	0	0	0	0	0	0	0	0	0
Assembly-10155-SUB-0.1-ITER-16-EFarol2011_Seq_33	0	0	0	0	0	0	0	0.14	0	0	0.642857142857143	0	0	0	0	0	3.77899867787991	160.653726241772	0	0	0	0.333333333333333	0.333333333333333	0	0	0	0	111.244106110273	4.00198412698413	0	0	0.25	0	0	0	0	0	0	0	0	0.791666666666667	0	0.0555555555555556	0	0	0	0	0	0
Assembly-10155-SUB-0.1-ITER-16-EP_damicornis_LN2_SISPA_Seq_42	0	0	0	0	0	0	0	0	0	0	0	0	0	0	0	0	0	0	0	0	0	0	0	0	0	0	0	0	0	0	0	0	0	0	0	0	0	0	0	0	0	0	0	0	0	0	0	0	0
Assembly-10155-SUB-0.1-ITER-16-RawMergedAbrolhos_Seq_226	0	0	0	0	0	0	0	0	0	0	0	0	0	0	0	0	0	0	0	0	0	0	0	0	0	0	0	0	0	0	0.333333333333333	0	0	0	0	0	0	0	0	0	0	0	0	0	0	0	0	0	0
Assembly-10155-SUB-0.1-ITER-16-RawMergedAbrolhos_Seq_262	0	0	0.333333333333333	0	0	0	0	0.333333333333333	0	0.333333333333333	0	29.2417838156514	0	0	2	0.25	94.9313177868973	0	0	2.09285714285714	19.5293831853832	6.2926358695044	0.533333333333333	0	0	0	0	81.510976542786	30.6960274347983	15.9922346118839	1.63452380952381	0	0	0	0	0	0	0	0	0.25	0	0	1	0	0	0	0	1.12198275862069	0
Assembly-10155-SUB-0.1-ITER-16-RawMergedAbrolhos_Seq_316	0	0.125	0.333333333333333	0	0	0	0	0	0	0	0.30952380952381	1.08333333333333	0.666666666666667	0	0.25	0.333333333333333	1.83333333333333	0.333333333333333	0.25	0.166666666666667	8.98301895687676	0.566666666666667	1.25952380952381	0	0	0	0	84.4466260064997	1.43333333333333	6.95461283979605	0	0.325	0.0256410256410256	0	0	0	0	0.424242424242424	0	0	0	0	0	0	0.142857142857143	0	0.142857142857143	0	0
Assembly-10155-SUB-0.1-ITER-17-EA_tenuis_DNA_SISPA_Seq_29	0	0	0	0	0	0	0	1050.32181022451	0	0	0	0	0	0	0	0	0	0	0	0	0	0	0	0	0	0	0	0	0	0	0	0	0	0	0	0	0	0	0	0	0	0	0	0	0	0	0	0	0
Assembly-10155-SUB-0.1-ITER-17-EBur_Rasa2012_Seq_24	0	0	0	0	0	0	0	0	0	0	0	1426.62389943688	0	0	0	0	1.86666666666667	0	0	0	0	0	0	0	0	0	0	0	0.333333333333333	0	0	0	0	0	0	0	0	0	0	0	0	0	0	0	0	0	0	0	0
Assembly-10155-SUB-0.1-ITER-17-EBur_Rasa2012_Seq_43	0	0	0	0	0	0	0	0	0	0	0	18.2823122426749	0	0	0	0	0	0	0	0	0	0	0.25	0	0	0	0.0454545454545455	1.2	0	0	0	0	0	0	0	0	0	0	0	0	0	0	0	0	0	0	0	0	0
Assembly-10155-SUB-0.1-ITER-17-EP_damicornis_NLN_SISPA_Seq_57	0.333333333333333	0.0769230769230769	0.142857142857143	0	0.172619047619048	0.0909090909090909	0	1.26944444444444	1.15635147016726	0	0.5	34.1999092751455	10.3274512954124	0	19.4164715405915	13.2477275130873	193.823930626075	173.494711506246	4.04627812663527	25.0245661479607	97.4061686238954	28.2830739435207	15.3760328909099	0	0	1.1	0	82.3504983333384	27.4047609138569	12.1182920705957	0.75	13.4474856694445	0	0.433333333333333	0	1.91666666666667	1.125	0	0	0.5	0.0833333333333333	0.177631578947368	0	0	0.333333333333333	0.2	0.1	0	0
Assembly-10155-SUB-0.1-ITER-17-RawMergedAbrolhos_Seq_165	0	0	0	0	0	0	0	0	0	0	0.142857142857143	0	0	0	0	0.333333333333333	5.78178216380534	6.36140051876951	0	0.833333333333333	0.25	0	0.833333333333333	0	0	0	0	0	0	8.06547589466418	0.125	0	0	0	0	0	0	0	0	0	0	0	0	0.666666666666667	0	0	0	0	0
Assembly-10155-SUB-0.1-ITER-18-EA_tenuis_DNA_SISPA_Seq_17	0	0.0714285714285714	0.4	0.0714285714285714	10.1470319634703	0	0.298464912280702	1766.27110176614	0.666666666666667	3.3669386461978	0	0	0	0	0	0	0	0	0	0	22.9289850754291	0.0526315789473684	21.2947716619874	0	0	0.157575757575758	0	0	0.226190476190476	0	0.666302161890397	0	2.58525641025641	0.93937908496732	6	1.1421568627451	0.0714285714285714	7	0.12406015037594	0.273109243697479	1.11863028612255	0.167832167832168	0	0.705357142857143	1.42777777777778	17.75	3.66666666666667	4.5	0.416001542317332
Assembly-10155-SUB-0.1-ITER-18-EA_tenuis_DNA_SISPA_Seq_65	0	0.790909090909091	6.4	0.5	0.2	0	0	439.60643364142	0	0	0	54.5427370237064	4.93696655647875	0.333333333333333	7.83979481121709	1	81.8061844616078	56.3859155697969	0.916666666666667	0.833333333333333	69.5889559169786	19.5624631403925	18.0725298605119	0	0	0.861111111111111	0	82.8987980216262	26.428096086233	44.4318411459605	12.2602838386403	9.77371809720728	0	0.43452380952381	1.28571428571429	4.26169047727871	10.7020769356032	11.0561984303023	5.03999317101273	18.3222144005878	9.52175134806713	0.257575757575758	3.69509021027797	9.91340354329904	4.11239986067572	0	5.62549122629214	4.79549301068451	7.00555555555556
Assembly-10155-SUB-0.1-ITER-18-EA_tenuis_DNA_SISPA_Seq_68	0.2	0	0.0851393188854489	0.0294117647058824	0.00970873786407767	0	0	0.145454545454545	0.0970204488692738	0	0	0.424242424242424	0.0909090909090909	0.074025974025974	0.311111111111111	0	0.333333333333333	0.375	0.166666666666667	0.25	49.9016512196497	0.833333333333333	0.5	0	0	0.472778099093889	0	17.902968949392	0	0.333333333333333	0.277777777777778	0.41025641025641	0	0	0	0.410714285714286	0	0.7	0.25	0.6	0.0851449275362319	0	0.3875	0.666666666666667	0.142857142857143	0.0666666666666667	0	0	0.576923076923077
Assembly-10155-SUB-0.1-ITER-18-EBur_Rasa2012_Seq_24	0	0	0	0	0	0	0	0	0	0	0	1051.41997470596	0	0	0	0	0.5	0	0	0	0	0	0	0	0	0	0	0	0	0	0	0	0	0	0	0	0	0	0	0	0	0	0	0	0	0	0	0	0
Assembly-10155-SUB-0.1-ITER-18-RawMergedAbrolhos_Seq_154	0	0.142857142857143	0	0.390909090909091	0.25	0.339285714285714	0	0.125	0.0454545454545455	0	0	0	0.580952380952381	0.916666666666667	0.333333333333333	10.3386362917502	5.24268262647004	0	0.866666666666667	0	0.333333333333333	0.5	0	0	0	0	0	33.4062281429349	8.13179763069378	12.9986195442863	0.0833333333333333	0.5	0	0.04	0.111111111111111	0	0.143589743589744	0	0	0.25	0.1	0	0.182539682539683	0.333333333333333	0.75	0.0833333333333333	0	0	0.027027027027027
Assembly-10155-SUB-0.1-ITER-18-RawMergedAbrolhos_Seq_221	0	0	0	0	0	0	0	0.333333333333333	0	0	0	0	0	0	0	0	26.6236317940234	53.0499183120496	0	2.41666666666667	3	4.79216757741348	0	0	0	0	0	50.3515069954943	68.3199199482479	80.8776548293417	0.5	0.5	0	0	0	0	0.5	0	0	0	0	0	0	0	0	0	0	0	0
Assembly-10155-SUB-0.1-ITER-18-RawMergedAbrolhos_Seq_265	0.0454545454545455	0.0178571428571429	0.0263157894736842	0	0.00970873786407767	0	0	0.4004329004329	0.0315502867998303	0	0	81.4007773938975	0.142857142857143	0.328787878787879	0	0.142857142857143	587.633029031179	455.039259057889	0.4	72.2774695676797	42.9269648239311	0.5	32.8110107034575	0	0	0	0	299.191470147737	121.490291798879	63.669616055305	0.744047619047619	0	0	0	0	0	0.5	0	0	0	0	0.701923076923077	0	0.25	0.308187134502924	0	0.333333333333333	0	0.0769230769230769
Assembly-10155-SUB-0.1-ITER-18-RawMergedAbrolhos_Seq_294	0	0	0	0	0	0	0	0	0	0	0	23.617093171099	0.5	0	0	0	100.840634551451	39.0862046470937	0	0	1.83333333333333	1	0.25	0	0	0.333333333333333	0	86.0783875265863	9.69717524077989	14.8172614805475	0	0	0	0	0	0	0	0	0	0	0	0	0	0	0	0.333333333333333	0	0	0
Assembly-10155-SUB-0.1-ITER-18-RawMergedAbrolhos_Seq_87	1.53968253968254	0.0454545454545455	0.166666666666667	0.416666666666667	0	0.166666666666667	0	0	0	1.16666666666667	0.2	24.766196376539	0.125	0	4.49915795499142	1.99166666666667	28.6848136023702	47.9664735512387	0.0769230769230769	0	0.166666666666667	0	0.5	0	0	0	0	21.4073646538092	8.66284332456569	0	0.25	0.0714285714285714	0	0	0	0	0	0	0	0	0	0	0	0	0	0	0	0	0
Assembly-10155-SUB-0.1-ITER-19-EA_tenuis_DNA_SISPA_Seq_31	0.0454545454545455	0.05	0.15656789031402	0.0294117647058824	0.0551632833186231	0	0	777.143534153395	0.10838408523291	0.142857142857143	0	76.7233993770134	0	0.105494505494505	11.3061905205483	0	93.2996920981846	400.8307110713	5.75133242361503	0.674242424242424	2.5	77.4924193990898	33.8169572694233	0	0	0.82442645074224	0	293.599700088727	0	13.4488524437773	0.166666666666667	28.0313154224983	0.333333333333333	0.1	0	0	0	0.5	0.5	0.1	0.0851449275362319	0	0.595833333333333	0	0	0.566666666666667	0.333333333333333	0	0
Assembly-10155-SUB-0.1-ITER-19-RawMergedAbrolhos_Seq_244	0	0	0	0	0	0	0	14.4015096410518	0.0476190476190476	0	0	24.318841956759	2.12173913043478	1	7.47142857142857	0	166.441087160569	465.243791154767	0	0.333333333333333	0.5	3.084531205209	0.25	0	0	0	0	236.601751118668	30.0490975640417	38.3526609040512	0	0	0	0	0	0	0	0	0	0	0	0	0	0	0	0	0	0	0
Assembly-10155-SUB-0.1-ITER-19-RawMergedAbrolhos_Seq_262	0	0	0	0	0	0	0	0	0	0	0	0	0	0	0	0	7.89369109123543	13.4785017085826	0	0	0.25	0	0.333333333333333	0	0	0.25	0	22.2721369943066	0	0	0	0.2	0	0	0	0	0	0	0	0	0	0	0	0	0	0	0	0	0
Assembly-10155-SUB-0.1-ITER-19-RawMergedAbrolhos_Seq_346	0	0	0	0	0	0	0	0.630591630591631	0	0	0	0	1.5	0	0	0	0	12.1400260006547	0.2	0	0	0	0	0	0	0	0	7.21080035554483	0	0	0.333333333333333	0.183333333333333	0	0	0	0	0	0	0	0	0	0	0	0	0	0	0	0	0
Assembly-10155-SUB-0.1-ITER-2-EA_tenuis_DNA_SISPA_Seq_43	0	0	0	0	0	0.25	0	924.172460959096	0	0	0	1.38377659574468	2	0	3	2.5	4.69332941699879	22.1410696280323	0	3.56101345895396	3.32499343180555	1.8734569057963	6.55179744825143	0	0	0	0	34.5610337148498	0	0	0	1.33333333333333	0	3	1.0952380952381	0	0.5	0	0	3.85864357864358	0	1	0.333333333333333	1.91212121212121	0	7.33333333333333	2.55753968253968	0	0
Assembly-10155-SUB-0.1-ITER-2-EA_tenuis_DNA_SISPA_Seq_44	1	1	0	1	0	0	0	1248.94287612785	0	6	0	8.90452550862374	7.22587301587302	0	7.00651260504202	1.86619067917022	101.286989065745	92.0178329900041	2.5	17.8883715083838	47.5604216110041	52.0442085889776	10.4252918176068	0	0	0.5	0	93.6890582326815	8.99599455790766	10.3754462354551	6.70454545454546	9.50498349259959	0	0	0	0	0	0	0	2.45930547656249	0	1	0	1.11437908496732	0	0	0	0	0
Assembly-10155-SUB-0.1-ITER-20-EA_tenuis_DNA_SISPA_Seq_38	0	0	0	0	0	0	0	321.972556894244	0	0	0	0	0	0	0	0	1	0	0	0	0.5	1	0	0	0	0	0	1.57142857142857	0	0	0	1.5	0	0	0	0	0	0	0	0	0	0	0	0	0	0	0	0	0
Assembly-10155-SUB-0.1-ITER-20-EA_tenuis_DNA_SISPA_Seq_62	0	0	0.233766233766234	0	0	0	0	138.708568768051	0	0	0.125	0	0	1	0	0	1.95250678772817	13.8763693525603	4.25	0	0	4.96666666666667	1.125	0	0	0.25	0	6.04218069146487	2.33172106889498	0	0.555555555555556	0.333333333333333	0	0	0	0	0	0	0	0.111111111111111	0.5	1.03333333333333	0	0	0	0	0	0	0
Assembly-10155-SUB-0.1-ITER-20-EBur_Rasa2012_Seq_32	0	0	0	0	0	0	0	0	0	0	0	1892.84930606516	0	0	0	0	2	0	0	0	0	0	0	0	0	0	0	0	0	0	0	0	0	0	0	0	0	0	0	0	0	0	0	0	0	0	0	0	0
Assembly-10155-SUB-0.1-ITER-20-EP_damicornis_LN2_SISPA_Seq_7	0	0	0	0	0	0	0	0	0	0	0	0	0	0	0	0	0	0	0	0	0	0	0	0	0	0	0	0	0	0	0	0	0	0	0	0	0	0	0	0	0	0	0	0	0	0	0	0	0
Assembly-10155-SUB-0.1-ITER-20-RawMergedAbrolhos_Seq_125	0	0	0	0	0	0	0	4.66666666666667	0	0	0	0	0	1.5	0	0	0	0	0.5	0	2.95905238631373	0	0	0	0	0	0	5.55290055967802	0	2.18260043939294	0	0	0	0	0.5	0	0.30952380952381	0.723286435786436	0	0	0.371428571428571	0.0666666666666667	0	0.5	0	0	0	0	0
Assembly-10155-SUB-0.1-ITER-20-RawMergedAbrolhos_Seq_206	0	0	0.424242424242424	0	0	2	0	0	0	0.166666666666667	0	58.0899172214995	0.125	0	0.5	5.95042908613166	225.021107198904	533.819793082307	0	0	0	0	0	0	0	0	0	186.988597297216	16.6662566519303	25.3850465718861	0	0	0	0	0	0	0	0	0	0	0	0	0	0	0	0	0	0	0
Assembly-10155-SUB-0.1-ITER-20-RawMergedAbrolhos_Seq_214	0	0	0	0.333333333333333	0.0769230769230769	0	0	4.66673617786901	0.125	0.25	0	4.46622783107184	1.65340909090909	0	0	0	19.3760287785205	216.551068993219	0	8.69307055290955	0	1	0	0	0	0	0	123.19735610764	0	0	0	0	0	0	0	0	0.5	0	0.5	2.33333333333333	0	0	0.333333333333333	0	0	0	0	0	0
Assembly-10155-SUB-0.1-ITER-20-RawMergedAbrolhos_Seq_311	0	0.0769230769230769	0.125	0	0	0	0	0	0	0	0	0.5	0	0.5	0	0	0	10.2977496877974	0	0	0.2	0	0	0	0	0	0	22.8113617586627	1	0	0.1	0	0	0	0	0	0	0	0	0	0	0	0	0	0	0	0	0	0
Assembly-10155-SUB-0.1-ITER-20-RawMergedAbrolhos_Seq_320	0	0	0	0	0	0	0	0	0.25	0	0	2.1	0	0	0	0	4.68253968253968	53.3534527245216	0	0	0	0	0.25	0	0	0	0	64.1163896362265	4.4875	4	2.81666666666667	0	0	0	0	0.5	0	0	0	0	0	0	0	0	0	0	0	0	0
Assembly-10155-SUB-0.1-ITER-20-RawMergedAbrolhos_Seq_327	0	0	0	0	0	0	0	0	0	0	0	66.9515234847353	0.5	1	0	0	253.227462198054	302.466449664543	0.333333333333333	0	4.06960702617621	1.87435897435897	4.35	0	0	0.333333333333333	0	175.085881582269	99.8718089528145	72.8155983212429	0	0.2	0	0	0	0	0	0	0	0	0	0	0	0	0	0.333333333333333	0	0	0
Assembly-10155-SUB-0.1-ITER-20-RawMergedAbrolhos_Seq_373	0	0	0	0	0.433333333333333	0.2	0	0.2	0	0.5	0.166666666666667	49.9932069677846	0.5	0.166666666666667	0	0.5	165.22100579794	92.9556665813711	0.833333333333333	0	0	32.9660001861318	0.25	0	0	0.0666666666666667	0	150.814113194071	2	38.1261146059097	0.25	0	0.166666666666667	0	0	0.969047619047619	0.166666666666667	0.392857142857143	0	0	0	0	0	2.59429824561404	0	0	0	0.333333333333333	0
Assembly-10155-SUB-0.1-ITER-20-RawMergedAbrolhos_Seq_413	0	0	0.166666666666667	0.166666666666667	0	0	0	0	0	0	4.5	2.95822991822992	0	0	0	0	10.4112107200755	5.05415744706244	2.7	0.2	0	1.85833333333333	0.333333333333333	0	0	1.05	0	50.8250724539111	2.15112913514448	9.8419172330937	0	0	0	0	0	4.4	0	0	0	1.45	0	0	0	0	0	0	0.366666666666667	0	0
Assembly-10155-SUB-0.1-ITER-21-RawMergedAbrolhos_Seq_397	0	0	0	0	0	0	0	0	0	0.25	0.333333333333333	0	0	0	0	0.2	0	0	0.5	0	0	0	0	0	0	0	0	13.4298866709081	0	0	0.5	0	0	0.783333333333333	0	1.42857142857143	0	0	0	0.583333333333333	0	0	0	0	0.2	0	0.333333333333333	0	0
Assembly-10155-SUB-0.1-ITER-22-EA_tenuis_DNA_SISPA_Seq_19	0	0	0.2	0	0	0.2	0	1892.65531241982	1.16666666666667	1	0	0	0	0	0	1.33333333333333	0	27.0299474177858	0	11.7766233766234	84.5466513051522	0	123.548047064704	0	0	0	0	95.8558118902413	0	0	0	1	4	3.56344211344211	7.06090950065374	1	3	6.73333333333333	0.491666666666667	0.333333333333333	0	0	0.142857142857143	0	0.792857142857143	9.21247086247086	0	0	0
Assembly-10155-SUB-0.1-ITER-22-EA_tenuis_DNA_SISPA_Seq_21	0	0	0	0	0	0	0	715	0	0	0	0	0	0	0	0	0	0	0	0	0	0	0	0	0	0	0	0	0	0	0	0	0	0	0	0	0	0	0	0	0	0	0	0	0	0	0	0	0
Assembly-10155-SUB-0.1-ITER-22-EA_tenuis_DNA_SISPA_Seq_36	0	0	0	0	0	0	0	520.279265094907	0.0256410256410256	0	0.3	0	0	0	0	0	0	0.25	0	0	0.25	0.238412698412698	0	0	0	0.0434782608695652	0	0	0	0.25	0.125	0.191666666666667	0	0	0	0	0	0	0	0.03125	0	0	0	0	0	0	0	0	0
Assembly-10155-SUB-0.1-ITER-22-EA_tenuis_DNA_SISPA_Seq_66	0	0	0	0	0	0	0	476.963619143128	0	0	0	2	0	1	2	2	9.21557659208262	54.0910644767926	1	3.14285714285714	2.4	10.3611111111111	2.78333333333333	0	0	0	0	33.968253968254	7.00742574257426	0	1	0.5	0	0	0	6.6219512195122	0	0	0	0	1	0	0	0	0	0	0	0	0
Assembly-10155-SUB-0.1-ITER-22-EA_tenuis_DNA_SISPA_Seq_69	0	0	2.57979797979798	0	0.0909090909090909	0	0	750.683160047863	0	0.25	1.47194374825954	35.2774869685679	7.53931607964335	4.88936705770518	11.5475713194199	0	105.064592474949	152.443169288085	3.51307189542484	9.90830681554534	8.21768011873944	12.729375732245	0	0	0	0.253968253968254	0	67.4518980251121	10.6625400787845	9.93524683146179	6.56872294372294	3.34081196581197	0	0	0	0.333333333333333	0	0	0.767857142857143	7.02865709352905	0	0.0909090909090909	0	0.333333333333333	0	0	0.290909090909091	0.361111111111111	0
Assembly-10155-SUB-0.1-ITER-22-EP_damicornis_LN2_SISPA_Seq_65	0	0	0	0	0	0	0	0	0	0	0	0	0	0	0	0	0	0	0	0	0	0	0	0	0	0	0	0	0	0	0	0	0	0	0	0	0	0	0	0	0	0	0	0	0	0	0	0	0
Assembly-10155-SUB-0.1-ITER-22-EP_damicornis_NLN_SISPA_Seq_69	0	0	0	0	0	0	0	0	0	0	0	0	0	0	0	0	0	0	0	0	0	0	0	0	0	0	0	0	0	1.16666666666667	0	1	0	0	0	0	0	0	0	0	0	0	0	0	0	5.33333333333333	0.333333333333333	0	0
Assembly-10155-SUB-0.1-ITER-22-RawMergedAbrolhos_Seq_332	0	0	0	0	0	0	0	0	0	0	0	0.5	0	0	0	0	0	0	0	0	0	0	0	0	0	0	0	29.7214117356285	0	0	0	10.1488426293766	0	0.25	0	0	0	0	0	0	0	0	0	0	0	0	0.333333333333333	0	0
Assembly-10155-SUB-0.1-ITER-22-RawMergedAbrolhos_Seq_338	0.5	0	0	0	0	0.5	0	0	0	0	0	6.37895289710706	1.23253968253968	0	0	1.41035353535354	34.6171273489213	27.1266718501479	0.333333333333333	4.38026407474887	0	0	0	0	0	0.333333333333333	0	19.4778461374457	0	6.55687953082659	0	0	0	0.5	0	0	0	0	0	4.57079831932773	0.111111111111111	0	0	0	0	0	0	0	2
Assembly-10155-SUB-0.1-ITER-22-RawMergedAbrolhos_Seq_421	0	0	0	0	0	0	0	0.876190476190476	0	0	0	0.142857142857143	0	0	0	0	3.14761904761905	2.5	0	0	0	0.676190476190476	0.9	0	0	0	0	19.2994688303771	0	1.05	0.533333333333333	0	0	0	0	0	0	0	0	0	0	0	0	0	0	0	0	0	0
Assembly-10155-SUB-0.1-ITER-23-EA_tenuis_DNA_SISPA_Seq_26	0	0	0	0.142857142857143	0	0	0	354.082353311601	0	0	2	5.75804029018741	1	0	1.17142857142857	0.0769230769230769	7.76073245368196	30.5971533982429	0	1.91666666666667	2.51714770797963	9.65188712886674	8.39893428585097	0	0	0	0	15.3799270814025	0	3.68579881316978	3.810699575182	0	0	2	0	4.35714285714286	2	0	0	2	0	0	0	1	0	0	0.333333333333333	0	1
Assembly-10155-SUB-0.1-ITER-23-EA_tenuis_DNA_SISPA_Seq_3	10.984216012017	0	0	0	0	0	0	1891.06792358175	0	0	5.07142857142857	17.6098094391566	1.65503663003663	0	9.91836911919792	3.39458689458689	130.397642263869	237.954078996073	7.78539166344044	1.71680529615312	2.62385482193532	9.7204790045901	17.4867822109312	0	0	0	0	208.757902337924	13.2257847311289	22.7720248644407	13.2227097262487	1.11666666666667	0	0	0	0	0	0	0	1.04545454545455	0	0	0	0	0	0	5	0	0
Assembly-10155-SUB-0.1-ITER-23-EBur_Rasa2012_Seq_20	0	0	0	0	0	0	0	0	0	0	0	184.676524093879	0	0	0	0	0.5	0	0	0	0	0	0.25	0	0	0	0.0454545454545455	0	0	0	0	0	0	0	0	0	0	0	0	0	0	0	0	0	0	0	0	0	0
Assembly-10155-SUB-0.1-ITER-23-EP_damicornis_LN2_SISPA_Seq_33	0	0	0	0	0	0	0	68.1049804165224	0	0	0	0.5	0.5	5.225	8.85438572204744	6.49735231956435	47.1055297855305	85.9752629371686	0	8.81660629140555	3.96913956150587	5.79298298339669	4.94827783517712	0	0	0	0	31.7347922613392	4.56629261552024	20.0477732186661	0	0.25	0.0889328063241107	0.222222222222222	0.0555555555555556	0	0.5	0.125490196078431	0	3.98551962592218	0.111111111111111	0	0	4.72887762090128	0.0625	0	3.52490553029346	0	0
Assembly-10155-SUB-0.1-ITER-23-RawMergedAbrolhos_Seq_256	0	0	0	0	0	0	0	0	0	0	1.41213374344953	14.3121455122712	0	0	0.5	0	110.317855764086	222.248176359044	0	4.65390202738316	16.2710361160373	6.63838943067666	0.833333333333333	0	0	0	0	133.473032695752	21.0327798020847	7.42654693468463	0	0.166666666666667	0	0	0	0	0	0	0	0	0	0	0	0.803968253968254	0	0	0	0	0
Assembly-10155-SUB-0.1-ITER-23-RawMergedAbrolhos_Seq_279	0	0	0.333333333333333	0	0	0	0	0	0	0	0	20.3030754814598	9.26796558704454	3	9.85312247302741	8.39285714285714	64.2010052560642	277.701397976595	0	22.8308631375517	20.9774141658406	14.8590700529735	8.08728614008898	0	0	2.66847826086957	0	170.906849485753	15.6619851267047	15.6458342743702	4.04347826086957	1.59166666666667	0	0	0	0	0	0	0.25	0	0	0	0	0.5	0.5	0	1.03333333333333	3	0
Assembly-10155-SUB-0.1-ITER-23-RawMergedAbrolhos_Seq_3	0.05	1.94285714285714	33.0211002924099	17.7051587301587	3	0.921861471861472	0	2.17424242424242	0	0.957393483709273	15.4891423761494	1474.1994456692	0.633766233766234	1.83333333333333	1.41666666666667	1.99166666666667	17334.6487359616	401.62043571192	1.59583333333333	22.5872762914595	56.2611401420999	205.204034265655	32.2594082634392	0	0	19.7664549216939	0	382.814700808323	824.728816416232	700.967764207016	0.740909090909091	0.1	0.0277777777777778	8.78571428571428	0.176874003189793	1.025	19.8798701298701	0	0.909523809523809	0.690909090909091	1.24285714285714	2.51025641025641	0.59082674571805	0.994755244755245	0.366666666666667	0.65	0.766666666666667	1	0.48238416988417
Assembly-10155-SUB-0.1-ITER-23-RawMergedAbrolhos_Seq_323	0	1	0.333333333333333	2	0	0.0909090909090909	0	0.333333333333333	0	0	0.333333333333333	59.3259199099693	6.81524766573554	5.22139506520312	27.1551737080555	0.25	395.760494891999	664.875260586139	1.16666666666667	11.6954461786236	10.6126036259725	43.843638594243	0	0	0	10.8433008756265	0	409.457923777861	88.31840519561	32.3072672558428	1.61666666666667	1.33333333333333	0.40952380952381	0	0	0.25	0	0	0	2.95324264951462	0.5	1.16666666666667	0.25	0	0	0	0.5	0	0
Assembly-10155-SUB-0.1-ITER-24-EA_tenuis_DNA_SISPA_Seq_20	0	0	0	0	0	0	0	397.616649396897	0	0	0	2.07592482261427	0	0	3.14689281876062	0	16.1165417677022	52.3597110499828	0	0	0	30.8643154740016	3.0673451236907	0	0	0	0	67.3791593932309	3.46640159795077	2.17689570730544	0.5	0	0	0.166666666666667	0	0	0	0	0	0	0	0	0	0	0.0714285714285714	1.00252525252525	0	0	0
Assembly-10155-SUB-0.1-ITER-24-EA_tenuis_DNA_SISPA_Seq_24	0	0	0	0.342857142857143	0	0	0	647.939145001253	0	0	4.47058823529412	6.43080480278127	0	0	3.34722222222222	3.92519652761032	21.9316637627156	41.0468486834399	7.41002506265664	4.15811830101998	11.4296018275437	7.25326199530365	0	0	0	2.23076923076923	0	30.6608898511846	7.01605572815433	2.75008241758242	1.73133528265107	0.666666666666667	0	0	0	0	0	0	1	0	0	0	0	0	0	0	0	0	0
Assembly-10155-SUB-0.1-ITER-24-EA_tenuis_DNA_SISPA_Seq_43	0	0	0	0	0	0	0	542	0	0	0	0	0	0	0	0	0	0	0	0	0	0	0	0	0	0	0	0	0	0	0	0	0	0	0	0	0	0	0	0	0	0	0	0	0	0	0	0	0
Assembly-10155-SUB-0.1-ITER-24-EA_tenuis_DNA_SISPA_Seq_50	0	1	0	0.5	0	0	0	368.265587210883	0	0	1	22.5490749992404	15.653926828375	0.5	5.25021639926205	13.8181003207319	170.107820944548	178.760839236124	0.2	32.3069613222421	41.5194477552078	17.0624046023447	0.5	0	0	10.2953102453102	0	127.794892634095	0	18.5591254639813	0.366666666666667	17.5838345864662	0	0.476190476190476	0	0	0.333333333333333	0	0	9.73017950649529	0.333333333333333	0.4	1.16666666666667	0.194444444444444	0	0.125	0	0	0.833333333333333
Assembly-10155-SUB-0.1-ITER-24-EA_tenuis_DNA_SISPA_Seq_56	0	0	3.25027472527473	0	0	0	0	481.346914332322	0.0970204488692738	0	10.542297564187	0	1.5	0.25	12.8370464824066	17.95670995671	2.9349824470868	17.4176584522606	9.64285714285714	0.5	0	5.75039916105279	0	0	0	3.42509447600192	0	7.69440491780149	0	0	0	0	0	0.7	0	0	0	0	0	0	0	0	0	0.666666666666667	0	0	0	0.125	0
Assembly-10155-SUB-0.1-ITER-24-EPAB2011_Seq_33	0.111111111111111	0	0	0	0	0	0	0.267857142857143	0	0	0	0.5	0.25	0	0.5	0	0.333333333333333	0	0	0	0.5	0	0	0	0	0	0	0	0	0.5	0	0.45	0	0	0	0	0	0	0	0	0	0	0	0	0	0	0	0	0
Assembly-10155-SUB-0.1-ITER-24-EP_damicornis_LN2_SISPA_Seq_72	0.25	0	0	0	0	0	0	8.25	0	0	0.162337662337662	1.5	0.25	2	2.25	6.5	6.45930388219545	0	0	0	0	0	1	0	0	0	0	0	1.0046783625731	0	0	0	6.18247663183115	0	3.90815202336884	0	7.11875	0	2.48863636363636	0	1	0.188034188034188	0	0	0	0	0	1.625	1.74166666666667
Assembly-10155-SUB-0.1-ITER-24-EP_damicornis_NLN_SISPA_Seq_43	0.476190476190476	0	0	0	0	0	0.0555555555555556	0	0	0	0.160714285714286	1.06111111111111	0	0	0	0	7.83	9.82430201948864	0.25	0	0	0	0	0	0	0	0	0	0.666666666666667	1.75757575757576	0	0	0.0158454647256439	0.333333333333333	0	0.0128395061728395	1.2	0.5	0	0.024390243902439	0	0	0.0278097429996164	0	0.5	0	0	0	0.45978835978836
Assembly-10155-SUB-0.1-ITER-24-ESG2011_Seq_3	0	0	0.5	2.5	0	0	0	0	0	0	0	7.32033702816918	0	1	2	5.23225806451613	10.2281641282467	142.909806004393	0	0.5	0	2.76508178570446	0.5	0	0	0.333333333333333	0	49.9517759453703	10.5923138640944	0.583333333333333	0	0	0	0	0	0	1.5	0	0	0	0	0.342857142857143	0	0	0	0	1	0	0
Assembly-10155-SUB-0.1-ITER-24-RawMergedAbrolhos_Seq_257	0.333333333333333	0.1	0	0	0	0	0	0	0.0476190476190476	0	0	6.893294971141	0	0	0	0.25	51.1512412368425	173.989212601219	0	2.64860248622847	1.51848212186967	9.40170755768413	0	0	0	0	0	128.054163041465	5.61856293709701	8.75385990594828	0	0.75	0	0	0	0	0	0	0	0	0	0	0	0	0	0	0	0	0
Assembly-10155-SUB-0.1-ITER-24-RawMergedAbrolhos_Seq_343	0	0	0	0	0	0	0	0	0	0.125	0	0	0	0.2	0	0	0.333333333333333	0	0	0	0	0	0	0	0	0	0	0	0	2.36274294789002	0	0	0	0	0	0	0	0	0	0	0	0.166666666666667	0	0	0.174242424242424	0	0	0	0
Assembly-10155-SUB-0.1-ITER-24-RawMergedAbrolhos_Seq_354	0.333333333333333	0	0.25	0	0	0	0	0	0	0	0	8.33865336448683	0	0	2.58916666666667	1.0625	22.1970737101577	128.527096012254	2	0	0	1.09861111111111	0	0	0	0.333333333333333	0	73.4630663779669	29.1813527702984	20.9762837334723	0.5	0	0	0	0	0	0	0	0	0	0	0	0	0	0	0	0	0	0
Assembly-10155-SUB-0.1-ITER-25-EA_tenuis_DNA_SISPA_Seq_10	0	0	0	0	0	0	0	2981.29399120913	0	0	0	0	0	0	0	0	0	0	0	0	0	0	0	0	0	0	0	0	0	0	0	0	0	0	0	0	0	1	0	0	0	0	0	0	0	0	0	0	0
Assembly-10155-SUB-0.1-ITER-25-EA_tenuis_DNA_SISPA_Seq_67	0.333333333333333	0	0.5	0.5	0.0892857142857143	0	0	0	3.70655722846125	1.61111111111111	0	15.9066198944436	0.5	0.5	9.48389159005821	5.97394614342136	17.134679534918	37.1324036703602	0	12.2637693078685	0	0	9.01123200375729	0	0	0.6	0	62.9134149801576	0	7.05513391391579	0	0	0	1.12619047619048	0.5	0	5.22171349257858	0.5	3.06062443845463	0	0.0833333333333333	0	0.25	0.333333333333333	0	0	3.84421733621241	0.333333333333333	0.625
Assembly-10155-SUB-0.1-ITER-25-EA_tenuis_DNA_SISPA_Seq_9	0	0	0	0	0	0	0	2914.90391109846	0	0	0	0	0	0	0	0	0	15.5649855448857	0	0	0	0.5	0	0	0	0	0	32.2180493274371	0	0	8.5	0	0	0	0	0	0	0	0	0	0	0	0	0	0	0	0	0	0
Assembly-10155-SUB-0.1-ITER-25-RawMergedAbrolhos_Seq_219	0	0	0	0	0	0	0	86.0295663953336	0	0	0.125	0.266666666666667	0	0	0	0	4.98637418748732	530.736919048569	0.366666666666667	0	0.333333333333333	0	5.2930428121927	0	0	0	0	302.647591974097	56.6873903104979	10.4940150635273	2.58333333333333	6.5	0	0	0	1.25	0	0.25	0	0.5	0	0.333333333333333	0	0	0	0	0	0	0
Assembly-10155-SUB-0.1-ITER-25-RawMergedAbrolhos_Seq_360	0	0	0	0	0	0	0	6.80810754329357	0	0	0.4	2.26939212046712	0	0	0	1.25	14.6156840075892	0	0.666666666666667	0	1.16666666666667	0	3.6525950328466	0	0	0	0	0	0.333333333333333	0	0	0	0	0	0	0	0	0	0	0	0	0.166666666666667	0	0	0	0	0	0	0
Assembly-10155-SUB-0.1-ITER-25-RawMergedAbrolhos_Seq_40	0	0.1	0	0.283333333333333	0.2	0.172619047619048	0	0.652020202020202	0	0.196428571428571	0	0	0.342857142857143	0	4.47334448587402	0.791666666666667	0.833333333333333	21.7153854621495	0	0	0	0.5	0	0	0	0	0	4.60187625469948	0	1	0	0.1	0	0	0.124242424242424	0.325	0	0	0	0.1	0.1	0.176923076923077	0.0889328063241107	0.244755244755245	0	0.566666666666667	0.266666666666667	0.25	0.027027027027027
Assembly-10155-SUB-0.1-ITER-26-EFarol2011_Seq_34	0	0	0	0	0	0	0	0.1	0	0	0	0	0	0	0	0	0	30.5534802357998	0	0	0.0769230769230769	6.14293639688529	0.5	0	0	0	0	66.4018569845168	1.28571428571429	0.0909090909090909	0	0	0	0	0	0	0	0	0	0	0	0	0	0	0	0	0	0	0
Assembly-10155-SUB-0.1-ITER-26-EPAB2011_Seq_1	0	0	0	0	0	0	0	4.22333333333333	0	0	0	14.1251419032313	0	0.5	1.05357142857143	2.38730158730159	63.5703548693061	24280.5483043105	0	1.61052403158004	0	0.566666666666667	34.6315935584741	0	0	0.255555555555556	0	18436.819736336	72.4701812027188	38.3093206950478	33.5020087382632	24.3463581221215	0.134571378278472	0	0	0	0	0	0	0.132575757575758	0.113095238095238	0	0.305555555555556	0.0833333333333333	0	0	0	0	0
Assembly-10155-SUB-0.1-ITER-26-ESG2011_Seq_1	1.90277777777778	0.25	0.416666666666667	0	0	0	0	1	0	3.10263157894737	10.2466222887308	29.0655701059664	0.666666666666667	1.83333333333333	1	10.3739990256657	79.5472122658795	419.707918607197	0.743589743589744	10.1961526265299	6.16317860608051	0	9.51601308691821	0	0	0.583333333333333	0	648.346957945731	10.9565848690177	7.71025871878738	0.25	0.166666666666667	0	0	0	0	0	0	0	4.38691974691975	0	0	0.166666666666667	0	0.4	0	0.5	0	0.366666666666667
Assembly-10155-SUB-0.1-ITER-26-RawMergedAbrolhos_Seq_14	0	0	3.58968253968254	2.35277777777778	1	0	0	36.7167487684729	0	0	2.7319995546888	47.7309335040195	0	0	0.333333333333333	3.22354724441085	233.154750836622	135.104474535023	4.28571428571429	5.16098400000904	3.40585338641646	20.9752068303145	0	0	0	3.7948717948718	0	86.0207361858031	843.934611010837	646.389362363194	0	6.0375	0	0	0	0	0	0	0	0	0	0	0	0	0	0	0	0	0
Assembly-10155-SUB-0.1-ITER-26-RawMergedAbrolhos_Seq_394	0	0	0	0	0	0	0	109.181732222916	0	0	0	0.5	0	0.333333333333333	0	0.5	0	4.91375392347559	0	0	0.2	0	0	0	0	0.5	0	0	7.98662678121316	0	0	0	0	0.833333333333333	0	0	0.333333333333333	0	0	0	0	0.366666666666667	0	0.25	0	0.4	0	0	0
Assembly-10155-SUB-0.1-ITER-26-RawMergedAbrolhos_Seq_412	0	0	0	0	0	0	0	0	0	0	0	4.7111013986014	0	0	0	0	4.05033822411296	797.250097420269	0	0	0	0.0666666666666667	0	0	0	0	0	366.607758983508	0	0	8.91951691677498	7.66703851703852	0	0	0	0.0555555555555556	0	0.0454545454545455	0	0	0	0	0	0	0	0	0	1	0
Assembly-10155-SUB-0.1-ITER-26-RawMergedAbrolhos_Seq_7	0	0	1	0	0	0	0	0	0	0.5	0	586.602746938805	1	0	7	0.5	1553.64982234818	3442.95170150773	0	43.9665619810581	24.2219741526036	37.5348997671969	15.6792158945988	0	0	0	0	1868.11745782214	539.494884889802	646.40158597254	0	0.25	0	2	0	4.72727272727273	0	0.0416666666666667	0	1.91666666666667	0	0	0	0	0	0	0	0	0
Assembly-10155-SUB-0.1-ITER-27-EA_tenuis_DNA_SISPA_Seq_3	0	0	0	0	0	0	0	3883.72918201637	0	0	0	0	0	0	0	0	0	0	0	0	0	0	0	0	0	0	0	0	0	0	0	0	0	0	0	0	0	0	0	0	0	0	0	0	0	0	0	0	0
Assembly-10155-SUB-0.1-ITER-27-EA_tenuis_DNA_SISPA_Seq_58	0	0	0.183333333333333	0	0	0.166666666666667	0	640.221604304523	60	0	0.2	0	0	0	0	0	0.5	10.9352715814189	0.5	0.844298245614035	0	1	0	0	0	0.476811594202899	0	11.4389320457442	0.333333333333333	0	0	0.25	0	0	0	0.0476190476190476	0.5	0.0357142857142857	0	0	0	0.111111111111111	0.128571428571429	0	0.0285714285714286	0	0.139423076923077	0	0
Assembly-10155-SUB-0.1-ITER-27-EA_tenuis_DNA_SISPA_Seq_9	0	0	3.125	0.2	0	0	0	749.733864928979	0.2	0	0	61.2126469654725	9.79649604781184	1.75	26.5843729643474	10.8633560767893	207.91725918442	239.349468506881	2.11666666666667	45.699709848501	89.4242616268478	111.708264769827	28.8471169791921	0	0	1.45	0	277.291241442004	37.6627919854322	14.1184311347066	44.4494196051626	2	1.33333333333333	5.62222222222222	2.35	2.66847826086957	8.02206736353078	11.7208646616541	15.8881118881119	23.1060727964403	5.95	11.3857142857143	13.28	7.42857142857143	2.29166666666667	0	2.30952380952381	17.7757936507936	4.44444444444444
Assembly-10155-SUB-0.1-ITER-27-EP_damicornis_LN2_SISPA_Seq_6	0	0	0	0	0	0	0	1	0	0	0	0	0	0	0	0	0.5	0	0	0	0	0	0	0	0	0	0	0	0	0	0	0	0	0	0	0	0	0	0	0	0	0	0	0	0	0	0	0	0
Assembly-10155-SUB-0.1-ITER-27-EP_damicornis_NLN_SISPA_Seq_36	0	0.167832167832168	0.1	0	0.0476190476190476	0	0	19.0728696739038	1.80815840506243	0.583333333333333	4.17378191856453	45.9441982033285	6.67643701801893	1.03333333333333	0	0	130.760051170083	203.529974284672	0.916666666666667	43.6275997328055	146.774584290295	90.4445417372233	44.509415753436	0	0	0.154761904761905	0	178.298084319848	56.5606975297002	12.7698774094689	0.883333333333333	10.0263401572133	0	0.166666666666667	0.583333333333333	0.25	0	0.5	0	0.5	0	0.969298245614035	1.03333333333333	0.111111111111111	0	0	0	0.333333333333333	0.642857142857143
Assembly-10155-SUB-0.1-ITER-27-RawMergedAbrolhos_Seq_169	0	0	0	0	0	0	0	0	0	0	0	0	0	0	0	0	0	0	0	0	0.333333333333333	1.91666666666667	0	0	0	0	0	0	0	0	0	1.16666666666667	0	0	0	0	0	0	0	0	0	0	0	0	0	0	0	0	0
Assembly-10155-SUB-0.1-ITER-27-RawMergedAbrolhos_Seq_292	0	0	0	0	0	0	0	0	0	0	0	7.69486795998809	0	0	0	0	2.00697494674487	0	0	0	3.26913919413919	1.79664570230608	0	0	0	0	0	3.17535986858877	0	0	0	0	0	0	0	0	0	0	0	0	0	0	0	0	0	0	0	0	0
Assembly-10155-SUB-0.1-ITER-28-EA_tenuis_DNA_SISPA_Seq_2	0	0	0.142857142857143	0	0	0	0	1142.61235346861	0	0	0.458333333333333	5.04285714285714	0	0	0	0	23.9757241393714	427.642683791025	0.866666666666667	1.41666666666667	0.333333333333333	28.7605358337667	25.8620499417826	0	0	0	0	185.734804252187	83.5801364942271	35.2923952064196	1.16666666666667	10.3333333333333	0	0	0	0.25	0	0.25	0	0	0	0.333333333333333	0	0	0	0	0	0	0
Assembly-10155-SUB-0.1-ITER-28-EA_tenuis_DNA_SISPA_Seq_40	0	0	1	0.5	0	0	0	1638.66593550987	0	0	0	2	0	0	0	0	13.8260869565217	10.7647058823529	0	0	0	0	1	0	0	0	0	0	0	2	1	1.375	0	0	0	0	0	0	0	0	0	0	0	0	0	0	0	0	0
Assembly-10155-SUB-0.1-ITER-28-RawMergedAbrolhos_Seq_358	0	0	0	0	0	0	0	0.870714416302651	0	0	0	0	0	0	0.0833333333333333	0	0	0	0.166666666666667	0	0	0	0	0	0	0	0	0	0	0	0	0.111111111111111	0.0909090909090909	0.0476190476190476	0	0	0	0	0	0	0	0	0	0	0	0	0	0.333333333333333	0
Assembly-10155-SUB-0.1-ITER-28-RawMergedAbrolhos_Seq_391	0	0	0	0	0	0	0	0	0	0	0	0	0	0	0	0	0	0	0.333333333333333	0	0	0	0	0	0	0	0	0	0	0	0	0	0	0	0	0	0	0	0	0	0	0	0	0	0	0	0	0	0
Assembly-10155-SUB-0.1-ITER-28-RawMergedAbrolhos_Seq_397	0	0	0	0	0	0	0	5.50476190476191	0	0	0	0.142857142857143	0	0	0	0	0.347222222222222	1	0	0	0	0.325	0	0	0	0	0	0	2.86666666666667	4.13214285714286	3.66908369408369	2.11031746031746	0	0	0	0	0	0	0	0	0	0	0	0	0	0	0	0	0
Assembly-10155-SUB-0.1-ITER-28-RawMergedAbrolhos_Seq_406	0	0	0	0	0	0	0	0	0	0	0	27.2305095891125	1	0	0	0	75.3926432612183	172.970633561032	0.533333333333333	1.7	0.2	0.583333333333333	7.33333333333333	0	0	0.333333333333333	0	98.4162409304675	0.166666666666667	11.4177705627706	2.23333333333333	0.366666666666667	0	0	0	0	0	0	0	0	0	0	0	0	0	0	0	0	0
Assembly-10155-SUB-0.1-ITER-29-EA_tenuis_DNA_SISPA_Seq_61	0	0	0	0	0	0	0	976.85825163128	0	0	0	0	0	2	1	0	1.44165452100792	57.41143290779	1	0	0	3.63617395729469	2.2	0	0	0	0	68.2544407217215	0	2.14835164835165	44.5316259004422	7.97222222222222	0	0	0	0	0	0	0.0833333333333333	0.333333333333333	0	0	0	0	0	0	0	0	0
Assembly-10155-SUB-0.1-ITER-29-EP_damicornis_LN2_SISPA_Seq_65	0	0	0	0	0	0	0	0	0	0	0	0	0	0	0	0	1	0	0	0	0	0	0	0	0	0	0	0	0	0	0	0	0	0	0	0	0	0	0	0	0	0	0	0	0	0	0	0	0
Assembly-10155-SUB-0.1-ITER-29-EP_damicornis_NLN_SISPA_Seq_65	0	0	0	0	0	0	0	0	0	0	0	1	0	0	0	0	2	0	0	0	0	0	0	0	0	0	0	0	0	0	0	0	0	0	0	0	0	0	0	0	0	0	0	0	0	0	0	0	0
Assembly-10155-SUB-0.1-ITER-29-ESG2011_Seq_9	0	0	0	0	0	0	0	0	0	0	0	0.4	0	0	0	0	0.278943278943279	0	0.25	0	0	0.166666666666667	0.5	0	0	0.0769230769230769	0	0	0.2	0	0	0	0	0	0.037037037037037	0	0	0	0	0	0	0	0	0	0	0	0	0	0
Assembly-10155-SUB-0.1-ITER-29-RawMergedAbrolhos_Seq_288	0	0	0	0	0	0	0	0	0	0	0	0	0	0	0	0	0	0	0	0	0	0	0	0	0	0	0	0	0	0	0	0	0	0	0	0	0	0	0	0	0	0	0	0	0	0	0	0	0
Assembly-10155-SUB-0.1-ITER-29-RawMergedAbrolhos_Seq_403	0	0	0	0	0	0	0	0	0	0	0	9.19576778431061	4	0	1.28941798941799	2.04761904761905	6.43281975991337	31.5387599993126	0	2.0289645442277	0	0	0	0	0	0	0	1	0.1	3.36347288935465	0.333333333333333	0.111111111111111	0	0.025	0	0	0	0	0	0	0	0	0	0	0	0	0.0833333333333333	0	0
Assembly-10155-SUB-0.1-ITER-3-EA_tenuis_DNA_SISPA_Seq_55	0	0	0.5	0.290909090909091	0	0	0	1.95757575757576	0.0454545454545455	0.611111111111111	0	0.5	0	1.80681818181818	16.0456837925915	0	0	0	0	0	0.666666666666667	12.356959310588	8.1758827617651	0	0	0.166666666666667	0	6.17411721383998	0.766666666666667	12.8687991211726	0.416666666666667	0.2	0	0.233333333333333	0.0333333333333333	0.205288175876411	0	0.0555555555555556	0	0.333333333333333	0	0.176923076923077	0	0.424242424242424	0	0.0757363253856942	0.2	0	0
Assembly-10155-SUB-0.1-ITER-3-EA_tenuis_DNA_SISPA_Seq_62	0	0	0.5	0	0	0	0	34.024761115256	0	0	0.333333333333333	0	0	0.5	3.42505007150761	0.5	34.9974783086171	13.7645027048478	0.5	0	14.584301954943	21.3667220892449	11.2559490101242	0	0	0	0	29.7494803824979	6.40565643944027	4.89957111829963	1.2	2.21666666666667	0	0	0	1.38888888888889	0	1.3875	0	1	0	0	0.666666666666667	0	0.333333333333333	0	4.83333333333333	0	0.333333333333333
Assembly-10155-SUB-0.1-ITER-3-EA_tenuis_DNA_SISPA_Seq_67	0	0	0.2	0	0	0.2	0	541.473649651998	4	0	0	0	0	2	0.333333333333333	0	2.89502164502165	17.3003833567087	0	0	49.20349343593	0.333333333333333	46.795875619255	0	0	0	0	67.3048683086696	0	0	0	0	1.5	0	2.61494874266604	0	2	0	0.2	0	0	0	0.142857142857143	0.5	0.542857142857143	0	0	0	0
Assembly-10155-SUB-0.1-ITER-3-EA_tenuis_DNA_SISPA_Seq_8	0.715266106442577	0.125	0.25	0.833333333333333	0.210207336523126	0.615079365079365	0	374.713187574292	0	0	0.733333333333333	104.102289556983	0	11.3301009835546	29.5039405700319	23.3952915776998	237.106794551348	184.362818609558	16.1016923964595	34.0935275251731	47.7713472643805	69.7549394569132	0	0	0	2.31269841269841	0	281.109171046462	0	45.9244542450794	1.17619047619048	0.726190476190476	0	0.405357142857143	1.29484861543685	0	14.4591741591742	0.333333333333333	0.610714285714286	1.39285714285714	6.17380952380952	0.774242424242424	15.9223887223887	0.111111111111111	1.40717517776341	0.662337662337662	0.357575757575758	0.3125	0
Assembly-10155-SUB-0.1-ITER-3-EBur_Rasa2012_Seq_7	0	0	0	0	0	0	0	0	0	0	0	2199.68328529818	0	0	0	0	0	0	0	0	0	0	0	0	0	0	0	0	0	0	0	0	0	0	0	0	0	0	0	0	0	0	0	0	0	0	0	0	0
Assembly-10155-SUB-0.1-ITER-3-RawMergedAbrolhos_Seq_1	0	0	2	0	0	0	0	0	0	1	0.916666666666667	580.183773385596	1.83333333333333	0	10.6760685135298	11.5918964076859	3461.98367276972	185.375972129184	7.36363636363636	83.1041223487904	102.097466854505	80.1015330835756	70.6191459790414	0	0	1	0	80.3740367641093	13911.4556035713	12201.4844633713	25.8541355808286	28.661010826618	0	0	0.253968253968254	1.00757575757576	1	0.125	0	0.666666666666667	1	0	0	0.2	0	0	0.3	0.4375	0
Assembly-10155-SUB-0.1-ITER-3-RawMergedAbrolhos_Seq_114	0	0	0	0	0	0	0	0	0	0	0	0	0	0	0	0	0	0	0.333333333333333	0	0	0	0	0	0	0	0	0	0	0	0	0.25	0	0	0	0.833333333333333	0	0.0416666666666667	0	0	0	0	0	0	0	0	0	0	0
Assembly-10155-SUB-0.1-ITER-3-RawMergedAbrolhos_Seq_178	0	0	0	0	0	0	0	1.86464964773788	0	0	0	3.84704270850115	0	0	0	0	0	86.437152275445	0	0	0	0.69047619047619	0.194444444444444	0	0	0	0	201.144976145199	0.916666666666667	0	0.626388888888889	0.598351648351648	0	0.142857142857143	0.142857142857143	0	0	0	0	0.0909090909090909	0	0	0	0	0	0	0	0	0
Assembly-10155-SUB-0.1-ITER-3-RawMergedAbrolhos_Seq_200	0	0	0	0	0	0	0	0	0	0	0	0	0	0	0	0	0	0	0	0	0	0	0	0	0	0	0	0	0	1.16666666666667	0	0	0	0	0	0	0	0	0	0	0	0	0	0	0	0	0	0	0
Assembly-10155-SUB-0.1-ITER-3-RawMergedAbrolhos_Seq_290	0	0	0	0	0	0	0	0.2	0	0	0.142857142857143	0	0.0588235294117647	0	0	0	0	0.5	0.1	0	0.111111111111111	0.68452380952381	0.333333333333333	0	0	0.142857142857143	0	0	0.333333333333333	0	0	0	0	0.125	0	0	0.166666666666667	0	0	0	0	0	0	0	0	0	0	0.1	0.05
Assembly-10155-SUB-0.1-ITER-3-RawMergedAbrolhos_Seq_362	41.3272632488318	0	0	0	0	0	0	37.65205892668	0	0.5	3.09112473705208	12.6127468245734	8.81926406926407	1.74285714285714	5.67845975640683	8.51359910147634	26.944947056816	184.609486258786	0	1.47568445988934	6.20949503534553	6.56870129701097	2.90327260458839	0	0	0.25	0	335.230335748542	13.6422291764741	3.46941445840845	0	1.33333333333333	0	0	0	0	0	0	0	0	0	0	0	0	0	0	0	0	0.2
Assembly-10155-SUB-0.1-ITER-3-RawMergedAbrolhos_Seq_393	0	0	0	0	0	0	0	0	0	0	0	3.03177443982813	0	0	0	0	30.2288885952619	0	0	0	0	0.25	0	0	0	0	0	0	0	8.7432667962318	0	0	0	0	0	0	0	0	0	0	0	0	0	0	0	0	0	0	0
Assembly-10155-SUB-0.1-ITER-30-EA_tenuis_DNA_SISPA_Seq_38	0	0	0	0	0	0	0	1496.95360819838	0	0	0	0	0	0	0.25	0.125	0	0	0	1.28888888888889	5.8555353660867	0	6.02645393589692	0	0	0	0	0	0	0	0	0.21978021978022	0	0	1	0	0	1	0.142857142857143	0	0	0	0	0	0	0	0	0	0
Assembly-10155-SUB-0.1-ITER-30-EA_tenuis_DNA_SISPA_Seq_39	1	0.666666666666667	0.342857142857143	0	0.325	0.444444444444444	0	734.158254163839	0.166666666666667	0.25	2.16666666666667	45.2597139010788	6.91507529559107	5.98571428571429	21.6325061916078	3.63434888125291	143.920084219113	872.413835661454	3.16666666666667	59.965365378617	42.4569975841252	73.7182245319615	23.8127462934881	0	0	6.14166666666667	0	359.898856934948	27.3677775628585	44.4861992057467	28.1881057480267	17.4063656280171	0	0.583333333333333	0	4.73603541599201	0	0	0	43.2222238548051	11.5857142857143	1.75	1.91666666666667	10.9083321732065	1.33333333333333	0.583333333333333	3.1433287701241	8.04918137418137	6.19285714285714
Assembly-10155-SUB-0.1-ITER-30-EA_tenuis_DNA_SISPA_Seq_5	0	0	4.05238095238095	3	0	0	0	1738.46698461814	0	0	15.1336400441664	26.4746903105293	14.621175793057	3.16709956709957	32.6323091568439	25.4854195366677	133.427215032025	236.694757729156	3.57692307692308	31.6874694078345	13.7116572894087	26.1949711663674	8.13746134780646	0	0	7.95538709656357	0	252.241731984956	32.5847966368099	28.3207501902215	9.03521234512614	0	0	0	0	2.14285714285714	2.18181818181818	6.03030303030303	2.9	3.47133169427474	0.45	0.790909090909091	0	0	0	0	0	4.52777777777778	0
Assembly-10155-SUB-0.1-ITER-30-EBur_Rasa2012_Seq_33	0	0	0	0	0	0	0	0	0	0	0	642.034269048347	0	0	0	0	0	0	0	0	0	0	0	0	0	0	0	0	0	0	0	0	0	0	0	0	0	0	0	0	0	0	0	0	0	0	0	0	0
Assembly-10155-SUB-0.1-ITER-30-EP_damicornis_LN2_SISPA_Seq_74	0	0	0	0	0	0	0	0	0	0	0	0	0	0	0	0	0	0	0	0	0	0	0	0	0	0	0	0	0	0	0	0	0	0	0	0	0	0	0	0	0	0	0	0	0	0	0	0	0
Assembly-10155-SUB-0.1-ITER-30-RawMergedAbrolhos_Seq_250	0	0	0	0	0	0	0	0	0	0	0	13.6666666666667	0	0	0	0	29.3280653337088	258.409928028594	0	0	0	4	1	0	0	0	0	541.251721851165	19.1883116883117	147.587135341942	0	0.5	0	0	0	0.25	0	0	0	0.5	0	0	0	0	0	1	0	0	0
Assembly-10155-SUB-0.1-ITER-30-RawMergedAbrolhos_Seq_323	0	0	0	0	0	0	0	0	0	0	0	0	0	0	0	0	3.01782595802321	0	0	4.324074340227	0	0	0.5	0	0	0	0	0	0.5	0	0.5	0	0	0	0	0	0	0.5	0	0	0	1	0	0	0	0	0.25	0	0
Assembly-10155-SUB-0.1-ITER-30-RawMergedAbrolhos_Seq_33	0	0	0	0	0	0	0	147.475136266327	0	0	0	0.0714285714285714	0	0.25	0	0	11.6262829275987	3164.21064364734	11.3412698412698	1	0.0769230769230769	29.7084630286636	17.9640052410352	0	0	0	0	2520.24312738147	8.80337415985317	10.9323412133986	114.114871774705	0.5	0	0.116883116883117	0.166666666666667	0	0	0	0	0	0	0	0	0	0.142857142857143	0	0	0	0
Assembly-10155-SUB-0.1-ITER-30-RawMergedAbrolhos_Seq_332	0	0	0	0	0	0	0	0	0	0	0	0	0	0	0	0	0	37.879518072289	0	0.5	0	1.16666666666667	3	0	0	0	0	32.1891891891891	0	0	0	0	0	0	0	0	0	0	0	0	0	0	0	0	0	0	1	0	0
Assembly-10155-SUB-0.1-ITER-31-EBur_Rasa2012_Seq_43	0	0	0	0	0	0	0	0	0	0	0	217.889204142691	0	0	0	0	0	0	0	0	0	0	0	0	0	0	0	0	0	0	0	0	0	0	0	0	0	0	0	0	0	0	0	0	0	0	0	0	0
Assembly-10155-SUB-0.1-ITER-31-EFarol2011_Seq_29	0	0	0	0	0	0	0	17.9246031746032	0	0	0	0	0	0	0	0	0	109.542402765139	0	0	0	0	0.6	0	0	0	0	96.9487964374584	2.1202380952381	0.533333333333333	2.3	0.875	0	0	0	0	0	0	0	0	0	0	0	0	0	0	0	0	0
Assembly-10155-SUB-0.1-ITER-31-EP_damicornis_NLN_SISPA_Seq_27	0	0	0	0	0	0	0	0	0	0	0	0	0	0	0	0	0	0	0	0	0	0	0	0	0	0	0	0	1	0.5	0	6.66666666666667	0	0.666666666666667	2	1	0	0	0	0	0.642857142857143	0	0	0	1	0	0	0	0
Assembly-10155-SUB-0.1-ITER-31-EP_damicornis_NLN_SISPA_Seq_44	0	0	0	0	0	0	0	0	0	0	0	0	0	0	0	0	0	0	0	0	0	0	0	0	0	0	0	0	0	0	0	0	0	0	0	0	0	0	0	0	0	0	0	0	0	0	0	0	0
Assembly-10155-SUB-0.1-ITER-31-RawMergedAbrolhos_Seq_172	0	0	0	0	0	0	0	8.63096348096348	0	0	0	0	0	0	0	0	0.791666666666667	0	0	0	0	0.416666666666667	1	0	0	0	0	43.2448536440057	0.285714285714286	0.424242424242424	13.2231144392493	10.7795260742841	0	0	0	0	0	0	0	0	0	0	0	0	0	0	0	0	0
Assembly-10155-SUB-0.1-ITER-31-RawMergedAbrolhos_Seq_212	0	0	0	0	0	0	0	0	0	0	0	0.5	0	0	3	2.33333333333333	11.2883550791168	178.545227390998	0	0	0	0	7.375	0	0	1	0	30.6178735299981	0	0	0.125	0	0	0	0	0	0	0	0	0	0	0	0	0.666666666666667	0	0	0	0	0
Assembly-10155-SUB-0.1-ITER-31-RawMergedAbrolhos_Seq_338	0	0	0.25	0	0	0	0	5.95789857765509	0	0	0	26.6567847100206	0	0	1.1350347107323	0	114.983139622036	117.54207786293	0	2.13438735177866	1.48269418132629	1.55200382257216	0	0	0	0.333333333333333	0	121.051511871802	25.3053661123642	15.0194420209364	0	2	0	0	0	0	0	0	0	0	0	0	0	0	0	0	0	0	0
Assembly-10155-SUB-0.1-ITER-31-RawMergedAbrolhos_Seq_339	0	0	0	0	0	0	0	0	0	0	0	0	0	0	0	0	3.63201197292812	69.8663830948033	0.333333333333333	0	0	0	0	0	0	0	0	54.638148915284	0	1.57641727092947	0	0	0	0	0	0	0	0	0	0	0	0	0	0	0	0	0	0	0
Assembly-10155-SUB-0.1-ITER-32-EA_tenuis_DNA_SISPA_Seq_41	0	0	0	0	0	0	0	499	0	0	1	0	0	0	0	0	0	0	0	0	0	0	0	0	0	0	0	0	0	0	0	0	0	0	0	0	0	0	0	0	0	0	0	0	0	0	0	0	0
Assembly-10155-SUB-0.1-ITER-32-EA_tenuis_DNA_SISPA_Seq_69	0	0	0	0	0	0	0	324	0	0	0	0	0	0	0	0	0	0	0	0	0	0	0	0	0	0	0	0	0	0	0	0	0	0	0	0	0	0	0	0	0	0	0	0	0	0	0	0	0
Assembly-10155-SUB-0.1-ITER-32-EP_damicornis_LN2_SISPA_Seq_61	0	0	0	0	0	0	0	0	0	0	0	0	0	0	0	0	0	0	0	0	0	0	0	0	0	0	0	0	0	0	0	0	0	0	0	0	0	0	0	0	0	0	0	0	0	0	0	0	0
Assembly-10155-SUB-0.1-ITER-32-RawMergedAbrolhos_Seq_313	0.0434782608695652	0	0	0	0	0	0	0	0	0	0	0	0.0909090909090909	0.2	0	0.5	0	18.8317296478734	0	3.16684512243336	0.0833333333333333	4.61519592199903	0.142857142857143	0	0	0	0	29.9294887365398	0	6.34079096467776	0	0	0	0	0	0	0	0	0	0.311111111111111	0	0	0	0.0625	0	0.0909090909090909	0	0	0.0666666666666667
Assembly-10155-SUB-0.1-ITER-32-RawMergedAbrolhos_Seq_401	0	0	0	0	0	0	0	0	0	0	0	0.5	0	0	0	0	0	0	0	0	0	0.333333333333333	0	0	0	0	0	0	0	0	0	0	0	0	0	0	0	0	0	0	1	0	0	0	0	0	0	0	0
Assembly-10155-SUB-0.1-ITER-33-EA_tenuis_DNA_SISPA_Seq_42	0	0	0	0	0	0	0	131.677177283152	0	0	0.333333333333333	4.16666666666667	0	0	0	0	16.4391798292291	0	0	1.25	0	0	0	0	0	0	0	8.88169176252741	0	0.75	0.5	0	0	0	0	0	0	0	0	0	0	0	0	0	0	0.125	0	0	0
Assembly-10155-SUB-0.1-ITER-33-EA_tenuis_DNA_SISPA_Seq_61	0.583333333333333	0	0	0	0	0	0	0	0	0.166666666666667	0.916666666666667	0.833333333333333	0.5	0	0	0	0	1.5	0	7.46851128219164	0.5	1	0	0	0	0	0	0	0	0.666666666666667	0.291666666666667	0.633333333333333	0	0	0	0	0	0	0	0	0.102631578947368	0	0.0769230769230769	0	0	0	0	0	0
Assembly-10155-SUB-0.1-ITER-33-EP_damicornis_LN2_SISPA_Seq_20	0	0	0	0	0	0	0	0	0	0	0	0	0	0	0	0	0	0	0	0	0	0	0	0	0	0	0	0	0	0	0	0	0	0	0	0	0	0	0	0	0	0	0	0	0	0	0	0	0
Assembly-10155-SUB-0.1-ITER-33-EP_damicornis_NLN_SISPA_Seq_72	0	0	2.66666666666667	0.2	0	0	0	0	0	0	0	0	2	1	0	0	12.4473171925113	19.3312156995152	8.33396015748957	0	8.56255252435988	5.22435224765484	2.74114774114774	0	0	0.333333333333333	0	9.12704674598174	5.42572370707389	0	0	1.51805555555556	0	0	0	3	0	0	0	0	0	0	0	0.5	0	0	0.0909090909090909	1	0
Assembly-10155-SUB-0.1-ITER-33-EP_damicornis_NLN_SISPA_Seq_78	0	0	0	0	0.166666666666667	0	0	52.8424020968101	0	0	0	13.6819926582703	2.76666666666667	0	0	1.55952380952381	18.8404136067211	84.0904435726512	5.98333333333333	12.4022550706989	24.4484651974897	45.298904049651	4.64113556148898	0	0	0.166666666666667	0	66.274246258871	0	5.6004636559347	0	0	0.25	0	0	2	0.7	0.5	0	0	0.125	0	0	0	0	0	1.25	0	0
Assembly-10155-SUB-0.1-ITER-33-RawMergedAbrolhos_Seq_121	0	0	0	0	0	0	0	12.6798817457513	0	0	3	5.66666666666667	0	0	0	0	43.0504057140559	219.397515965289	0	1.75	4.02911182310159	1.58333333333333	1.29285714285714	0	0	0.476190476190476	0	143.626899856561	3	0	0	0	0	0	0	0	0	0	0	1.16666666666667	0	0	0	0.5	0	0	0	0	0
Assembly-10155-SUB-0.1-ITER-33-RawMergedAbrolhos_Seq_193	0	0	0	0	0	0	0	0	0	0	0	0	0	0	0	0	12.3750248262165	5.78494557359653	0.5	0.5	2.2609243697479	0	0	0	0	0	0	0	0.5	31.9390420899855	1.33333333333333	0.5	0	0	0	0	0	0	0	0	0	0.833333333333333	0	0	0	0	0	0	0
Assembly-10155-SUB-0.1-ITER-33-RawMergedAbrolhos_Seq_225	0	0	0	0	0	0	0	0	0	0.333333333333333	0	0	0	0	0	3.96808548049967	4.57275359844443	0	0	4.81335603786096	0	0	2.84075314690937	0	0	0	0	0	0	0.5	0.5	0	0	0	0	0.125	0	0	0	0	0	0	0	0	0	0	0	0	0
Assembly-10155-SUB-0.1-ITER-34-EP_damicornis_LN2_SISPA_Seq_58	0	0	0	0	0	0	0	0	0	0	0	0	0	0	0	0	0	0	0	0	0	0	0	0	0	0	0	0	0	0	0	0	0	0	0	0	0	0	0	0	0	0	0	0	0	0	0	0	0
Assembly-10155-SUB-0.1-ITER-34-EP_damicornis_LN2_SISPA_Seq_9	0	0	0	0	0	0	0	0	0	0	0	0	0	0	0	0	0	0	0	0	0	0	0	0	0	0	0	0	0	0	0	0	0	0	0	0	0	0	0	0	0	0	0	0	0	0	0	0	0
Assembly-10155-SUB-0.1-ITER-34-RawMergedAbrolhos_Seq_352	1.26336996336996	0.111111111111111	0.75	0	0.166666666666667	0	0	13.840694966931	0	0	0.25	13.425550013895	0	0.333333333333333	0	1.9871304134462	28.8478174395214	110.292769820412	0	0	5.46700212293828	7.65501056456968	0	0	0	0	0	123.260595957961	0	6.36236065839184	6.13818690081848	0.75	0.25	0	0	0	0.7	0.75	0	0.5	0.125	0	0	0	0	0	0	0	0.5
Assembly-10155-SUB-0.1-ITER-35-EA_tenuis_DNA_SISPA_Seq_26	0	0	0	0	0	0	0	766.039141047867	0	0	0	8.6056112450259	0.833333333333333	0	2.56633644133644	0.333333333333333	24.5911716608781	45.3370153261338	0	0.5	19.3457668874689	7.75628454518824	2.03849565467213	0	0	0.333333333333333	0	30.9698993857663	7.84744590643573	6.37259893929875	5.73510120311591	2.55379708011287	0	0	0	0	0	0	0	0	0	0	0	0	0	0	0	0	0
Assembly-10155-SUB-0.1-ITER-35-EFarol2011_Seq_34	0	0	0	0	0	0	0	0	0	0	0	0	0.166666666666667	0	0	0	0	0	0	0	0	0.5	0	0	0	0	0	0	0	0.166666666666667	0.944444444444444	0	0	0.025	0	0	0	0.116087914539927	0	0	0	0	0	0	0	0	0	0	0
Assembly-10155-SUB-0.1-ITER-35-RawMergedAbrolhos_Seq_138	0	0	0	0	0	0	0	1.05714285714286	0	0	0	0	0	0	0	0	0	38.4016258553932	0	0	0	1.07627876509455	0.166666666666667	0	0	0	0	212.023828861433	1.19285714285714	0	2.09468861204155	0.569736227824463	0	0	0	0.11437908496732	0	0.0454545454545455	0	0	0.0454545454545455	0	0	0	0	0	0	0.176923076923077	0
Assembly-10155-SUB-0.1-ITER-35-RawMergedAbrolhos_Seq_357	0	0	0	0	0	0	0	4.16666666666667	0	0	0	0	0	0	0	0	0.111111111111111	57.7667105394203	0	0	0	0.625	0	0	0	0	0	50.6897834573012	38.3364869602255	1.36666666666667	0.916666666666667	0	0	0	0	0	0	0	0	0	0	0	0	0	0	0	0	0	0
Assembly-10155-SUB-0.1-ITER-36-EA_tenuis_DNA_SISPA_Seq_30	0	0	0	0	0	0	0	460	0	0	0	4	0	0	1	0	8.08928571428572	22	0	4	3	8	0	0	0	0	0	2	3	1	1	2	0	0	0	2	0	0	0	1	0	0	0	0	0	0	0	0	0
Assembly-10155-SUB-0.1-ITER-36-EA_tenuis_DNA_SISPA_Seq_66	0	0	0	0	0	0	0	1048.56473772711	2	0	0	2.74038461538461	0	0	0	0	18.0380913233881	41.0301504084661	0	2	2	0.111111111111111	0	0	0	0	0	70.7000641665729	30.8117460053215	27.9383625313059	6.63217509193316	0	0	0	0	0.0555555555555556	0	0	0	0	0	0	0	0	0	0	0	0	0
Assembly-10155-SUB-0.1-ITER-36-EBur_Rasa2012_Seq_32	0	0	0	0	0	0	0	0	0	0	0	281.450617403879	0	0	0	0	0	0	0	0	0	0	0	0	0	0	0	0	0	0	0	0	0	0	0	0	0	0	0	0	0	0	0	0	0	0	0	0	0
Assembly-10155-SUB-0.1-ITER-36-RawMergedAbrolhos_Seq_110	0	0	0	0	0	0	0	1.2	0	0	0	0	0	1	0.5	0.1	73.3243336710413	228.722548792144	0	4.17408792188204	4.04327246950901	8.19569257220891	0.236111111111111	0	0	0.0909090909090909	0	223.913003916981	474.727087527017	166.144350068391	0	0	0.0588235294117647	0	0	0.125	0	0	0.2	0.142857142857143	0	0	0	0	0	0	0	0	0.0769230769230769
Assembly-10155-SUB-0.1-ITER-36-RawMergedAbrolhos_Seq_112	0	0.156565656565657	0.916666666666667	0.166666666666667	0	0	0	0.5	0	0	0.533333333333333	71.2339398841688	4.74866220735786	0	9.81543323077341	0.833333333333333	299.743919985677	800.394272610255	0	0.333333333333333	1.33333333333333	1.5	0	0	0	0	0	408.725869998619	2.83333333333333	62.7020094734302	0	0.2	0	0	0	0	0	0	0	0	0	0	0	0	0	0	0	0	0
Assembly-10155-SUB-0.1-ITER-36-RawMergedAbrolhos_Seq_211	0	0	0	0	0	0	0	0	0	0	0	23.6711538461539	0	0	0	1	37.6405752980895	234.048513063136	0	0	0	3.83333333333333	2.16666666666667	0	0	0.5	0	354.72869424557	18.4143222506394	65.5441644466846	0	2.5	0	0	0	1.5	0	0	0	0	0	0.5	1	0	0	0	0	2	0.5
Assembly-10155-SUB-0.1-ITER-36-RawMergedAbrolhos_Seq_259	0	0	0.0714285714285714	0	0	0	0	0	2349.57208129474	0	0	8.99773064581684	0	1.03333333333333	0.285714285714286	0.333333333333333	56.2441686298195	212.489362913367	1.77142857142857	0	0.25	0	0	0	0	0.0909090909090909	0	25.3060749375426	13.9471003742419	0	0	7.13586675823746	0	0	0	0	0	0	0	0	0	0	0	0	0	0	0	0	0
Assembly-10155-SUB-0.1-ITER-36-RawMergedAbrolhos_Seq_395	0	0	0	0	0	0	0	84.9533209681307	0	0	0	0	0	0	0	0	0	65.7460184181308	0	0	0	0	0	0	0	0	0	127.121104225667	11.2165308419375	0	0	0.25	0	0	0	0	0	0	0	0	0	0	0.333333333333333	0	0	0	1	0	0
Assembly-10155-SUB-0.1-ITER-37-EA_tenuis_DNA_SISPA_Seq_14	0	0	0	0	0	0	0	1452.17174275808	0	0	0	0	0	0	0	0	0	0	0	0	0	0	0	0	0	0.125	0	0	0	0	0	0	0	0	0	0	0	0	0	0	0	0	0	0	0	0	0	0	0
Assembly-10155-SUB-0.1-ITER-37-EA_tenuis_DNA_SISPA_Seq_19	0	0	0	0	0	0	0	1879	0	0	0	0	0	0	0	1	0	0	0	0	0	0	0	0	0	0	0	0	0	0	0	0	0	0	0	0	0	0	0	0	0	0	0	0	0	0	0	0	0
Assembly-10155-SUB-0.1-ITER-37-EA_tenuis_DNA_SISPA_Seq_59	0	0	0	0	0	0	0	413.590822210919	0	0	0	0	0	0	0	1.04545454545455	0	0	0	0	0	0	0	0	0	0	0	1.75	2.97266760738906	0	6.17457099819404	3.33592912468098	0	0	0	0	0	0	0	0	0	0	0	0	0	0	0	0	0
Assembly-10155-SUB-0.1-ITER-37-EP_damicornis_NLN_SISPA_Seq_41	0.0625	2.2	0.0588235294117647	0.5	0	0	0	5.3419828393664	0.129166666666667	0	0	111.516837458845	8.35123565792229	0.25	42.5045001660304	17.720781904664	494.544816929028	426.997954262193	4.42738095238095	47.7843778206339	91.9096705376559	119.073045845113	1.36666666666667	0	0	0.230409356725146	0	322.116731070563	64.9906195319362	24.7767559564237	44.508633219138	34.7033066191393	0.32790346907994	0.2	0.05	0.458333333333333	0	0	0	13.6037024407955	0.376054018445323	14.6730093435976	0.1625	0.75	0.333333333333333	0.0588235294117647	0.466666666666667	0	0.333333333333333
Assembly-10155-SUB-0.1-ITER-37-ESG2011_Seq_1	1.48412698412698	0.145454545454545	0.257575757575758	2.16666666666667	0	0.166666666666667	0	0.125	0.0476190476190476	0.833333333333333	0.2	27.3825586488777	0.125	1	0.5	2.075	140.870842576434	802.445898376574	0.943589743589744	0.5	4.76938910853397	16.096092023172	0.5	0	0	10.4210906475249	0	1476.6733487747	0	22.4690162522739	1	1.34920634920635	0	0.333333333333333	0	0	0	0	0	0	0	0	0	0	0.4	0	0.5	0	2
Assembly-10155-SUB-0.1-ITER-37-RawMergedAbrolhos_Seq_261	0	0	0.166666666666667	0	0	0	0	0	0.0909090909090909	0	0	0.916666666666667	0	0	0	0.333333333333333	10.2177294174082	13.5	0	0	0	0.583333333333333	0.783333333333333	0	0	0	0	4.66328717493084	6.66191523086466	0	3.31008626244538	1.31666666666667	0	0	0	0	0	0	0	0.0416666666666667	0	0	0	0	0	0	0.0714285714285714	0	0
Assembly-10155-SUB-0.1-ITER-37-RawMergedAbrolhos_Seq_282	0	0	0	0	0	0	0	0	0	0	0	63.2051916051385	2.19888444888445	1	8.33333333333333	1.28571428571429	276.288433815245	507.459780025831	0.5	41.0110241105568	102.332914095946	15.7342197132878	1.33333333333333	0	0	0.5	0	275.881491283685	87.095808777317	46.162841090622	6.72916666666667	3.6004329004329	0	0	0	0.125	0	0	0	0	0	0.5	0	0	0.142857142857143	0	0	0	0
Assembly-10155-SUB-0.1-ITER-37-RawMergedAbrolhos_Seq_351	0	0	0	0	0	0	0	0	0	0	0	0	0	0	0	0	0	0	0	0	0	0	0	0	0	0	0	0	0	0	0	0	0	0	0	0	0	0	0	0	0	0	0	0	0	0	0	0	0
Assembly-10155-SUB-0.1-ITER-37-RawMergedAbrolhos_Seq_71	0	0	0	2	0	0	0	7.72786102786103	0	0	3.38614718614719	65.613834126092	0	3.33333333333333	1.55263157894737	13.6784738790621	244.020980035522	2506.0045427297	0	6.49717293519057	43.8074196046231	44.3730323201237	40.9923115616084	0	0	0.5	0	1297.92162439242	43.1103513352625	133.417917026772	2.12549019607843	9.90610500610501	0	0	0	0	0	0	0	2.18948275862069	0.166666666666667	0	0	0.5	0	0	0	1.33928571428571	0.125
Assembly-10155-SUB-0.1-ITER-38-EA_tenuis_DNA_SISPA_Seq_11	0	0	0	0	0	0	0	729.713811910596	0	1	0	23.4111493518175	7	0	9.78791208791209	11.4115384615385	91.327446826937	150.132069895159	0	16.0073080565074	35.7613581884215	34.5761418530978	22.8973365722127	0	0	3.16666666666667	0	145.982163985095	22.5968081333031	26.4809130779115	7.68089133089133	0	0	1.30952380952381	0	1	3.4040404040404	1	0.125	13.2019520017882	0	1	0.142857142857143	0.333333333333333	0	0.451165501165501	1.9421568627451	0	3
Assembly-10155-SUB-0.1-ITER-38-EA_tenuis_DNA_SISPA_Seq_30	0	0	0	0	0	0	0	535.638667050685	0	0	0	0	0	0	1	0	4	12.3204098658722	0	0	0	3.45341759038641	1	0	0	0	0	8.95519103094106	2	0.333333333333333	0.166666666666667	0	0	0	0	0	0	0	0	0	0	0	0	0	0	0	0	0	0
Assembly-10155-SUB-0.1-ITER-38-EA_tenuis_DNA_SISPA_Seq_53	0	0	1	0	0	0	0	107.839024418082	0	0	0.111111111111111	1	0	0	0	0	9.31853692776891	7.12165358688096	0	1.15	0.833333333333333	0.111111111111111	0.2	0	0	0	0	18.0890717610023	0	0	2.4226513682396	1.91666666666667	0	0	0	0	0	0	0	0	0	0.0476190476190476	0	0	0	0	0	0	0.583333333333333
Assembly-10155-SUB-0.1-ITER-38-EA_tenuis_DNA_SISPA_Seq_62	0	0	0	0	0	0	0	0.666666666666667	0.1	0	0.25	27.2771692996958	15.0203506905821	0.95	0	0.5	95.536506197967	96.4794965067694	0	18.8459780370539	0	0	0.333333333333333	0	0	0	0	10.8288347732422	11.2610283246794	7.80353550147659	0.125	1.45396825396825	0.0833333333333333	0.45	0.333333333333333	0.166666666666667	0.75	4.0403657430315	0.25	0	0	7.03134920634921	0.666666666666667	0	0	0.0909090909090909	0.583333333333333	0	4.14090909090909
Assembly-10155-SUB-0.1-ITER-38-EA_tenuis_DNA_SISPA_Seq_69	0	0	0	0	0	0	0	326.634139267869	0	0	0	0.333333333333333	0.0588235294117647	0	0	0	4.48947592684104	6.87253665953242	0	0	0.25	4.2851562342644	0	0	0	0	0	8.86890263981062	0	0	2.41487548198133	0	0	0	0	0	0	0	0	0	0	0	0	0	0	0	0	0	0
Assembly-10155-SUB-0.1-ITER-38-EPAB2011_Seq_1	0	0	0	0.333333333333333	3.1359649122807	0	0	0.705887881468377	0	0	0.333333333333333	2104.11502940494	0	0	0	0	16909.2320884459	675066.738104212	1.53333333333333	0	0	0	0	138	2.08333333333333	0	13.3333333333333	129043.789971301	403.95700734409	7.61073309215724	0	0	0	0	0	0	0	0	0	0.0103092783505155	0	0	0.333333333333333	0	0	0.0232558139534884	0	1	0.4
Assembly-10155-SUB-0.1-ITER-38-RawMergedAbrolhos_Seq_365	0	0	0	0	0	0	0	0	0	0	0	0	0	0	0	0	0	0	0	0	0	0	0	0	0	0	0	0	1	0.5	0	0.666666666666667	0	0	0	0	0	0	0	0	0	0	0	0	0	0.142857142857143	0	0	0
Assembly-10155-SUB-0.1-ITER-38-RawMergedAbrolhos_Seq_72	0	0	0	0	0	0	0	1.35757575757576	0	0	0.25	0	0.258823529411765	0	0	0	56.9945542908113	21.5442266532006	0.1	0	0.361111111111111	1.63452380952381	6.64686632024093	0	0	0	0	206.77908267203	375.508437159032	156.138229145182	50.6526395104944	74.1753156824639	0	0.7	0	0	0.333333333333333	0.333333333333333	0	0.333333333333333	0	0	0	0.25	0	0.0833333333333333	0	0.242857142857143	0
Assembly-10155-SUB-0.1-ITER-39-EA_tenuis_DNA_SISPA_Seq_27	0	0.5	0	0.5	0	0	0	0	0	0	1	31.3653705246249	8.15357276346241	4.29285714285714	15.9734458217099	8.71562126384108	119.089607011341	271.399053410127	5.68726053639847	0	35.1919164009729	0	23.0446494036224	0	0	0.25	0	98.4366897408325	20.8124681007961	0	0.366666666666667	0.509523809523809	0	0.476190476190476	0	0.6	0.583333333333333	0	0.5	0	1.33333333333333	0	1.16666666666667	0.0833333333333333	0	0.667857142857143	0.166666666666667	3.97619047619048	0.5
Assembly-10155-SUB-0.1-ITER-39-RawMergedAbrolhos_Seq_346	0	0	0	0	0	0	0	0.333333333333333	0	0	0	0	0	0	0	0	6.08250083250083	4.65612270641677	0	0	1.03333333333333	0.7	0	0	0	0	0	5.98099925828015	1.5	0.5	0.916666666666667	0	0	0	0	0.5	0	0	0	0.5	0	0	0	0	0	0	0	0	0
Assembly-10155-SUB-0.1-ITER-39-RawMergedAbrolhos_Seq_388	0	0	0	0	0	0	0	0	0	0	0	0	0	0.166666666666667	0	0	0	0	0	0.333333333333333	0.2	0	0	0	0	0	0	0	0	0	0	0	0	0.111111111111111	0	0.357575757575758	0.2	0	0	0	0	0	0	0	0	0	0	0	0
Assembly-10155-SUB-0.1-ITER-39-RawMergedAbrolhos_Seq_394	0	0	1.5	1.5	0	0	0	0	0	0	1	8.72932330827068	0	0	0	0	18.3383458646617	126.879523086614	0.5	1.5	2	0	0	0	0	0	0	57.5597158888766	4.33333333333333	7.25	0	0	0	0	0	0	0	0	0	1	0	0	0.25	0	0.333333333333333	0	0	0	0
Assembly-10155-SUB-0.1-ITER-39-RawMergedAbrolhos_Seq_397	0	0	0	0	0	0	0	3.50715395715396	0	0	0	0	0	0	0	0	0.142857142857143	17.3416056632015	1.83535353535354	0.0454545454545455	0	7.1739891444318	0.5	0	0	0	0	38.9483211521984	0.45	0.0909090909090909	0	0	0	0	0	0	0	0	0	0	0	0	0	0	0	0	0	0	0
Assembly-10155-SUB-0.1-ITER-4-EA_tenuis_DNA_SISPA_Seq_17	0	0.333333333333333	0	1.75952380952381	0	0.0454545454545455	0	469.090873146949	0	0	0.25	2.32831851356597	0	0	0.666666666666667	6.01837438291221	13.3244305973104	19.9710914441596	1.625	1.03333333333333	0	6.95173421329934	5.31726671588948	0	0	7.21030588185761	0	25.1908237693586	2.78110604365891	6.12166377911299	0.5	4.71813186813187	0	1.5	0	0.166666666666667	0	0	0	0	0	0	0.2	0	0	0	0	0	0
Assembly-10155-SUB-0.1-ITER-4-EA_tenuis_DNA_SISPA_Seq_29	0	0	2.78333333333333	0	0	0	0	495.771970213614	1.09404761904762	0	1	2.7902574385477	2.26515151515152	0	3.72083333333333	0	11.4181364332742	34.8617319972413	0	3.62408409995934	18.9154339071096	15.5184466301839	5.52463397536966	0	0	0	0	8.30917149951745	2.33444984819891	4.40301452329463	1.23904428904429	0	0	0	0	0	0	0	1	0	0	1	2	0	0	1.25	0.333333333333333	1.0188679245283	0
Assembly-10155-SUB-0.1-ITER-4-EA_tenuis_DNA_SISPA_Seq_32	0	0	0	0	0	0	0	428	0	0	0	0	0	0	0	0	0	0	0	0	0	0	0	0	0	0	0	0	0	0	0	0	0	0	0	0	0	0	0	0	0	0	0	0	0	0	0	0	0
Assembly-10155-SUB-0.1-ITER-4-EA_tenuis_DNA_SISPA_Seq_60	0	0	0	0	0	0	0	393	0	0	0	2.25	1	0	0	0	16.2424242424242	88.1151768309663	3	8	6	2	0	0	0	0	0	67.0567948500889	1	5.41666666666667	0	2	0	0	0	0	0	0	0	0	0	0	0	1	0	0	0	0	0
Assembly-10155-SUB-0.1-ITER-4-EP_damicornis_LN2_SISPA_Seq_21	0	0	0	0	0	0	0	0	0	0	0	0	0	0	0	0	0	0	0	0	0	0	0	0	0	0	0	0	0	0	0	0	0	0	0	0	0	0	0	0	0	0	0	0	0	0	0	0	0
Assembly-10155-SUB-0.1-ITER-4-EP_damicornis_NLN_SISPA_Seq_52	0	0	0	0	0.00970873786407767	0	0	101.066315849827	0	0	0	12.7103552377913	3.67825824696534	0.333333333333333	5.22824382270875	3.74925390220097	118.265750267516	67.9891619659939	0	0.166666666666667	16.4670036386926	0	1.16666666666667	0	0	7.4446592725043	0	38.635619407372	27.0996796176984	3.25	0	0	0	0.25	0	0.333333333333333	0	0	0	0	0.333333333333333	0	0	0	0	5.55559419940225	0.195488721804511	0	0.0833333333333333
Assembly-10155-SUB-0.1-ITER-4-RawMergedAbrolhos_Seq_224	0	0	0	0	0	0	0	0.342857142857143	0	0	0	0.5	0	0	0	0	0	108.410489345616	0	0	0	0.391917293233083	0.833333333333333	0	0	0	0	100.460027255474	3.20833333333333	0	2.34518977754272	0.554502442002442	0	0	0	0	0	0.0454545454545455	0.0625	0	0.0980861244019139	0	0	0	0	0	0	0	0
Assembly-10155-SUB-0.1-ITER-4-RawMergedAbrolhos_Seq_310	0	0	0.125	0	0	0	0	35.5720915478033	0	0	0	6.48479841879608	0.5	0	9.41329338388162	3.9512987012987	21.3862627658936	26.0104646814718	0	13.8142163353473	4.60835493242642	0	0	0	0	0	0	24.1964385383455	6.22478000412649	5.77062431212649	0	0	0	0	0	0	0.25	0	0	0.142857142857143	0	0	0	0	0	0	0	0	0
Assembly-10155-SUB-0.1-ITER-40-EA_tenuis_DNA_SISPA_Seq_23	0	0	0.2	0	0.608823529411765	0	0	318.273611097789	0.174242424242424	0	0	7.160173965551	1	0	0	0	24.6187856037382	31.9514934648538	0.5	20.4626761418259	20.123541090181	7.44594834855647	15.4367148247116	0	0	0	0	0	0.5	3.50315349728966	0	0.5	0	0	0	11.6	0.5	0	0	18.7289611426339	0	1.03333333333333	1.33333333333333	5.67031981664975	1.45	0	0.333333333333333	9.43302275169645	0
Assembly-10155-SUB-0.1-ITER-40-EA_tenuis_DNA_SISPA_Seq_43	0	0	0	0	0	0	0	623.679197136779	0	0	0	1	0	0	0	0	0	0	0	0	0	0	0	0	0	0	0	0	0	0	0	0	0	0	0	0	0	0	0	0	0	0	0	0	0	0	0	0	0
Assembly-10155-SUB-0.1-ITER-40-EFarol2011_Seq_28	0	0	0	0	0	0	0	0	0	0	0	0	0	0	0	0	0	125.926476853981	0	0	0	0	1.498643448461	0	0	0	0	105.939952183207	0	0	0.666666666666667	0	0	0	0	0	0	0	0	0	0	0	0	0	0	0	0	0	0
Assembly-10155-SUB-0.1-ITER-40-EP_damicornis_LN2_SISPA_Seq_11	0	0	0	0	0	0	0	12	731	0	0	0	0	0	0	0	0	0	0	0	0	0	0	0	0	0	0	0	0	0	0	0	0	0	0	0	0	0	0	0	0	0	0	0	0	0	0	0	0
Assembly-10155-SUB-0.1-ITER-40-EP_damicornis_LN2_SISPA_Seq_37	0.333333333333333	1.13376623376623	0.5	0.5	0.241666666666667	0	0	1.33333333333333	0.142857142857143	0	7.01966873706004	73.8385499040369	10.0283554681119	0	22.5929266968867	20.9070261598898	337.096915620732	306.639319662783	1.41666666666667	39.0930231411794	48.8664009086708	28.5381650381025	0.5	0	0	0.627777777777778	0	183.710975633617	38.5779951939386	70.4427833942479	0.142857142857143	0.5	0	0.291666666666667	0	0	4.82970259220259	10.498701386333	6.94282425091249	7.66645746009668	0	0.125	1.72619047619048	2.4795183982684	0.25	0	0.142857142857143	0.166666666666667	0
Assembly-10155-SUB-0.1-ITER-40-RawMergedAbrolhos_Seq_192	0	0	0	0	0	0	0	3.57142857142857	0	0	0	0	3.73809523809524	0	3	1	14.5869565217391	461.35273194027	2	0	11.8346671222763	8.525	3.23809523809524	0	0	0	0	245.02773133064	2	0.5	2.25	1.5	0	0	0	0	0	0	0	0	0	0	0	0	0	0	0	0	0
Assembly-10155-SUB-0.1-ITER-40-RawMergedAbrolhos_Seq_247	0	0	0	0	0	0	0	0	0	0	0	0.916666666666667	0	0	0	0	0	0	0	0	0	0.333333333333333	0	0	0	0	0	0	8.98333333333333	0.666666666666667	0.25	0	0	0	0	0	0	0	0	0	0	0	0	0	0	0	0	0	0
Assembly-10155-SUB-0.1-ITER-40-RawMergedAbrolhos_Seq_279	0	0	0	0	0	0	0	0	0	0	0.583333333333333	0	0.533333333333333	0	0.333333333333333	0	0	0	0	0.5	0	0	0	0	0	0	0	0	0	0	0	0.333333333333333	0	0	0	0	0	0	0	0	0	0	0.2	0	0	0	0.5	0	0.25
Assembly-10155-SUB-0.1-ITER-40-RawMergedAbrolhos_Seq_383	0	0	0	0	0	0	0	0.142857142857143	0	0	0.166666666666667	0.5	0	0	0.5	0.125	2	0	0	0	1.33333333333333	0	0	0	0	0.0909090909090909	0	7	0.25	0.5	0.25	0.2	0.0588235294117647	0	0	0	0	0	0	0	0	0	0	0	0	0	0	0	0
Assembly-10155-SUB-0.1-ITER-40-RawMergedAbrolhos_Seq_392	0	0	0	0	0	0.0833333333333333	0	0.5	0	0	0	1.45	0	0	4.28830949920716	1.86945783684914	45.0774844474776	43.9258307433173	0	2.81579352186525	0	0.666666666666667	0.166666666666667	0	0	0	0	84.4953257436517	15.1126162304124	9.32497232815248	0.476190476190476	0	0	0	0	0	0	0	0	0	0	0	0	0	0	0	0	0	0
Assembly-10155-SUB-0.1-ITER-41-EPAB2011_Seq_21	0	0	0	0	0	0	0	3.55111111111111	0	0	0	0.333333333333333	0	0	0	0	0.5	222.974895464944	0	0	0	0.5	0.666666666666667	0	0	0	0	229.46968930271	19.0653476155559	9.34221621290338	0	0.505194805194805	0	0	0	0.410714285714286	0	0	0	0	0.113095238095238	0	0.0555555555555556	0	0	0	0	0	0
Assembly-10155-SUB-0.1-ITER-41-EP_damicornis_NLN_SISPA_Seq_70	0.333333333333333	1.03333333333333	0	0	0.172619047619048	0.290909090909091	0	1.06944444444444	2.42922622613025	0.476190476190476	0	21.0726461082643	7.44054731933104	0	0.5	0	35.3538293235739	1	0	0	57.274686437526	0.5	13.1631712611168	0	0	0.225	0	45.4965673649415	0.5	26.741915479631	14.9934315684316	0	2.83333333333333	0.1	0	0.0833333333333333	1	4.9559891281385	3.05353853662677	0	0	0	0.5	4.4531093046232	0.333333333333333	0.2	2.04672934659137	0	0
Assembly-10155-SUB-0.1-ITER-41-RawMergedAbrolhos_Seq_184	0	0	0	0	0	0	0	0	0	0	0	0	0	0	0	0	0	0	0	0	0	0	0	0	0	1	0	0	0	0	0	0	0	0	0	0	0	0	0	0	0	0.166666666666667	0.129554655870445	0	0	1.22619047619048	0.0333333333333333	0	0
Assembly-10155-SUB-0.1-ITER-41-RawMergedAbrolhos_Seq_206	0	0	0	0	0	0	0	0.276923076923077	0	0	0	0.833333333333333	0	0	0	0	0.583333333333333	0	0	0	0	0.25	0.5	0	0	0	0	0.5	0.878571428571429	0.0909090909090909	7.47287988549252	0.333333333333333	0	0.0714285714285714	0	0	0	0	0	0	0	0	0	0	0	0	0	0	0
Assembly-10155-SUB-0.1-ITER-41-RawMergedAbrolhos_Seq_248	0	0	0	0	0	0.111111111111111	0	1.75	0	1	0.1	0.666666666666667	4.32273366124759	0.576923076923077	7.90516750230873	6.77715718452925	37.0369372239011	71.8644989423888	2.72938948306595	0	0.5	13.9975228176421	0.433333333333333	0	0	0	0	44.544891824997	5.98549107386401	5.7631179646109	1.75119047619048	1.11666666666667	0	0	0	0	0	0	1.29166666666667	0.5	0	0	1.2	0	2	0.142857142857143	0	0.125	0
Assembly-10155-SUB-0.1-ITER-41-RawMergedAbrolhos_Seq_285	0	0	0	0	0	0	0	0	0	0	0	0	0	0	0	0	0	0	0	0	0	0	0	0	0	0	0	30.742155537915	3.80651299919593	0	0	1.08333333333333	0	0	0	0	0	0	0	0	0	0	0	0	0	0	0	0	0
Assembly-10155-SUB-0.1-ITER-41-RawMergedAbrolhos_Seq_328	0	0	3.25	0	0	0	0	103.094952039064	0	0	0	0	0	0	0	0	31.8139575531056	125.771483191826	3	2.29210992907801	1.5030303030303	6.69166666666666	0.7	0	0	0.333333333333333	0	49.981269161692	1.87479249198264	0	0	2	0	0	0	0	1	0	0	0	0	0	0	0	0	0	0	0	0
Assembly-10155-SUB-0.1-ITER-42-EA_tenuis_DNA_SISPA_Seq_30	0	0.333333333333333	0	1	0	0	0	207.925459163919	0.2	0	0	24.1810260871116	5.16666666666667	0.25	6.86666666666667	0	131.3752746572	436.66670611862	1	31.1598267750671	51.6901933786062	53.8364425850111	15.9578959207154	0	0	1.03333333333333	0	202.041198684021	32.8382974658749	35.4291339167888	11.6421225523702	1.5	0.5	0	0	0	2	0.5	4.46724386724387	0	1.5	1.89642857142857	7.11111111111111	0.5	3	0	0.833333333333333	5.57698412698413	0
Assembly-10155-SUB-0.1-ITER-42-EP_damicornis_NLN_SISPA_Seq_2	0	0	0	0	0	0	0	0	0	0	0	0	0	0	0	0	0	0	0	0	0	0	0	0	0	0	0	0	0	0	0	0	0	0	0	0	0	0	0	0	0	0	0	0	0	0	0	0	0
Assembly-10155-SUB-0.1-ITER-42-EP_damicornis_NLN_SISPA_Seq_20	0	0	0	0	0	0	0	0	0	0	0	0	0	0	0	0	0	0	0	0	0	0	0	0	0	0	0	0	0	0	0	0	0	0	0	0	0	0	0	0	0	0	0	0	0	0	0	0	0
Assembly-10155-SUB-0.1-ITER-42-EP_damicornis_NLN_SISPA_Seq_40	0	0	0	0	0	0	0	0	0	0	0	0	0	0	0	0	0	0	0	0	0	0	0	0	0	0	0	0	0	0	0	0	0	0	0	0	0	0	0	0	0	0	0	0	0	0	0	0	0
Assembly-10155-SUB-0.1-ITER-42-EP_damicornis_NLN_SISPA_Seq_74	0	0	0	0	0	0	0	0	0	0	0	0	0	0	0	0	0	0	0	0	0	0	0	0	0	0	0	0	0	0	0	0	0	0	0	0	0	0	0	0	0	0	0	0	0	0	0	0	0
Assembly-10155-SUB-0.1-ITER-42-RawMergedAbrolhos_Seq_173	0	0	0	0	0	0	0	0	0	0	0	0.5	0	0	0.5	0	4	224.839239410534	0	0	0	0.5	0.333333333333333	0	0	0	0	240.253040886327	0	0.5	3.1	0	0	0	0	0	0	0	0	0	0	0	0	0	0	0.5	0	0	0
Assembly-10155-SUB-0.1-ITER-42-RawMergedAbrolhos_Seq_408	0	0	0	0	0	0	0	0	0	0	0	4.06666666666667	0	0	0	0	4.61290324199544	142.95908400471	1	0	2.83333333333333	0	1	0	0	0	0	125.119808113699	4	1.83333333333333	0	0	0	0	0	0.5	0	0	0	0	0	0	0	0	0	0	0	0.333333333333333	0
Assembly-10155-SUB-0.1-ITER-42-RawMergedAbrolhos_Seq_97	0	0	0.183333333333333	0	0	0	0	0	0	0.267857142857143	0	0	0.166666666666667	0	0	0	0	0	0	0	0	0	0	0	0	0.0526315789473684	0	0	0	0	0	0	0.0526315789473684	0	0	0.2	0	0.0645161290322581	0	0.333333333333333	0.0833333333333333	0.111111111111111	0	0	0	0	0	0	0
Assembly-10155-SUB-0.1-ITER-43-EA_tenuis_DNA_SISPA_Seq_54	0	0	0	0	0	0	0	1192.48318846171	0	0	0	5.66666666666667	1	0	0	2	17.6268398382792	22	0	0	2.41911764705882	5.7386561151267	3.375	0	0	1	0	10.8888888888889	3.14285714285714	0	3	3	0	0	0	0	0	0	0	0	0	0	0	0	0	0	0	0	0
Assembly-10155-SUB-0.1-ITER-43-EA_tenuis_DNA_SISPA_Seq_67	0	0	0	0	0	0	0	487	0	0	0	0	0	0	0	0	0	0	0	0	0	0	0	0	0	0	0	0	0	0	0	0	0	0	0	0	0	0	0	0	0	0	0	0	0	0	0	0	0
Assembly-10155-SUB-0.1-ITER-43-EA_tenuis_DNA_SISPA_Seq_7	0	0	0	0	0	0	0	1476.99060402685	2	0	0	0	0	0	0	0	0	0	0	0	0	1	0	0	0	0	0	0	0	0	0	0	0	0	0	0	0	0	0	0	0	0	0	0	0	0	0	0	0
Assembly-10155-SUB-0.1-ITER-43-EBur_Rasa2012_Seq_7	0	0	0	0	0	0	0	0	0	0	0	1958.02917924664	0	0.5	0	0	1.5	0	0	0	0	0	0	0	0	0	0	0	0	0	0	0	0	0	0	0	0	0	0	0	0	0	0	0	0	0	0	0	0
Assembly-10155-SUB-0.1-ITER-43-EP_damicornis_LN2_SISPA_Seq_23	0	0	0	0	0	0	0	296.589358232178	0	0	0	0	0	0	0	0	0	0	0	0	0	0	0	0	0	0	0	0	0	0	0	0	0	0	0	0	0	0	0	0	0	0	0	0	0	0	0	0	0
Assembly-10155-SUB-0.1-ITER-43-EP_damicornis_LN2_SISPA_Seq_4	0	0	0	0	0	0	0	24.3304295996106	0.25	0	0	0	0	0	0	0	0	0	0	0	0	0	0	0	0	0	0	0	0	0	0	0	0	0	0	0	0	0	0	0	0	0	0	0	0	0	0	0	0
Assembly-10155-SUB-0.1-ITER-43-EP_damicornis_NLN_SISPA_Seq_33	1	0	0	0	0	0	0	0	0	0	0	0	0	0	0	0	1	0	0	0	0	0	0	0	0	0	0	0	0	0	0	0	0	0	0	0	0	0	0	0	0	0	0	0	0	0	0	0	0
Assembly-10155-SUB-0.1-ITER-43-RawMergedAbrolhos_Seq_237	0	0	0	0	0	0	0	10.0654761904762	0	0	0	0	0	0	0	0	0	331.841099430416	0	0	0	9.83033860564156	0.392857142857143	0	0	0.290909090909091	0	489.484741001509	208.43241106931	4.08333333333333	1.08333333333333	5.61071428571429	0	0	0	0	0	0	0	0.0909090909090909	0	0	0	0	0	0	0	0	0
Assembly-10155-SUB-0.1-ITER-43-RawMergedAbrolhos_Seq_44	0	0	0.1	0.502631578947368	0.0714285714285714	0.125	0	1.34055944055944	0.0454545454545455	0	0.642857142857143	2.66666666666667	0.0909090909090909	1.6	0	1.5	49.6074620563196	79.1491008775138	0.2	0.25	0.333333333333333	10.7918556668318	0	0	0	0.5	0	63.8011050934594	160.093082879455	47.8270717922165	0	0.225	0	0.208589743589744	0.0333333333333333	0.125	0.55952380952381	0	0.0588235294117647	1.07692307692308	0.0833333333333333	0	0.607377344877345	0.0909090909090909	0	0.032258064516129	0.25	0.333333333333333	0
Assembly-10155-SUB-0.1-ITER-44-EA_tenuis_DNA_SISPA_Seq_61	0.5	0.666666666666667	0.592857142857143	0	0.125	0.111111111111111	0	207.364839088914	0	0	0	108.89379962422	0.583333333333333	0	10.3655308495853	12.8385028542149	282.570570416635	675.651177549778	0.25	12.9159975118032	131.69602394089	108.252805575908	33.5881575256035	0	0	0	0	245.311350755421	48.6289150195178	29.2141523327153	54.6613039564521	30.5740808316932	0.1	0.25	0.392857142857143	19.0338047143924	14.8040611483792	14.6307044873285	8.30920930920931	8.34635908025834	0.25	0.75	1.91666666666667	0	1.33333333333333	0.25	0	7.31504329004329	6.12619047619048
Assembly-10155-SUB-0.1-ITER-44-EA_tenuis_DNA_SISPA_Seq_67	0	0	0.5	0	0	0	0	31.4763990442465	0	0	0	0.25	0	0	0	0	0	3.01923076923077	0.5	0	0.5	0	0	0	0	0	0	16.6949079435262	0	0	2.67424242424242	3.41666666666667	0	0	0	0	0	0.2	0	0	0	0	0.333333333333333	0	0	0	0	0	0
Assembly-10155-SUB-0.1-ITER-44-EA_tenuis_DNA_SISPA_Seq_9	0.5	0	0	0	0	0	0	800.554552420709	0	0	0	32.8054077795352	37.8010928845711	11	44.6371701679851	24.4719045660222	199.261732720461	323.814690951132	6.81481481481481	55.6173591777887	28.0216129846102	34.936649219059	28.8037082649152	0	0	5.52777777777778	0	244.018297889798	44.0195805489703	30.3366183574879	5.01052631578947	3.22222222222222	0	0	0	1.11111111111111	0	0	0	2	0	0	0	0	0	0	0	0	0
Assembly-10155-SUB-0.1-ITER-44-EBur_Rasa2012_Seq_26	0	0	0	0	0	0	0	0	0	0	0	2638.74973888613	0	0	0	0	0	0	0	0	0	0	0	0	0	0	0	1.2	0	0	0	0	0	0	0	0	0	0	0	0	0	0	0	0	0	0	0	0	0
Assembly-10155-SUB-0.1-ITER-44-EP_damicornis_LN2_SISPA_Seq_19	0	0.20995670995671	0	0.2	0.5	0	0.256645416294785	12.9130235291947	1.92142857142857	0.833333333333333	0.666666666666667	0.5	0.5	0	0	0	0	3.83333333333333	0.0909090909090909	0.5	6.10616657152371	0.842857142857143	12.7214420138426	0	0	0	0	24.2095622877124	0.25	0	0	0	0.833333333333333	2	0.612648221343874	0	0.905952380952381	3.52222222222222	0	0.333333333333333	0	0.368686868686869	0	4	4.75	8	0	0.833333333333333	0.336363636363636
Assembly-10155-SUB-0.1-ITER-44-EP_damicornis_LN2_SISPA_Seq_66	0	0	0	0	0	0	0	0	0	0	0	0	0	0	0	0	0	0	0	0	0	0	0	0	0	0	0	0	0	0	0	0	0	0	0	0	0	0	0	0	0	0	0	0	0	0	0	0	0
Assembly-10155-SUB-0.1-ITER-44-EP_damicornis_LN2_SISPA_Seq_9	0	0	0	0	0	0	0	0	0	0	0	0	0	0	0	0	0	0	0	0	0	0	0	0	0	0	0	0	0	0	0	4.66666666666667	0	0	0	0	0	0	0	0	0	0	0	0	0	0	0	0	0.333333333333333
Assembly-10155-SUB-0.1-ITER-44-RawMergedAbrolhos_Seq_164	0	0	0	0	0	0	0	0	0	0	0	0	0	0	0	0	0.333333333333333	0	0	0	0	0	0	0	0	0	0	0	0	0	0	0	0	0	0	0	0	0	0	0	0	0	0	0	0	0	0	0	0
Assembly-10155-SUB-0.1-ITER-44-RawMergedAbrolhos_Seq_322	0	0	0	0	0	0	0	9	0	0	0	17.6666666666667	1.91666666666667	2.66666666666667	4.5	36.5513897866839	86.4385497416021	212.987289947964	0	11.25	4.5	10.2638708457602	0.333333333333333	0	0	2.25	0	120.10591085557	23	14.5296783625731	0	0.5	0	1.41666666666667	0	0	7.25	0	0.333333333333333	1.98319327731092	0	1	5.83333333333333	0.833333333333333	0	0.75	0	8.1	4.66666666666667
Assembly-10155-SUB-0.1-ITER-44-RawMergedAbrolhos_Seq_341	0	0	0	0	0	0	0	0	0	0	0	413.455764407054	0	0	0	0	0	0	0	0.45	0	0	0.25	0	0	0	0	0	0.666666666666667	0	0	0	0	0	0	0	0	0	0	0	0	0	0	0	0	0	0	0	0
Assembly-10155-SUB-0.1-ITER-44-RawMergedAbrolhos_Seq_381	0	0.75	0	0	0	0	0	0	0.142857142857143	0	0	33.2794482574359	12.3922614640262	0.616666666666667	15.9075118650886	4.85897110399004	103.595870791244	146.743768567966	5.75	0	0	24.7252707710457	60.6158058864595	0	0	3.46660561660562	0	160.220747692884	11.3794645805953	29.814719781133	10.5790515040515	0	0	0	0	0	0.142857142857143	0	0	0	0	0.333333333333333	0	0	0	0	0	0	2
Assembly-10155-SUB-0.1-ITER-45-EA_tenuis_DNA_SISPA_Seq_15	0	0	0	0	0	0	0	741	0	0	0	1	0	0	0	0	12	22	2	1	0	1	0	0	0	0	0	7	3	3	1	0	0	0	0	0	0	0	0	0	0	0	0	0	0	0	0	0	0
Assembly-10155-SUB-0.1-ITER-45-ECtrl_Bur_Rasa_Seq_3	0	0.05	9.85542553851377	0.142857142857143	0.25	0.4	0	0.933333333333333	0	0.333333333333333	17.6466531564978	1226.85449935631	10	7	24.7836014780659	38.5231269067358	15432.6686133482	752.622909055919	4.23333333333333	68.1703395320995	106.304359116399	198.776863275792	74.9025317538887	0	0	20.7226890756303	1	414.31031315335	889.600683736959	897.000407524226	0.183823529411765	17.1517507002801	0.111111111111111	13.7785714285714	0.225396825396825	8.375	1.08333333333333	0.142857142857143	0.958333333333333	32.0440683588504	1.14871794871795	12.9119047619048	0.395238095238095	13.6717603432	0.0285714285714286	0.138888888888889	15.8874680874681	14.1620490620491	0.142857142857143
Assembly-10155-SUB-0.1-ITER-45-EP_damicornis_NLN_SISPA_Seq_95	0	0	0	0	0	0	0	0	0	0	0	0	0	0	0	0	0	0	0	0	0	0	0	0	0	0	0	0	0	0	0	0	0	0	0	0	0	0	0	0	0	0	0	0	0	0	0	0	0
Assembly-10155-SUB-0.1-ITER-45-RawMergedAbrolhos_Seq_155	0.111111111111111	0	0	0.5	0	0	0	0.125	0	0.333333333333333	0	7.20018938179675	0	0	0.416666666666667	0	31.4459187390127	0	0	0	0	0	0	0	0	0	0	37.2578112791431	11.7172872116453	9.82299049395558	1.33333333333333	0.45	0	0	0	0	0	0	0	0	0	0	0	0	0	0	0	0	0
Assembly-10155-SUB-0.1-ITER-45-RawMergedAbrolhos_Seq_309	0	0	0	0	0	0	0	0	0	0	0.4	0	0	0	0	0	13.3444195299905	105.221994227223	0.583333333333333	4.95467155727123	3.55273286742358	6.73196964373734	1.75417269958866	0	0	0.7	0	40.8369731657476	0	3.64545454545455	0	0	0	0	0	0	0	0	0	0.2	0	4	0	0	0	0	0	0	0
Assembly-10155-SUB-0.1-ITER-46-EA_tenuis_DNA_SISPA_Seq_5	0.2	0.625	7.02979797979798	0.2	0	0	0	419.853296152971	0	0.25	11.376875946634	156.469015653536	41.078812047161	11.2234938721932	25.716878207428	37.7235783804649	458.096093634585	602.957175529641	7.95333114700484	55.4766292770057	66.6896301657736	36.8695406893251	27.2299277409843	0	0	28.3304941962063	0	326.100256016322	84.2746393025554	80.4998493866207	2.30952380952381	1.08333333333333	0.5	1.125	0.458333333333333	2.22619047619048	1.16666666666667	0	0	1.83333333333333	0.828968253968254	1.67467532467532	0	1.19444444444444	1.45	0.669191919191919	0.890909090909091	0.361111111111111	0
Assembly-10155-SUB-0.1-ITER-46-EP_damicornis_NLN_SISPA_Seq_56	0	0	0	0	0	0	0	0	0	0	0	0	0	0	0	0	0	0	0	0	0	0	0	0	0	0	0	0	0	0	0	0	0	0	0	0	0	0	0	0	0	0	0	0	0	0	0	0	0
Assembly-10155-SUB-0.1-ITER-46-RawMergedAbrolhos_Seq_168	0	0	0	0	0	0	0	0	0	0	0	0	0	0	0	0	0	0	0	0	0	0	0	0	0	0	0	0	0	0	0	0	0	0	0	0	0	0	0	0	0	0	0	0	0	0	0	0	0
Assembly-10155-SUB-0.1-ITER-46-RawMergedAbrolhos_Seq_201	0	0	0	0	0	0	0	0	0	0	0	0	0	0	0	0	0	0.5	0.5	0	0	0	0	0	0	0	0	0	0.583333333333333	0.5	0	0.2	0	0	0	0	0	0	0	0	0	0	0	0	0	0	0	0	0
Assembly-10155-SUB-0.1-ITER-46-RawMergedAbrolhos_Seq_203	0	0	0	0	0	0	0	0.5	0	0	0	0	0	0	0	0	0	74.6025997125247	0	0	0	0	0.333333333333333	0	0	0.0555555555555556	0	135.711567430658	13.3901382850988	10.6810648475165	8.04171348016668	0	0	0	0	0	0	0	0	0	0	0	0	0	0.142857142857143	0	0	0	0
Assembly-10155-SUB-0.1-ITER-46-RawMergedAbrolhos_Seq_391	0	0	0	0	0	0	0	0	0	0	0	5	0	0	0	0	0	0	0	1.33333333333333	0	0	0	0	0	0	0	0	0	0	0	0.166666666666667	0	0	0	0	0	0	0.5	0	0	0	0	0	0	0	0	0	0
Assembly-10155-SUB-0.1-ITER-47-EA_tenuis_DNA_SISPA_Seq_29	0	0	0.234498834498835	0	0	0	0	14076.6335631163	1.11111111111111	0	0	17.7996391574154	0	0	3.60565272541079	4.06277056277056	107.989851465548	65.2754247375009	0.666666666666667	53.7535792851263	91.4234370403862	62.9513867455325	17.7011375458971	0	0	0.593686868686869	0	55.0676192526793	0.166666666666667	0.5	0.974206349206349	0.541666666666667	0	0	0	0	0	0	0	0	0	0	0	0	0	0	0.166666666666667	0.190909090909091	0
Assembly-10155-SUB-0.1-ITER-47-EP_damicornis_LN2_SISPA_Seq_11	0	0	0	0	0	0	0	0	0	0	0	0	0	0	0	0	0	0	0	0	0	0	0	0	0	0	0	0	1	0.5	0	6.66666666666667	0	0.666666666666667	0	0.333333333333333	0	0	0	0	0.30952380952381	0	0	0.166666666666667	0	0	0	0	0
Assembly-10155-SUB-0.1-ITER-47-RawMergedAbrolhos_Seq_242	0	0	0	0	0	0	0	0	0	0	0	27	2	1	1	0	119	361	0	2	4	4	2	0	0	0	0	254.395638629283	9	5	0	2	0	0	0	0	0	0	0	0	0	0	0	0	0	0	0	0	0
Assembly-10155-SUB-0.1-ITER-47-RawMergedAbrolhos_Seq_253	0	0	0	0	0	0	0	0	0	0	0	0	0	0	0	0	0	7.09204208406885	0	0	0	0	0	0	0	0	0	10.9340442285651	1.6	0.5	0.25	0	0	0.025	0	0	0	0.116087914539927	0	0	0	0	0	0	0	0	0	0	0
Assembly-10155-SUB-0.1-ITER-47-RawMergedAbrolhos_Seq_292	0	0.25	0	0	0	0	0	0	0	0	1.38913518792184	0	1	0	2.44285714285714	0	0	0	0.333333333333333	0.267857142857143	3.07345836039729	0	0.7	0	0	0.2	0	10.7802226602384	0	0	2.75	0.5	0	0	0	0	0	0	0	0	0	0	0	0	0	0	0	0	0
Assembly-10155-SUB-0.1-ITER-47-RawMergedAbrolhos_Seq_336	0	0	0	0	0	0	0	1.16666666666667	0	0	0	0	0	0	0	0	0.25	0	0	0	0	0.5	0	0	0	0	0	0	2.83333333333333	0	0.333333333333333	0.935714285714286	0	0	0	0	0	0	0	0	0	0	0	0	0	0	0	0	0
Assembly-10155-SUB-0.1-ITER-48-EA_tenuis_DNA_SISPA_Seq_1	0	0	0	0	0	0	0	8110.16340416163	0	0	0	0	0	0	0	0	0	0	0	0	0	0	0	0	0	0	0	0	0	0	0	0	0	0	0	0	0	0	0	0	0	0	0	0	0	0	0	0	0
Assembly-10155-SUB-0.1-ITER-48-EA_tenuis_DNA_SISPA_Seq_44	0	0	0	0	0	0	0	477.487716772505	0	0	1.5	0	0	0	0	0.5	0	29.5112525573994	1	0	1.75	0	2.28571428571429	0	0	0	0	12.37035121741	0	0	0	0	0	0	0	0.5	0	0	0	0	0	0	0	0	0	0	0	0	0
Assembly-10155-SUB-0.1-ITER-48-EP_damicornis_LN2_SISPA_Seq_38	0	0	0	0	0	0	0	0	0	0	0	0	0	0	0	0	0	0	0	0	0	0	0	0	0	0	0	0	0	0	0	0	0	0	0	0	0	0	0	0	0	0	0	0	0	0	0	0	0
Assembly-10155-SUB-0.1-ITER-48-RawMergedAbrolhos_Seq_11	0	0	0.5	0	0	0	0	0	0	0	0	457.693540018643	0	0	0.5	1.14646464646465	3630.3456777451	1991.14001174861	2.23076923076923	18.3204315784285	4.89899132302494	4.32336861555379	5.80709541341638	0	0	0	0	1009.06953822008	409.170483028492	457.071882997734	0	0	0.142857142857143	0	0	0	0	0	0	0.5	0.5	0	0.5	0.5	0	0	0	0	0
Assembly-10155-SUB-0.1-ITER-49-EA_tenuis_DNA_SISPA_Seq_59	0	0	0	0	0	0	0	1261.82719285869	1	0	0	0	0	0	0	0	0	0	0	0	0	0	0	0	0	0	0	0	0	0	0	0	0	0	0	0	0	0	0	0	0	0	0	0	0	0	0	0	0
Assembly-10155-SUB-0.1-ITER-49-RawMergedAbrolhos_Seq_209	0.766666666666667	0	0	0.0769230769230769	0	0	0	0.783333333333333	0	0	2	0	0	0.333333333333333	0	0	6.69363034313977	0	0.666666666666667	0	0	0	0	0	0	0	0	0	0	0	0.166666666666667	0	0	0	0	0	0.2	0	0	0	0	0.5	0	0	0	0	0	0	0
Assembly-10155-SUB-0.1-ITER-49-RawMergedAbrolhos_Seq_259	0	0	0	0	0	0	0	67.6404968977723	0	0	0.4	0	0	0	0	0	5.75432595385869	33.696088894426	0.666666666666667	3.24534268154897	0.833333333333333	5.89312442056708	0.333333333333333	0	0	0	0	31.911537019003	0	9.32125514782716	0	0	0	0	0	0	0	0	0	0	0	0.366666666666667	0	0	0	0	0	0	0
Assembly-10155-SUB-0.1-ITER-5-EBur_Rasa2012_Seq_10	0	0	0	0	0	0	0	0	0	0	0	3229.61701445667	0	0	0	0	0	0	0	0	0	1	0	0	0	0	0	0	1	0	0	0	0	0	0	0	0	0	0	0	0	0	0	0	0	0	0	0	0
Assembly-10155-SUB-0.1-ITER-5-EPAB2011_Seq_4	0	0	0	0	0	0	0	206.959769232873	0.25	0	0	0.253968253968254	0	0.5	0	0	0.342857142857143	9149.17570192439	0.2	0	0	1.64453273334852	0.166666666666667	0	0	0.0555555555555556	0	6241.37857565872	324.025116444723	52.6003815674284	1.90662944898239	0.737135495223731	0	0	0	0.11437908496732	0	0.0454545454545455	0.0625	0	0.0980861244019139	0	0	0	0	0	0	0.176923076923077	0
Assembly-10155-SUB-0.1-ITER-5-RawMergedAbrolhos_Seq_123	0	0	0	0	0	0	0	0	0	0	0	0	0	0	0.5	0	0	0	0	0	0	0	0	0	0	0	0	0	0	0	0.25	0	0	0	0	0	0	0	0	0	0	0	0	0	0	0	0	0	0
Assembly-10155-SUB-0.1-ITER-5-RawMergedAbrolhos_Seq_222	0	0	0	0	0	0	0	0	0	0	0	4.9	0	0	0	0	15.4050908825506	312.957923807099	0	6.14935064935065	2.94553571428571	5.54166666666667	3.3004329004329	0	0	0	0	225.24036100429	6.59708333333333	1.58966861598441	0	5.6	0	0	0	0.5	1	0	0	2.60460992907801	0	0	1.10526315789474	3.3	0	0	0	0	0
Assembly-10155-SUB-0.1-ITER-5-RawMergedAbrolhos_Seq_376	0	0	0	0	0	0	0	3.93809523809524	0	0	0	0.142857142857143	0	0	0	0	0.513888888888889	1.83333333333333	0.5	0	0	0.325	0.366666666666667	0	0	0	0	0	0	4.43928571428571	1.9238455988456	1.20555555555556	0	0	0	0	0	0	0	0	0	0	0	0	0	0	0	0	0
Assembly-10155-SUB-0.1-ITER-50-EA_tenuis_DNA_SISPA_Seq_58	0.0454545454545455	0.0196078431372549	0.0263157894736842	0.0294117647058824	0.0531869987336429	0	0	17.9011904761905	0.0524377326872762	0	0.25	10.0890950836617	0	0	0.0909090909090909	0.0833333333333333	0	19.9741488801378	0	0.25	0	77.2649817082253	1.06666666666667	0	0	0.14957264957265	0	13.0073761126482	1	0	0.75	0	0	0.2	0	0	0	0.5	0	0	0	0	0.2625	0	0.433766233766234	0	0	0.4	0
Assembly-10155-SUB-0.1-ITER-50-EBur_Rasa2012_Seq_5	0.5	0	0	0	0	0	0	0	0	0	0	7068.97233077467	0	0	0	0	1	0	0	0	0	0	0	0	0	0	0	0	0	0	0	0	0	0	0	0	0	0	0	0	0	0	0	0	0	0	0	0	0
Assembly-10155-SUB-0.1-ITER-50-EP_damicornis_NLN_SISPA_Seq_53	0.543589743589744	3	0.433333333333333	0.75	0	0	0	0.333333333333333	0	0.166666666666667	3.16666666666667	199.816044584565	23.0882111457741	0.333333333333333	5.42847896758675	13.3094136857295	912.931240528109	1043.03042305799	5.49402264402264	228.740890529513	237.841854030033	89.2237102954253	50.1730529070808	0	0	0.0909090909090909	0	651.748680751895	105.470044969933	179.224963778035	14.3853714592844	9.53774405512095	0.540909090909091	1.80952380952381	0	0.666666666666667	0.2	8.73960802269626	1.66666666666667	7.05152951225333	0	0.25	0.45	11.6701594799443	1.08333333333333	0	6.09088702147526	0	0.5
Assembly-10155-SUB-0.1-ITER-50-RawMergedAbrolhos_Seq_306	0	0	0	0	0	0	0	0	0	0	0	0	0	0	0	0	0	0.5	0	0	0	0.666666666666667	0.666666666666667	0	0	0	0	0	0	0.25	0	2.79285714285714	0	0	0	0	0	0	0	0	0	0	0	0	0	0	0	0	0
Assembly-10155-SUB-0.1-ITER-50-RawMergedAbrolhos_Seq_383	0	0	0	0	0	0	0	0	0	0	0.166666666666667	0	0	0	0.5	0.111111111111111	0	1.42408683531892	0.5	0.5	0	0	0	0	0	0.0526315789473684	0	0	0	0	0.333333333333333	0.333333333333333	0	0	0	0	0	0	0	0	0.1	0	0	0	0	0	0	0	0
Assembly-10155-SUB-0.1-ITER-6-EA_tenuis_DNA_SISPA_Seq_2	0	0	0	0	0	0	0	29964.3875576971	0.5	0	0	0	0	0	0	0	0	0	0	0	0	0	0	0	0	0	0	0	0	0	0	0	0	0	0	0	0	0	0	0	0	0	0	0	0	0	0	0	0
Assembly-10155-SUB-0.1-ITER-6-EA_tenuis_DNA_SISPA_Seq_25	0	0	0.75	0.333333333333333	0	0	0	972.05840240428	0	0	1.88773448773449	39.2077308225134	15.2008058816745	1	41.8729521775311	11.1017721275497	105.023891511618	168.175607676354	1.99194139194139	25.3721796806989	8.23163453333818	25.9266137684975	35.4722637460965	0	0	0.333333333333333	0	103.717357184797	28.2858966047667	22.107463410171	2.48333333333333	0.2	0	0	0	0	14.3704545454545	1.62757936507937	0	4.89026425156456	0.125	0.25	0	0.5	0	0	0	5.17609057609058	0
Assembly-10155-SUB-0.1-ITER-6-EA_tenuis_DNA_SISPA_Seq_7	0.0434782608695652	0	0.1	0	0.141414141414141	0	0	1070.94545361551	0	0	0	27.4587549893569	3.62333566010517	0.25	5.70671493536513	7.49459058965367	256.266082541257	187.0871736444	0.171428571428571	116.274794801877	69.4800980193088	84.6589450911559	37.1857523782246	0	0	0.2	0	109.773665802704	39.2034290137494	21.5878357767626	4.37212238114996	8.36106837606838	0	0	0	0	0.5	0	0.333333333333333	0	0.125	4.66666666666667	1.25	0	0.111111111111111	0	0	4.46261140819964	0
Assembly-10155-SUB-0.1-ITER-6-EP_damicornis_LN2_SISPA_Seq_33	0	0	0	0	0	0	0	0	0	0	0	0	0	0	0	0	0	0	0	0	0	0	0	0	0	0	0	0	0	0	0	0	0	0	0	0	0	0	0	0	0	0	0	0	0	0	0	0	0
Assembly-10155-SUB-0.1-ITER-6-RawMergedAbrolhos_Seq_274	0	0	0	0	0	0	0	0	0	0	0	0	0	0	0	0	0	0	0.1	0	0	0	0	0	0	0	0	0	0.916666666666667	0.285714285714286	0.333333333333333	0	0	0	0	0	0	0	0	0	0	0	0	0	0	0	0	0	0
Assembly-10155-SUB-0.1-ITER-6-RawMergedAbrolhos_Seq_300	0	0	0	0	0.25	0	0	31.7871328087331	0	0.0909090909090909	0	43.9804270567251	2	6.7	22.4277680439765	8.41650624606482	167.183348792872	379.132136497277	0	5.72582513592349	36.663313330641	43.6640442712127	0.5	0	0	8.08333333333333	0	170.838741923834	19.030376924527	48.5636151387288	0.30952380952381	5.96785714285714	0	0.674242424242424	0	0	0.43452380952381	0.0357142857142857	0.0416666666666667	0	0	0.111111111111111	0.0769230769230769	0	0.416666666666667	0.5	0.651111111111111	0.2	0
Assembly-10155-SUB-0.1-ITER-6-RawMergedAbrolhos_Seq_347	0	0	0	0	0	0	0	0	0	0	0	0	0	0	0	0	1.5	14.0729802932585	0	0	0	0	0	0	0	0	0	10.2458800636984	0.5	0	0	0	0	0	0	0	0	0	0	0	0	0	0	0	0	0	0	0	0
Assembly-10155-SUB-0.1-ITER-7-EA_tenuis_DNA_SISPA_Seq_47	0	0	0	0	0	0	0	0	0	0	0.111111111111111	1.33333333333333	0	0	0	0	10.3873699249654	5.48268953000294	0	0.5	0.333333333333333	0.194444444444444	0	0	0	0	0	0	4.8651892460185	0	1.58382352941176	1.25	0	0	0	0	0	0	0	0	0	0.0476190476190476	0	0	0	0	0	0	0
Assembly-10155-SUB-0.1-ITER-7-EFarol2011_Seq_21	0	0	0	0	0	0	0	0	0	0	0	0.253968253968254	0	0	0	0	0.342857142857143	90.9802661904818	0	0	0	1.85917919799499	0.833333333333333	0	0	0	0	43.6245327580467	2.46666666666667	0	1.12481126716421	1.03713549522373	0	0	0	0.0588235294117647	0	0.0454545454545455	0	0	0.0980861244019139	0	0	0	0	0	0	0.176923076923077	0
Assembly-10155-SUB-0.1-ITER-7-EP_damicornis_LN2_SISPA_Seq_51	0	0	0	0	0	0	0	0	0	0	0	0	0	0	0	0	0	0	0	0	0	0	0	0	0	0	0	0	0	0	0	0	0	0	0	0	0	0	0	0	0	0	0	0	0	0	0	0	0
Assembly-10155-SUB-0.1-ITER-8-EA_tenuis_DNA_SISPA_Seq_32	0	0	0.2	0	0	0	0	22.5532691709162	0	0	0	0	0	0	0	0	0	0	0	0	0	0	0	0	0	0	0	0	0	0	0.833333333333333	0	0	0	0	0	0	0	0	0	0	0	0	0	0	0	0	0	0
Assembly-10155-SUB-0.1-ITER-8-EBur_Rasa2012_Seq_25	0	0	0	0	0	0	0	0	0	0	0	2119.09225498531	0	0	0	0	3.33333333333333	0	0	0	0	0	0	0	0	0	0	0	1	0	0	0	0	0	0	0	0	0	0	0	0	0	0	0	0	0	0	0	0
Assembly-10155-SUB-0.1-ITER-8-EP_damicornis_LN2_SISPA_Seq_56	0	0	0	0.5	0	0	0	8	0	0	0	1.14545454545455	0	0	0	0	5.15237784088733	21.7682152542594	0	0	0	1.72790338268427	1.94849316389847	0	0	0	0	15.162605527569	0	4.2618801889076	0	0	0	0	0	0	0	0	0	0	0	0	0	0	0	0	0	0	0
Assembly-10155-SUB-0.1-ITER-8-ESG2011_Seq_3	0	0	0	0	0	0	0	0	0	0	0	0	0	0	0	0	0	0	0	0	0	0	0	0	0	0	0	0	0	3	0	0	0	0	0	0	0	0	0	0	0	0	1	0	0	0	0	0	0
Assembly-10155-SUB-0.1-ITER-8-RawMergedAbrolhos_Seq_108	0	0	0	0	0	0	0	0.5	0	0	0	0	0	0	0	0	0	0	0	0.5	1.44425785354148	0	0.1	0	0	0	0	0	0	0	0	0	0	0	0	0.0769230769230769	0	0	1.5	0	0	0	0	0	0	0	0	0	0
Assembly-10155-SUB-0.1-ITER-8-RawMergedAbrolhos_Seq_89	0	0	0	0	0	0	0	0	0	0	0.733333333333333	0	0	0	0	0	0	0	0	0	0	0	0	0	0	0.0555555555555556	0	0	0	0	0.0714285714285714	0.333333333333333	0	0	0.11437908496732	0.181818181818182	0	0	0	0	0	0	0	0	0.0588235294117647	0	0	0.0625	0
Assembly-10155-SUB-0.1-ITER-9-EA_tenuis_DNA_SISPA_Seq_18	0.2	0	4.08015873015873	0.666666666666667	3	2	0	854.185282820414	0	0.75	3.42487922705314	79.6772179418634	7.55410867879976	7.38738738738739	45.5448900727297	30.8120931846642	366.597427250597	723.843465437908	25.1218255227639	122.017872567621	150.975688175434	127.34548959429	37.8562779531797	0	0	10.0164793539794	0	409.14742370499	114.050545688361	59.6309448353961	32.2469448102415	37.6221867098069	0.0833333333333333	0.5	0	0	0.583333333333333	0.333333333333333	9.77318824965884	11.0752526786596	0	2.84126984126984	0.5	0.5	0	0.0909090909090909	6.74085626276029	2.09308857808858	0.333333333333333
Assembly-10155-SUB-0.1-ITER-9-EA_tenuis_DNA_SISPA_Seq_20	0	0	0	0	0	0	0	910.014012719237	0	0	0	0	0	0	0	0	0	0	0	0	0	0	0	0	0	0	0	0	0	0	0	0	0	0	0	0	0	0	0	0	0	0	0	0	0	0	0	0	0
Assembly-10155-SUB-0.1-ITER-9-EA_tenuis_DNA_SISPA_Seq_34	0	0	0	0	0	0	0	602.567242248639	11.75	0	0	0	0	0	0	0	0	0	0	0	0	0	0	0	0	0	0	0	0	0	0	0	0	0	0	0	0	0	0	0	0	0	0	0	0	0	0	0	0
Assembly-10155-SUB-0.1-ITER-9-EFarol2011_Seq_25	0	0	0	0	0	0.0625	0	0	0	0	0.166666666666667	0	0	0	0	0	0	0	0.333333333333333	0	0	0	0	0	0	0.0526315789473684	0	0	0	0	0	0.333333333333333	0	0	0	0	0	0.0645161290322581	0.0204081632653061	0	0.135714285714286	0.111111111111111	0	0.117647058823529	0.2	0	0.158823529411765	0	0
Assembly-10155-SUB-0.1-ITER-9-EP_damicornis_LN2_SISPA_Seq_11	0	0	0	0	0	0	0	0	0	0	0	0	0	0	0.25	0	0	0	0	0	0	0	0	0	0	0	0	0	0	0	0	0	0	0	0	0	0	0	0	0	0	0	0	0	0	0	0	0	0
Assembly-10155-SUB-0.1-ITER-9-RawMergedAbrolhos_Seq_356	0	0	0	0	0	0	0	0	0	0	0	149.4393337703	0	0.0833333333333333	0	0.257575757575758	549.2345020018	73.110863640757	0	53.7499858705541	28.9325938306086	0.333333333333333	9.21222733727259	0	0	0	0	96.0211842097315	11.3752253473996	41.7537182998083	0	0	0	0.111111111111111	0	0	0	0	0	0	0	0	0	0	0.111111111111111	0	0	0	0
Assembly-10155-SUB-0.25-ITER-1-EA_tenuis_DNA_SISPA_Seq_111	0	0	0	0	0	0	0	205.91252595982	0	0	0	0	0	0	0	0	0	0	0	1.36507936507937	3.0319472486842	0	0	0	0	0	0	0	0	0	0	0	0	0	0	0	0	0	0	0	0	0	0	0	0	0	0	1	0
Assembly-10155-SUB-0.25-ITER-1-EA_tenuis_DNA_SISPA_Seq_24	0	0	0	0	0	0	0	262.211311237344	0	0	0	0	0	0	0	0	0	14.3871726250039	0	0	0	1.18175502059383	0	0	0	0	0	4.11772005572812	0	0	0	4.79752061778378	0	0	0	0	0	0	0	0	0	0	0	0	0	0	0	0	0
Assembly-10155-SUB-0.25-ITER-1-EA_tenuis_DNA_SISPA_Seq_27	0	0	0	0	0	0	0	967.276080886248	0	0	0	0	0	0	0	0	0	19.7485418946889	0	0	0.0588235294117647	0	5.73039992227746	0	0	0.166666666666667	0	48.2971226045259	0	0	13.7768934011047	2.60606060606061	0	0	0	0	0	0	0	0	0	0	0	0	0	0	0	0	0
Assembly-10155-SUB-0.25-ITER-1-EBur_Rasa2012_Seq_6	0	0	0	0	0	0	0	0	0	0	0	1985.10054972701	0	0	0	0	0.333333333333333	0	0	0	0	0	0	0	0	0	0	0	0	0	0	0	0	0	0	0	0	0	0	0	0	0	0	0	0	0	0	0	0
Assembly-10155-SUB-0.25-ITER-1-ECtrl_Bur_Rasa_Seq_3	0	0	0.5	0	0	0	0	0	0	0	0	948.876045551402	0	0	0.5	0	7196.96690592893	3376.40560225209	15.7692307692308	12.939187320185	10.8578184424374	8.56804468313792	6.40946055122184	0	0	0	0	1943.64380054845	829.345764087688	934.600604872963	3.54255319148936	8.94057971014493	0.142857142857143	0	0	0.333333333333333	0	0	0	0.5	0.5	0	0.5	0.5	0	0	0	0	0
Assembly-10155-SUB-0.25-ITER-1-EPAB2011_Seq_122	0	0	0	0	0	0	0	13.8831259982468	0	0	0.0666666666666667	0.5	0	0	0	0	0	20.45	0	0	0	0.321428571428571	0.0588235294117647	0	0	0	0	16.2833333333333	0	2.525	0.333333333333333	0.361111111111111	0	0	0	0	0	0	0	0	0	0	0	0	0	0	0.104761904761905	0	0
Assembly-10155-SUB-0.25-ITER-1-EP_damicornis_LN2_SISPA_Seq_17	0	0	0	0	0	0	0	0	0	0	0	0	0	1	0	0	0	0	0	0	0	0	0	0	0	0	0	0	0	0	0	0	0	0	0	0	0	0	0	0	0	0	0	0	0	0	0	0	0
Assembly-10155-SUB-0.25-ITER-1-EP_damicornis_LN2_SISPA_Seq_19	0.5	0	0	0	0	0	0	0	1	0	0	1	0	0	0	0	0	0	0	0	0	0	0	0	0	0	0	0	0	4	0	0	0	0	0	0	0	0	0	0	0	0	0	0	0	0	0	0	0
Assembly-10155-SUB-0.25-ITER-1-RawMergedAbrolhos_Seq_1019	0	0	0	0	0	0	0	0	0	0	0	0	0	0	0	0	3.5	0	0	0	0	1.27272727272727	0	0	0	0	0	19.1161048689139	21.9146482122261	3.31578947368421	0	0	0	0	0	0	0	0	0	0	0	0	0	0	0	0	0	0	0
Assembly-10155-SUB-0.25-ITER-1-RawMergedAbrolhos_Seq_1024	0	0	0	0	0	0	0	0	0	0	0	0.5	0	0	0	0	0	67.3125655338943	0	0	0	0	0	0	0	0	0	48.3470363781131	1.5	1	0	0	0	0	0	0	0	0	0	0	0	0	0	0	0	0	0	0	0
Assembly-10155-SUB-0.25-ITER-1-RawMergedAbrolhos_Seq_1028	0	0	0	0	0	0	0	0	0	0	0	2	0	0	0	1	4	50.108315565032	0	0	3	9	2	0	0	0	0	108.91931425497	0	0	0	0	0	0	0	0	1	0	0	3	1	0	1	0.5	0	0	0	0	1
Assembly-10155-SUB-0.25-ITER-1-RawMergedAbrolhos_Seq_1042	0	0	0.2	0	0.2	0	0	0	0	0	0	2.00757575757576	0	0	0	0.2	29.6356199667386	0	0	0.2	0.6	0	0.2	0	0	0	0	5.48844586227567	2.26923076923077	18.5861365645848	0	0	0	0	0	0.2	0	0	0	0.25	0	0	0	0	0	0	0	0	0
Assembly-10155-SUB-0.25-ITER-1-RawMergedAbrolhos_Seq_1045	0	0	0	0	0	0	0	0	0	0	0	0	0	0	0	0	4.34556272241993	6	0	0	0	0	0	0	0	0	0	0	0	0	0	0	0	0	0	0	0	0	0	0	0	0	0	0	0	0	0	0	0
Assembly-10155-SUB-0.25-ITER-1-RawMergedAbrolhos_Seq_1060	0	0	1	0	0	0	0	0	0	1	0	10.1581395348837	0	0	0	0	78.500399624347	112.158330078174	0	3.71212121212121	0.5	3	3.24444444444444	0	0	0.333333333333333	0	50.80951714254	28.659064924459	22.8301587301587	0	0	0	0	0	0.333333333333333	0	0	0	2.44968852285925	0	0	0	0	0	0	0	0	0
Assembly-10155-SUB-0.25-ITER-1-RawMergedAbrolhos_Seq_1123	0	0	0	0	0	0	0	0	0	0	0	0	0	0	0	0	0	22.3399769406744	0	0	0	0	0.5	0	0	0	0	0	0.666666666666667	0	0	0	0	0	0	0	0	0	0	0	0	0	0	0	0	0	0	0	0
Assembly-10155-SUB-0.25-ITER-1-RawMergedAbrolhos_Seq_1140	0	0	0	0	0	0	0	1	0	0	0	13.5882352941176	1	0	1	1	109.608333333333	93.5210918114144	1	3	1	0	10.1666666666667	0	0	1	0	57.3858008658009	22.2	6.8	3	0	0	0.5	1	0.5	5	1	1	31.9751431364335	0	0	0	5	0	0	1.5	0	0
Assembly-10155-SUB-0.25-ITER-1-RawMergedAbrolhos_Seq_1155	0	0	0	0	0	0	0	0	0	0	0	0	0	0	0	0	0	63.1773743392786	0	0	0	0	0	0	0	0	0	11.4761844243272	0	5.40941891992605	0.333333333333333	0	0	0	0	0	0	0	0	0	0	0	0	0	0	0	0	0	0
Assembly-10155-SUB-0.25-ITER-1-RawMergedAbrolhos_Seq_1162	0	0	0	0	0	0	0	0	0	0	0	0	0	0	1	0	4	162	0	0	1	17	4	0	0	0	0	147.120397968179	1	0	0	0	0	0	0	0	0	0	0	0	0	0	0	0	0	0	0	0	0
Assembly-10155-SUB-0.25-ITER-1-RawMergedAbrolhos_Seq_1166	0	0	0	0	0	0	0	0	0	0	0	15	0	0	0	0	50	104	0	0	0	0	0	0	0	0	0	81	17	12	0	0	0	0	0	0	0	0	0	0	0	0	0	0	0	0	0	0	0
Assembly-10155-SUB-0.25-ITER-1-RawMergedAbrolhos_Seq_1169	0	0	1	0	0	0	0	3	0	0	0	14	0	0	0	1	27	130	0	3.04878048780488	0	10	4	0	0	0	0	165	3	8	0	0	0	0	0	0	0	0	0	0	0	0	0	0	0	0	0	0	0
Assembly-10155-SUB-0.25-ITER-1-RawMergedAbrolhos_Seq_117	0	0	0	0	0	0	0	1	0	0	0	5.26315789473684	0	0	5.08219944082013	11.9138284175402	35.9109803921569	327.150012789147	1.01923076923077	0	1.15686274509804	0	0.5	0	0	0	0	291.852397281302	330.869112021502	27.3848478587051	0	1	0	0	0	0	0	0	0	0	0	0	0	0	0	0	0	0	0
Assembly-10155-SUB-0.25-ITER-1-RawMergedAbrolhos_Seq_1173	0	0	0	0	0	0	0	0	0	0	0	0	0	0	0	0	2.65133380973628	23.0890463498097	0	0	0.25	0.04	0	0	0	0.0434782608695652	0	99.2542296336349	264.48471065977	21.7745371413167	0	0.0666666666666667	0	0	0	0	0	0	0	0.03125	0.16025641025641	0	0	0	0	0	0	0	0
Assembly-10155-SUB-0.25-ITER-1-RawMergedAbrolhos_Seq_1180	0	0	0	0	0	0	0	0	0	0	0	3	0	0	0	0	32	17	0	0	0	0	0	0	0	0	0	9	27	14	0	0	0	0	0	0	0	0	0	0	0	0	0	0	0	0	0	0	0
Assembly-10155-SUB-0.25-ITER-1-RawMergedAbrolhos_Seq_1204	0	0	5	0	0	0	0	3.08865579314205	0	5.22222222222222	8.42643829600351	163.061631448298	63.0971290755517	5.37619047619048	37.825385985213	41.3725187869568	1096.37251189869	1580.35119572665	6.44464543000012	135.108683468389	117.407852233356	85.564916820353	27.5398512654333	0	0	10.0416666666667	0	930.764968439085	157.688072748363	182.269082394046	8.60362590625749	5.6913021618904	0	0	0	0	0	0	0	5.16411822826297	0.5	0.333333333333333	1.22222222222222	3.61437908496732	0	0.783333333333333	6	1	0
Assembly-10155-SUB-0.25-ITER-1-RawMergedAbrolhos_Seq_1209	0	0	0.5	0	0.0666666666666667	0	0	6.78458605566817	0	0	0	2.34655895514801	0	0	0	0	5.23371386017632	154.258089489093	5.70381635907952	2.47383891082671	1.89287108364936	4.49462288159736	0.5	0	0	2.94076332874287	0	153.664043658852	1.66666666666667	0	0	0	0	0	0	0	0	0	0	0	0	3.33333333333333	0	0	0	0	0	0	0
Assembly-10155-SUB-0.25-ITER-1-RawMergedAbrolhos_Seq_160	0	0.5	0	0	0	0	0	12.362275071168	0	0	0	38.4556724022532	1	1.2	17.0490533856388	9.7	95.7616710327494	495.134103643164	0	15.7041960740066	16.8650112841055	44.2149544329155	5.52548955489064	0	0	0.5	0	358.715962552251	168.437264838649	49.0870739998257	2.61111111111111	0	0	0	0	0	0	0	0	0	0	0	0	0	0	0	0	0	0
Assembly-10155-SUB-0.25-ITER-1-RawMergedAbrolhos_Seq_236	0	0	0	0	0	0	0	0	0	0	0	1.33333333333333	0	0	0	0	0	580.259684462513	0	0	0	7.75	1	0	0	0	0	202.803732094989	4.42857142857143	15.34375	0	0	0	0	0	0	0	0	0	0	0	0	0	0	0	1	0	0	0
Assembly-10155-SUB-0.25-ITER-1-RawMergedAbrolhos_Seq_251	0	0	0.333333333333333	0	0	0	0	0	0	0	1	77.2313912504636	0	0	2	1	244.510338243196	238.539578261044	0	2.5	0	1.83333333333333	0	0	0	1	0	155.956768249468	60.5886538461539	156.551994881634	0	0	0	0	0	3	0	0	0	0	0	0	0	0	0	0	0	0	0
Assembly-10155-SUB-0.25-ITER-1-RawMergedAbrolhos_Seq_254	0	0	0	0	0	0	0	28.5422593626889	0	0	0	0	0	0	0	0	0	260.753897826079	1.11111111111111	0	0	0.2	0	0	0	0	0	408.829546441685	9.49255586652645	0.5	1	0.333333333333333	0	0.215909090909091	0	0	0	0	0	0	0	0	0	0	0	0.111111111111111	0	0	0
Assembly-10155-SUB-0.25-ITER-1-RawMergedAbrolhos_Seq_270	0	0	0	0	0	0	0	19.6284807964032	0	0	0	1	0	0	0	0	1.22174972314507	129.604330401457	0	0	0	5.16998907525223	1.97600691155611	0	0	0	0	199.873760829535	219.896926718525	59.732866536547	0.5	1.64285714285714	0	0	0	0	0	0	0	0	0	0	0	0	0	0	0	0	0
Assembly-10155-SUB-0.25-ITER-1-RawMergedAbrolhos_Seq_295	0	0	0	0	0	0	0	0.2	0	0	0	48.2547191837427	0	0	0	0	95.458233959175	394.690594814312	0	0	0	1.5	3.04078721011424	0	0	0	0	270.71309878331	10.048053481296	21.5921240339807	3.17647058823529	4.28730158730159	0	0	0	0.833333333333333	2.0375	0	0	0	0	0.5	0	0	0	8	0	0	0.125
Assembly-10155-SUB-0.25-ITER-1-RawMergedAbrolhos_Seq_310	0	0	2	0	0	0	0	0	0	0	0	33.5675675675676	0	1	4	1.18253968253968	162.299038610741	280.498577136867	5	1.19947596263386	4.07828261290948	5.05	0.5	0	0	0	0	125.645308696614	52.5803684376977	19.9473684210526	5.41666666666667	0	0	0	0	0	0	0	0	2.01418439716312	0	0	0	0	0	0.25	0	0	0
Assembly-10155-SUB-0.25-ITER-1-RawMergedAbrolhos_Seq_443	0	0	0	0	0	0	0	0	0	0	0	3	0	0	0	3	6	108.811387900356	0	0	0.5	2	0	0	0	0	0	253.563063063063	3.12244897959184	0	0	0	0	0	0	0	0	0	0	0	0	0	0	0	0	0	0	0	0
Assembly-10155-SUB-0.25-ITER-1-RawMergedAbrolhos_Seq_461	0	0	0	0	0	0	0	0	0	0	0	21.96	0	0	0	0	98.8235294117648	284.246478873239	2	0	0	1.33333333333333	0	0	0	0	0	86.6310160427808	30.2282608695652	7.62162162162162	1.2	2	0	0	0	0	0	0	0	0	0	0	0	0	0	0	0	0	0
Assembly-10155-SUB-0.25-ITER-1-RawMergedAbrolhos_Seq_507	0	0	0	0	0	0	0	0	0	0	0	38.5882352941176	0	0	0	0	92.1555555555556	0	0	0	0	0	0	0	0	0	0	4.21052631578947	29.8666666666667	137.774480712166	1	0	0	0	0	1.125	0	0	0	0	0	0	0	0	0	0	0	0	0
Assembly-10155-SUB-0.25-ITER-1-RawMergedAbrolhos_Seq_512	0	0	0	0	0	0	0	0	0	0	0	15.3300011401642	6.11111111111111	0	31.1721113127647	10.1785714285714	135.568442213793	137.757528257553	1.66666666666667	0.5	2.6037296037296	3.20389492753623	10.2077922077922	0	0	0	0	67.4900294853382	49.1384128618274	24.3081545056777	0	0	0	0	0	1	0	0	0	0	0	0	0	0	0	0	0	0	0
Assembly-10155-SUB-0.25-ITER-1-RawMergedAbrolhos_Seq_591	0	0	0	0	0	0	0	0	0	0	0	13.9374134637293	0	0	0	2	112.845646678585	140.061672026755	0	9.52993367038285	18.0832937176172	31.0043767291168	40.7230359924998	0	0	0	1	69.5759673067059	50.2526477309249	71.2648956228563	6.13986013986014	11.1638035167447	0	0	0	0	0	0	0	0	0	0	0	0	0	0	0	3	0
Assembly-10155-SUB-0.25-ITER-1-RawMergedAbrolhos_Seq_646	0	0	0	0	0	0	0	0	0	0	4	14.2166666666667	2.37606837606838	0.5	1.08333333333333	0	89.2109241398544	245.587699225839	0	1.1668115942029	5.03921568627451	7	0	0	0	0	0	165.341059436194	16.9174152419588	18.64	1.09090909090909	0	0	6	0	1.2	0	0	0	1	0	0	0.5	0	0	0	0	0	0
Assembly-10155-SUB-0.25-ITER-1-RawMergedAbrolhos_Seq_683	0	0	0	0	0	0	0	0	0	0	0	1	0	0	0	0	7	174	0	0	0	0	0	0	0	0	0	77	6	15	0	0	0	0	0	0	0	0	0	0	0	0	0	0	0	0	0	0	0
Assembly-10155-SUB-0.25-ITER-1-RawMergedAbrolhos_Seq_714	0	0	0	0	0	0	0	0	0	0	0	0	0	0	0	0	1.02941176470588	75.9470378543542	0	0	0	1	0	0	0	0	0	42.9883122954652	49.4709939148073	14.1376518218624	0	0	0	0	0	0	0	0	0	0	0	0	0	0	0	0	0	0	0
Assembly-10155-SUB-0.25-ITER-1-RawMergedAbrolhos_Seq_774	0	0	0	0	0	0	0	7.83171328671329	0	0	0	0	0	0	0	0	7.39934322885272	160.551910152644	0	0.166666666666667	0	4.71507514069614	0	0	0	0	0	107.05644882544	7.24736900549878	2.68751618751619	3.364077347773	0	0	0	0	0	0	0	0	0	0	0	0	0	0	0	0	0	0
Assembly-10155-SUB-0.25-ITER-1-RawMergedAbrolhos_Seq_790	0	0	0	0	0	0	0	0	0	0	0	0	0	0	0	0	1.09090909090909	37.7063015108831	0	0	0	0	0	0	0	0	0	34.8880184970766	0	0	0	0	0	0	0	0	0	0	0	0	0	0	0	0	0	0	0	0	0
Assembly-10155-SUB-0.25-ITER-1-RawMergedAbrolhos_Seq_806	0	0	0	0	0	0	0	0.2	0	0	1	0.25	0.5	0	0.833333333333333	7	3.96666666666667	47.3686273792068	0	4.41904761904762	12.4615384615385	4.66666666666667	3	0	0	0	0	213.578974960325	5.63437611091361	0.333333333333333	0.5	1	0	0	0	0	0	0	0	0	0	0	0	0	0	0	0	0	0
Assembly-10155-SUB-0.25-ITER-1-RawMergedAbrolhos_Seq_816	0	0	0	0	0	0	1	0.2	0	0	0	4.75	0.333333333333333	0.5	0.666666666666667	1.5	13.1444444444444	109.205645690284	0	4.35833333333333	1	10.1324786324786	0.5	0	0	0	0	36.1593752838349	20.4020593869732	4.33333333333333	0	1	0	0	0	0	0	0	0	0	0	1	0	0	0	0	0	0	0
Assembly-10155-SUB-0.25-ITER-1-RawMergedAbrolhos_Seq_830	0	0	0	0	0	0	0	8	0	0	0	3	0	0	1	1	20	243.812734082397	1	3.3	2	9.5	5	0	0	0	0	163.936781609195	4	0	0	0	0	0	0	0	0	0	0	0	0	0	0	0	0	0	0	0	0
Assembly-10155-SUB-0.25-ITER-1-RawMergedAbrolhos_Seq_836	0	0	0.5	0	0	0	0	0	0	0	0	24.8920850225515	0.5	0	5	1	125.776870058708	243.894093216154	3.3	1	0	5	2	0	0	0	0	157.260762894452	33.7392780261633	25.360153256705	0	0	0	0	0	0	0	0	0	1	0	0	0	0	0	0	0	0.5	0
Assembly-10155-SUB-0.25-ITER-1-RawMergedAbrolhos_Seq_85	0	0	0	0	0	0	0	0	0	0	0	2067.82354870517	0	0	0	0	0	0	0	0	0	0	0	0	0	0	0	0	0	0	0	0	0	0	0	0	0	0	0	0	0	0	0	0	0	0	0	0	0
Assembly-10155-SUB-0.25-ITER-1-RawMergedAbrolhos_Seq_852	0	0	0	2	0	0	0	1	0	0	0	8.41550003785298	0	1.91666666666667	0	0	23.8987970800466	237.816464033927	0	3.83264705882353	8.33244549966827	6.46907018232076	25.5262378200304	0	0	0	0	68.7482266138575	3.03499714496963	5.1477111100767	0.2	0.5	0	0	0	0.125	0	0	5	1.73501692440433	0	0	0	1	0	0	0	3	0
Assembly-10155-SUB-0.25-ITER-1-RawMergedAbrolhos_Seq_889	0	0	0	0	0	0	0	0	0	0	0	3	0	0	0	0	11.3684210526316	83.4500345383376	0	0	5.8051282051282	2.92261904761905	0	0	0	0	0	97.1399934523699	27.045	5.84615384615385	0	1	0	0	0	0	0	0	0	0	0	0	0	0	0	0	0	0	0
Assembly-10155-SUB-0.25-ITER-1-RawMergedAbrolhos_Seq_897	0	0	0	0	0	0	0	0	0	0	0	0	0	0	0	0	2.77222222222222	198.344052566386	0	14.2321302160954	5.80952380952381	1.33333333333333	0.833333333333333	0	0	0	0	104.423755793559	0.5	1	0.5	6.98863636363636	0	0	0	0	0	1	0	0	0	0	0	0	0	0	0	0	0
Assembly-10155-SUB-0.25-ITER-1-RawMergedAbrolhos_Seq_935	0	0	16.8857473574338	3.61670667504225	18.1681153257132	66.643001325601	0	0	0	0	0	0.5	0	3.16666666666667	114.51528728988	78.9619384053281	13.3860294117647	72.8935574229692	19	0	0	4	5	0	0	4	0	67.6317488226301	3	0.25	0	0	0	0	0	0	0	0	0	0	0	0	0	0	0	0	0	0	0
Assembly-10155-SUB-0.25-ITER-1-RawMergedAbrolhos_Seq_950	0	0	0	0	0	0	0	0	0	0	0	0	0	0	0	2	1	85.5891166497918	1	0	0	4.10119186725871	2	0	0	2.02739726027397	0	89.4045107866637	5	8	2	1	0	0	0	0	0	0	0	0	0	0	0	0	0	0	0	0	0
Assembly-10155-SUB-0.25-ITER-1-RawMergedAbrolhos_Seq_972	0	0	0	0	0	0	0	0	0	0	0	1.06666666666667	0	0	0	0	5	143.487544483986	0	0	0	0	0	0	0	0	0	146.954198473282	84.2241379310345	13.3421052631579	0	0	0	0	0	0	0	0	0	0	0	0	0	0	0	0	0	0	0
Assembly-10155-SUB-0.25-ITER-10-EA_tenuis_DNA_SISPA_Seq_28	0	0	0	0	0	0	0	1204.6647402159	0	0	0	0	0	0.5	0	0	0	6.99727234560493	0	0	0	0	0	0	0	0	0	7.13661737790538	0	0	0	0	0	0	0	0	0	0	0	0	0	0	0	1	0	0	0	0	0
Assembly-10155-SUB-0.25-ITER-10-EA_tenuis_DNA_SISPA_Seq_89	0	0	0	0	0	0	0	606.101522652265	0	0	0	10.4945812807882	0	1	0	3	47.8080773119701	84.3185246232342	0	12.4380707867229	18.2222222222222	29.2487007373506	3	0	0	0	0	127.76834470113	20.356996799431	21.1265508684864	15.2892156862745	24.5129375951294	0	0	0	0	0	0.666666666666667	0	0	0	0	0	0	0	0	0	0	0
Assembly-10155-SUB-0.25-ITER-10-EBur_Rasa2012_Seq_141	0	0	0	0	0	0	0	0	0	0	0	32.3681774959586	0	0	0	0	0	0	0	0	0	0	0	0	0	0	0	0	0	0	0	0	0	0	0	0	0	0	0	0	0	0	0	0	0	0	0	0	0
Assembly-10155-SUB-0.25-ITER-10-EFarol2011_Seq_93	0.217647058823529	0	0.333333333333333	1.58333333333333	0.142857142857143	0.0555555555555556	0	2.50952380952381	0	0.5	0.916666666666667	69.1633898407756	21.4174276711387	7.0035551169347	29.1920738655425	14.4517843964115	207.906596879934	192.612511362493	3.43717948717949	29.8598386484479	52.3787868416956	28.5483298087782	9.52013832957774	0	0	0.5	0	263.211996515188	24.3970078729765	57.205913357795	16.9254329004329	3.84285714285714	0	0.333333333333333	0.15	1.43333333333333	0	0	0	10.5222028014998	0.25	0.214285714285714	0.833333333333333	0.325	0.892589763177998	0.0666666666666667	0.566666666666667	0.455357142857143	0
Assembly-10155-SUB-0.25-ITER-10-EPAB2011_Seq_48	0	0	0	0	0	0	0	0	0	0	0	0.5	0	0	0	0	0	176.133455696007	0	0	0.5	0.333333333333333	0	0	0	0	0	0	0	3.58378696568313	0	0	0.134571378278472	0	0	0	0	0	0	0	0	0	0	0	0	0	0	0	0
Assembly-10155-SUB-0.25-ITER-10-ESG2011_Seq_33	0	0	0	0	0	0	0	0	0	0	2.33333333333333	0	2.60038986354776	0	3.28614718614719	11.0859512263687	7.77675206087565	137.090665136378	0.7	20.226229817654	15.0563476151927	8.37104971654441	5.59586394989319	0	0	2	0	124.144808734793	0	0	0	2.42857142857143	0	0	0	0	0	0	1.51694915254237	1.49771468841236	0.166666666666667	0	1	0	1	0.166666666666667	1.16666666666667	0	0.5
Assembly-10155-SUB-0.25-ITER-10-ESG2011_Seq_73	0	0	0	0	0	0	0	0	0	0	0	0	0	0	0	0	0	3.55154305624689	0	0	0	0	0	0	0	0	0	0	0	0	0	0	0	0	0	0	0	0	0	0	0	0	0	0	0	0	0	0	0
Assembly-10155-SUB-0.25-ITER-10-RawMergedAbrolhos_Seq_1010	0	0	0.166666666666667	0.5	0	0	0	7.76693593290965	0	2	5.0030525030525	4.42829988531995	1.77914452420644	1.55311355311355	0	0.333333333333333	31.1843311442513	148.502026949862	8.04582713960283	8.06134096291433	6.79156702464786	6.91147768223036	5.82984829736735	0	0	0.5	0	214.192615492952	10.1789503472215	2.3308303394038	0.0769230769230769	0	0	0.0769230769230769	0	0.277777777777778	1	3.55535714285714	0	5.26028322145186	0.333333333333333	0.0833333333333333	0.5	0.5	0	3	0	4.51904761904762	0
Assembly-10155-SUB-0.25-ITER-10-RawMergedAbrolhos_Seq_1027	0	0	0	0	0	0	0	11.7979797979798	0	0	0	1.03448275862069	0	0	0	0	4	101.132067479323	0	0.5	1	4.56614906832298	2	0	0	0	0	74.4617028126774	0.5	4	0	0	0	0	0	0	0	0	0	0	0	0	0	0	0	0	0	0	0
Assembly-10155-SUB-0.25-ITER-10-RawMergedAbrolhos_Seq_1056	0	0	0	0	0	0	0	18.4166206007863	0	0	0	2.32498671800596	0	0	0	0	0	27.2665910988306	0	0	0	0	4.87306645117449	0	0	0	0	27.5668629604507	10.1017967078407	0	6.8393234123294	0.2	0	0	0	0	0	0	0	0	0	0	0	0	0	0	0	0	0
Assembly-10155-SUB-0.25-ITER-10-RawMergedAbrolhos_Seq_1081	0	0	0	0	0	0	0	0	0	0	0	21.4112903225806	0	0	1	0	95.0655390241875	181.549418604651	1	0	0	0	0	0	0	0	0	99.2214932126697	17	35.3076923076923	0	0	0	0	0	0	0	0	0	1	0	0	0	0	0	0	0	0	0
Assembly-10155-SUB-0.25-ITER-10-RawMergedAbrolhos_Seq_1119	0	0	1	0	0	0	0	4	0	0	8.19512195121951	27.6605477855478	2.33333333333333	1	0	1	112.69387683248	230.102680020354	0	0	1.2	0	2.14358974358974	0	0	4	0	154.504226668006	25.8782311453762	30.5506656250676	0	0	0	0	0	0	0	0	0	0	0	0	0	0	0	0	0	0	0
Assembly-10155-SUB-0.25-ITER-10-RawMergedAbrolhos_Seq_1160	0	0	2	0.5	0	0	0	0.5	0	0	0.5	26.4136046525641	1	0	1.25	2.22222222222222	174.938327092656	147.117779373182	3.33333333333333	0	6.30931916070436	1.50991327300151	2.17175494132569	0	0	0	0	130.421538166291	23.4998271916796	37.940130871341	2.95238095238095	0	0	1	0	0	0.142857142857143	0	0	0	0.583333333333333	0	2	0	0	1.16666666666667	1	0	0
Assembly-10155-SUB-0.25-ITER-10-RawMergedAbrolhos_Seq_1162	0	0	0.0714285714285714	0.142857142857143	0	0.35	0	0.166666666666667	0	0	0	9.75302383678997	0	0.455357142857143	0	0	23.5047066534814	0	0	0	0.95	0.125	0	0	0	0.166666666666667	0	11.2981392936477	1	0	0.25	0	0	0.0769230769230769	0	0.111187304075235	0	0	0	0	0.0717948717948718	0	0	0	0	0	0.34478021978022	0	0.0714285714285714
Assembly-10155-SUB-0.25-ITER-10-RawMergedAbrolhos_Seq_1177	0	0	0	0	0	0	0	0	0	0	0	22	0	0	0	0	64	28	0	0	0	0	0	0	0	0	0	14	10	19	0	0	0	0	0	0	0	0	0	0	0	0	0	0	0	0	0	0	0
Assembly-10155-SUB-0.25-ITER-10-RawMergedAbrolhos_Seq_1180	0	1	0	0	0	0	0	0	0	0	0	89.4021155852203	0	0.166666666666667	1.61053391053391	0	251.272937315889	248.991696762549	0	16.4087856769903	12.189368291576	7.28895626503353	19.3678261070429	0	0	3	0	131.169934381372	47.728847800063	52.4263738934071	0	0	0	0	0	0	0.5	1.25	0	1.25	0	0	1	0	0	0	2	1	0
Assembly-10155-SUB-0.25-ITER-10-RawMergedAbrolhos_Seq_1196	0.0434782608695652	0	0	0	0.0303030303030303	0	0	11.5375576188661	0	0	0	38.8388093109001	0	0.166666666666667	6.17269001300083	2.69014068799988	248.41383014805	72.5192402795298	0	0	26.039176719112	42.5855258161606	0.25	0	0	0.0666666666666667	0	53.9262409028652	8.17976568233594	35.5528418492583	7.35604575163399	0.333333333333333	0.166666666666667	0.142857142857143	0	0.2	1.17692307692308	0	0	1.60748090517078	0	0	0	0	0	0	0	0.0833333333333333	0
Assembly-10155-SUB-0.25-ITER-10-RawMergedAbrolhos_Seq_1218	0	0	0	0	0	0	0	0	0	0	0	0	0	0	0	0	0	46	0	0	0	0.5	0	0	0	0	0	33.75	48.0747126436781	36.5714285714286	5	0	0	0	0	0	0	0	0	0	0	0	0	0	0	0	0	0	0
Assembly-10155-SUB-0.25-ITER-10-RawMergedAbrolhos_Seq_1221	0	0	0	0	0	0	0	0	0	0	0	12.6977109561218	0	0	0	0	61.5216626135089	6.83333333333333	0	1.45	2.96666666666667	2.66666666666667	0	0	0	0	0	51.2336898582876	2.5	0.5	5.58333333333333	2.33333333333333	0.6	0	0	0	0	0	0	0	0	0.5	0	0	0	0	0	0	0
Assembly-10155-SUB-0.25-ITER-10-RawMergedAbrolhos_Seq_176	0	0	0	0	0	0	0	0	0	0	0	15.4338624338624	0	0	0	0	91.0467768681681	733.308926297882	0	0	0.333333333333333	5.08	0.333333333333333	0	0	0	0	440.225470794584	33.7409371643394	24.9204260651629	1	0.5	0	0	0	0	0	0	0	0	0	0	0	0	0	0	0	0	0
Assembly-10155-SUB-0.25-ITER-10-RawMergedAbrolhos_Seq_254	0	0	2	0	1	0	0	0	0	0	1	55.4941724941725	11.5777777777778	0	48.046279491833	10	349.608974358975	398.736907307471	3.33333333333333	12.6666666666667	10.5	12.8333333333333	7.6969696969697	0	0	2	0	236.965728621292	111.78	76.8243559718969	0	2	0	0	0	0	0	0	0	0.5	0	0	0	0	0	0	0	0	0
Assembly-10155-SUB-0.25-ITER-10-RawMergedAbrolhos_Seq_307	0	0	0	0	0	0	1	0	0	0	0	1.68253968253968	0	0	1	0	14.8990909090909	839.518395384907	0	4	5.47272727272727	17.2470729353841	9.37647058823529	0	0	0	0	487.887656421316	9.625	2	3	3.66666666666667	0	0	0	0	0	0	0	3.25592334494774	0	0	0	0	0	0	0	0	0
Assembly-10155-SUB-0.25-ITER-10-RawMergedAbrolhos_Seq_308	0	0	0	0	0	0	0	0	0	0	0	0	0	0	0	0	0	358.011686961721	0	0	0	0	0	0	0	0	0	250.307159893215	0	1	0	0	0	0	0	0	0	0	0	0	0	0	0	0	0	0	0	0	0
Assembly-10155-SUB-0.25-ITER-10-RawMergedAbrolhos_Seq_328	0	0	0	0	0	0	0	0	0	0	0.25	0	0	0	0	0	0.0909090909090909	7.16666666666667	0	0	0.25	0.125	0.25	0	0	0	0	0	0	0.765079365079365	0	0.125	0	0	0	0	0	0	0	0	0.0909090909090909	0	0	0	0	0.142857142857143	0	0	0
Assembly-10155-SUB-0.25-ITER-10-RawMergedAbrolhos_Seq_356	0	0	0	0	0	0	0	0	0	0	0	134.264571188843	0	0	0	0	140.818130841131	0	0	0	0	0	1	0	0	0	0	1.00469483568075	4.11186036804723	4.87946697824928	0	0	0	0	0	0	0	0	0	0	0	0	0	0	0	0	0	0	0
Assembly-10155-SUB-0.25-ITER-10-RawMergedAbrolhos_Seq_360	0	0	0	0	0	0	0	0	0	0	0	23	0	0	1	0	233	220	0	4	0	3	0	0	0	0	0	68	49	56	1	6	0	0	0	0	0	0	0	0	0	0	0	0	0	0	0	0	0
Assembly-10155-SUB-0.25-ITER-10-RawMergedAbrolhos_Seq_385	0	0	0	0	0	0	0	0	0	0	0	4.09090909090909	0	1	1	1	28.4450808814621	313.579226723187	0.125	0	1.01239290085679	3	1	0	0	0	0	310.875359387429	2.20952380952381	7.53846153846154	0.2	0	0	0	0	0	0	0	0	0	0	0	0	0	0	0	0	0	0
Assembly-10155-SUB-0.25-ITER-10-RawMergedAbrolhos_Seq_416	0	0	0	0	0	0	0	0	0	0	0	2	0	0	0	1.14285714285714	12.4754363328841	346.6503247722	0	3	0.5	2	1	0	0	0	0	267.100044330634	12.34375	7	0	0	0	0.833333333333333	0	0	0	0	0	0	0	0	0	0	0	0	0	0	0
Assembly-10155-SUB-0.25-ITER-10-RawMergedAbrolhos_Seq_440	0	0	0	0	0	0	0	0	0	0	0	6.07653295361216	0	1.2	2.12045948744816	0	43.5235022011313	235.448954737506	1	9.55948620737212	37.4505098855911	17.7986619678201	12.4131926659751	0	0	0	0	133.167480326246	7.24648396509731	18.9552931382132	0.833333333333333	0	0	0	0	0	0	0	0	0	0	0.181818181818182	0	0	0	0	0	0	0
Assembly-10155-SUB-0.25-ITER-10-RawMergedAbrolhos_Seq_453	0	0	0	0	0	0	0	0	0	0	0.5	1.83333333333333	0	0	0.5	0	10.727602905569	67.7564375874541	0	0	3.42857142857143	1.4301747311828	7.625	0	0	0	0	44.0259387944108	113.039269770572	60.7093235175446	0	0	0	0	0	0	0	0	0	0	0	0	0	0	0	0	0	0	0
Assembly-10155-SUB-0.25-ITER-10-RawMergedAbrolhos_Seq_467	0.05	0	0	0.833333333333333	0.0666666666666667	0.222222222222222	0	281.998698788726	0	0	5.70833333333333	47.5416664554437	9.9355794928707	5.60128621840608	18.6449105070371	19.5460815694798	381.731720261951	725.420119374609	0	102.806109247442	70.2163507213361	17.9013269133198	6.4359749322357	0	0	0	0	451.62420764759	80.251940958065	29.4386031823479	10.0535714285714	20.8832833832834	0	0	0.836742424242424	0.533333333333333	6.20119047619048	0	0.833333333333333	0	0.685714285714286	0.171428571428571	12.0428793428793	0	1.23016983016983	0	10.7167600373483	7.30952380952381	0.2
Assembly-10155-SUB-0.25-ITER-10-RawMergedAbrolhos_Seq_473	5.81321976283336	0.25	4	0.5	0	0	0	29.5966064220381	0	0	0	147.146205896233	19.4457359844835	17.1394677218207	19.3651672107101	17.44968588265	836.743922551331	789.562460792925	8.00281385281385	125.552909499589	150.063091902575	115.399836390838	31.167574419233	0	0	0.333333333333333	0	537.9947702302	175.15587714588	146.232218880538	5.78062907766468	17.5086255507423	0	0	0.5	0	0.783333333333333	1.58333333333333	0.2	0	0.542857142857143	2.45535714285714	4.6799670917318	0	0	0	0	4.58333333333333	1.47619047619048
Assembly-10155-SUB-0.25-ITER-10-RawMergedAbrolhos_Seq_475	0	0	0	0	0	0	0	0	0	2	0	1	0	0	0	0	21	228.938511326861	0	0	0	0	0	0	0	0	0	117.211267605634	2	3	0	0	0	0	0	0	0	0	0	0	0	0	0	0	0	0	0	0	0
Assembly-10155-SUB-0.25-ITER-10-RawMergedAbrolhos_Seq_477	0	0	0	0	0	0	0	0	0	0	0	1	0	0	0	0	1	136.565984474241	0	7.14041733120681	2.91666666666667	3.5	0	0	0	0	0	143.529523809524	1.83333333333333	4	0.5	0	0	0	0	0	0.5	0	0	0	0	0	0	0	0	0	0	0	0
Assembly-10155-SUB-0.25-ITER-10-RawMergedAbrolhos_Seq_53	0	0	0	0	0	0	0	98.9129786362255	0	0	0	0	0	0	0	0	2.96746400885936	528.346608710247	0.5	0	0	43.9082677103133	11.9567213116903	0	0	0.5	0	648.166675279322	0	0.333333333333333	2.08333333333333	0.6	0	0	0	0	0	0	0	0	0	0	0	0	0	0	0	0	0
Assembly-10155-SUB-0.25-ITER-10-RawMergedAbrolhos_Seq_533	0	0	0.2	0	0	0	0	0	0	0	0	1.84285714285714	0	0	0	0.125	64.3432581628849	318.187448244512	0.166666666666667	11.9007814837666	11.8138526372829	0.5	5.66197691197691	0	0	0.25	0	187.259267658722	25.8361673748083	0.5	0	7.28888888888889	0	0	0.666666666666667	2.72737399053189	0	1.65818713450292	0.142857142857143	0.5	0	0	0	1.95833333333333	0	0.5	0.7	0	0
Assembly-10155-SUB-0.25-ITER-10-RawMergedAbrolhos_Seq_61	0	0	0	0	0	0	0	10.7333333333333	0	0	0.5	24.4824717765894	0	0	0	0	106.925333190576	1160.72124365191	0	0	0	31.4875045660653	0.533333333333333	0	0	0	0	755.946312456539	93.8988835513556	41.4777056277056	0.833333333333333	0	0	0	0	0	0	0	0	0	0	0	0	0	0	0	0	0	0
Assembly-10155-SUB-0.25-ITER-10-RawMergedAbrolhos_Seq_614	0	0	0	0	0	0	0	0	0	0	0	0	0	0	1	0	1	171	0	0	0	0	0	0	0	0	0	122	3	2	0	0	0	0	0	0	0	0	0	0	0	0	0	0	0	0	0	0	0
Assembly-10155-SUB-0.25-ITER-10-RawMergedAbrolhos_Seq_644	0	0	0	0.2	0.05	0	0	0	0	0	0	17.1486170422578	0	0.0769230769230769	6.1937710929025	0	46.2972570533735	101.394951946148	0.333333333333333	0	0	17.618446623009	6.90702390183163	0	0	0	0	184.867720356831	0.916666666666667	9.67628129770619	0	0.166666666666667	0	0	0.2	0	0	1.85757575757576	2.14285714285714	0	0.269298245614035	0	0	0.111111111111111	0	0.5	0	0	0
Assembly-10155-SUB-0.25-ITER-10-RawMergedAbrolhos_Seq_672	0	0	0	0	0	0	0	0	0	0	0	5	0	0	0	1	4	87	0	0	1	11	0	0	0	2	0	160	30	9	0	0	0	0	0	0	0	0	0	0	0	0	0	0	0	0	0	1	0
Assembly-10155-SUB-0.25-ITER-10-RawMergedAbrolhos_Seq_676	0	0	0	0	0	0	0	0	0	0	0	0	0	0	0	0	3	0.666666666666667	0	0	0	0	0.5	0	0	0	0	0	3.33333333333333	12.75	0.916666666666667	0	0	0	0	0	0	1	0	0	0	0	0	0	0	0	0	0	1
Assembly-10155-SUB-0.25-ITER-10-RawMergedAbrolhos_Seq_680	0	0	0	0	0	0	0	0	0	0	0	32.7068452380952	0	0	1.5	0	187.322168908314	140	2	4	2	0.333333333333333	1	0	0	0	0	55.2941176470588	25.6428571428571	26	1	4	0	0	0	0	0	0	0	2	0	0	0	0	0	0	0	0	0
Assembly-10155-SUB-0.25-ITER-10-RawMergedAbrolhos_Seq_686	0	0	0	0	0	0	0	0	0	0	0.25	50.7400056426692	0	2	3.3	5.1469696969697	160.336156223648	795.182001646451	1	0.25	15.8404639220429	37.0411316833217	13.9688380484158	0	0	0.5	0	526.461296020436	11.2600892325344	46.7795391862933	3	4	0	0.211111111111111	1	0	0.142857142857143	2	0	0.5	0	0	2	1.71505439005439	0	0	0	1	0
Assembly-10155-SUB-0.25-ITER-10-RawMergedAbrolhos_Seq_732	0	0	0	0	0	0	0	0	0	0	0	0	0	0	0	1	0.2	0	0	0	0	0	1.5	0	0	0	0	0	0	0	0	0	0	0	0	0	0	0	0	0	0	0	0	0	0	0	0	0	0
Assembly-10155-SUB-0.25-ITER-10-RawMergedAbrolhos_Seq_733	3.3073647380099	0	0.333333333333333	0	0	0	0	7.75035425101215	0	0	0	30.1581991822466	11.1846322537112	0	12.8759824232758	3.10050264550265	175.702264787985	389.534639820445	1.57157287157287	8.41116505076512	16.3605180811883	8.6692422955702	6.12298902922288	0	0	3.13	0	168.996395203171	22.0797840040918	27.3229645059378	0	0	0	0	0	0	0	0	0	1.37201669965645	0	0	0	0.836111111111111	0	0	0	0	0
Assembly-10155-SUB-0.25-ITER-10-RawMergedAbrolhos_Seq_766	0	0	0	0	0	0	0	0	0	0	0	31.3333333333333	0	0	0	0	60.438202247191	42	0	2	0	2.75	0	0	0	0	0	7.23333333333333	50.7936507936508	39.875	1	1	0	0	0	0	0	0	0	1	0	0	0	0	0	0	0	0	0
Assembly-10155-SUB-0.25-ITER-10-RawMergedAbrolhos_Seq_782	0	0	0	0	0	0	0	0	0	0	0	4.98051399946251	0	2.5282832278481	3.60882835183147	5.82316829435314	12.0135385004342	56.5860021169371	0	0	1.87791282674114	9.12618826119085	0	0	0	4.67510336770605	0	75.7453309490077	2.25723372977853	13.6370877008321	0	2.32400535913989	0.5	0	0	0	0	0	0	0	0	0	0	0.333333333333333	0	0	0	0	0
Assembly-10155-SUB-0.25-ITER-10-RawMergedAbrolhos_Seq_797	0	0	0	0	0	0	0	0	0	0	0	0	0	0	0	0	1	346	0	0	2	1	3	0	0	0	0	139	1	0	0	0	0	0	0	0	0	0	0	0	0	0	0	0	0	0	0	0	0
Assembly-10155-SUB-0.25-ITER-10-RawMergedAbrolhos_Seq_812	4	0	0	0	0	0	0	0	0	0	0	25.1007882882883	2.25	1	1	0	75.1236895962488	72.4238805970149	0	13.3714285714286	17.0120930232558	17.7727272727273	1	0	0	0	0	80.2596694942752	5.19230769230769	7.53333333333333	0	0	0	0	0	0	0	0	0	0	0	0	0	0	0	0	0	0	0
Assembly-10155-SUB-0.25-ITER-10-RawMergedAbrolhos_Seq_825	0	0	0	0	0	0	0	0	0	0	0	11.6111111111111	0	0	0	0	48.5	328.952503741173	0	0	0	3.27272727272727	0	0	0	0	0	221.829906192924	22.26	18.1333333333333	0.5	0	0	0	0	0	0	0	0	0	0	0	0	0	0	0	0	0	0
Assembly-10155-SUB-0.25-ITER-10-RawMergedAbrolhos_Seq_832	0	0	0	0.111111111111111	0	0	0	0	0	0	0	0.25	0	0	0	0	15.009153831081	66.8266835570686	0	0.5	0.333333333333333	0.253968253968254	0.2	0	0	0	0	35.4259534444723	23.4816981027507	31.5030376513727	1.14285714285714	1	0	0	0	0	0	0	0	0	0	0.0476190476190476	0	0	0	0	0	0.125	0
Assembly-10155-SUB-0.25-ITER-10-RawMergedAbrolhos_Seq_851	0	0	0	0	0	0	0	0	0	0	0	6.4	0	0	4	0	7.11821862348178	196.843821578929	5	3	2	2.66666666666667	0	0	0	4	0	220.120210381761	4.33333333333333	5.37142857142857	0	0	0	0	0	0	0	0	0	0.5	0	0	0	0	0	0	0	0	0
Assembly-10155-SUB-0.25-ITER-10-RawMergedAbrolhos_Seq_854	0	0	0	0	0	0	0	0	0	0	0	1.5	0	0	0	0	1.25	75.4088413830156	0	1	0	11.0442879148212	0	0	0	0	0	193.389017093789	1.5	1.12941502182268	5.43578021992646	5.23950455849769	0	0	0	1.25	0	0	0	0	0	0	0	0	0	0	0	0	0
Assembly-10155-SUB-0.25-ITER-10-RawMergedAbrolhos_Seq_863	0	0	0	0	0	0	0	0	0	0	0	0	0	0	0	0	3.09090909090909	155.91397827755	0	0	0.5	0	1.72922776148583	0	0	0	0	176.781936858343	0	0	7.2	1	0	0	0	0	0	0	0	0	0	0	0	0	0	0	0	0	0
Assembly-10155-SUB-0.25-ITER-10-RawMergedAbrolhos_Seq_869	0	0	0	0	0	0	0	0	0	0	0	0	0	0	0	0	3	187.916666666667	0	0	1	0	0	0	0	0	0	58	33	67	0	0	0	0	0	0	0	0	0	0	0	0	0	0	0	0	0	0	0
Assembly-10155-SUB-0.25-ITER-10-RawMergedAbrolhos_Seq_876	0	0	0	0	0	0	0	0	0	0	1.07332643202208	3.20542542154029	0	0	0.5	0	17.2780266129666	124.446977370026	0	0	0	8.21557557270237	1.34758401928037	0	0	0	0	50.951162700008	2.77304224015188	0	0	0	0	0	0	0	0	0	0	0	0	0	0	0	0	0	0	0	0
Assembly-10155-SUB-0.25-ITER-10-RawMergedAbrolhos_Seq_909	0	0	0	0	0	0	0	172.777477477477	0	0	0.333333333333333	5.01492537313433	6.84444444444444	1	4.56209150326797	9.86666666666667	6.33860900021891	134.832346691368	3.16666666666667	7.82499246032724	11.8590065712452	1.33333333333333	0	0	0	0	0	88.3782518095986	1.5	0.5	5.5	1.5	0	0	0	0	0	0	0	0	0	0	1	0	0	0	0	0	0
Assembly-10155-SUB-0.25-ITER-10-RawMergedAbrolhos_Seq_913	0	0.333333333333333	0	0.333333333333333	0	0	0	0	0	0	3.55	66.5225356382966	0	0.5	4.29835254413064	3.72549019607843	234.546589719601	349.799166804982	0	25.9398178604588	19.5607012899463	25.2456170413922	15.4285975305774	0	0	2.16666666666667	0	90.6872216767413	13.3618482027841	29.8124780714676	6.01118326118326	7.63856421356421	0	0.333333333333333	0	0	0.833333333333333	0	0	2.75085218956802	0	0	0.5	1.57020757020757	0.25	0	0	0	0
Assembly-10155-SUB-0.25-ITER-10-RawMergedAbrolhos_Seq_942	0	0	0.1	0	0	0	0.735353535353535	0	0	0	0	21.7650188133917	0	0	0.5	3.51222753854333	104.201060855853	514.131280910598	4	11.9090890553582	18.6693127962188	0.5	0.5	0	0	0	0	255.332222307506	20.6775036821039	16.2139328336395	0	0	0	0	0	0	0	0	0	0	0	0	0	0	0	0	0	0	0
Assembly-10155-SUB-0.25-ITER-10-RawMergedAbrolhos_Seq_951	0	0	0	0	0	0	0	0	0	0	0	11	3	0	10	3	72	195	3	1	6	2	0	0	0	0	0	119.302798982188	2	13	0	0	0	0	0	0	0	0	0	0	0	0	0	0	0	0	0	0	0
Assembly-10155-SUB-0.25-ITER-11-EA_tenuis_DNA_SISPA_Seq_17	0	0	0	0	0	0	0	0	0	0	0	0.202020202020202	0	0	0	0	0	1.5	0	0.0666666666666667	0.333333333333333	0	0	0	0	0	0	21.2855034850113	0	0.2	0.5	0.2	0	0	0	0	0	0	0	0.5	0	0	0	0	0	0	0	0	0
Assembly-10155-SUB-0.25-ITER-11-EA_tenuis_DNA_SISPA_Seq_37	0	0	0	0	0	0	0	301	0	0	0	0	0	0	0	0	0	0	0	0	0	0	0	0	0	0	0	0	0	0	0	0	0	0	0	0.125195618153365	0	0	0	0	0	0	0	0	0	0	0	0	0
Assembly-10155-SUB-0.25-ITER-11-EA_tenuis_DNA_SISPA_Seq_51	1.00145772594752	0.45	0.5	0.666666666666667	0	0	0	1018.29637534425	0	0	0.5	36.7570699944257	0	2.9	5.77305360605089	2.23574755926508	125.362138362111	321.182765971849	1	18.7464512709533	34.0640694194283	26.3219947286975	7.24077382493745	0	0	2.49924242424242	0	163.975562806842	19.0892858587355	34.6258915442278	3.27692307692308	7.08241758241758	0	0	0.125	1.03333333333333	2.28598454633239	0	0.25	3.29648047472228	1.45192307692308	0.236111111111111	0	2.21666666666667	0	0.125	0.833333333333333	1.90311355311355	0
Assembly-10155-SUB-0.25-ITER-11-EA_tenuis_DNA_SISPA_Seq_77	0	0	0	0	0	0	0	1036.98640776699	372	0	0	0	0	0	0	0	0	3	0	0	1	0	2	0	0	0	0	1	0	0	0	0	0	0	0	0	0	0	0	0	0	0	0	0	0	0	0	0	0
Assembly-10155-SUB-0.25-ITER-11-EA_tenuis_DNA_SISPA_Seq_79	0	0	0	0	0	1	0	812.013608428446	0	0	0	0	0	0	0	2	3.6	0	1	2	0	0	0.5	0	0	0	0	9.21951219512195	1	0	0	0	0	0	0	0	0	0	0	0	0	0	0	0	0	0	0	1	0
Assembly-10155-SUB-0.25-ITER-11-ECtrl_Bur_Rasa_Seq_107	0	0	0	0	0	0	0	0	0	0	0	196.606407037648	0	0	0	0.5	433.625722623007	96.7513430984115	0	13.8820070235476	19.8372852004223	0	12.2195269324208	0	0	0	0	52.5508689325826	0	78.0192243418105	7.7625171054919	0	0	0	0	0	0	0	0	0	0	0.583333333333333	0	0	0	0	0.238095238095238	0	0
Assembly-10155-SUB-0.25-ITER-11-EFarol2011_Seq_102	0	0	0	0.0294117647058824	0.00970873786407767	0	0	0.979978354978355	0.0113636363636364	0	0	4.11666666666667	0.255018315018315	0	3.2245000289415	0.2	60.7737603416479	0	0.25	0.958333333333333	26.1469355694479	0.7	0	0	0	0.0588235294117647	0	57.4434575535478	2.93333333333333	1.95	1.83333333333333	0.429166666666667	0.04	0	0	0.444444444444444	0	5.53054660296271	0	0	0	0	0	0	0	0.844298245614035	0.111111111111111	0.142857142857143	0
Assembly-10155-SUB-0.25-ITER-11-EP_damicornis_NLN_SISPA_Seq_83	0	0	0	0	0	0	0	0	0	0	0	0	0	0	0	0	0	0	0	0	0	0	0	0	0	0	0	0	0	0	0	0	0	0	0	0	0	0	0	0	0	0	0	0	0	0	0	0	0
Assembly-10155-SUB-0.25-ITER-11-ESG2011_Seq_36	0	0	0	0	0	0	0	6.33943833943833	0	0	0	0	0	0	0	0	0	4.58823282436235	0	0	0	0.166666666666667	16.0932833694255	0	0	0	0	67.5715321794802	0	0	5.36984126984127	0	0	0	0	0	0	0	0	0	0	0	0	0	0	0	0	0	0
Assembly-10155-SUB-0.25-ITER-11-ESG2011_Seq_46	0	0	0	0	0	0	0	4.97382062382062	0	0	0	0	0	0.25	0	0	0.2	8.3073145232092	0	0	0.0769230769230769	0.5	0	0	0	0	0	29.7618309232163	0	0	0	1.25	0	0	0	0	0	0	0	0	0	0	0	0	0	0	0	0	0
Assembly-10155-SUB-0.25-ITER-11-RawMergedAbrolhos_Seq_1008	0	0	0	0	0	0	0	0	0	0	0	0	0	0	0.976190476190476	0	0	0	0	0	1.25	0	0	0	0	0.666666666666667	0	0	0.5	0	0	0	0	0.30952380952381	0	0	0	3	0.166666666666667	0	0	0	0.142857142857143	0	0.709523809523809	0.166666666666667	0	0	0
Assembly-10155-SUB-0.25-ITER-11-RawMergedAbrolhos_Seq_1019	0	0	0	0	0	0	0	0	0	0	0	1.01020408163265	0	1	7	14.65	8.59905631532796	14.0828060210354	0	0.5	0	0.5	0	0	0	0	0	39.4589635445647	50.5987473148835	49.3121570491655	0	1.125	0	0	0	0	0	0	0	0	0	0	0	0	0	0	0	0	0
Assembly-10155-SUB-0.25-ITER-11-RawMergedAbrolhos_Seq_1034	0	0	0	0	0	0	0	0	0	0	0	1.87878858992124	1	0	1.64487179487179	0	9.36209678674574	2.38080927935554	0	2.45019067860087	0	0	0	0	0	2.95855614973262	0	19.9543426416108	0	7.51157106061546	0	0	0	0	0	0	0	0	0	1.15488215488215	0	0	0	0	0	0	0	0	0
Assembly-10155-SUB-0.25-ITER-11-RawMergedAbrolhos_Seq_1076	0	0	0	0	0	0	0	0	0	0	0	70.0755477131826	0	0	0	0	163.310007738028	247.687782623204	0.25	60.7057558419887	26.3489878221665	0.2	0.867099567099567	0	0	0.25	0	165.492430329525	9.33333333333333	27.4300420168067	0.919877344877345	0.711111111111111	0	0	0	0	0	0	0	0	0	0	0	0	0	0	0	0	0
Assembly-10155-SUB-0.25-ITER-11-RawMergedAbrolhos_Seq_1083	0	0	0	0	0	0	0	0	0	0	0	0.2	0	0	0	0	0	0	0	0.245454545454545	0	0.666666666666667	0	0	0	0	0	0	0	0	0	8.08769841269841	0	0	0	0	0	0	0	0	0	0	0	0	0	0	0	0	0
Assembly-10155-SUB-0.25-ITER-11-RawMergedAbrolhos_Seq_1087	0	0	0	0	0	0	0	0	0	0	0	0.5	0	0	0.5	0.5	13.0666666666667	26.6563733628481	0	0	0.5	0	0.5	0	0	0	0	9.10329532838133	16.474025974026	3.28571428571429	0	8	0	0	0	0	0	0	0	0	0	0	0	0	0	0	0	0	0
Assembly-10155-SUB-0.25-ITER-11-RawMergedAbrolhos_Seq_1089	0	0	0	0	0	0	0	0	0	0	1	0	0	0	0	0	4	227	0	16.1777777777778	0	2	0	0	0	0	0	123.527896995708	2	3	0	0	0	0	0	0	0	0	0	0	0	0	0	0	0	0	0	0	0
Assembly-10155-SUB-0.25-ITER-11-RawMergedAbrolhos_Seq_1091	0.122377622377622	0.0178571428571429	0.229166666666667	0.0588235294117647	0	0.0357142857142857	0	24.9150315875432	0.0821812596006144	0	6.18297155963447	37.5258826548099	0	0.1	0	0	113.382962709061	409.977358742996	0	0.333333333333333	0.5	20.6225640910183	29.9737397053675	0	0	4.11103938339713	0	302.655369557431	52.9505786320445	48.7405642597564	0	0	0.695609945609946	11.6498637693524	0	4.69504135303496	4.52622312431311	0	0.142857142857143	31.870263403294	0.148351648351648	0	0.1	0	6.20110713720554	0	0.25	8.24934626953914	0.125
Assembly-10155-SUB-0.25-ITER-11-RawMergedAbrolhos_Seq_1106	0	0	0	0	0	0	0	0	0	0	0	25	0	0	1	1	96.7489566613162	108.17	0	13.3823529411765	22.8066711114597	13.9819284024891	2	0	0	0	0	102.111790066096	15.2874514103459	9.70952380952381	3.75	4.50769230769231	0	0	0	0	0	0	0	0	0	0	0	0	0	0	0	0	0
Assembly-10155-SUB-0.25-ITER-11-RawMergedAbrolhos_Seq_1142	0	0	1	0	0	0	0	0	0	0	0	17	0	0	1	0	80	161	0	4	0	0	0	0	0	0	0	89	14	25	0	0	0	0	0	0	0	0	0	0	0	0	0	0	0	0	0	0	0
Assembly-10155-SUB-0.25-ITER-11-RawMergedAbrolhos_Seq_1143	0	0	0	0	0	0	0	11.2799839891838	0	0	2.06666666666667	126.191047963854	13.5555555555556	3	4.75	2.66666666666667	625.034842815551	996.043879083506	9.1	85.8698069902672	181.217209265922	68.0327996837761	26.4998453484762	0	0	0.75	0	711.089415174922	89.1812287589103	73.5217988818676	9.72727272727273	25.4519846193233	1	0	0	9.58739750355733	13.4283400809717	1	1	9.97834328761476	0	0.25	0	0.5	0	1.1	0	3	0
Assembly-10155-SUB-0.25-ITER-11-RawMergedAbrolhos_Seq_1156	0	0	0	0	0	0	0	0	0	0	0	48.1261666551985	0	0	0	0	54.368735418624	0	0	0	0	4.74246537374055	0	0	0	0	0	4	0	0	0	0	0	0	0	0	0	0	0	0	0	0	0	0	0	0	0	0	0
Assembly-10155-SUB-0.25-ITER-11-RawMergedAbrolhos_Seq_1175	0	0	0	0	0	0	0	0	0	0	0	0	0	0	0	0	0	116	1	1	0	7	0	0	0	0	0	78	1	1	1	0	0	0	0	1	0	0	0	0	0	0	0	1	0	0	0	0	0
Assembly-10155-SUB-0.25-ITER-11-RawMergedAbrolhos_Seq_1188	0	0	0	0	0	0	0	0	0	0	0	10.8437056647464	0	0	3	0.5	44.8286795304098	30.3256734091857	2	2.66742424242424	0	2.16666666666667	0	0	0	0	0	12.3271032661197	8.49911378943637	21.8556706326848	2.25	1.58333333333333	0	0	0	0	0	0	0	0	0	0	0	0	0	0	0	0	0
Assembly-10155-SUB-0.25-ITER-11-RawMergedAbrolhos_Seq_1189	0	0	0	0	0	0	0	0	0	0	0	36.035201422135	0	0	7.20166492370898	0	45.0539849505622	218.373248897546	0	24.8176778462016	18.7220333381391	11.0499978117442	20.6290469090412	0	0	0	0	152.628170705886	6.78492931360578	13.4247300939467	3.66676073926074	0	0	0	0	0	0	0	0	0	0	0	0	0	0	0	0	0	0
Assembly-10155-SUB-0.25-ITER-11-RawMergedAbrolhos_Seq_1194	0	0	0	0	0	0	0	0	0	0	0	0	0	0	0	0	0	0	0	0	0	0	0	0	0	0	0	0	0	0	0	0	0	0	0	0	0	0	0	0	0	0	0	0	0	0	0	0	0
Assembly-10155-SUB-0.25-ITER-11-RawMergedAbrolhos_Seq_1214	0	0	0.2	0.5	0.2	0	0	0	0	0	0.5	9.3452380952381	0	0	0	0.2	33.1227482354336	0	0	0.2	0.6	0	0.2	0	0	0.25	0	6.62281387722922	4.26923076923077	2.41662312783002	0	0	0	0	0	0.2	0	0	0	0.5	0	0	0	0	0	0.5	0	2	0
Assembly-10155-SUB-0.25-ITER-11-RawMergedAbrolhos_Seq_1229	0	1	0	0	0.0666666666666667	0	0	10.9915737377453	0	0	1.04666516279419	33.0504744567774	1	1.07692307692308	0	0	100.524295192108	147.880361152311	0	8.62237174268781	5.27402527330653	1.48000145255156	1.27380952380952	0	0	0	0	119.559305998822	7.32515693194719	12.4425008662424	0	1.25	0	0.333333333333333	0	0	0	0	0	0	0	0.285714285714286	0	0	0	0	0	0	0
Assembly-10155-SUB-0.25-ITER-11-RawMergedAbrolhos_Seq_126	0	0	0	0	0	0	0	1.00377358490566	0	0	1	3.26663185421697	0	1	0	5	5.98462300251908	773.118590797428	4	2	2	6.33506493506493	0	0	0	1.27692307692308	0	559.030176886838	22.8753251767219	28.3928674102168	5.53846153846154	1.89285714285714	0	0	0	0	0	0	0	0	0	0	0	1	0	0	0	0	0
Assembly-10155-SUB-0.25-ITER-11-RawMergedAbrolhos_Seq_146	0	0	0	0.5	0	0	0	0	0	0.5	1.91515151515152	491.059114401962	0	0	0	0.5	1206.34014144468	13.5266434181272	0	0	0	3.26027204798743	0	0	0	0.5	0	14.3552689365171	2.51063557821344	100.177173340434	0	0	0	0	0	0	0	0	0	0.5	0	0	0	0	0	0	0.04	2.64285714285714	0
Assembly-10155-SUB-0.25-ITER-11-RawMergedAbrolhos_Seq_202	0	0	0	0	0	0	0	3.01785714285714	0	0	0	35.8571428571429	0.833333333333333	0	0	1.34285714285714	66.8644543351967	279.913960712508	0	10.3226536656597	4.83600454674623	25.1024402307311	0	0	0	0	0	208.527533146495	159.757004841581	38.7745892342123	0	1	0	0	0	0	2	0	0	0	0	2	0	0	0.333333333333333	0	0	0	0
Assembly-10155-SUB-0.25-ITER-11-RawMergedAbrolhos_Seq_224	0	0	0	0	0	0	0	0	0	0	0	1	1	0	1	0	0	315.274633687324	0	3	3	24.9166666666667	2	0	0	0	0	590.899459842637	0	1	0	1	0	0	0	0	0	0	0	0	0	0	0	0	0	0	0	0	0
Assembly-10155-SUB-0.25-ITER-11-RawMergedAbrolhos_Seq_255	0	0	0	0	0	0	0	0	0	0	0	5.27777777777778	0	0	0	0	4.38461538461539	93.3151515151515	0	0	1	1.22439024390244	3	0	0	0	0	75.9538766270515	125.737333333333	110.268292682927	0	0	0	0	0	0	0	0	0	0	0	0	0	0	0	0	0	0	0
Assembly-10155-SUB-0.25-ITER-11-RawMergedAbrolhos_Seq_257	0	0	0	0	0	0	0	13	0	0	0	23	0	0	0	2	46.8222222222222	224.181593316906	0	2.8	0.5	9.5	0	0	0	0	0	238.225277859697	120.956866678976	24	0	0	0	0	0	0	0	0	0	0	0	0	0	0	0	0	0	0	0
Assembly-10155-SUB-0.25-ITER-11-RawMergedAbrolhos_Seq_272	0	0	0	0	0	0	0	0	0	0	1.64957264957265	10.5647394165833	0	0	1	6.75	24.6272615328898	827.327903389457	0	0	0.25	15.620667738059	4.68727661227661	0	0	0	0	652.126861543961	76.1644001009619	175.306157903862	6.57142857142857	7.45238095238095	0	0	0	0	3.66666666666667	0	0	0	0.0555555555555556	0	0	0	0	0.04	2.35910931174089	1	0
Assembly-10155-SUB-0.25-ITER-11-RawMergedAbrolhos_Seq_300	0	0	0	0	0	0	0	0	0	0	0	1	0	0	0	0	0	365.015090739512	0	0	2.25	0	6.23809523809524	0	0	0	0	328.357671870957	2.33333333333333	2	0	0.5	0	0	0	0	0	0	0	0	0	0	0	0	0	0	0	0	0
Assembly-10155-SUB-0.25-ITER-11-RawMergedAbrolhos_Seq_36	0	0.0909090909090909	0.0714285714285714	1	0.1	0.1	0	5.28730158730159	0	0	5.23982683982684	43.5355136045871	0.1	1.75	7.83197544803288	22.5658137445371	96.9704259153457	1615.94962330806	2.7	0	36.4455960104439	56.8737948285217	54.2576904119895	0	0	0.282539682539683	0	1234.7806352457	164.697927413888	353.991540858193	2	10.5532106782107	0	0	0.555555555555556	7.45119047619048	0.417832167832168	0.904761904761905	0.0625	9.9309903731361	2.01230158730159	0.177777777777778	0.676923076923077	0.642857142857143	0.366666666666667	0.976190476190476	0	0.125	0
Assembly-10155-SUB-0.25-ITER-11-RawMergedAbrolhos_Seq_38	0	0	0	0	0	0	0	4	0	0	0	21.9012865175765	0	0	0	0	82.4039447746272	146.610270997241	0	0	0	0.95	0	0	0	0	0	199.511139417003	1117.75352800874	866.45147660905	7.87750681731704	1.5	0	0	0	0.333333333333333	0	0	0	0.333333333333333	0	0	0	0	0	0	0	0	0
Assembly-10155-SUB-0.25-ITER-11-RawMergedAbrolhos_Seq_385	0	0	0	0	0	0	0	0	0	0	0	0	0	0	0	0	0	73.613981762918	0	0	0	0	0	0	0	0	0	121.221330424167	0	0	0	0	0	0	0	0	0	0	0	0	0	0	0	0	0	0	0	0	0
Assembly-10155-SUB-0.25-ITER-11-RawMergedAbrolhos_Seq_395	0	0	0	0	0	0	0	0	0	0	0	5	0	0	0	0	49.1633333333333	312.935808939133	2	6.91216216216216	1.05789473684211	4	0	0	0	0	0	211.067159931702	2.2	7	0	0	0	0	0	0	0	0	0	0	0	0	0	0	0	0	0	0	0
Assembly-10155-SUB-0.25-ITER-11-RawMergedAbrolhos_Seq_404	0	0	0	0	0	0	0	0	0.25	0	0	7.1	0	0	0	0	14.1620303900455	261.384701221773	4	0.2	0	6.65043671050536	0.75	0	0	4.5	0	211.659056411597	17.8125	3	2.31666666666667	0	0	0	0	0	0	0	0	0	0	0	0	0	0	1	0	0	0
Assembly-10155-SUB-0.25-ITER-11-RawMergedAbrolhos_Seq_42	0	0	0	0.5	0	0	0	1.46929312107492	0	4.27272727272727	2	169.508273132636	0	1	0.25	3.83333333333333	755.333850481587	1068.88384929952	3	17.432873585632	25.837122966503	27.0798952853132	12.7959244522286	0	0	0	0	562.73761412859	220.408076251622	128.963438744058	1.54285714285714	1.125	1	3	1.16666666666667	1.16666666666667	1.04446640316206	3.10344827586207	4	33.0942524406817	2.30769230769231	0	1	3.55798319327731	0.866666666666667	0.5	4.66666666666667	1.75	1
Assembly-10155-SUB-0.25-ITER-11-RawMergedAbrolhos_Seq_422	0	0	0	0	0	0	0	0	0	0	0	25.2	0	1	0	0	83.5397489539748	21.3636363636364	0	0	0	0	2.33333333333333	0	0	0	0	8.02439024390244	54.3265306122449	46.8	0	0	0	0	0	0	0	0	0	0	0	0	0	0	0	0	0	0	0
Assembly-10155-SUB-0.25-ITER-11-RawMergedAbrolhos_Seq_480	0	0	0	0	0	0	0	20.5188679245283	0	0	0	5	0	0	0	0	28.1937017231135	352.708328346779	0	0	0	3.77293233082707	0	0	0	0	0	266.387553630072	32.6474358974359	10.1333333333333	2	0	0	0	0	0	0	0	0	0	0	0	0	0	0	0	0	0	0
Assembly-10155-SUB-0.25-ITER-11-RawMergedAbrolhos_Seq_507	0	0	0	0	0	0	0	0	0	0	0.5	2	0	0	0	0	1.18361581920904	43.7864077669903	0	0	1	0	0	0	0	0	0	67.6620354635063	77.3397312225408	51.7307437300542	0	0	0	0	0	0	0	0	0	0	0	0	0	0	0	0	0	0	0
Assembly-10155-SUB-0.25-ITER-11-RawMergedAbrolhos_Seq_51	0	0	0	0	0	0	0	1.23817442719882	0	0	0	1	0	0	0	0	3.06666666666667	2372.30184234612	0	0	0	1.32709041098639	9.18548461533935	0	0	0	0	1078.54391831807	0	0	18.5707525398219	9.30434782608696	0	0	0	0.5	0	0	0	0	0	0	0	0	0	1.5	0	0	0
Assembly-10155-SUB-0.25-ITER-11-RawMergedAbrolhos_Seq_578	0	0	0	0	0	0	0	0	0	0	0	0.5	0	0	10.3931623931624	3	1.2126582278481	145.771692986925	0	3	1.75	17.2922077922078	1	0	0	0	0	100.204947824136	42.9910367553188	5	2.5	0	0	0	0	0	0	0	0	0	0	0	0	0	0	0	0	0	0
Assembly-10155-SUB-0.25-ITER-11-RawMergedAbrolhos_Seq_591	0	0	0	0	0	0	0	0	0	0	0	0.5	0	0.333333333333333	0	0	5.07647058823529	85.8913757522393	0	0	2	6.44731484731485	34.2380662435663	0	0	1	0	23.9707453803803	57.9943272943273	55.314961248429	2.25	0	0	0	0	0	0	0	0.5	2.66666666666667	0	0	0	1.5	0	1	0	0	0
Assembly-10155-SUB-0.25-ITER-11-RawMergedAbrolhos_Seq_628	0	0	0	0	0	0	0	0	0	0	0	22.9166666666667	0.333333333333333	0	0	0	175.659863030704	145.766233766234	1	1	2	1	1	0	0	0	0	64.0588235294118	45.0882352941176	41.4814814814815	0	6	0	0	0	0	0	0	0.5	0	0	1	0	0	0	0	0	0	0
Assembly-10155-SUB-0.25-ITER-11-RawMergedAbrolhos_Seq_630	0	0	0	0	0	0	0	0	0	0	0	0	0	0	0	0	0	151.9375	0	0	0	0	0	0	0	0	0	135.984962406015	0	0	0	0	0	0	0	0	0	0	0	0	0	0	0	0	0	0	0	0	0
Assembly-10155-SUB-0.25-ITER-11-RawMergedAbrolhos_Seq_634	0	0.0196078431372549	0.583333333333333	0	0	0	0	27.2186314286116	0	0	2.24264705882353	11.7329928502359	3.37840909090909	1.2	2.4168115942029	1	31.4064788651291	277.943703113718	0	25.4377411497634	15.3169598174635	34.3064807365726	26.087981234624	0	0	0.392857142857143	0	237.31779569332	11.7174730822105	14.6334836950361	5.40414438502674	10.8595484598522	0	0	0	3.22380160110972	0	0.142857142857143	0	44.8750015775964	0.333333333333333	0	0	9.31084249084249	0	0.142857142857143	6.20869565217391	0.5	0
Assembly-10155-SUB-0.25-ITER-11-RawMergedAbrolhos_Seq_644	0	0	0	0	0	0	0	0	0	0	1	0	0	0	0	0	0	228.636859331042	2	0	0.533333333333333	7.19285714285714	0	0	0	0	0	263.859319831884	0	0	0	0	0	0	0	0	0	0	0	0	0	0	0	0	0	0	0	0	0
Assembly-10155-SUB-0.25-ITER-11-RawMergedAbrolhos_Seq_662	0	0	0.1	0	0	0	0	2	0	0	0	21.9430319994864	0	0	0	0	163.862195750565	8.39752695291789	0.2	0	5.2695598233865	11.7477803758474	0	0	0	0	0	5.66666666666667	34.7181544474179	97.6246481534301	0	1.5	0	0	2	0	0.5	0	0	0.416666666666667	0.166666666666667	0	0.25	0.75	0	0	0	0.583333333333333	0
Assembly-10155-SUB-0.25-ITER-11-RawMergedAbrolhos_Seq_735	0	0	0	0	0	0	0	1	0	0	0	1	1.16666666666667	0	0.333333333333333	0	0	15.0485522222471	1	0	0	3	1.9	0	0	0	0	0	0	0	0	0	0	0	0	0	0	0	0	0	0	0	0	0	0	0	0	0	0
Assembly-10155-SUB-0.25-ITER-11-RawMergedAbrolhos_Seq_751	0	0	0	0	0	0	0	0	0	0	0	40.8908206559522	6	0	0.333333333333333	0.333333333333333	183.17445180155	259.235486684413	0	42.6550116550116	51.4788211788212	9.01150710600351	6.5	0	0	4	0	210.917680639743	0.333333333333333	25.7229437229437	0.25	1.22619047619048	0	0	0	0	0.1	0	0	0	0	0	0	0	0	0	0	0	0
Assembly-10155-SUB-0.25-ITER-11-RawMergedAbrolhos_Seq_777	0	0	0.5	0	0	0	0	0	0	0	0	9.75727188511861	4.06944444444444	0.5	0	0	144.725070088739	414.985966766771	11.5	8.88757599363513	16.5669898184197	11.8343476433284	1.83333333333333	0	0	0	0	210.311133852274	29.3651110531872	42.1859966832687	1.2	0	0	0	0	0	0	0	0	0	0	0	0	0	0	0	0	0	0
Assembly-10155-SUB-0.25-ITER-11-RawMergedAbrolhos_Seq_786	0	0.5	0.5	0	0	0	0	169.751160363651	0	0	0	0.5	0	0	1.08333333333333	5.5	19.1703724564588	150.886743984837	8.60714285714286	3.82142857142857	5.16162689754965	6.13477261574834	19.2151013421343	0	0	3.00757575757576	0	277.581830496842	24.0400800380665	35.0215410906791	8.80476190476191	1.66666666666667	0	2	0	2	0.833333333333333	0	0	3.16666666666667	0	0	0	1	1	3	3.66666666666667	0	0
Assembly-10155-SUB-0.25-ITER-11-RawMergedAbrolhos_Seq_792	0	0	0	0	0	0	0	0	0	0	0	0	0	0	0	1	1	238.316911720885	0	0	0	0.5	4.72053791631428	0	0	0	0	195.395949541753	1	1	0	1.5	0	0	0	0	0	0	0	0	0	0	0	0	0	0	0	0	0
Assembly-10155-SUB-0.25-ITER-11-RawMergedAbrolhos_Seq_811	0	0	0	0	0	0	0	2.78333333333333	0	0	0	4.41293706293706	0	1.5	2.16666666666667	0	39.4167171315138	526.794474209002	0	1.58333333333333	0.333333333333333	6.31344417315816	0	0	0	0	0	225.898525724782	60.888999591093	57.8192765814923	0.5	0	0	0	0	0	0	0	0	0	0	0	0	1	0	0	0	0	0
Assembly-10155-SUB-0.25-ITER-11-RawMergedAbrolhos_Seq_838	0	0	0	0	0	0	0	0	0	0	0	0	0	0	0	0	16.9117647058824	158.666404102184	0	0	1.25	1.2	0	0	0	0	0	117.113095238095	2	3.75	2	2	0	0	0	0	0	0	0	0	0	0	0	0	0	0	0	0	0
Assembly-10155-SUB-0.25-ITER-11-RawMergedAbrolhos_Seq_844	0	0	0	0	0	0	0	0	0	0	0	2.58508869319945	0	0	0.333333333333333	0.2	2	57.4600155662145	0	0	0	0	0.5	0	0	0	0	52.745940625988	0.5	3.75	0.666666666666667	0.5	0	0	0	0	0	0	0	0	0	0	0	0	0	0	0	1	0
Assembly-10155-SUB-0.25-ITER-11-RawMergedAbrolhos_Seq_851	0	0	0	0	0	0	0	0	0	0	0.25	0	0	0	0	0	5.32514279956558	239.17085590581	0	0.142857142857143	0.25	0	31.067272048346	0	0	0	0	307.752453401755	0	1	9.1702467281514	0	0	0	0	0	0	0	0	0	0	0	0	0	0	0	0	0	0
Assembly-10155-SUB-0.25-ITER-11-RawMergedAbrolhos_Seq_864	0.175	0.142857142857143	2.51314745196324	0.890909090909091	0	0.291666666666667	0	0.2	0	0.2	4.05436643927524	36.9951383598132	0.247619047619048	0.25	0	0.5	122.07055682808	208.175399691807	0.366666666666667	8.30083678855951	32.7263815290129	9.21826647443748	9.44054723869402	0	0	0.0769230769230769	0	214.024031247824	26.3584229418433	44.1272185932019	0.166666666666667	2.97619047619048	0	0	0	0	0	0	0	0.25	0.5	0	0.111111111111111	0.7	0.95	7.66666666666667	0	0.111111111111111	0.142857142857143
Assembly-10155-SUB-0.25-ITER-11-RawMergedAbrolhos_Seq_866	0	0	0	0	0	0	0	0	0	0	0	37.2489006012203	0.75	0	0	0	80.9656877000746	79.2227768320279	0.5	23.841221788803	0	0.5	0.333333333333333	0	0	0	0	59.0061958909607	0.5	27.5645671339296	1.14285714285714	0	0	0.142857142857143	0	0	0	0	0	0	0	0	0	0	0	0	0	0	0
Assembly-10155-SUB-0.25-ITER-11-RawMergedAbrolhos_Seq_898	0	0	0	0	0	0	0	0	0	0	0	11	0	1.33333333333333	0	0	44	0	0	0	2	3	1	0	0	0	0	0	23	33	0	2	0	0	0	0	0	0	0	0	0	0	0	0	0	0	0	0	0
Assembly-10155-SUB-0.25-ITER-11-RawMergedAbrolhos_Seq_901	0	0	0	0	0	0	0	0	0	1.125	0	29.73038103884	0	0	4.1391951161688	1.80519480519481	285.961090641959	505.238510685822	1.2	3.70144732940645	0	0	3.09154053515215	0	0	0	0	348.120317859597	51.5300002689149	42.8077767669688	0.25	0	0	0	0	3.375	0	0	0	0	0	0	0	0	0	0	0	0	0
Assembly-10155-SUB-0.25-ITER-11-RawMergedAbrolhos_Seq_960	0	0	0	0	0	0	0	0	0	0	1	2	1	3	23.9457478005865	12.6296296296296	10.7636363636364	9.26143790849673	0	0	5	1	0	0	0	0	0	11.5116586538462	81.0716323289046	26.6803921568627	0	0	0	0	0	0	0	0	0	0	0	0	0	0	0	0	0	0	0
Assembly-10155-SUB-0.25-ITER-11-RawMergedAbrolhos_Seq_961	0	0	0	0	0	0	0	0	0	0	0	1	0	0	0	2	13	157.857142857143	0	2	2	2	2	0	0	0	0	185.963541666667	5	1	1	0	0	0	0	0	0	0	0	1	0	0	0	0	0	0	0	0	0
Assembly-10155-SUB-0.25-ITER-11-RawMergedAbrolhos_Seq_983	0	0	0	0	0	0	0	0	0	0	0.5	6.99749375631325	2.5	1	2	0.5	28.1655055643532	207.481712479148	0	2.97677119628339	3.6687552213868	4.00740174857822	0	0	0	0	0	89.4749195896473	4.67890442890443	13.982905982906	2.66666666666667	0	0	0	0	0	0	0	0	0	0	0	0	0	1	0	0	0	0
Assembly-10155-SUB-0.25-ITER-11-RawMergedAbrolhos_Seq_992	0	0	0	0	0	0	0	0	0	0	0	4.36363636363636	0	0	0	0	37.4383706971161	163.960942777104	0	7.22222222222222	0	0	0	0	0	0	0	43.901670572524	8.02083333333333	3.33333333333333	0	0.5	0	0	0	0	0	0	0	0	0	0	0	0	0	0	0	0	0
Assembly-10155-SUB-0.25-ITER-12-EA_tenuis_DNA_SISPA_Seq_108	0	0	0	0	0	0	0	357.358445613358	0	0	0	10.4927464249348	4	4.35	9.52380952380952	4.59365079365079	63.1337155318252	94.0131850527785	1.91666666666667	5.27075517321419	23.6574435239866	10.3516638598927	11.1784832814245	0	0	0	0	45.8042467956493	10.3803119403046	5.18850007910893	0.333333333333333	0	0	0	0	0	0.5	0	1	0	0	0	1	0	0	0	0	0	0
Assembly-10155-SUB-0.25-ITER-12-EA_tenuis_DNA_SISPA_Seq_25	0	0	0	2.5	0	0	0	1534.34220937735	0	0	3.375	13.0076574218741	0	1.33333333333333	4.43529411764706	1	43.2335175043453	72.1188264447611	1	21.8699172362855	29.7717611109477	47.2112045315778	6.32766645119586	0	0	1	0	86.7787715066842	12.5608331930222	6.83455679045812	7.29545454545454	7.85714285714286	0	0	0	0	0	0	0	4.26666666666667	0	0	0	0	0	0	2	0	0.5
Assembly-10155-SUB-0.25-ITER-12-EBur_Rasa2012_Seq_7	0	0	0	0	0	0	0	0	0	0	0	6235.95699358194	0	0	0	0	0.5	0	0	0	0	0	0	0	0	0	0	0	0	1	0	0	0	0	0	0	0	0	0	0	0	0	0	0	0	0	0	0	0
Assembly-10155-SUB-0.25-ITER-12-EBur_Rasa2012_Seq_9	0	0	0	0	0	0	0	0	0	0	0	3644.90846642282	0	0	0	0	2.00038328861633	0	0	0	0	0	0	0	0	0	0	0	0	0	0	0	0	0	0	0	0	0	0	0	0	0	0	0	0	0	0	0	0
Assembly-10155-SUB-0.25-ITER-12-ECtrl_Bur_Rasa_Seq_71	0	0	0.333333333333333	0	0	0	0	0	0	0	4.65022585257879	131.457051893681	0	0	1.03703703703704	0	285.207634705976	8.30204012587371	0.458333333333333	0.5	0.5	0	0	0	0	0	0	18.5421034888975	0	23.6058361338426	0.0833333333333333	0	0	0	0	0	0	0.142857142857143	0	1.63059163059163	0.3	0	0	0	0.25	0	0	8.59848484848485	0.125
Assembly-10155-SUB-0.25-ITER-12-EFarol2011_Seq_118	0	0	0	0	0	0	0	9.73333333333333	0	0	0	0	0	0	0	0	14.7643084455324	69.1831637160527	0	0	0	1.92697926926504	0.2	0	0	0	0	60.4819622843407	9.81395471718053	6.08333333333333	0.5	0	0	0	0	0	0	0	0	0	0.333333333333333	0	1	0	0	0	0	0	0
Assembly-10155-SUB-0.25-ITER-12-EP_damicornis_NLN_SISPA_Seq_13	0	0	0	0	0	0	0	0	0	0	0	0	0	0	0	0	0	0	0	0	0	0	0	0	0	0	0	0	0	0	0	0	0	0	0	0	0	0	0	0	0	0	0	0	0	0	0	0	0
Assembly-10155-SUB-0.25-ITER-12-EP_damicornis_NLN_SISPA_Seq_19	0	0	0	0	0	0	0	0	0	0	0	0	0	0	0	0	0	0	0	0	0	0	0	0	0	0	0	0	0	0	0	0	0	0	0	0	0	0	0	0	0	0	0	0	0	0	0	0	0
Assembly-10155-SUB-0.25-ITER-12-EP_damicornis_NLN_SISPA_Seq_25	0	0	0	0	0	0	0	0	0	0	0	0	0	0	0	0	0	3	0	0	0	1	0	0	0	0	0	1	0	0	0	0	0	0	0	0	0	0	0	0	0	0	0	0	0	0	0	0	0
Assembly-10155-SUB-0.25-ITER-12-EP_damicornis_NLN_SISPA_Seq_33	0	0	0	0	0	0	0	0	0	0	0	0	0	4	13	18	8	7	1	1.1	1	3.33333333333333	0	0	0	0	0	7.28	1	0	0	0	0	0	0	0	0	0	0	0	0	0	0	0	0	0	0	0	0
Assembly-10155-SUB-0.25-ITER-12-EP_damicornis_NLN_SISPA_Seq_44	0	0	0	0	0	0	0	0	0	0	0	0	0	0	0	0	0	0	0	0	0	0	0	0	0	0	0	0	0	0	0	0	0	0	0	0	0	0	0	0	0	0	0	0	0	0	0	0	0
Assembly-10155-SUB-0.25-ITER-12-EP_damicornis_NLN_SISPA_Seq_47	0	0	0	0	0	0	0	0	0	0	0	0	0	0	0	0	0	0	0	0	0	0	0	0	0	0	0	0	0	0	0	0	0	0	0	0	0	0	0	0	0	0	0	0	0.0454545454545455	0	0	0	0
Assembly-10155-SUB-0.25-ITER-12-EP_damicornis_NLN_SISPA_Seq_63	0	0	0	0	0	0	0	0	0	0	0	0	0	0	0	0	0	0	0	0	0	0	0	0	0	0	0	0	0	0	0	0	0	0	0	0	0	0	0	0	0	0	0	0	0	0	0	0	0
Assembly-10155-SUB-0.25-ITER-12-EP_damicornis_NLN_SISPA_Seq_8	0	0	0	0	0	0	0	0	0	0	0	0	0	0	0	0	0	0	0	0	0	0	0	0	0	0	0	0	0	0	0	0	0	0	0	0	0	0	0	0	0	0	0	0	0	0	0	0	0
Assembly-10155-SUB-0.25-ITER-12-EP_damicornis_NLN_SISPA_Seq_82	0	0	0	0	0	0	0	0	0	0	0	0	0	0	0	0	0	0	0	0	0	0	0	0	0	0	0	0	0	0	0	0	0	0	0	0	0	0	0	0	0	0	0	0	0	0	0	0	0
Assembly-10155-SUB-0.25-ITER-12-RawMergedAbrolhos_Seq_1	1.05116883116883	0	0.05	0	0	0	0	1	0	0	0	33.3351001272653	8	7.80714285714286	4.23932625681852	40.7794017668805	235.871294058629	13524.5913992291	0.5	90.8915031770611	52.5284242796061	236.435078870292	82.2437330973108	0	0	0	0	3900.10794171104	1230.3884364605	310.992916487452	10.7567592754567	4.45330029447676	0	0	0	4.08962703962704	0	0.0416666666666667	0	0.333333333333333	0	0	0	0.117647058823529	0	0	0.158823529411765	0	0
Assembly-10155-SUB-0.25-ITER-12-RawMergedAbrolhos_Seq_1000	0	0	0	0	0	0	0	0	0	0	0	3	0	0	0	0	15	0	0	0	0	0	1	0	0	0	0	0	15	76	0	0	0	0	0	0	0	0	0	0	0	0	0	0	0	0	0	0	0
Assembly-10155-SUB-0.25-ITER-12-RawMergedAbrolhos_Seq_1029	0	0	0	0	0	0	0	138	0	0	0	0	0	0	0	0	0.5	158.890547263682	1	0	0	3	0	0	0	0	0	159.67088607595	3.75	0	0	0	0	0	0	0	0	0	0	0	0	0	0	0	0	0	0	0	0
Assembly-10155-SUB-0.25-ITER-12-RawMergedAbrolhos_Seq_1033	0	0	0	0	0	0	0	1.86493473430024	0.2	0	0	33.5370097517722	3.15	0	6.27272727272727	11.6666666666667	217.582612405438	372.205030225779	2.525	22.4105573966929	41.3492811284627	32.1853747297142	15.0217756987548	0	0	0.666666666666667	0	278.333626229195	44.0644250004188	26.6567147046544	2.19444444444444	2.3270202020202	0	0	0	1.5	1.16666666666667	2.62820512820513	0	0.5	0	0	3	0	0	0	0	0	0
Assembly-10155-SUB-0.25-ITER-12-RawMergedAbrolhos_Seq_1035	0	0	0	0	0	0	0	0	0	0	0	12.9010989010989	0	0	0	0	70.728813559322	176.510784313725	0	0	0	0	1	0	0	0	0	53.6666666666667	13.9282780410743	13.7222222222222	0	0	0	0	0	0	0	0	0	0	0	0	0	0	0	0	0	0	0
Assembly-10155-SUB-0.25-ITER-12-RawMergedAbrolhos_Seq_1064	0	0	0	0	0	0	0	0	0	0	0	0	0	0	0.333333333333333	0	0	87.4082664507915	0	0	0	2.38107827518869	0.25	0	0	0	0	40.1897886244746	0	0	0	0	0	0	0	0	0	0	0	0	0	0	0	0	0	0	0	0.5	0
Assembly-10155-SUB-0.25-ITER-12-RawMergedAbrolhos_Seq_1066	0	0	0	0	0	0	0	0	0	0	0	0	0	0	0	0	0	103	0	0	2	2	0	0	0	0	0	106	0	0	0	0	0	0	0	0	0	0	0	0	0	0	0	0	0	0	0	0	0
Assembly-10155-SUB-0.25-ITER-12-RawMergedAbrolhos_Seq_1068	0	0	0	0	0	0	0	0	0	0	0	0	0	0	0	0	14.9318303811057	287.626758493245	1	1.48699763593381	0	10.1390374331551	0	0	0	0	0	170.877708095821	0	0	1.25	0	0	0	0	0	0	0	0	0	0	0	0	0	0	0	0	0	0
Assembly-10155-SUB-0.25-ITER-12-RawMergedAbrolhos_Seq_1074	0	0	0	0	0	0	0	0	0	0	3	1	0.5	1	17	18	8	1	0	1	4	1	0	0	0	0	0	21	62	50	0	0	0	0	0	0	0	0	0	0	0	0	0	0	0	0	0	0	0
Assembly-10155-SUB-0.25-ITER-12-RawMergedAbrolhos_Seq_1078	0	0	0	0	0	0	0	0	0	0	0	0	0	0	0	0	6	71	0	0	0	0	0	0	0	0	0	76	10	4	0	0	0	0	0	0	0	0	0	0	0	0	0	0	0	0	0	0	0
Assembly-10155-SUB-0.25-ITER-12-RawMergedAbrolhos_Seq_1091	0	0	0	0	0	0	0	0	0	0	0	0	0	0	0	0	0	170	0	0	0	0	0	0	0	0	0	91	1	2	0	0	0	0	0	1	0	0	0	0	0	0	0	0	0	0	0	0	0
Assembly-10155-SUB-0.25-ITER-12-RawMergedAbrolhos_Seq_1126	0	0	0	0	0	0	0	0	0	0	0	0	0	0	0	0	0	0	0	0	0	0	0	0	0	0	0	20	57	42	8	6	0	0	0	0	0	0	0	0	0	0	0	0	0	0	0	0	0
Assembly-10155-SUB-0.25-ITER-12-RawMergedAbrolhos_Seq_1128	0	0	1	0	0	0	0	0	0	0	0	3.5	0	0	6	0	48.6526493598862	126.275425900728	0	0	5	6.50689655172414	0	0	0	0	0	93.4903901629928	10.6666666666667	4.15238095238095	0	0	0	0	0	0	0	0	0	0	0	0	0	0	0	0	0.333333333333333	0	0
Assembly-10155-SUB-0.25-ITER-12-RawMergedAbrolhos_Seq_1138	0	0	0	0	0	0	0	0	0	0	0	3	0	0	0	0	55	39	0	0	0	0	0	0	0	0	0	45	61	23	0	0	0	0	0	0	0	0	0	1	0	0	0	0	0	0	0	0	0
Assembly-10155-SUB-0.25-ITER-12-RawMergedAbrolhos_Seq_1163	0.0344827586206897	0	0.368589743589744	0	0	0.5	0	26.0902685129825	0	0	0.142857142857143	79.3824295426497	0.708333333333333	4.52692307692308	0	0.1	196.243756280819	633.849776481125	0.142857142857143	94.4695660462498	104.826634038289	52.8123346348484	24.2398355914955	0	0	0.2781217750258	0	207.00717637867	33.0415450412855	27.8688858068043	0.78525641025641	38.9414304917219	0.190909090909091	0.0625	0.362745098039216	0.592857142857143	0	0.125	0.475	13.4257390497613	0	0.5	0	9.30299426050848	0.0909090909090909	0.111111111111111	0.142857142857143	0	0
Assembly-10155-SUB-0.25-ITER-12-RawMergedAbrolhos_Seq_1164	0	0	0	0	0	0	0	0	0	0	0	0	0.333333333333333	0	0	0	0.5	9.00042672674421	0.2	0	0.2	0.5	7.94991756839685	0	0	0	0	0	0.5	0	0.5	0	0	0.0476190476190476	0	0	0	0	0	0	0	0	0	0.166666666666667	0	0	0	0	0
Assembly-10155-SUB-0.25-ITER-12-RawMergedAbrolhos_Seq_1179	0	0	0	0	0	0	0	0	0	0	0	0	0	0	0	0	0	174.938581649632	0	0	0	0.238412698412698	0	0	0	0.0434782608695652	0	230.300743642456	0	0.583333333333333	0.333333333333333	0.0666666666666667	0	0	0	0	0	0	0	0	0.16025641025641	0.111111111111111	0.252631578947368	0	0	0	0	0	0
Assembly-10155-SUB-0.25-ITER-12-RawMergedAbrolhos_Seq_1186	0	0	0	0	0	0	0	0	0	0	0	0	0	0	0	0	1.06280628418777	37.3296037990878	0	0	0	0	0	0	0	0	0	91.6337877710789	8.17900238910894	0	0	0	0	0	0	0	0	0	0.333333333333333	0	0	0	0	0	0	0	0	0	0
Assembly-10155-SUB-0.25-ITER-12-RawMergedAbrolhos_Seq_132	0	0	0	0	0	0	0	0	0	0	0	10.1416674529295	0	0	0	0	49.6762591989491	48.1308646272895	0	0	0	0.5	0	0	0	0	0	188.645100634831	675.074228175076	500.80116467801	7.65472493313347	4.30319045634448	0	0	0	0	0	0	0	0	0	0	0	0	0	0	0	0	0
Assembly-10155-SUB-0.25-ITER-12-RawMergedAbrolhos_Seq_142	0	0	0.366666666666667	0.166666666666667	0.2	0	0	0	0	0	0	4.76397114933796	0	0	0.333333333333333	0.2	45.2838052512167	23.0601308868302	8.65	0.65	1.1	1.275	1.2	0	0	2.13333333333333	0	113.737326984467	0.5	0.5	0.5	0	0	0	0	0.2	0	0	0	2.45	0	0	0	0	0	0	0.366666666666667	0	0
Assembly-10155-SUB-0.25-ITER-12-RawMergedAbrolhos_Seq_147	0	0	0	0	0	0	0	0	0	0	0	42.9813375418143	0	0	0	0	291.169304800937	45.8446557174054	0	0	0	0	0	0	0	0	0	3.90884093812077	148.657293007588	333.218512687527	1.56424669441805	6.93956142038697	0	0	0	0	0	0	0	0	0	0	0	0	0	0	0	0	0
Assembly-10155-SUB-0.25-ITER-12-RawMergedAbrolhos_Seq_154	3	0	0	0	0	0	0	0	0	0	0	119.770161496767	0	0	0	0	699.79605839739	219.357894736842	0	0	0	0.25	0	0	0	0	0	220.94683978959	85.8630136986301	224.769937474129	0	0	2	0	0	0	4	0	2	0	0	0	3	0	0	0	0	1	0
Assembly-10155-SUB-0.25-ITER-12-RawMergedAbrolhos_Seq_16	0	0	0	0	0	0	0	0	0	0	0	7435.03793443244	0	0	0	0	5.6	0	0	0	0	0	0	1	0	0	0	0	0	1	0	0	0	0	0	0	0	0	0	0	0	0	0	0	0	0	0	0	0
Assembly-10155-SUB-0.25-ITER-12-RawMergedAbrolhos_Seq_19	0	0	0	0	0	0	0	16.8627515852028	0	0	0	2.4	0	0	0	0	0	1730.10978282344	3.23333333333333	0	0	0	0	0	0	0	0	2124.35489754227	1.04166666666667	0.785714285714286	0.333333333333333	0	0	0	0	0	0	0	0	0	0	0	0	0	0	0	0	0	0
Assembly-10155-SUB-0.25-ITER-12-RawMergedAbrolhos_Seq_190	0	0	0	0	0	0	0	0	0	0	0	15.8366845397676	0	0	0	0	80.5991340883114	624.541080353591	0	0	0	1.16666666666667	0	0	0	0	0	329.449782599556	48.75	37.6744186046512	0	0	0	0	0	0	0	0	0	0	0	0	0	0	0	0	0	0	0
Assembly-10155-SUB-0.25-ITER-12-RawMergedAbrolhos_Seq_20	0	2	0	0	0	0	0	0	0	0	0	23.4339049304249	0.5	0	7.33333333333333	6.97740219662864	34.6432516822713	1491.01920601099	0	1.93348961206104	5.96289881615968	11.6872567262061	0.333333333333333	0	0	2.21030927835052	0	1366.46933028719	146.227959590365	70.8115413978598	3.92994178643385	0	0	0	0	0	0	0	0	0	0	0.25	0	0	0	0	0	0	0
Assembly-10155-SUB-0.25-ITER-12-RawMergedAbrolhos_Seq_243	0	1	0	2	0	0	0	11	0	0	4.6	112.361082921402	2	0	1.01388888888889	0	376.211353300173	389.53643715107	4.42424242424242	5.21212121212121	12.7492063492063	3.2020202020202	4.33333333333333	0	0	0.976190476190476	0	266.412634592999	76.2166232424646	95.10708129658	0.333333333333333	0	0	0.5	0	0	0	2	2	22.6173826173826	0	0	0	0	0	0	0	0	0
Assembly-10155-SUB-0.25-ITER-12-RawMergedAbrolhos_Seq_248	0	0	0	0	0	0	0	89.4055555555556	0	0	0	2.51257162823201	0	0	0	0	7.0421734864673	454.501906780725	6	0.333333333333333	0	3.92502171031583	6.25876772006803	0	0	0.5	0	430.14317883046	43.8726121065635	11.7618316557392	0	0	0.25	0	0	0.333333333333333	0	0	0	7.75	0	0	0	0	0	0	0	0	0
Assembly-10155-SUB-0.25-ITER-12-RawMergedAbrolhos_Seq_26	0	0	0	1.5	0	0	0	0	0	0	0	52.7727272727273	4	0	0.5	2.5	322.16501301344	2443.02427654724	1	9.75438596491228	16.4705882352941	6.92307692307692	5	0	0	0	0	989.622821411414	49.5193312434692	85.947497583104	0	5.14285714285714	0	0	2	0	0	0	0	0	0	0	0	0	0	0	0	0	0
Assembly-10155-SUB-0.25-ITER-12-RawMergedAbrolhos_Seq_35	0.5	0	0	0	0	0	0	0	0	0	0.0909090909090909	0.5	0	0	0	0	22.3565072725448	45.3770946871266	0	9.28916337481336	0.359649122807018	34.7797477730873	9.91257646273677	0	0	0	0	80.064361440855	1207.14108289524	332.978440131284	17.8260218155127	6.91745123516573	5.66666666666667	0	0	0.333333333333333	0	0	0.353741496598639	0	0	0	0	0	0	0.333333333333333	0	0.0625	0
Assembly-10155-SUB-0.25-ITER-12-RawMergedAbrolhos_Seq_385	0	0	0	0	0	0	0	1	0	0	0	5	2.5	0	4	0	29	277	0	13	7	5	0.5	0	0	0	0	349.18771331058	3	8	1.5	0	0	0	0	0	0	0	0	0	0	0	0	0	0	0	0	0	0
Assembly-10155-SUB-0.25-ITER-12-RawMergedAbrolhos_Seq_393	0	0	0	0	0	0	0	0	0	0	0	2	0	0	0	0	1	41	0	0	0	0	4	0	0	0	0	60	119	87	0	0	0	0	0	0	0	0	0	0	0	0	0	0	0	0	0	0	0
Assembly-10155-SUB-0.25-ITER-12-RawMergedAbrolhos_Seq_400	0.0714285714285714	0.912990196078431	0	0.333333333333333	0.00970873786407767	0	0	0.5	0	0	0	12.5990444294374	0.583333333333333	0	0	0.25	76.295534011295	68.5757286099568	0.5	0.5	16.4089028569146	0.333333333333333	0.5	0	0	0	0	70.1677048225824	43.0937385674032	10.9781967451819	0	0.652020202020202	0.333333333333333	1.61025641025641	0.333333333333333	0	0	6.60997854997168	0	0	4.09402264402264	0.166666666666667	0	0	0.380952380952381	0	0.25	0	0
Assembly-10155-SUB-0.25-ITER-12-RawMergedAbrolhos_Seq_407	0	0	0	0	0	0	0	0	0	0	0	0	0	0	0	0	0	78.7081339712922	0	0	0	0	1.5	0	0	0	0	99.3419031591174	3.38848039215686	0	0	0	0	0	0	0	0	0	0	0	0	0	0	0	0	0	0	0	0
Assembly-10155-SUB-0.25-ITER-12-RawMergedAbrolhos_Seq_408	0	0	1	0	0	0	0	54.8900012359412	0	0	0	0	0	0	0	0	6.96363636363636	345.849729269316	0	0	0.666666666666667	3.56666666666667	0	0	0	0	0	234.174574355611	0	0	0	0	0	0	0	0	0	0	0	0	0	0	0	0	0	0	0	0	0
Assembly-10155-SUB-0.25-ITER-12-RawMergedAbrolhos_Seq_454	0	0	0	0	0	0	0	0	0	0	0	1.66666666666667	2	0	4.07142857142857	1	0	57.4820969953484	0	0	4.49338033240472	12.993831993832	0	0	0	0	0	74.0892553377706	44.7154155673272	13.2593984962406	2	0	0	0	0	0	0	0	0	0	0	0	0	0	0	0	0	0	0
Assembly-10155-SUB-0.25-ITER-12-RawMergedAbrolhos_Seq_492	0	0	0.5	0	0	0	0	0	0	0	0	2.51376518748088	0	0.333333333333333	2.8187414187643	0.5	35.3206540948352	57.4328883953232	0	0	0.5	1.83539337762431	1.85465548181431	0	0	0	0	43.5812471234133	70.4949765932474	73.0914870148489	0	2.72385620915033	0	1	0	0	0	0	0	0.5	0	3.38888888888889	1.03333333333333	4.65	1	0.5	1.5	0	0
Assembly-10155-SUB-0.25-ITER-12-RawMergedAbrolhos_Seq_513	0	0	0	0	0	0	0	0	0	0	1	1	0	0	0	0.5	2.05882352941176	61.968253968254	0	0	0	1.27777777777778	2.5	0	0	0	0	61	110.643216080402	86.6666666666667	0	0	0	0	0	0	0	0	0	0	0	0	0	0	0	0	0	0	0
Assembly-10155-SUB-0.25-ITER-12-RawMergedAbrolhos_Seq_533	0	0	0	0	0	0	0	0	0	0	0	0.2	0	0	0	0	0	92.407139740974	0	0	0	0.25	0.366666666666667	0	0	0	0	83.6907093090833	0.2	0	0	0.2	0	0	0.533333333333333	0	0	0	0	0	0	0	0	0	0	0	0	0	0
Assembly-10155-SUB-0.25-ITER-12-RawMergedAbrolhos_Seq_554	0	0	0	0	0	0	0	0	0	0	0	0	0	0	0	0	0	75.0229885057471	0	0	0	1.0625	0	0	0	0	0	137.122950100851	0	0	0	0	0	0	0	0	0	0	0	0	0	0	0	0	0	0	0	0	0
Assembly-10155-SUB-0.25-ITER-12-RawMergedAbrolhos_Seq_558	0	0	0	0	0	0	0	0	0	0	0	0	0	0	0	0	0.5	212.305577514273	0	0	0	4.2	0	0	0	0	0	252.250972591935	0	0	0	0	0	0	0	0	0	0	0	0	0	0	0	0	0	0	0	0	0
Assembly-10155-SUB-0.25-ITER-12-RawMergedAbrolhos_Seq_591	0.5	0	0	0	0	0	0	0	0	0	0	15.0739003709592	0	0	0	1.27241598980729	80.6068051254978	177.974122463485	0	4.95238095238095	5.25068649885583	11.8596684157675	15.189138858343	0	0	0	0	105.335297458149	21.9410941268738	6.61212347483568	1.5	0	0	0	0	1	0	0	0	6	0	0	0	0	0	0	0	0	0
Assembly-10155-SUB-0.25-ITER-12-RawMergedAbrolhos_Seq_614	0	0	0.25	0	0	0	0	0	0	0	0.166666666666667	13.2609296405349	0.333333333333333	0	0.7	0	97.9295405825002	304.200486909871	0	5.83799019607843	46.416943684335	1	0.333333333333333	0	0	0.194444444444444	0	118.328730878021	3.83333333333333	1	0	0	0	0	0	0	0	0	0	0	0	0	0	0	0	0	0	0	0
Assembly-10155-SUB-0.25-ITER-12-RawMergedAbrolhos_Seq_619	0	0	0	0	0	0	0	0	0	0	0	0	0	0	0	0.111111111111111	0	9.24982646956301	0	0.166666666666667	0	0	0	0	0	0.0526315789473684	0	2.12363997990694	112.736445121079	39.7650254418669	0	0	0	0.116666666666667	0	0	0	0	0	0	0	0	0	0.317647058823529	0	0	0.608823529411765	0	0
Assembly-10155-SUB-0.25-ITER-12-RawMergedAbrolhos_Seq_641	0	0	0	0	0	0	0	0	0	0	0	0	0	0	0	0	0	191.973404255319	0	0	0	0	0	0	0	0	0	120.219512195122	0	4	0	0	0	0	0	0	0	0	0	0	0	0	0	0	0	0	0	0	0
Assembly-10155-SUB-0.25-ITER-12-RawMergedAbrolhos_Seq_647	0	0	0	0	0	0	0	0	0	0	0	6.12244897959184	0	0	0	0	23.9510732323232	258.165428835734	1	0	0	0	0	0	0	0	0	122.595117660726	0	1	0	0	0	0	0	0	0	0	0	0	0	0	0	0	0	0	0	0	0
Assembly-10155-SUB-0.25-ITER-12-RawMergedAbrolhos_Seq_678	0	0	0	0	0	0	0	28.4781158692237	0	0	1	0	0	0	0	0	0	91.2947577431744	0	0	0	2.0347399187824	1.80274727875739	0	0	0	0	156.745582010651	25.3051485724471	5.01208486249035	2.53676455495137	1.71410602942256	0	0	0	0	0	0	0	0	0	0	0	0	0	0	0	0	0
Assembly-10155-SUB-0.25-ITER-12-RawMergedAbrolhos_Seq_688	0	0	0	0	0	0	0	0	0	0	0	0	0	0	0	0	2	20.4313602015113	0	0	1.07692307692308	0	0	0	0	0	0	36.9832775919732	87.4408580481933	60.6388888888889	0	0	0	0	0	0	0	0	0	0	0	0	0	0	0	0	0	0	0
Assembly-10155-SUB-0.25-ITER-12-RawMergedAbrolhos_Seq_697	0	0	0	0	0	0	0	0	0	0	0	0	0	0	0	0	3.07086614173228	52.3033707865168	0	0	0	0	1	0	0	0	0	18.25	86.4567088607595	157.500024690139	15.5769230769231	0	0	0	0	0	0	0	0	0	0	0	0	0	0	0	0	0	0
Assembly-10155-SUB-0.25-ITER-12-RawMergedAbrolhos_Seq_717	0	0	0	0	0	0	0	0	0	0	2	5.93673988117036	0	0.5	0	0.666666666666667	76.4443032671087	64.4140026860373	1	0	0	1.27777777777778	0	0	0	0	0	62.7250657358294	82.0433350219456	54.7073965170339	0	0	0	0	0	0	0	0	0	0	0	0	0	0	0	0	0	0	0
Assembly-10155-SUB-0.25-ITER-12-RawMergedAbrolhos_Seq_744	0	0	0	0	0	0	0	0	0	0	0	0	0	0	0	0	0.5	4.17927926224881	0	0	0	0.533333333333333	0	0	0	0	0	15.9184114870721	0.583333333333333	0	0	0.833333333333333	0	0	0	1	0	0	0	0	0	0	0	0	0	0	0.25	0	0
Assembly-10155-SUB-0.25-ITER-12-RawMergedAbrolhos_Seq_776	0	0	0	0	0	0	0	0	0	0	0	0.0833333333333333	0	0	0	0	0	360.254154254129	0	0	0	0	0	0	0	0	0	272.036601453405	0	0	0.5	0	0	0.253968253968254	0.183501683501683	0	0	0	0	0	0	0.75	0	0	0	0	0	0	0
Assembly-10155-SUB-0.25-ITER-12-RawMergedAbrolhos_Seq_792	0	0	0	0	0	0	0	0	0	0	0	19.7647682536171	0	1.5	1	1	87.4856471206861	112.463833585661	0.333333333333333	0	0.25	4.05067162743491	4.56532823254026	0	0	1.16666666666667	0	77.5841374904911	3.78829228243021	28.782638496901	1.88095238095238	0	0	0	0	0	0	0	0	0	0	0	0	0	0	0	0	0	0
Assembly-10155-SUB-0.25-ITER-12-RawMergedAbrolhos_Seq_806	0	0	0	0	0	0	0	0	0	0	0	0	0	0	0	0	1	106	0	0	0	0.5	3	0	0	0	0	81	17	5	0	0	0	2	0	0	0	0	0	0	0	0	0	0	0	2	0	0	0
Assembly-10155-SUB-0.25-ITER-12-RawMergedAbrolhos_Seq_812	0	0	0	0	0	0	0	0	0	0	0	0	0	0	0	0	3.25	25.6349206349206	0	0	0	0	0	0	0	0	0	33.8839285714286	57.9148155953635	30.5317073170732	0	0	0	0	0	0	0	0	0	2	0	0	0	0	0	0	0	0	0
Assembly-10155-SUB-0.25-ITER-12-RawMergedAbrolhos_Seq_834	0	0	0	0	0	0	0	0	0	0	0	8.51982339685119	0	0	0	3	19.6174745313902	92.1584534011115	0	0	1.06127659574468	2.21507352941176	1	0	0	1	0	24.2490298275902	6	6	1	0	0	0	0	0	0	0	0	0	0	0	0	0	0	0	0	0	0
Assembly-10155-SUB-0.25-ITER-12-RawMergedAbrolhos_Seq_890	0	0	0	0	0	0	0	0	0	0	0	15.0785185185185	0	0	0	0.333333333333333	83.7040586099719	42.7426719450808	0	0	2.03846153846154	5.28629032258065	3.25	0	0	0	0	16.2293746905357	1.85103113685282	6.28919491525424	0	0	0	0	0	0	0	0	0.0833333333333333	0	0	0	0	0	0	0	0	0	0
Assembly-10155-SUB-0.25-ITER-12-RawMergedAbrolhos_Seq_897	0	0	0	0	0	0	0	0	0	0	0	19.1516111650346	0	0	0	0	0	0	0	0	0	0	0	0	0	0	0	0	0	0	0	0	0	0	0	0	0	0	0	0	0	0	0	0	0	0	0	0	0
Assembly-10155-SUB-0.25-ITER-12-RawMergedAbrolhos_Seq_941	0	0	0	0	0	0	0	0	0	0	0	37.8009696186167	0	0.5	0	1	73.8397097230665	83.3891136594998	4.54166666666667	9.33924963924964	3.91991341991342	7.04820344129555	2.63888888888889	0	0	0.5	0	34.5820381268585	11.1427593149209	13.0343740016928	0.5	0	0	0	0	0	0	0	0	1	0	0	0	0	0	0	0	0	0
Assembly-10155-SUB-0.25-ITER-12-RawMergedAbrolhos_Seq_942	0.5	0	0	0	0	0	0	0	0	0	0	3.65217391304348	0	0	0	0	59.6842105263158	148.943216374269	0	0	1.5	8.33333333333333	1	0	0	0	0	26.9347919347919	20.3703703703704	8	0	0.5	0	0	0	0	0	0	0	0	0	0	0	0	0	0	0	0	0
Assembly-10155-SUB-0.25-ITER-12-RawMergedAbrolhos_Seq_97	0	0.509523809523809	12.2446866883626	1.19924242424242	0.2	1.06093073593074	0	0.527020202020202	0	0.396428571428571	0	57.8035456991819	0.247619047619048	0.583333333333333	17.7170608112849	0	157.834132049675	495.458866883738	0.366666666666667	33.8294681069705	35.1596645712155	71.6241227231321	0	0	0	13.9288341769278	0	322.806669757763	24.9741060187845	44.7173009918372	0.283333333333333	0.5	0	0	0	1.03333333333333	1	0.0769230769230769	0	1.08333333333333	0.1	0	1.10467171717172	0.75	0.25	0.25	0	0.666666666666667	0.476190476190476
Assembly-10155-SUB-0.25-ITER-12-RawMergedAbrolhos_Seq_974	0	0	0	0	0	0	0	0	0	0	0	0	1	0	0	0.5	3.09406392694064	85.047427487482	4	0	10.6844155844156	0	0	0	0	0	0	86.3951813786585	7.34046740467405	4	0	0	0	0	0	0	0	0	0	0	0	0	0	0	0	0	0	0	0
Assembly-10155-SUB-0.25-ITER-12-RawMergedAbrolhos_Seq_989	0	0	0	0	0	0	0	0	0	0	0	0	0	0	0	0	2	69	0	0	0	0	0	0	0	0	0	63	0	0	0	0	0	0	0	0	0	0	0	0	0	0	0	0	0	0	0	0	0
Assembly-10155-SUB-0.25-ITER-13-EA_tenuis_DNA_SISPA_Seq_103	0	0.594444444444444	0.0169491525423729	0	0	0.0102040816326531	0	16.9194947100577	2	0.0344827586206897	0.093048128342246	0.0625	0	0	0	0	1.08333333333333	0	0	30.2840602395574	1	0.333333333333333	71.1524904722762	0	0	0.992857142857143	0	0	0	0	0	0	0	0	0	0.5	0.666666666666667	0	0	0	0	0.111111111111111	0.142422955877528	0.616666666666667	0	18.3522727272728	0	1.45	1.2
Assembly-10155-SUB-0.25-ITER-13-EA_tenuis_DNA_SISPA_Seq_26	0	0	0.25	0	1	0	0	1047.96702230844	0	0	0	2.27941176470588	1	0	0	1	10.6550025329281	14.5346654118536	0	5	2	2.33333333333333	1	0	0	0	0	15.9166877530364	4.22222222222222	1.45833333333333	1	0	0	0	0	0	0	0	0	3.08411764705882	0	0	0	1	0	0	0	0	0
Assembly-10155-SUB-0.25-ITER-13-EA_tenuis_DNA_SISPA_Seq_36	0	0	0	0	0	0	0	284.169161320978	0.333333333333333	0	0	0.5	0	0	0	0	0	0	0	0	0	0	0	0	0	0	0	0	1	0	0	0	0	0	0	0	0	0	0	0	0	0	0	0	0	0	0	0	0
Assembly-10155-SUB-0.25-ITER-13-EA_tenuis_DNA_SISPA_Seq_52	0	0.1	0.75	0	0.211111111111111	0	0	4.42857142857143	0	0	0	40.3831340198271	1	0	9.6115713568542	1.08333333333333	40.4186839209	37.079950628414	1.33333333333333	20.4620005743259	42.6351171525605	32.1625197571136	0.583333333333333	0	0	1.59808802308802	0	71.2160189902648	1.71190476190476	10.2067309354557	0.125	9.41230158730159	0	0.476190476190476	0	0	11.1195186757687	1.16666666666667	1.03333333333333	9.96796020074357	5.75	0.9	0	0.333333333333333	0.166666666666667	0	1.03333333333333	0.967857142857143	0.711111111111111
Assembly-10155-SUB-0.25-ITER-13-EA_tenuis_DNA_SISPA_Seq_54	0	0	0	0	0	0	0	196.924847211612	0	0	0	6.15189873417722	0	0	2.14	0	10.2709583766248	15.4174374152177	0	0	2.14884135472371	3.5385428907168	3	0	0	0	0	2.05272009247837	3.09023066485753	5.80288461538461	0	0	0	0	0	0	0	0	0	2	0	0	0	0	0	0	0	0	0
Assembly-10155-SUB-0.25-ITER-13-EA_tenuis_DNA_SISPA_Seq_62	0	0	2	0	0	1	0	122.477445796397	0	0	1	3	2	0	8.36363636363636	2	19.4318181818182	14	1	9	2	0	0	0	0	0	0	23	0	1	0	0	2	0	0	0	0	1	1	0	0	0	2	0	0	0	0	0	0
Assembly-10155-SUB-0.25-ITER-13-EA_tenuis_DNA_SISPA_Seq_65	0	0	0	0	0	0	0	398	0	0	0	1	0	0	0	0	0	15	0	0	1	6	0	0	0	0	0	0	0	0	0	0	0	0	0	0	0	0	0	0	0	0	0	0	0	0	0	0	0
Assembly-10155-SUB-0.25-ITER-13-EA_tenuis_DNA_SISPA_Seq_75	0.342857142857143	0	0	0	0	0	0	73.6044749118175	0	0	0	2.46319393869295	0	0.25	0	0.5	16.3650040803288	157.782179508732	1.497557997558	4.20136735304766	0	17.2585250825893	0	0	0	0	0	108.02964869055	4.46092554540837	9.17289145895451	0	3.53181818181818	0	0	0	0.5	0	0	0	1.45092430128143	0	0	0	0	0	0	1.91666666666667	1.66666666666667	0
Assembly-10155-SUB-0.25-ITER-13-EA_tenuis_DNA_SISPA_Seq_8	2.5	0	0	0	0	0	0	1293.22238651431	0	0	3.59952380952381	7.3691026581602	0	0	0	1	28.4708128661488	80.6159488743819	0.5	8.86611710527955	9.31313963813964	10.2891280622315	0	0	0	0	0	57.2964816976924	9.2711540809181	22.630035316549	46.6945591173532	6.41756658374305	0	0	0	0	0.25	9.27619047619048	0	0	0	0.877777777777778	0.0416666666666667	0	0	0	0	0	3
Assembly-10155-SUB-0.25-ITER-13-EA_tenuis_DNA_SISPA_Seq_83	0	0	0	0	0	0	0	285.527777777778	0	0	0	0	0	0	0	0	0	9	0	0	3.008	0	5.23809523809524	0	0	0	0	3	0	0	0	0	2	0	1	0	1	1	0	0	0	0	0	1	2	1	1	3	0
Assembly-10155-SUB-0.25-ITER-13-EBur_Rasa2012_Seq_119	0	0	0	0	0	0	0	0	0	0	0	1.25234591960619	0	0	0	0	0	0	0	0	0	0	0	0	0	0	0	0	0	1	0	0	0	0	0	0	0	0	0	0	0	0	0	0	0	0	0	0	0
Assembly-10155-SUB-0.25-ITER-13-EBur_Rasa2012_Seq_36	0	0	0	0	0	0	0	2.0101911976912	0	0	0	0	0	0.0909090909090909	0	0	0	0	0.366666666666667	0.142857142857143	0	0	0	0	0	0	0	0	0	0	0	0.416666666666667	0	0	0	0	0	0	0	0	0	0	0	0	0	0	0	0	0
Assembly-10155-SUB-0.25-ITER-13-EBur_Rasa2012_Seq_37	0	0	0	0	0	0	0	0	0	0	0	2208.72440130709	0	0	0	0	1.125	0	0	0	0	0	0	0	0	0	0	0	0	0	0	0	0	0	0	0	0	0	0	0	0	0	0	0	0	0	0	0	0
Assembly-10155-SUB-0.25-ITER-13-EBur_Rasa2012_Seq_8	0	0	0	0	0	0	0	0	0	0	0	4416.80522468813	0	0	0	0	2	0	0	0	0	0	0	0	0	0	0	0	1	1	0	0	0	0	0	0	0	0	0	0	0	0	0	0	0	0	0	0	0
Assembly-10155-SUB-0.25-ITER-13-EBur_Rasa2012_Seq_97	0	0	0	0	0	0	0	0	0	0	0	264.924920178873	0	0	0	0	0	0	0	0	0	0	0	0	0	0	0	0	0	0	0	0	0	0	0	0	0	0	0	0	0	0	0	0	0	0	0	0	0
Assembly-10155-SUB-0.25-ITER-13-EFarol2011_Seq_101	0	0	0	0	0	0	0	0.25	0	0	0	0	0	0	0	0	0.0909090909090909	0	0.25	0	0	0.125	0	0	0	0	0	0.25	0	0.765079365079365	0	0	0	0	0	0.183333333333333	0	0	0	0	0	0	0	0	0	0.142857142857143	0	0	0
Assembly-10155-SUB-0.25-ITER-13-EFarol2011_Seq_115	0	0	0	0	0	0	0	0	0	0	0	0	0	0	0	0	0.451923076923077	2.83333333333333	0	0.25	0	0	0	0	0	0	0	8.15323193031898	0.333333333333333	0	0.267857142857143	0	0	0	0	0	0	0	0	0	0	0	0	0	0	0	0	0	0
Assembly-10155-SUB-0.25-ITER-13-EFarol2011_Seq_34	0	0	0	0	0	0	0	0.166666666666667	0	0	0	24.0591324641447	0	0.5	10.25	2.58333333333333	75.7189596005771	513.852189686187	0	21.0785714285714	15.3386591478697	17.3717032967033	8.5202380952381	0	0	1.75	0	276.128786692589	73.8750399317932	59.6714673918278	0.972222222222222	0	0	0	0	0	0	0	0	0	0	0	0	0.111111111111111	0	0.763131313131313	0	0	0
Assembly-10155-SUB-0.25-ITER-13-EPAB2011_Seq_105	0	0	0	0	0	0	0	0	0	0	0	0.666666666666667	0	0	0	0	0	0	0	1.25	0	0.25	0.792857142857143	0	0	0.642857142857143	0	0	0	0	0	0	0	0	0	0	0	0	0	1.16666666666667	0	0	0	0	0	0	0	0	0
Assembly-10155-SUB-0.25-ITER-13-EPAB2011_Seq_114	0	0	0	0	0	0	0	0	0	0	0	0	0	0	0	0	3	36.5107144332078	0	0	0	0	0.333333333333333	0	0	0	0	105.858465431162	4.52811213296507	0.833333333333333	0.5	0.5	0	0	0	0	0	0	0	0	0	0	0	0	0	0	0	0	0
Assembly-10155-SUB-0.25-ITER-13-EPAB2011_Seq_23	0	0	0	0	0	0	0	0	0.0256410256410256	0	0.05	0.333333333333333	0	0	0	0	0	0	0	0	0.95	0	0	0	0	0	0	0.2	0	0	0.916666666666667	0	0	0	0	0	0	0	0	0	0	0	0	0	0	0	0	0	0
Assembly-10155-SUB-0.25-ITER-13-EP_damicornis_LN2_SISPA_Seq_70	0	0	0	0	0	0	0	17	0	0	0	0	0	0	0	0	0	0	0	0	0	0	0	0	0	0	0	0	0	0	0	0	0	0	0	0	0	0	0	0	0	0	0	0	0	0	0	0	0
Assembly-10155-SUB-0.25-ITER-13-EP_damicornis_NLN_SISPA_Seq_7	0	0	0	0	0	0	0	0	0	0	0	0	0	0	0	0	1	0	0	0	0	0	0	0	0	0	0	0	0	0	0	0	0	0	0	0	0	0	0	0	0	0	0	0	0	0	0	0	0
Assembly-10155-SUB-0.25-ITER-13-ESG2011_Seq_19	0.0344827586206897	0	0.25	0	0	0	0	20.6680955585516	0	0.333333333333333	4.25	0	0.25	0.5	4.33403486625599	1.50485436893204	2.40995567958138	145.050316575505	0.5	18.7359820690024	4.35709611671857	5.44588556474449	0	0	0	0.25	0	277.960600836393	0	0	16.1580420752167	1.50952380952381	0.5	0.2	0.2	0.333333333333333	0	0	0	14.8134678674873	0.166666666666667	0	0	1.16666666666667	0	0	4.82356568088731	0	0
Assembly-10155-SUB-0.25-ITER-13-RawMergedAbrolhos_Seq_1018	0	0	0	0	0	0	0	29.2346938775511	0	0	0	2.86666666666667	0	0	0	0	12.5	260.789320400442	0	2.98181818181818	8.85076252723312	4.3	0.5	0	0	0	0	110.4964032396	4.8	2.25	7.2	0	0	0	0	0	0	0	0	0	0	0	0	0	0	0	0	0	0
Assembly-10155-SUB-0.25-ITER-13-RawMergedAbrolhos_Seq_1050	0	0	0	0	0	0	0	3.10453599687959	0	1	0	27.9149196930379	3.71428571428571	0.5	2.51154401154401	0	80.6877901182055	489.26446360232	1	50.6710603273479	75.2288639638934	64.6643803070205	17.4389255194737	0	0	0.3	0	319.007850293278	19.8796468483242	34.5797084933362	3.50042326187137	9.65777069354267	0	0	0	0	0	0	0	3.53497889126088	3	0	0	2.07536313420622	0	0	1.1984126984127	2.5	2
Assembly-10155-SUB-0.25-ITER-13-RawMergedAbrolhos_Seq_1085	0	0	0	0	0	0	0	0	0	0	0	9.88235294117647	0	0	0	0	108.144554222536	85.1550073637702	0	0	2	11.6653580337791	5.3	0	0	0	0	44.6338095238095	129.692008928572	137.502486384087	0.333333333333333	0	0	0.5	0	0	0	0	0	0.25	0	0	0	0	0	0	0	0	0
Assembly-10155-SUB-0.25-ITER-13-RawMergedAbrolhos_Seq_1097	0	0	0	0	0	0	0	0	0	0	0	0	1	0	0	0	1	183	0	3	0	0	0	0	0	0	0	149.696261682243	1	1	0	0	0	0	0	0	0	0	0	0	0	0	0	0	0	0	0	0	0
Assembly-10155-SUB-0.25-ITER-13-RawMergedAbrolhos_Seq_1129	0	0	0	0	0	0	0	0	0	0	0	0	0	1	9	3	0	99	0	0	0	1	0	0	0	0	0	79	0	0	0	0	0	0	0	0	0	0	0	0	0	0	0	0	0	0	0	0	0
Assembly-10155-SUB-0.25-ITER-13-RawMergedAbrolhos_Seq_113	0	0	0	0	0	0	0	0	0	0	0	4.24731210752873	0	0	0	0	33.1235909314916	28.7246317250296	0	0	0	0	0.666666666666667	0	0	0	0	18.5956704965984	157.105805126106	738.15935302645	6.98708283313325	1.51785714285714	0	0	0	0	0	0	0	0	0	0	0	1	0	0	0	0	0
Assembly-10155-SUB-0.25-ITER-13-RawMergedAbrolhos_Seq_1139	0	0	0	0	0	0	0	0	0	0	0	0	0	0	0	0	0	1.08333333333333	0	0	0	0	11.5575227577559	0	0	0.0769230769230769	0	8.34447706803885	0.2	0	0.142857142857143	0	0	0	0.037037037037037	0	0	0	0	0	0	0	0	0	0	0	0	0	0
Assembly-10155-SUB-0.25-ITER-13-RawMergedAbrolhos_Seq_1161	0	0	0	0	0	0	0	0	0	0	0	3.21428571428571	0	0	1	6	5.34647550776583	37.1640798226164	0	1	0	1	0	0	0	1	0	87.3255978964064	0	3	0	0	0	0	0	0	0	0	0	0	0	0	0	0	0	0	0	0	0
Assembly-10155-SUB-0.25-ITER-13-RawMergedAbrolhos_Seq_1188	0	0	0	0	0	0	0	20.625	0	0	0	14.2777777777778	0	0	0	0	82.0899884917126	94.6083076923077	1	3.85888634630053	1	4.81773399014778	3.14510433386838	0	0	0	0	69.341425525434	8.5	7.27317073170732	0	1	0	0	0	0	0	0	0	0	0	0	0	0	0	0	0	0	0
Assembly-10155-SUB-0.25-ITER-13-RawMergedAbrolhos_Seq_1202	0	2	0	0.416666666666667	0	0	0	3.54285714285714	0	0	0.333333333333333	38.3121499017257	16.1295810916165	0.333333333333333	25.9517311531527	17.0071420815697	300.737666266708	425.408180127019	0	66.6269005255947	47.1998418216415	13.9924671505007	13.6919728597781	0	0	0	0	289.973278153937	51.0373245052373	40.8825888841926	0	0.866666666666667	0	0	0.741666666666667	0.366666666666667	0.333333333333333	0	2.33333333333333	0	0.2	1.33333333333333	0.333333333333333	0	0.757575757575758	0	0.166666666666667	0.125	0
Assembly-10155-SUB-0.25-ITER-13-RawMergedAbrolhos_Seq_169	0	0	0	0	0	0	0	0.5	0	0	0	0	0	0	0	0	0	222.962432715312	0	0	0	8.26206834852564	6.49021245301972	0	0	0	0	253.846406327603	192.867054438004	57.140546876864	18.2100285679233	9.39537037037037	0	0	0	0	0	0	0	0	0	0	0	0	0	0	0	0	0
Assembly-10155-SUB-0.25-ITER-13-RawMergedAbrolhos_Seq_22	0	0	0	0	0	0	0	36.7263229859141	0	0	0	0	0	0	0	0	18.2276221285773	4365.38415538203	10.5588023088023	3.4296442687747	0.25	57.941907885528	382.193403869422	0	0	0	0	5107.14567086929	66.8837469987879	1.61111111111111	30.2515729817782	0.95	0	0.115909090909091	0	1	0	0.150570673160617	0	0	0	0	0	0	0.333333333333333	0.111111111111111	0.25	0	0
Assembly-10155-SUB-0.25-ITER-13-RawMergedAbrolhos_Seq_259	0	0	0	0	0	0	0	141	0	0	0	0	0	0	0	4.5	0	281.397390088551	3	1	0	13.8973270440252	1	0	0	0	0	360	5.83333333333333	0	3	3	0	0	0	0	0	0	0	0	0	0	0	0	0	0	0	0	0
Assembly-10155-SUB-0.25-ITER-13-RawMergedAbrolhos_Seq_27	0	0	0	0	0	0	0	0	0	0	3.25	12.8067765567766	0.45	0	0	3	78.9217618950025	1994.41986294496	3.2	6.55555555555556	14.6531968031968	126.042021909756	37.3538196568144	0	0	0	0	1249.87550855652	3.08116883116883	13.2380952380952	15.2936507936508	5.56709956709957	0	0.5	0.25	18.8108500877285	0	0	0.125	23.488820993835	0	1	0	0	1.7	0	0.5	0	2
Assembly-10155-SUB-0.25-ITER-13-RawMergedAbrolhos_Seq_28	0	0	0	0	0	0	0	6.79543986472493	0	0	0.733333333333333	500.377675148153	0.433333333333333	1.25	6.03030303030303	11.6969696969697	1105.60002122109	2507.08383214146	0	33.3950162076555	24.786107030232	64.1071758668499	13.8328138452161	0	0	0	0	1492.44597691447	355.309118375546	445.8286349747	0.0714285714285714	1.33333333333333	0	0.111111111111111	0.225490196078431	0.657575757575757	0	0	0	0.666666666666667	0	0	0	0	0.0588235294117647	0	0	0.0625	0
Assembly-10155-SUB-0.25-ITER-13-RawMergedAbrolhos_Seq_305	0	0	0	0	0	0	0	0	0	0	0	0	0	0	0	0	0.5	406.604228440865	0	0	0	0	0	0	0	0	0	338.719115939649	11.8	4.41666666666667	1	0	0	0	0	0	0	0	0	0	0	0	0	0	0	0	0	0	0
Assembly-10155-SUB-0.25-ITER-13-RawMergedAbrolhos_Seq_318	0	0	0	0	0	0	0	20.7475059959015	0	0	0	9.66473610910512	0	0	8.70912812366238	3.48536414565826	26.2993850499784	187.427231203309	2.50544543176122	0	7.13582568079337	10.9836497505483	0	0	0	2.07655512272385	0	280.345134524991	0	0	0.5	0	0	0	0	0	0	0	0	1.04347826086957	0	0	0	0	0	0	0	0	0
Assembly-10155-SUB-0.25-ITER-13-RawMergedAbrolhos_Seq_33	0	0	0	0	0	0	0	4.44444444444444	0	0	0	0	0	3.4	0	3.2	23.4324782996318	1172.80948155008	0	1	11.0110869241063	22.3403875576015	8.960961080613	0	0	0	0	824.351226916524	379.926480126187	41.4734038999611	2	6.51428571428571	0	0	0	0	0	0	0	0	0	0	0	0	0	0	0	0	0
Assembly-10155-SUB-0.25-ITER-13-RawMergedAbrolhos_Seq_333	0	0	0	0	0.333333333333333	0	0	0	0	0	0	13.4290308842599	0	0.5	0	0	19.9961261602167	2.69077521663729	0	0	0	0.5	0.2	0	0	0	0	0	1	37.3623495317138	0	4.85812614220749	0	0	0	0	0	0	0	0	0	0	0	0	0.258823529411765	0.666666666666667	0	0.0625	0
Assembly-10155-SUB-0.25-ITER-13-RawMergedAbrolhos_Seq_344	0	0	0	0	0	0	0	0	0	0	2	0	0	1	1	0	8.29045383411581	87.1302738609841	0	2.38333333333333	0	6.87878787878788	7.26984126984127	0	0	0	0	49.2934390771449	127.196541353383	61.93125	0	0	0	0	0	0	0	0	0	0	0	0	0	0	0	0	0	0	0
Assembly-10155-SUB-0.25-ITER-13-RawMergedAbrolhos_Seq_347	0	0	0	0	0	0	0	0	0	0	0	0	0	0	0	0	1.5	184.780907208592	0	0	0	0	11	0	0	0	0	221.697345984599	61.5174833635813	3.9	3.5	0	0	0	0	0	0	0	0	0	0	0	0	0	0	1	0	0	0
Assembly-10155-SUB-0.25-ITER-13-RawMergedAbrolhos_Seq_425	0	0	0	0	0	0	0	2.6926922256356	0	0	0	8.18192184749146	0	1	1	0	13.4917488080682	172.69535863401	0	0	0.333333333333333	10.5652425491104	0.333333333333333	0	0	0.6	0	129.558781543346	0.833333333333333	2.48529411764706	0	0.5	0	0	0	0	0	0	0	0	0	0.5	0	0	0	0	0	0	0
Assembly-10155-SUB-0.25-ITER-13-RawMergedAbrolhos_Seq_436	0	0	0	0	0	0	0	1.4	0	0	0	15.5882352941176	0	0	0	0	49.1569931985737	496.736681168122	0	0	0	1.34123931623932	0.2	0	0	0	0	323.514177957919	37.2864639604877	22.8484848484848	2	3	0	0	0	0	0	0	0	0	0	0	0	0	0	0	0	0	0
Assembly-10155-SUB-0.25-ITER-13-RawMergedAbrolhos_Seq_455	0	0	0	0	0	0	0	47.7901000618925	0	0	0	3.02272727272727	0	0	0	0	10.7615321152446	333.480570170786	1	2	8.26388888888889	6.82666666666667	1.5	0	0	1	0	281.027499646286	32.3107313738893	34.5633928571429	0	0	0	0	0	0	0	0	0	0	0	0	0	0	0	0	0	0	0
Assembly-10155-SUB-0.25-ITER-13-RawMergedAbrolhos_Seq_473	0	0	0	0	0	0	0	66.2551362337946	0	0	1	0	0	0	0	1.5	0	180.438848920863	0.5	1	0	6.8	0	0	0	0	0	222.500681942171	2.4	0	5.28571428571429	1.5	0	0	0	0	0	0	0	0	0	0	0	0	0	0	0	0	0
Assembly-10155-SUB-0.25-ITER-13-RawMergedAbrolhos_Seq_509	0	0	0	0	0	0	0	0	0	0	0	3	0	0	0	0	18	229.242521367521	0	0	1	0	0	0	0	0	0	163.008230452675	4	7	0	0	0	0	0	0	0	0	0	0	0	0	0	0	0	0	0	0	0
Assembly-10155-SUB-0.25-ITER-13-RawMergedAbrolhos_Seq_55	1	0	0	0	0	0	0	0	0	0	0	0	0	0	0	0	2	2162.70503597123	0	0	0	0	4	0	0	0	0	1662.43814713896	15.6	9.81818181818182	0	0	0	0	1	0	0	0	1	0	0	0	0	0	0	0	0	0	0
Assembly-10155-SUB-0.25-ITER-13-RawMergedAbrolhos_Seq_566	0	0	0	0	0	0	0	0	0	0	0	0	0	0	0	0	6.76766227766228	76.6419342897242	0.333333333333333	0	0	2.86264182058732	0.625	0	0	0	0	14.2207955060974	3.10149830780768	0	0.333333333333333	0	0	0	0	0	0	0	0	0	0	0	0	0	0	0	0	0	0
Assembly-10155-SUB-0.25-ITER-13-RawMergedAbrolhos_Seq_636	0.142857142857143	0	0.7	0	0	0	0	320.436447584344	0	0	4.26428571428571	25.5842297962547	6.71829389650597	2.33333333333333	6.57899954194711	3.82539682539683	97.9111379241161	589.119301920598	3.8537037037037	45.5579365371972	56.0039576233262	104.922091275276	13.0315976609078	0	0	0.5	0	368.066872353351	30.7288923363303	34.8442344531033	9.11079143079143	5.56104974153937	0	0	0	0.25	0	0	0	1	0	0	0	5.22916666666667	0.125	0	0	0	1
Assembly-10155-SUB-0.25-ITER-13-RawMergedAbrolhos_Seq_640	0	0	0	0	0	0	0	0	0	0	2.02803738317757	0	2	0	0.5	1	1.13838914274023	135.856696190047	1	0	1.01515151515152	0.5	0	0	0	0	0	235.522140200568	8.07692307692308	0	1	0	0	0	0	0	0	1	0	0	0	0	0	0	0	0	0	0	0
Assembly-10155-SUB-0.25-ITER-13-RawMergedAbrolhos_Seq_643	0	0	0	0	0	0	0	304.52776446752	0	0	0	12.483492549264	3.33333333333333	0	1.5754329004329	0.95	23.5816100442878	50.1475792089124	1.15277777777778	10.4718172515271	7.69518149256644	30.1332468417125	0.333333333333333	0	0	0.266666666666667	0	88.5724825788522	10.6858255753908	5.20444408532644	0.25	0.428571428571429	0	0	0	0	0.0909090909090909	0	0.222222222222222	0	0	0	0	0	0.166666666666667	0	0	0.0909090909090909	0
Assembly-10155-SUB-0.25-ITER-13-RawMergedAbrolhos_Seq_672	0	0	0	0	0	0	0	0	0	0	0	2.40229885057471	0	0	0	0	9.28648648648649	63.0029714002723	0	0	0	0	0	0	0	0	0	76.1077777777777	0	0	1	0	0	0	0	0	0	0	0	0	0	0	0	0	0	0	0	0	0
Assembly-10155-SUB-0.25-ITER-13-RawMergedAbrolhos_Seq_673	0	0	0	0	0	0	0	0	0	0	0	10.8779761404183	0	0	0	0	49.9281749903042	11	0	1	0	0	0	0	0	0	0	4.66666666666667	41.091930658838	77.1555509459535	0	1	0	0	0	0	0	0	0	0	0	0	0	0	0	0	0	0	0
Assembly-10155-SUB-0.25-ITER-13-RawMergedAbrolhos_Seq_680	0	0	1	2	0	0	0	0	0	0	2	45.5803825287075	1	0	0	0	210.54919296601	319.471276195641	0	1	0.5	0	1.54347826086957	0	0	5	0	187.157341015297	55.2471753000645	42.3910256410256	0	0	0	0	0	0	0	0	0	6.75	0	0	0	0	0	0	0	0	0
Assembly-10155-SUB-0.25-ITER-13-RawMergedAbrolhos_Seq_693	0	0	0	0	0	0	0	0	0	0	0	20.4166666666667	0	0	0	1	99.218149499392	46.823732718894	0	0	0.5	0	0	0	0	0.333333333333333	0	23.8218785796105	17	6.85714285714286	0	1	0	0	0	2.03921568627451	0	0	0	2.03174603174603	0	0	0	0	0	0	0	0	0
Assembly-10155-SUB-0.25-ITER-13-RawMergedAbrolhos_Seq_766	0	0	0	0.142857142857143	0	0	0	0	0	1	0	0	1	0	0	0	5.97306113486724	111.967224295111	0	1.07142857142857	2.44342303723109	6.30469183073914	2.83236714975845	0	0	0	0	66.9228220078742	1.08333333333333	0	0	0	0	0	0	0	0	0	0	1	0	0	0	0	0	0.666666666666667	0	0	0
Assembly-10155-SUB-0.25-ITER-13-RawMergedAbrolhos_Seq_771	0	0	0	0	0	0	0	0	0	0	0	4	0	0	1	0	0	213	0	0	0	0	0	0	0	0	0	50	8	29	0	0	0	0	0	0	0	0	0	0	0	0	0	0	0	0	0	0	0
Assembly-10155-SUB-0.25-ITER-13-RawMergedAbrolhos_Seq_803	0	0	0	0	0	0	0	0	0	0	0	0	0	0	0	0	0	77.9948717948718	0	0	0	12.2142857142857	0	0	0	0	0	155.730337078652	0	0	0	0	0	0	0	0	0	0	0	0	0	0	0	0	0	0	0	0	0
Assembly-10155-SUB-0.25-ITER-13-RawMergedAbrolhos_Seq_812	0	0	0	0	0	0	0	0	0	0	0	24.5405832386045	0.5	0	0	0	165.601221978827	83.0121190451783	0	0	0	0	0	0	0	1.5	0	51.4111052396109	15.1570831792835	42.0543766578249	0	0	0	0	0	0	0	0	0	1	0	0	0	0	0	0	0	0	0
Assembly-10155-SUB-0.25-ITER-13-RawMergedAbrolhos_Seq_82	0	0	0	0	0	0	0	0	0	1	0	0	0	0	0	0	0	590.168469461573	4	0	0	0	0	0	0	0	0	854.161893627571	0	0	4	0	0	0	0	0	0	0	0	0	0	0	0	0	0	0	0	0	0
Assembly-10155-SUB-0.25-ITER-13-RawMergedAbrolhos_Seq_875	0	0	0	0.333333333333333	0	0	0	0	0	0	0	0	0	0	0	2	3.04761904761905	53.3348314606742	0	1.21428571428571	1.1993137254902	0	1.5	0	0	0	0	136.507560483871	2.02439024390244	0	0	0	0	0	0	0	0	0	0	0	0	0	0.333333333333333	0	0	0	0	0	0
Assembly-10155-SUB-0.25-ITER-13-RawMergedAbrolhos_Seq_888	0	0	0	0	0	0	0	0	0	0	0	0	0	0	0	0	3	11	0	0	0	0	5.55555555555556	0	0	0	0	8.12903225806452	87.9878787878788	164.190998698159	18.8411214953271	0	0	0	0	0	0	0	0	0	0	0	0	0	0	0	0	0	0
Assembly-10155-SUB-0.25-ITER-13-RawMergedAbrolhos_Seq_9	0	3.5	16.5353047764793	6.00555555555556	0.5	0.533333333333333	0	0	0	3	10.2557460752109	277.773309964763	4.83333333333333	7.93223443223443	46.229896902828	50.1795366659899	968.751743737031	5591.01436713711	11.5833333333333	123.573415911011	202.000500746808	169.142564762921	34.1792742402971	0	0	15.9606909430439	0	3675.2186912481	115.937362022502	219.016317049704	3.83333333333333	5.90714285714286	0	0	0	0	0.333333333333333	2	1.33333333333333	4.0031746031746	0.833333333333333	3.14285714285714	5.5	2.42857142857143	0.333333333333333	1.33333333333333	1.75263157894737	10.0686813186813	0.142857142857143
Assembly-10155-SUB-0.25-ITER-13-RawMergedAbrolhos_Seq_902	0	0	0	0	0	0	0	0	0	0	0	5.45454545454545	0	0	0	0	24.5817373461012	137.917113763958	0	1.69444444444444	0	0	0	0	0	0	0	85.4670948839306	3.25	4.66666666666667	1	0.5	0	0	0	0	0	0	0	0	0	0	0	0	0	0	0	0	0
Assembly-10155-SUB-0.25-ITER-13-RawMergedAbrolhos_Seq_923	0	0	0	0	0	0	0	0	0	0	0	0	0	0	0	0	0	34.7458472787858	0	0	0.5	0	1.5	0	0	0	0	75.0121882835438	0	0	0.333333333333333	0	0	0	0	0	0	0	0	0	0	0	0	0	0	0	0	0	0
Assembly-10155-SUB-0.25-ITER-13-RawMergedAbrolhos_Seq_928	0	1	0	1	0	1	0	4	0	0	0	17.8464912280702	0	0	6.96153846153846	1.5	186.904189979871	371.879952445224	2	42.1266426876141	61.3534736385923	40.7536259536685	9.44264069264069	0	0	1	0	242.190282510113	44.2358465585466	12.0426458787115	7.1	10.2	0	0	0	0	1.50088652482269	0	0	0	0	0.25	0	0	1.125	0	0	0	0
Assembly-10155-SUB-0.25-ITER-13-RawMergedAbrolhos_Seq_930	0	0	0	0	0	0	0	0	0	0	0	0	0	0	0	0	0	44.4891468691415	0	0	0	0	0	0	0	0	0	82.7803337847416	0	1	2	1	0	0	0	0	0	0	0	0	0	0	0	0	0	0	0	0	0
Assembly-10155-SUB-0.25-ITER-13-RawMergedAbrolhos_Seq_976	0	0	0	0	0	0	0	0	0	0	0	0	0	0	0	0	3	223.881511476864	0	0	0.5	4.28571428571429	0	0	0	0	0	121.087123444005	0	0.5	0	0	0	0	2	0	0	0	0	0	0	0	0	0	0	0	0	0	0
Assembly-10155-SUB-0.25-ITER-13-RawMergedAbrolhos_Seq_977	0	0	0	0	0	0	0	0	0	0	0	10.7531181259731	0	0	0	0	69.8130958142713	45.2421054266591	0	3.36853146853147	37.4478537300444	17.4019758704183	0	0	0	0	0	10.5558812176595	2.18223443223443	11.818535197173	0	0.2	0	0	0	0	0	0	0	1	0.95	0.25	0	0	0	0	0	0	0
Assembly-10155-SUB-0.25-ITER-13-RawMergedAbrolhos_Seq_978	0	0	0	0	0	0	0	0	0	0	0	0	0	0.5	35.7058823529412	9.49038461538461	5.47810945273632	50.6791093203914	0	2	5.2	0.5	0	0	0	0	0	27.2520564073715	60.2894485290001	33.3502883970489	0	1	0	0	0	1	0	0	0	0	0	0	0	0	0	0	0	0	0
Assembly-10155-SUB-0.25-ITER-14-EA_tenuis_DNA_SISPA_Seq_110	0	0	0	0	0	0	0	219.698007153807	0	0	0	0	0	0	0	0	0	0	0	0	1	0	0	0	0	0	0	0	0	0	0	0	0	0	0	0	0	0	0	0	0	0	0	0	0	0	0	0	0
Assembly-10155-SUB-0.25-ITER-14-EA_tenuis_DNA_SISPA_Seq_35	0	0	0	0	0	0	0	877.463592233012	0	0	0	0	0	0	0	0	4	0	1	0	0	1	0	0	0	0	0	0	0	0	2	0	0	0	0	0	0	0	0	0	0	0	0	0	0	0	0	1	0
Assembly-10155-SUB-0.25-ITER-14-EA_tenuis_DNA_SISPA_Seq_84	0	0	0	0	0	0	0	301.383730899633	218.835543766578	0	0	0	0	0	0	0	0	0	0	0	0	0	0	0	0	0	0	0	0	0	0	0	0	0	0	0	0	0	0	0	0	0	0	0	0	0	0	0	0
Assembly-10155-SUB-0.25-ITER-14-EBur_Rasa2012_Seq_120	2	0	0	0	0	0	0	0	0	0	0	196.322924505345	0	1	0	0	1	0	0	0	0	1.01408450704225	0	0	0	0	0	0	0	0	0	0	0	0	0	0	0	0	0	0	0	0	0	0	0	0	0	0	0
Assembly-10155-SUB-0.25-ITER-14-EBur_Rasa2012_Seq_172	0	0	0	0	0	0	0	0	0	0	0	672.185913258648	0	0	0	0	5.33333333333333	0	0	0	0	0	0	0	0	0	0	0	0.0169491525423729	0	0.0181818181818182	0	0	0	0	0	0	0	0	0	0	0.0526315789473684	0	0	0	0	0	0	0
Assembly-10155-SUB-0.25-ITER-14-EBur_Rasa2012_Seq_22	0	0	0	0	0	0	0	0	0	0	0	1492.36819884191	0	0	0	0	0	0	0	0	0	0	0	0	0	0	0	0	0	0	0	0	0	0	0	0	0	0	0	0	0	0	0	0	0	0	0	0	0
Assembly-10155-SUB-0.25-ITER-14-EP_damicornis_LN2_SISPA_Seq_81	0.356060606060606	0	0	0	0	0	0	69.0150165536941	0	0	0	22.8042608256789	3.3	0	6.7487345987346	9.82861582861583	91.2311276441681	119.216745295619	0.5	62.3168938201616	69.5778452979801	106.507403208445	26.1429164645981	0	0	5.25	0	73.2169508129063	23.9332272247273	3.49270004138839	2.60141476880607	5.5040404040404	0	0.333333333333333	0	3.75017657780816	0	10.8246336996337	0	3.77062943324201	0.333333333333333	0.333333333333333	4	3.52644844835247	0.2	0.416666666666667	0.25	5.99642857142857	0
Assembly-10155-SUB-0.25-ITER-14-ESG2011_Seq_60	0	0.05	0	0.0588235294117647	0	0	0	22.65	0.226485208583577	0.142857142857143	0.0769230769230769	7.48038756930071	0	0	0	0.0588235294117647	0.2	2.25	0	0.2	0	0.25	0	0	0	0	0	6.5	0	0	0.491917293233083	0.1125	0.0204081632653061	0.266666666666667	0	0	0	0	0.5	0	0	0.119298245614035	0	0	0	0	0	0.0833333333333333	0.112121212121212
Assembly-10155-SUB-0.25-ITER-14-RawMergedAbrolhos_Seq_1024	0	0	0	0	0	0	0	0	0	0	0	0	0	0	0	0	0	28	0	0	0	0	1	0	0	1	0	112	0	3	0	2	0	0	0	0	0	0	0	0	0	0	0	0	0	0	0	0	0
Assembly-10155-SUB-0.25-ITER-14-RawMergedAbrolhos_Seq_1041	0	0	0	0	0	0	0	0	0	0	0	15.8126932302772	3.33333333333333	0	8.35	0.833333333333333	42.7883606504369	256.262988741112	1.11666666666667	54.6103896103897	43.925	19.6095238095238	0	0	0	0	0	155.40931338494	5	0	0.833333333333333	1.86666666666667	0	0	0	0	0	0	0	0	0	0	0	0	0	0	0	0	0
Assembly-10155-SUB-0.25-ITER-14-RawMergedAbrolhos_Seq_1069	0	0	0	0	0	0	0	0	0	0	0	1	0	0	0	0	13.5396931499873	128.773728527147	2	3.51868686868687	4.26041666666667	0.833333333333333	0	0	0	0	0	79.3387764003643	0.5	0.5	0	2.83333333333333	0	0	0	0	0	0	0	1	0	0	0	0.5	0	0.366666666666667	0	0	0
Assembly-10155-SUB-0.25-ITER-14-RawMergedAbrolhos_Seq_1073	0	0	0	0	0	0	0	0	0	0	0	4	0	0	1	3	6	64	2	0	3	0	0	0	0	0	0	104	4.44444444444444	31.9117647058824	0	0	0	0	0	0	0	0	0	0	0	0	0	0	0	0	0	0	0
Assembly-10155-SUB-0.25-ITER-14-RawMergedAbrolhos_Seq_1074	0	0	0	0	0	0	0	0	0	0	0	7.65374393782906	0.5	0	0	0	20.0419627112363	40.709507103601	1	11.65	0	0	0	0	0	0	0	34.9440691951919	0	0	1.78333333333333	0	0	0	0	0	0	0	0	0	0	0	0	0	0	0	0	0	0
[truncated: 31,392 more rows]
[truncated: 72 more columns]
