# Supplementary material for: Marine viruses discovered via metagenomics shed light on viral strategies throughout the oceans
Source: Nat Commun. 2017 Jul 5;8:15955. doi: 10.1038/ncomms15955 (PMC5504273; doi:10.1038/ncomms15955)
Supplement: Supplementary Data 2 [file ncomms15955-s3.txt]

MVC	Query	Target	%_Identity	Alignment_length	#_Mismatches	#_Gap_opens	Start_position_in_query	End_position_in_query	Start_position_in_target	End_position_in_target	E-value	Bitscore	Target_description	Domain	Phylum	Class	Order	Family	Genus	Species
Assembly-00002-SUB-0.15-ITER-2-EPAB2011_Seq_2	PROKKA_00001	gi|787054373|dbj|BAR26951.1|	94.7	131	7	0	1	131	1	131	2.8e-59	236.1	hypothetical protein [uncultured Mediterranean phage uvMED]	Viruses	Unclassified_derived_from_Viruses	Unclassified_derived_from_Viruses	Unclassified_derived_from_Viruses	Unclassified_derived_from_Viruses	Unclassified_derived_from_Viruses	uncultured Mediterranean phage uvMED
Assembly-00002-SUB-0.15-ITER-2-EPAB2011_Seq_2	PROKKA_00002	gi|787050040|dbj|BAR23597.1|	89.8	88	9	0	1	88	1	88	6.5e-38	164.5	hypothetical protein [uncultured Mediterranean phage uvMED] gi|787050061|dbj|BAR23608.1| hypothetical protein [uncultured Mediterranean phage uvMED] gi|787050085|dbj|BAR23623.1| hypothetical protein [uncultured Mediterranean phage uvMED] gi|787050147|dbj|BAR23674.1| hypothetical protein [uncultured Mediterranean phage uvMED] gi|787069701|dbj|BAR39183.1| hypothetical protein [uncultured Mediterran…	Viruses	Unclassified_derived_from_Viruses	Unclassified_derived_from_Viruses	Unclassified_derived_from_Viruses	Unclassified_derived_from_Viruses	Unclassified_derived_from_Viruses	uncultured Mediterranean phage uvMED
Assembly-00002-SUB-0.15-ITER-2-EPAB2011_Seq_2	PROKKA_00003	gi|787049834|dbj|BAR23432.1|	98.2	57	1	0	1	57	1	57	1.5e-22	112.8	hypothetical protein [uncultured Mediterranean phage uvMED] gi|787050041|dbj|BAR23598.1| hypothetical protein [uncultured Mediterranean phage uvMED] gi|787050084|dbj|BAR23622.1| hypothetical protein [uncultured Mediterranean phage uvMED] gi|787050146|dbj|BAR23673.1| hypothetical protein [uncultured Mediterranean phage uvMED] gi|787050532|dbj|BAR23768.1| hypothetical protein [uncultured Mediterran…	Viruses	Unclassified_derived_from_Viruses	Unclassified_derived_from_Viruses	Unclassified_derived_from_Viruses	Unclassified_derived_from_Viruses	Unclassified_derived_from_Viruses	uncultured Mediterranean phage uvMED
Assembly-00002-SUB-0.15-ITER-2-EPAB2011_Seq_2	PROKKA_00004	gi|787039095|dbj|BAR14590.1|	96.6	235	8	0	1	235	3	237	1.7e-133	483.4	peptidase [uncultured Mediterranean phage uvMED] gi|787050670|dbj|BAR23888.1| putative peptidase [uncultured Mediterranean phage uvMED] gi|787050825|dbj|BAR24017.1| putative peptidase [uncultured Mediterranean phage uvMED]	Viruses	Unclassified_derived_from_Viruses	Unclassified_derived_from_Viruses	Unclassified_derived_from_Viruses	Unclassified_derived_from_Viruses	Unclassified_derived_from_Viruses	uncultured Mediterranean phage uvMED
Assembly-00002-SUB-0.15-ITER-2-EPAB2011_Seq_2	PROKKA_00005	gi|291335722|gb|ADD95326.1|	87.7	65	8	0	1	65	1	65	2.6e-28	132.1	hypothetical protein [uncultured phage MedDCM-OCT-S05-C22] gi|787051037|dbj|BAR24182.1| gp181 [uncultured Mediterranean phage uvMED] gi|787051122|dbj|BAR24242.1| gp181 [uncultured Mediterranean phage uvMED]	Viruses	Unclassified_derived_from_Viruses	Unclassified_derived_from_Viruses	Unclassified_derived_from_Viruses	Unclassified_derived_from_Viruses	Unclassified_derived_from_Viruses	uncultured phage MedDCM-OCT-S05-C22
Assembly-00002-SUB-0.15-ITER-2-EPAB2011_Seq_2	PROKKA_00006	gi|291335723|gb|ADD95327.1|	90.1	172	17	0	1	172	1	172	1.0e-87	330.9	dCTP deaminase [uncultured phage MedDCM-OCT-S05-C22] gi|787051038|dbj|BAR24183.1| dCTP deaminase [uncultured Mediterranean phage uvMED] gi|787051080|dbj|BAR24215.1| dCTP deaminase [uncultured Mediterranean phage uvMED] gi|787051121|dbj|BAR24241.1| dCTP deaminase [uncultured Mediterranean phage uvMED]	Viruses	Unclassified_derived_from_Viruses	Unclassified_derived_from_Viruses	Unclassified_derived_from_Viruses	Unclassified_derived_from_Viruses	Unclassified_derived_from_Viruses	uncultured phage MedDCM-OCT-S05-C22
Assembly-00002-SUB-0.15-ITER-2-EPAB2011_Seq_2	PROKKA_00007	gi|775459369|dbj|BAQ93089.1|	84.1	69	11	0	1	69	1	69	5.3e-27	127.9	unnamed protein product [uncultured Mediterranean phage uvMED]	Viruses	Unclassified_derived_from_Viruses	Unclassified_derived_from_Viruses	Unclassified_derived_from_Viruses	Unclassified_derived_from_Viruses	Unclassified_derived_from_Viruses	uncultured Mediterranean phage uvMED
Assembly-00002-SUB-0.15-ITER-2-EPAB2011_Seq_2	PROKKA_00008	gi|787039098|dbj|BAR14593.1|	85.4	96	14	0	1	96	1	96	9.9e-40	170.6	putative DNA binding protein [uncultured Mediterranean phage uvMED] gi|787050667|dbj|BAR23885.1| hypothetical protein [uncultured Mediterranean phage uvMED] gi|787050739|dbj|BAR23941.1| hypothetical protein [uncultured Mediterranean phage uvMED] gi|787050828|dbj|BAR24020.1| hypothetical protein [uncultured Mediterranean phage uvMED] gi|787050870|dbj|BAR24051.1| hypothetical protein [uncultured Me…	Viruses	Unclassified_derived_from_Viruses	Unclassified_derived_from_Viruses	Unclassified_derived_from_Viruses	Unclassified_derived_from_Viruses	Unclassified_derived_from_Viruses	uncultured Mediterranean phage uvMED
Assembly-00002-SUB-0.15-ITER-2-EPAB2011_Seq_2	PROKKA_00009	gi|787049810|dbj|BAR23415.1|	100.0	58	0	0	1	58	12	69	1.7e-23	115.9	hypothetical protein [uncultured Mediterranean phage uvMED]	Viruses	Unclassified_derived_from_Viruses	Unclassified_derived_from_Viruses	Unclassified_derived_from_Viruses	Unclassified_derived_from_Viruses	Unclassified_derived_from_Viruses	uncultured Mediterranean phage uvMED
Assembly-00002-SUB-0.15-ITER-2-EPAB2011_Seq_2	PROKKA_00010	gi|787049826|dbj|BAR23424.1|	86.0	57	8	0	1	57	1	57	5.2e-20	104.4	hypothetical protein [uncultured Mediterranean phage uvMED]	Viruses	Unclassified_derived_from_Viruses	Unclassified_derived_from_Viruses	Unclassified_derived_from_Viruses	Unclassified_derived_from_Viruses	Unclassified_derived_from_Viruses	uncultured Mediterranean phage uvMED
Assembly-00002-SUB-0.15-ITER-2-EPAB2011_Seq_2	PROKKA_00011	gi|775459374|dbj|BAQ93094.1|	85.1	87	13	0	1	87	1	87	5.6e-34	151.4	hypothetical protein [uncultured Mediterranean phage uvMED]	Viruses	Unclassified_derived_from_Viruses	Unclassified_derived_from_Viruses	Unclassified_derived_from_Viruses	Unclassified_derived_from_Viruses	Unclassified_derived_from_Viruses	uncultured Mediterranean phage uvMED
Assembly-00002-SUB-0.15-ITER-2-EPAB2011_Seq_2	PROKKA_00012	gi|787039103|dbj|BAR14598.1|	97.3	744	20	0	1	744	1	744	0.0e+00	1463.4	putative bifunctional DNA primase/polymerase [uncultured Mediterranean phage uvMED] gi|787050662|dbj|BAR23880.1| bifunctional DNA primase/polymerase [uncultured Mediterranean phage uvMED] gi|787050737|dbj|BAR23939.1| bifunctional DNA primase/polymerase [uncultured Mediterranean phage uvMED] gi|787050867|dbj|BAR24048.1| bifunctional DNA primase/polymerase [uncultured Mediterranean phage uvMED]	Viruses	Unclassified_derived_from_Viruses	Unclassified_derived_from_Viruses	Unclassified_derived_from_Viruses	Unclassified_derived_from_Viruses	Unclassified_derived_from_Viruses	uncultured Mediterranean phage uvMED
Assembly-00002-SUB-0.15-ITER-2-EPAB2011_Seq_2	PROKKA_00013	gi|787039104|dbj|BAR14599.1|	85.1	141	20	1	1	140	61	201	3.2e-63	249.2	hypothetical protein [uncultured Mediterranean phage uvMED] gi|787050736|dbj|BAR23938.1| hypothetical protein [uncultured Mediterranean phage uvMED]	Viruses	Unclassified_derived_from_Viruses	Unclassified_derived_from_Viruses	Unclassified_derived_from_Viruses	Unclassified_derived_from_Viruses	Unclassified_derived_from_Viruses	uncultured Mediterranean phage uvMED
Assembly-00002-SUB-0.15-ITER-2-EPAB2011_Seq_2	PROKKA_00014	gi|775459378|dbj|BAQ93098.1|	90.6	53	5	0	1	53	1	53	3.7e-20	104.8	hypothetical protein [uncultured Mediterranean phage uvMED]	Viruses	Unclassified_derived_from_Viruses	Unclassified_derived_from_Viruses	Unclassified_derived_from_Viruses	Unclassified_derived_from_Viruses	Unclassified_derived_from_Viruses	uncultured Mediterranean phage uvMED
Assembly-00002-SUB-0.15-ITER-2-EPAB2011_Seq_2	PROKKA_00015	gi|787039106|dbj|BAR14601.1|	95.9	268	11	0	4	271	6	273	4.0e-147	528.9	DNA replication factor Dna2-like protein [uncultured Mediterranean phage uvMED]	Viruses	Unclassified_derived_from_Viruses	Unclassified_derived_from_Viruses	Unclassified_derived_from_Viruses	Unclassified_derived_from_Viruses	Unclassified_derived_from_Viruses	uncultured Mediterranean phage uvMED
Assembly-00002-SUB-0.15-ITER-2-EPAB2011_Seq_2	PROKKA_00016	gi|291335973|gb|ADD95565.1|	84.3	70	11	0	1	70	1	70	5.9e-26	124.4	hypothetical protein [uncultured phage MedDCM-OCT-S09-C37] gi|787049697|dbj|BAR23328.1| hypothetical protein [uncultured Mediterranean phage uvMED] gi|787050419|dbj|BAR23680.1| hypothetical protein [uncultured Mediterranean phage uvMED]	Viruses	Unclassified_derived_from_Viruses	Unclassified_derived_from_Viruses	Unclassified_derived_from_Viruses	Unclassified_derived_from_Viruses	Unclassified_derived_from_Viruses	uncultured phage MedDCM-OCT-S09-C37
Assembly-00002-SUB-0.15-ITER-2-EPAB2011_Seq_2	PROKKA_00017	gi|787051000|dbj|BAR24153.1|	96.8	62	2	0	1	62	1	62	1.5e-25	122.9	hypothetical protein [uncultured Mediterranean phage uvMED]	Viruses	Unclassified_derived_from_Viruses	Unclassified_derived_from_Viruses	Unclassified_derived_from_Viruses	Unclassified_derived_from_Viruses	Unclassified_derived_from_Viruses	uncultured Mediterranean phage uvMED
Assembly-00002-SUB-0.15-ITER-2-EPAB2011_Seq_2	PROKKA_00018	gi|775459506|dbj|BAQ93216.1|	46.3	67	35	1	1	66	1	67	1.6e-06	60.1	hypothetical protein [uncultured Mediterranean phage uvMED]	Viruses	Unclassified_derived_from_Viruses	Unclassified_derived_from_Viruses	Unclassified_derived_from_Viruses	Unclassified_derived_from_Viruses	Unclassified_derived_from_Viruses	uncultured Mediterranean phage uvMED
Assembly-00002-SUB-0.15-ITER-2-EPAB2011_Seq_2	PROKKA_00019	gi|787039113|dbj|BAR14608.1|	89.1	55	6	0	1	55	1	55	5.0e-20	104.4	hypothetical protein [uncultured Mediterranean phage uvMED] gi|787050651|dbj|BAR23873.1| hypothetical protein [uncultured Mediterranean phage uvMED] gi|787050710|dbj|BAR23920.1| hypothetical protein [uncultured Mediterranean phage uvMED] gi|787050790|dbj|BAR23984.1| hypothetical protein [uncultured Mediterranean phage uvMED] gi|787050853|dbj|BAR24041.1| hypothetical protein [uncultured Mediterran…	Viruses	Unclassified_derived_from_Viruses	Unclassified_derived_from_Viruses	Unclassified_derived_from_Viruses	Unclassified_derived_from_Viruses	Unclassified_derived_from_Viruses	uncultured Mediterranean phage uvMED
Assembly-00002-SUB-0.15-ITER-2-EPAB2011_Seq_2	PROKKA_00020	gi|291335737|gb|ADD95341.1|	88.0	117	14	0	1	117	1	117	5.2e-51	208.4	hypothetical protein [uncultured phage MedDCM-OCT-S05-C22] gi|787050952|dbj|BAR24117.1| putative DNA binding protein [uncultured Mediterranean phage uvMED] gi|787050976|dbj|BAR24135.1| putative DNA binding protein [uncultured Mediterranean phage uvMED] gi|787050996|dbj|BAR24149.1| putative DNA binding protein [uncultured Mediterranean phage uvMED]	Viruses	Unclassified_derived_from_Viruses	Unclassified_derived_from_Viruses	Unclassified_derived_from_Viruses	Unclassified_derived_from_Viruses	Unclassified_derived_from_Viruses	uncultured phage MedDCM-OCT-S05-C22
Assembly-00002-SUB-0.15-ITER-2-EPAB2011_Seq_2	PROKKA_00021	gi|787039117|dbj|BAR14612.1|	92.2	103	8	0	1	103	4	106	8.6e-50	204.1	hypothetical protein [uncultured Mediterranean phage uvMED] gi|787050655|dbj|BAR23877.1| hypothetical protein [uncultured Mediterranean phage uvMED] gi|787050714|dbj|BAR23924.1| hypothetical protein [uncultured Mediterranean phage uvMED] gi|787050786|dbj|BAR23980.1| hypothetical protein [uncultured Mediterranean phage uvMED] gi|787050933|dbj|BAR24103.1| hypothetical protein [uncultured Mediterran…	Viruses	Unclassified_derived_from_Viruses	Unclassified_derived_from_Viruses	Unclassified_derived_from_Viruses	Unclassified_derived_from_Viruses	Unclassified_derived_from_Viruses	uncultured Mediterranean phage uvMED
Assembly-00002-SUB-0.15-ITER-2-EPAB2011_Seq_2	PROKKA_00022	gi|787039120|dbj|BAR14615.1|	96.1	128	5	0	1	128	1	128	5.0e-63	248.4	putative sigma factor [uncultured Mediterranean phage uvMED] gi|787050641|dbj|BAR23866.1| putative sigma factor [uncultured Mediterranean phage uvMED] gi|787050717|dbj|BAR23927.1| putative sigma factor [uncultured Mediterranean phage uvMED] gi|787050783|dbj|BAR23977.1| putative sigma factor [uncultured Mediterranean phage uvMED] gi|787050846|dbj|BAR24034.1| putative sigma factor [uncultured Medit…	Viruses	Unclassified_derived_from_Viruses	Unclassified_derived_from_Viruses	Unclassified_derived_from_Viruses	Unclassified_derived_from_Viruses	Unclassified_derived_from_Viruses	uncultured Mediterranean phage uvMED
Assembly-00002-SUB-0.15-ITER-2-EPAB2011_Seq_2	PROKKA_00023	gi|787050430|dbj|BAR23691.1|	97.9	382	8	0	1	382	1	382	1.6e-218	766.5	phage terminase large subunit [uncultured Mediterranean phage uvMED] gi|787050449|dbj|BAR23699.1| phage terminase large subunit [uncultured Mediterranean phage uvMED] gi|787050476|dbj|BAR23720.1| phage terminase large subunit [uncultured Mediterranean phage uvMED]	Viruses	Unclassified_derived_from_Viruses	Unclassified_derived_from_Viruses	Unclassified_derived_from_Viruses	Unclassified_derived_from_Viruses	Unclassified_derived_from_Viruses	uncultured Mediterranean phage uvMED
Assembly-00002-SUB-0.15-ITER-2-EPAB2011_Seq_2	PROKKA_00024	gi|787050431|dbj|BAR23692.1|	95.3	64	3	0	1	64	1	64	8.9e-29	133.7	hypothetical protein [uncultured Mediterranean phage uvMED] gi|787050475|dbj|BAR23719.1| hypothetical protein [uncultured Mediterranean phage uvMED]	Viruses	Unclassified_derived_from_Viruses	Unclassified_derived_from_Viruses	Unclassified_derived_from_Viruses	Unclassified_derived_from_Viruses	Unclassified_derived_from_Viruses	uncultured Mediterranean phage uvMED
Assembly-00002-SUB-0.15-ITER-3-EFarol2011_Seq_37	PROKKA_00025	gi|787062334|dbj|BAR33510.1|	47.3	184	89	6	1	177	50	232	9.8e-33	148.3	uncharacterized protein [uncultured Mediterranean phage uvMED]	Viruses	Unclassified_derived_from_Viruses	Unclassified_derived_from_Viruses	Unclassified_derived_from_Viruses	Unclassified_derived_from_Viruses	Unclassified_derived_from_Viruses	uncultured Mediterranean phage uvMED
Assembly-00002-SUB-0.15-ITER-3-EFarol2011_Seq_37	PROKKA_00027	gi|787062332|dbj|BAR33508.1|	65.7	105	36	0	2	106	29	133	7.1e-33	148.3	putative sigma factor [uncultured Mediterranean phage uvMED]	Viruses	Unclassified_derived_from_Viruses	Unclassified_derived_from_Viruses	Unclassified_derived_from_Viruses	Unclassified_derived_from_Viruses	Unclassified_derived_from_Viruses	uncultured Mediterranean phage uvMED
Assembly-00002-SUB-0.15-ITER-3-EFarol2011_Seq_37	PROKKA_00028	gi|787039121|dbj|BAR14616.1|	95.5	177	8	0	7	183	8	184	7.0e-94	351.7	terminase large subunit [uncultured Mediterranean phage uvMED] gi|787050640|dbj|BAR23865.1| phage terminase large subunit [uncultured Mediterranean phage uvMED] gi|787050718|dbj|BAR23928.1| phage terminase large subunit [uncultured Mediterranean phage uvMED] gi|787050782|dbj|BAR23976.1| phage terminase large subunit [uncultured Mediterranean phage uvMED] gi|787050845|dbj|BAR24033.1| phage termina…	Viruses	Unclassified_derived_from_Viruses	Unclassified_derived_from_Viruses	Unclassified_derived_from_Viruses	Unclassified_derived_from_Viruses	Unclassified_derived_from_Viruses	uncultured Mediterranean phage uvMED
Assembly-00002-SUB-0.15-ITER-3-EPAB2011_Seq_32	PROKKA_00029	gi|291335603|gb|ADD95212.1|	76.2	786	157	6	1	761	287	1067	0.0e+00	1181.8	hypothetical protein [uncultured phage MedDCM-OCT-S04-C650]	Viruses	Unclassified_derived_from_Viruses	Unclassified_derived_from_Viruses	Unclassified_derived_from_Viruses	Unclassified_derived_from_Viruses	Unclassified_derived_from_Viruses	uncultured phage MedDCM-OCT-S04-C650
Assembly-00002-SUB-0.15-ITER-4-EPAB2011_Seq_14	PROKKA_00030	gi|787038612|dbj|BAR14163.1|	94.4	426	24	0	1	426	1	426	2.3e-229	802.7	putative tail tubular protein B [uncultured Mediterranean phage uvMED]	Viruses	Unclassified_derived_from_Viruses	Unclassified_derived_from_Viruses	Unclassified_derived_from_Viruses	Unclassified_derived_from_Viruses	Unclassified_derived_from_Viruses	uncultured Mediterranean phage uvMED
Assembly-00002-SUB-0.15-ITER-4-EPAB2011_Seq_14	PROKKA_00031	gi|787038526|dbj|BAR14082.1|	97.9	193	4	0	1	193	1	193	7.4e-103	381.3	putative tail tubular protein A [uncultured Mediterranean phage uvMED]	Viruses	Unclassified_derived_from_Viruses	Unclassified_derived_from_Viruses	Unclassified_derived_from_Viruses	Unclassified_derived_from_Viruses	Unclassified_derived_from_Viruses	uncultured Mediterranean phage uvMED
Assembly-00002-SUB-0.15-ITER-4-EPAB2011_Seq_14	PROKKA_00032	gi|787055088|dbj|BAR27523.1|	92.4	66	5	0	1	66	1	66	6.0e-28	131.0	hypothetical protein [uncultured Mediterranean phage uvMED] gi|787070035|dbj|BAR39448.1| hypothetical protein [uncultured Mediterranean phage uvMED] gi|787070102|dbj|BAR39506.1| hypothetical protein [uncultured Mediterranean phage uvMED]	Viruses	Unclassified_derived_from_Viruses	Unclassified_derived_from_Viruses	Unclassified_derived_from_Viruses	Unclassified_derived_from_Viruses	Unclassified_derived_from_Viruses	uncultured Mediterranean phage uvMED
Assembly-00002-SUB-0.15-ITER-4-EPAB2011_Seq_14	PROKKA_00033	gi|775451042|dbj|BAQ85604.1|	98.2	165	3	0	1	165	1	165	2.3e-84	319.7	hypothetical protein [uncultured Mediterranean phage uvMED]	Viruses	Unclassified_derived_from_Viruses	Unclassified_derived_from_Viruses	Unclassified_derived_from_Viruses	Unclassified_derived_from_Viruses	Unclassified_derived_from_Viruses	uncultured Mediterranean phage uvMED
Assembly-00002-SUB-0.15-ITER-4-EPAB2011_Seq_14	PROKKA_00034	gi|460042266|ref|YP_007517707.1|	96.1	284	11	0	1	284	1	284	1.2e-146	527.3	putative major capsid protein [Pelagibacter phage HTVC010P] gi|448936733|gb|AGE60279.1| putative major capsid protein [Pelagibacter phage HTVC010P]	Viruses	Unclassified_derived_from_Viruses	Unclassified_derived_from_Viruses	Caudovirales	Podoviridae	Unclassified_derived_from_Podoviridae	Pelagibacter phage HTVC010P
Assembly-00002-SUB-0.15-ITER-4-EPAB2011_Seq_14	PROKKA_00035	gi|460042265|ref|YP_007517706.1|	89.7	58	6	0	1	58	1	58	7.3e-22	110.5	hypothetical protein [Pelagibacter phage HTVC010P] gi|448936732|gb|AGE60278.1| hypothetical protein [Pelagibacter phage HTVC010P] gi|787038616|dbj|BAR14167.1| hypothetical protein [uncultured Mediterranean phage uvMED] gi|787066544|dbj|BAR37109.1| hypothetical protein [uncultured Mediterranean phage uvMED] gi|787066648|dbj|BAR37215.1| hypothetical protein [uncultured Mediterranean phage uvMED]	Viruses	Unclassified_derived_from_Viruses	Unclassified_derived_from_Viruses	Caudovirales	Podoviridae	Unclassified_derived_from_Podoviridae	Pelagibacter phage HTVC010P
Assembly-00002-SUB-0.15-ITER-4-EPAB2011_Seq_14	PROKKA_00036	gi|460042264|ref|YP_007517705.1|	85.3	293	43	0	1	293	1	293	4.8e-138	498.8	hypothetical protein [Pelagibacter phage HTVC010P] gi|448936731|gb|AGE60277.1| hypothetical protein [Pelagibacter phage HTVC010P]	Viruses	Unclassified_derived_from_Viruses	Unclassified_derived_from_Viruses	Caudovirales	Podoviridae	Unclassified_derived_from_Podoviridae	Pelagibacter phage HTVC010P
Assembly-00002-SUB-0.15-ITER-4-EPAB2011_Seq_14	PROKKA_00037	gi|787058971|dbj|BAR37196.1|	84.5	84	13	0	1	84	1	84	5.1e-32	144.8	hypothetical protein [uncultured Mediterranean phage uvMED] gi|787066650|dbj|BAR37217.1| hypothetical protein [uncultured Mediterranean phage uvMED]	Viruses	Unclassified_derived_from_Viruses	Unclassified_derived_from_Viruses	Unclassified_derived_from_Viruses	Unclassified_derived_from_Viruses	Unclassified_derived_from_Viruses	uncultured Mediterranean phage uvMED
Assembly-00002-SUB-0.15-ITER-4-EPAB2011_Seq_14	PROKKA_00038	gi|460042262|ref|YP_007517703.1|	97.7	174	4	0	1	174	369	542	4.3e-86	325.5	head-tail connector protein [Pelagibacter phage HTVC010P] gi|448936729|gb|AGE60275.1| head-tail connector protein [Pelagibacter phage HTVC010P]	Viruses	Unclassified_derived_from_Viruses	Unclassified_derived_from_Viruses	Caudovirales	Podoviridae	Unclassified_derived_from_Podoviridae	Pelagibacter phage HTVC010P
Assembly-00002-SUB-0.15-ITER-4-EPAB2012_Seq_15	PROKKA_00041	gi|655440216|ref|WP_028824799.1|	67.0	109	36	0	19	127	1	109	1.1e-33	151.0	hypothetical protein [Proteobacteria bacterium JGI 0000113-P07]	Bacteria	Proteobacteria	Unclassified_derived_from_Proteobacteria	Unclassified_derived_from_Proteobacteria	Unclassified_derived_from_Proteobacteria	Unclassified_derived_from_Proteobacteria	Proteobacteria bacterium JGI 0000113-P07
Assembly-00002-SUB-0.15-ITER-4-EPAB2012_Seq_15	PROKKA_00042	gi|705244845|gb|AIW56756.1|	82.7	133	23	0	8	140	4	136	1.0e-57	231.5	hypothetical protein [uncultured virus]	Viruses	Unclassified_derived_from_Viruses	Unclassified_derived_from_Viruses	Unclassified_derived_from_Viruses	Unclassified_derived_from_Viruses	Unclassified_derived_from_Viruses	uncultured virus
Assembly-00002-SUB-0.15-ITER-4-EPAB2012_Seq_15	PROKKA_00043	gi|326784563|ref|YP_004324946.1|	45.3	64	35	0	1	64	16	79	1.7e-09	69.7	hypothetical protein PSSM7_115 [Prochlorococcus phage P-SSM7] gi|310004596|gb|ADO98988.1| hypothetical protein PSSM7_115 [Prochlorococcus phage P-SSM7]	Viruses	Unclassified_derived_from_Viruses	Unclassified_derived_from_Viruses	Caudovirales	Myoviridae	Unclassified_derived_from_Myoviridae	Prochlorococcus phage P-SSM7
Assembly-00002-SUB-0.15-ITER-4-EPAB2012_Seq_15	PROKKA_00044	gi|739058134|ref|WP_036929725.1|	79.1	43	9	0	2	44	584	626	4.4e-11	74.3	hypothetical protein, partial [Proteobacteria bacterium JGI 0000113-P07]	Bacteria	Proteobacteria	Unclassified_derived_from_Proteobacteria	Unclassified_derived_from_Proteobacteria	Unclassified_derived_from_Proteobacteria	Unclassified_derived_from_Proteobacteria	Proteobacteria bacterium JGI 0000113-P07
Assembly-00002-SUB-0.15-ITER-4-EPAB2012_Seq_15	PROKKA_00045	gi|526244953|ref|YP_008320280.1|	82.3	576	102	0	2	577	34	609	6.8e-285	987.6	adenosylcobalamin-dependent ribonucleoside-triphosphate reductase [Puniceispirillum phage HMO-2011] gi|320042955|gb|ADW08436.1| adenosylcobalamin-dependent ribonucleoside-triphosphate reductase [Puniceispirillum phage HMO-2011]	Viruses	Unclassified_derived_from_Viruses	Unclassified_derived_from_Viruses	Caudovirales	Podoviridae	Unclassified_derived_from_Podoviridae	Puniceispirillum phage HMO-2011
Assembly-00002-SUB-0.15-ITER-4-EPAB2012_Seq_15	PROKKA_00047	gi|526244952|ref|YP_008320279.1|	65.2	89	22	2	1	80	1	89	1.8e-24	119.8	hypothetical protein phage1322_17 [Puniceispirillum phage HMO-2011] gi|409989326|gb|AFV50581.1| hypothetical protein phage1322_17 [Puniceispirillum phage HMO-2011]	Viruses	Unclassified_derived_from_Viruses	Unclassified_derived_from_Viruses	Caudovirales	Podoviridae	Unclassified_derived_from_Podoviridae	Puniceispirillum phage HMO-2011
Assembly-00002-SUB-0.15-ITER-4-EPAB2012_Seq_15	PROKKA_00048	gi|526244951|ref|YP_008320278.1|	55.8	95	42	0	5	99	28	122	6.0e-24	118.2	hypothetical protein phage1322_16 [Puniceispirillum phage HMO-2011] gi|320042924|gb|ADW08405.1| hypothetical protein phage1322_16 [Puniceispirillum phage HMO-2011]	Viruses	Unclassified_derived_from_Viruses	Unclassified_derived_from_Viruses	Caudovirales	Podoviridae	Unclassified_derived_from_Podoviridae	Puniceispirillum phage HMO-2011
Assembly-00002-SUB-0.15-ITER-4-EPAB2012_Seq_22	PROKKA_00050	gi|787061354|dbj|BAR32683.1|	79.6	54	11	0	1	54	1	54	1.8e-17	95.9	unknown [uncultured Mediterranean phage uvMED]	Viruses	Unclassified_derived_from_Viruses	Unclassified_derived_from_Viruses	Unclassified_derived_from_Viruses	Unclassified_derived_from_Viruses	Unclassified_derived_from_Viruses	uncultured Mediterranean phage uvMED
Assembly-00002-SUB-0.15-ITER-4-EPAB2012_Seq_22	PROKKA_00051	gi|52551137|gb|AAU84560.1|	93.3	359	23	1	2	359	3	361	7.3e-197	694.5	photosystem II D1 protein [uncultured organism BAC21E04]	Unclassified_derived_from_Unclassified	Unclassified_derived_from_Unclassified	Unclassified_derived_from_Unclassified	Unclassified_derived_from_Unclassified	Unclassified_derived_from_Unclassified	Unclassified_derived_from_Unclassified	uncultured organism BAC21E04
Assembly-00002-SUB-0.15-ITER-4-EPAB2012_Seq_22	PROKKA_00052	gi|472339632|ref|YP_007673165.1|	68.6	105	33	0	13	117	66	170	1.4e-35	157.1	hypothetical protein SWQG_00019 [Synechococcus phage S-RIP2] gi|459945511|gb|AGG91316.1| hypothetical protein SWQG_00019 [Synechococcus phage S-RIP2]	Viruses	Unclassified_derived_from_Viruses	Unclassified_derived_from_Viruses	Caudovirales	Podoviridae	Unclassified_derived_from_Podoviridae	Synechococcus phage S-RIP2
Assembly-00002-SUB-0.15-ITER-4-EPAB2012_Seq_22	PROKKA_00053	gi|291335395|gb|ADD95009.1|	91.7	48	4	0	1	48	1	48	6.6e-16	90.5	hypothetical protein [uncultured phage MedDCM-OCT-S04-C24]	Viruses	Unclassified_derived_from_Viruses	Unclassified_derived_from_Viruses	Unclassified_derived_from_Viruses	Unclassified_derived_from_Viruses	Unclassified_derived_from_Viruses	uncultured phage MedDCM-OCT-S04-C24
Assembly-00002-SUB-0.15-ITER-4-EPAB2012_Seq_22	PROKKA_00054	gi|472342979|ref|YP_007676483.1|	96.1	76	3	0	4	79	18	93	8.2e-35	154.1	hypothetical protein SWVG_00054 [Synechococcus phage S-RIP1] gi|459945484|gb|AGG91290.1| hypothetical protein SWVG_00054 [Synechococcus phage S-RIP1]	Viruses	Unclassified_derived_from_Viruses	Unclassified_derived_from_Viruses	Caudovirales	Podoviridae	Unclassified_derived_from_Podoviridae	Synechococcus phage S-RIP1
Assembly-00002-SUB-0.15-ITER-4-EPAB2012_Seq_22	PROKKA_00055	gi|291335394|gb|ADD95008.1|	95.2	63	3	0	1	63	1	63	3.1e-26	125.2	hypothetical protein [uncultured phage MedDCM-OCT-S04-C24]	Viruses	Unclassified_derived_from_Viruses	Unclassified_derived_from_Viruses	Unclassified_derived_from_Viruses	Unclassified_derived_from_Viruses	Unclassified_derived_from_Viruses	uncultured phage MedDCM-OCT-S04-C24
Assembly-00002-SUB-0.15-ITER-4-EPAB2012_Seq_22	PROKKA_00056	gi|472342977|ref|YP_007676481.1|	65.3	219	68	3	1	215	1	215	4.9e-71	275.8	hypothetical protein SWVG_00052 [Synechococcus phage S-RIP1] gi|459945482|gb|AGG91288.1| hypothetical protein SWVG_00052 [Synechococcus phage S-RIP1]	Viruses	Unclassified_derived_from_Viruses	Unclassified_derived_from_Viruses	Caudovirales	Podoviridae	Unclassified_derived_from_Podoviridae	Synechococcus phage S-RIP1
Assembly-00002-SUB-0.15-ITER-4-EPAB2012_Seq_22	PROKKA_00057	gi|291335391|gb|ADD95005.1|	79.3	87	17	1	1	87	441	526	1.0e-27	130.6	head tail connector protein [uncultured phage MedDCM-OCT-S04-C24]	Viruses	Unclassified_derived_from_Viruses	Unclassified_derived_from_Viruses	Unclassified_derived_from_Viruses	Unclassified_derived_from_Viruses	Unclassified_derived_from_Viruses	uncultured phage MedDCM-OCT-S04-C24
Assembly-00002-SUB-0.15-ITER-5-EBur_Rasa2012_Seq_25	PROKKA_00058	gi|738271914|ref|WP_036226542.1|	49.5	99	50	0	5	103	1	99	2.1e-20	106.7	hypothetical protein [Mesoaciditoga lauensis]	Bacteria	Thermotogae	Thermotogae	Thermotogales	Unclassified_derived_from_Thermotogales	Mesoaciditoga	Mesoaciditoga lauensis
Assembly-00002-SUB-0.15-ITER-5-EBur_Rasa2012_Seq_25	PROKKA_00059	gi|659516061|gb|KEJ91700.1|	51.1	358	173	2	17	373	23	379	6.3e-101	375.9	hypothetical protein EH55_06905 [Synergistes jonesii]	Bacteria	Synergistetes	Synergistia	Synergistales	Synergistaceae	Synergistes	Synergistes jonesii
Assembly-00002-SUB-0.1-ITER-2-EPAB2011_Seq_16	PROKKA_00065	gi|472342964|ref|YP_007676468.1|	88.3	701	82	0	1	701	78	778	0.0e+00	1289.2	RNA polymerase [Synechococcus phage S-RIP1] gi|459945469|gb|AGG91275.1| RNA polymerase [Synechococcus phage S-RIP1]	Viruses	Unclassified_derived_from_Viruses	Unclassified_derived_from_Viruses	Caudovirales	Podoviridae	Unclassified_derived_from_Podoviridae	Synechococcus phage S-RIP1
Assembly-00002-SUB-0.1-ITER-2-EPAB2011_Seq_16	PROKKA_00066	gi|291335379|gb|ADD94993.1|	85.9	177	25	0	1	177	1	177	2.5e-81	309.7	T7-like ssDNA binding protein [uncultured phage MedDCM-OCT-S04-C24]	Viruses	Unclassified_derived_from_Viruses	Unclassified_derived_from_Viruses	Unclassified_derived_from_Viruses	Unclassified_derived_from_Viruses	Unclassified_derived_from_Viruses	uncultured phage MedDCM-OCT-S04-C24
Assembly-00002-SUB-0.1-ITER-2-EPAB2011_Seq_16	PROKKA_00067	gi|291335904|gb|ADD95499.1|	92.3	117	9	0	1	117	1	117	2.0e-58	233.0	T7-like endonuclease [uncultured phage MedDCM-OCT-S08-C41]	Viruses	Unclassified_derived_from_Viruses	Unclassified_derived_from_Viruses	Unclassified_derived_from_Viruses	Unclassified_derived_from_Viruses	Unclassified_derived_from_Viruses	uncultured phage MedDCM-OCT-S08-C41
Assembly-00002-SUB-0.1-ITER-3-ESG2011_Seq_1	PROKKA_00068	gi|787045981|dbj|BAR20436.1|	97.7	133	3	0	1	133	1	133	3.0e-71	275.8	transcription regulator [uncultured Mediterranean phage uvMED] gi|787068159|dbj|BAR38498.1| transcription regulator [uncultured Mediterranean phage uvMED]	Viruses	Unclassified_derived_from_Viruses	Unclassified_derived_from_Viruses	Unclassified_derived_from_Viruses	Unclassified_derived_from_Viruses	Unclassified_derived_from_Viruses	uncultured Mediterranean phage uvMED
Assembly-00002-SUB-0.1-ITER-3-ESG2011_Seq_1	PROKKA_00069	gi|787045982|dbj|BAR20437.1|	94.0	83	5	0	1	83	1	83	7.1e-37	161.0	exonuclease [uncultured Mediterranean phage uvMED]	Viruses	Unclassified_derived_from_Viruses	Unclassified_derived_from_Viruses	Unclassified_derived_from_Viruses	Unclassified_derived_from_Viruses	Unclassified_derived_from_Viruses	uncultured Mediterranean phage uvMED
Assembly-00002-SUB-0.1-ITER-3-ESG2011_Seq_1	PROKKA_00070	gi|787045982|dbj|BAR20437.1|	92.1	165	13	0	1	165	93	257	4.9e-87	328.6	exonuclease [uncultured Mediterranean phage uvMED]	Viruses	Unclassified_derived_from_Viruses	Unclassified_derived_from_Viruses	Unclassified_derived_from_Viruses	Unclassified_derived_from_Viruses	Unclassified_derived_from_Viruses	uncultured Mediterranean phage uvMED
Assembly-00002-SUB-0.1-ITER-3-ESG2011_Seq_1	PROKKA_00071	gi|787038689|dbj|BAR14235.1|	97.7	130	3	0	1	130	1	130	8.6e-70	271.2	hypothetical protein [uncultured Mediterranean phage uvMED]	Viruses	Unclassified_derived_from_Viruses	Unclassified_derived_from_Viruses	Unclassified_derived_from_Viruses	Unclassified_derived_from_Viruses	Unclassified_derived_from_Viruses	uncultured Mediterranean phage uvMED
Assembly-00002-SUB-0.1-ITER-3-ESG2011_Seq_1	PROKKA_00072	gi|787045984|dbj|BAR20439.1|	100.0	40	0	0	1	40	37	76	8.6e-14	83.2	PD-(D/E)XK nuclease superfamily protein [uncultured Mediterranean phage uvMED]	Viruses	Unclassified_derived_from_Viruses	Unclassified_derived_from_Viruses	Unclassified_derived_from_Viruses	Unclassified_derived_from_Viruses	Unclassified_derived_from_Viruses	uncultured Mediterranean phage uvMED
Assembly-00002-SUB-0.1-ITER-3-ESG2011_Seq_1	PROKKA_00073	gi|787038691|dbj|BAR14237.1|	97.2	36	1	0	1	36	1	36	8.6e-13	79.7	hypothetical protein [uncultured Mediterranean phage uvMED] gi|787068155|dbj|BAR38494.1| hypothetical protein [uncultured Mediterranean phage uvMED]	Viruses	Unclassified_derived_from_Viruses	Unclassified_derived_from_Viruses	Unclassified_derived_from_Viruses	Unclassified_derived_from_Viruses	Unclassified_derived_from_Viruses	uncultured Mediterranean phage uvMED
Assembly-00002-SUB-0.1-ITER-3-ESG2011_Seq_1	PROKKA_00074	gi|787045986|dbj|BAR20441.1|	91.7	108	9	0	1	108	1	108	1.0e-48	200.7	prasinophyte-specific protein 3 [uncultured Mediterranean phage uvMED]	Viruses	Unclassified_derived_from_Viruses	Unclassified_derived_from_Viruses	Unclassified_derived_from_Viruses	Unclassified_derived_from_Viruses	Unclassified_derived_from_Viruses	uncultured Mediterranean phage uvMED
Assembly-00002-SUB-0.1-ITER-3-ESG2011_Seq_1	PROKKA_00075	gi|787038693|dbj|BAR14239.1|	97.5	81	2	0	1	81	1	81	4.1e-39	168.3	hypothetical protein [uncultured Mediterranean phage uvMED] gi|787045987|dbj|BAR20442.1| hypothetical protein [uncultured Mediterranean phage uvMED] gi|787068153|dbj|BAR38492.1| hypothetical protein [uncultured Mediterranean phage uvMED]	Viruses	Unclassified_derived_from_Viruses	Unclassified_derived_from_Viruses	Unclassified_derived_from_Viruses	Unclassified_derived_from_Viruses	Unclassified_derived_from_Viruses	uncultured Mediterranean phage uvMED
Assembly-00002-SUB-0.1-ITER-3-ESG2011_Seq_1	PROKKA_00076	gi|787055707|dbj|BAR28058.1|	95.9	121	5	0	1	121	1	121	1.8e-59	236.5	Protein of unknown function (DUF3154) [uncultured Mediterranean phage uvMED] gi|787055894|dbj|BAR28226.1| Protein of unknown function (DUF3154) [uncultured Mediterranean phage uvMED] gi|787055943|dbj|BAR28266.1| Protein of unknown function (DUF3154) [uncultured Mediterranean phage uvMED]	Viruses	Unclassified_derived_from_Viruses	Unclassified_derived_from_Viruses	Unclassified_derived_from_Viruses	Unclassified_derived_from_Viruses	Unclassified_derived_from_Viruses	uncultured Mediterranean phage uvMED
Assembly-00002-SUB-0.1-ITER-3-ESG2011_Seq_1	PROKKA_00077	gi|787045989|dbj|BAR20444.1|	98.2	57	1	0	1	57	24	80	1.5e-24	119.4	hypothetical protein [uncultured Mediterranean phage uvMED]	Viruses	Unclassified_derived_from_Viruses	Unclassified_derived_from_Viruses	Unclassified_derived_from_Viruses	Unclassified_derived_from_Viruses	Unclassified_derived_from_Viruses	uncultured Mediterranean phage uvMED
Assembly-00002-SUB-0.1-ITER-3-ESG2011_Seq_1	PROKKA_00078	gi|787068150|dbj|BAR38489.1|	98.5	132	2	0	1	132	102	233	1.6e-72	280.0	putative phosphodiesterase [uncultured Mediterranean phage uvMED]	Viruses	Unclassified_derived_from_Viruses	Unclassified_derived_from_Viruses	Unclassified_derived_from_Viruses	Unclassified_derived_from_Viruses	Unclassified_derived_from_Viruses	uncultured Mediterranean phage uvMED
Assembly-00002-SUB-0.1-ITER-3-ESG2011_Seq_1	PROKKA_00079	gi|787038696|dbj|BAR14242.1|	98.6	69	1	0	1	69	1	69	6.2e-31	141.0	putative phosphodiesterase [uncultured Mediterranean phage uvMED]	Viruses	Unclassified_derived_from_Viruses	Unclassified_derived_from_Viruses	Unclassified_derived_from_Viruses	Unclassified_derived_from_Viruses	Unclassified_derived_from_Viruses	uncultured Mediterranean phage uvMED
Assembly-00002-SUB-0.1-ITER-3-ESG2011_Seq_1	PROKKA_00080	gi|787045798|dbj|BAR20274.1|	86.0	43	6	0	1	43	1	43	2.1e-13	82.0	hypothetical protein [uncultured Mediterranean phage uvMED]	Viruses	Unclassified_derived_from_Viruses	Unclassified_derived_from_Viruses	Unclassified_derived_from_Viruses	Unclassified_derived_from_Viruses	Unclassified_derived_from_Viruses	uncultured Mediterranean phage uvMED
Assembly-00002-SUB-0.1-ITER-3-ESG2011_Seq_1	PROKKA_00081	gi|787060524|dbj|BAR31979.1|	81.9	237	42	1	3	238	2	238	1.5e-105	390.6	hypothetical protein [uncultured Mediterranean phage uvMED]	Viruses	Unclassified_derived_from_Viruses	Unclassified_derived_from_Viruses	Unclassified_derived_from_Viruses	Unclassified_derived_from_Viruses	Unclassified_derived_from_Viruses	uncultured Mediterranean phage uvMED
Assembly-00002-SUB-0.1-ITER-3-ESG2011_Seq_1	PROKKA_00082	gi|787045992|dbj|BAR20447.1|	96.3	81	3	0	1	81	1	81	1.3e-35	156.8	hypothetical protein [uncultured Mediterranean phage uvMED] gi|787068148|dbj|BAR38487.1| hypothetical protein [uncultured Mediterranean phage uvMED]	Viruses	Unclassified_derived_from_Viruses	Unclassified_derived_from_Viruses	Unclassified_derived_from_Viruses	Unclassified_derived_from_Viruses	Unclassified_derived_from_Viruses	uncultured Mediterranean phage uvMED
Assembly-00002-SUB-0.1-ITER-3-ESG2011_Seq_1	PROKKA_00083	gi|787045993|dbj|BAR20448.1|	96.4	55	2	0	1	55	1	55	3.8e-20	104.8	hypothetical protein [uncultured Mediterranean phage uvMED] gi|787068147|dbj|BAR38486.1| hypothetical protein [uncultured Mediterranean phage uvMED]	Viruses	Unclassified_derived_from_Viruses	Unclassified_derived_from_Viruses	Unclassified_derived_from_Viruses	Unclassified_derived_from_Viruses	Unclassified_derived_from_Viruses	uncultured Mediterranean phage uvMED
Assembly-00002-SUB-0.1-ITER-3-ESG2011_Seq_1	PROKKA_00084	gi|787045994|dbj|BAR20449.1|	98.8	162	2	0	1	162	1	162	3.3e-88	332.4	peptidase M15 [uncultured Mediterranean phage uvMED]	Viruses	Unclassified_derived_from_Viruses	Unclassified_derived_from_Viruses	Unclassified_derived_from_Viruses	Unclassified_derived_from_Viruses	Unclassified_derived_from_Viruses	uncultured Mediterranean phage uvMED
Assembly-00002-SUB-0.1-ITER-3-ESG2011_Seq_1	PROKKA_00085	gi|787039766|dbj|BAR15156.1|	61.4	88	30	2	1	84	260	347	9.0e-21	107.5	hypothetical protein [uncultured Mediterranean phage uvMED]	Viruses	Unclassified_derived_from_Viruses	Unclassified_derived_from_Viruses	Unclassified_derived_from_Viruses	Unclassified_derived_from_Viruses	Unclassified_derived_from_Viruses	uncultured Mediterranean phage uvMED
Assembly-00002-SUB-0.1-ITER-3-ESG2011_Seq_1	PROKKA_00086	gi|787045995|dbj|BAR20450.1|	45.4	238	124	4	1	234	1	236	2.9e-49	203.8	hypothetical protein [uncultured Mediterranean phage uvMED]	Viruses	Unclassified_derived_from_Viruses	Unclassified_derived_from_Viruses	Unclassified_derived_from_Viruses	Unclassified_derived_from_Viruses	Unclassified_derived_from_Viruses	uncultured Mediterranean phage uvMED
Assembly-00002-SUB-0.1-ITER-3-ESG2011_Seq_1	PROKKA_00087	gi|787055908|dbj|BAR28234.1|	42.2	161	67	3	1	150	63	208	6.4e-21	109.0	hypothetical protein [uncultured Mediterranean phage uvMED]	Viruses	Unclassified_derived_from_Viruses	Unclassified_derived_from_Viruses	Unclassified_derived_from_Viruses	Unclassified_derived_from_Viruses	Unclassified_derived_from_Viruses	uncultured Mediterranean phage uvMED
Assembly-00002-SUB-0.1-ITER-4-EPAB2012_Seq_25	PROKKA_00088	gi|518994563|ref|WP_020150438.1|	84.4	109	17	0	2	110	435	543	2.7e-48	199.5	hypothetical protein [Verrucomicrobia bacterium SCGC AAA164-M04]	Bacteria	Verrucomicrobia	Unclassified_derived_from_Verrucomicrobia	Unclassified_derived_from_Verrucomicrobia	Unclassified_derived_from_Verrucomicrobia	Unclassified_derived_from_Verrucomicrobia	Verrucomicrobia bacterium SCGC AAA164-M04
Assembly-00002-SUB-0.1-ITER-4-EPAB2012_Seq_25	PROKKA_00089	gi|518994563|ref|WP_020150438.1|	62.8	425	153	3	3	424	5	427	4.1e-157	562.8	hypothetical protein [Verrucomicrobia bacterium SCGC AAA164-M04]	Bacteria	Verrucomicrobia	Unclassified_derived_from_Verrucomicrobia	Unclassified_derived_from_Verrucomicrobia	Unclassified_derived_from_Verrucomicrobia	Unclassified_derived_from_Verrucomicrobia	Verrucomicrobia bacterium SCGC AAA164-M04
Assembly-00002-SUB-0.1-ITER-4-EPAB2012_Seq_25	PROKKA_00090	gi|518994564|ref|WP_020150439.1|	68.0	391	119	4	1	388	317	704	5.4e-153	548.9	hypothetical protein [Verrucomicrobia bacterium SCGC AAA164-M04]	Bacteria	Verrucomicrobia	Unclassified_derived_from_Verrucomicrobia	Unclassified_derived_from_Verrucomicrobia	Unclassified_derived_from_Verrucomicrobia	Unclassified_derived_from_Verrucomicrobia	Verrucomicrobia bacterium SCGC AAA164-M04
Assembly-00002-SUB-0.1-ITER-4-ETimbebas2012_Seq_2	PROKKA_00091	gi|655439807|ref|WP_028824405.1|	49.5	331	135	6	2	302	730	1058	2.1e-88	334.0	hypothetical protein [Proteobacteria bacterium JGI 0000113-P07]	Bacteria	Proteobacteria	Unclassified_derived_from_Proteobacteria	Unclassified_derived_from_Proteobacteria	Unclassified_derived_from_Proteobacteria	Unclassified_derived_from_Proteobacteria	Proteobacteria bacterium JGI 0000113-P07
Assembly-00002-SUB-0.1-ITER-4-ETimbebas2012_Seq_2	PROKKA_00094	gi|655439070|ref|WP_028823720.1|	80.0	155	31	0	1	155	1	155	4.0e-67	262.3	hypothetical protein [Proteobacteria bacterium JGI 0000113-P07]	Bacteria	Proteobacteria	Unclassified_derived_from_Proteobacteria	Unclassified_derived_from_Proteobacteria	Unclassified_derived_from_Proteobacteria	Unclassified_derived_from_Proteobacteria	Proteobacteria bacterium JGI 0000113-P07
Assembly-00002-SUB-0.1-ITER-4-ETimbebas2012_Seq_2	PROKKA_00095	gi|775450502|dbj|BAQ85115.1|	55.1	49	22	0	53	101	113	161	1.7e-07	64.7	tail fiber protein [uncultured Mediterranean phage uvMED]	Viruses	Unclassified_derived_from_Viruses	Unclassified_derived_from_Viruses	Unclassified_derived_from_Viruses	Unclassified_derived_from_Viruses	Unclassified_derived_from_Viruses	uncultured Mediterranean phage uvMED
Assembly-00002-SUB-0.1-ITER-4-ETimbebas2012_Seq_2	PROKKA_00098	gi|739059019|ref|WP_036930509.1|	64.8	91	21	3	17	106	11	91	4.2e-23	115.5	hypothetical protein [Proteobacteria bacterium JGI 0000113-P07]	Bacteria	Proteobacteria	Unclassified_derived_from_Proteobacteria	Unclassified_derived_from_Proteobacteria	Unclassified_derived_from_Proteobacteria	Unclassified_derived_from_Proteobacteria	Proteobacteria bacterium JGI 0000113-P07
Assembly-00002-SUB-0.1-ITER-4-ETimbebas2012_Seq_2	PROKKA_00100	gi|655452913|ref|WP_028836198.1|	57.0	79	34	0	70	148	1	79	1.4e-16	94.4	hypothetical protein [Proteobacteria bacterium JGI 0000113-L05]	Bacteria	Proteobacteria	Unclassified_derived_from_Proteobacteria	Unclassified_derived_from_Proteobacteria	Unclassified_derived_from_Proteobacteria	Unclassified_derived_from_Proteobacteria	Proteobacteria bacterium JGI 0000113-L05
Assembly-00002-SUB-0.1-ITER-4-ETimbebas2012_Seq_2	PROKKA_00101	gi|655443225|ref|WP_028827736.1|	72.5	91	24	1	38	128	2	91	8.1e-29	134.8	hypothetical protein [Proteobacteria bacterium JGI 0000113-P07]	Bacteria	Proteobacteria	Unclassified_derived_from_Proteobacteria	Unclassified_derived_from_Proteobacteria	Unclassified_derived_from_Proteobacteria	Unclassified_derived_from_Proteobacteria	Proteobacteria bacterium JGI 0000113-P07
Assembly-00002-SUB-0.1-ITER-4-ETimbebas2012_Seq_2	PROKKA_00102	gi|739056433|ref|WP_036928785.1|	58.7	63	26	0	1	63	1	63	7.0e-10	70.9	hypothetical protein [Proteobacteria bacterium JGI 0000113-P07]	Bacteria	Proteobacteria	Unclassified_derived_from_Proteobacteria	Unclassified_derived_from_Proteobacteria	Unclassified_derived_from_Proteobacteria	Unclassified_derived_from_Proteobacteria	Proteobacteria bacterium JGI 0000113-P07
Assembly-00002-SUB-0.1-ITER-4-ETimbebas2012_Seq_2	PROKKA_00103	gi|655439459|ref|WP_028824079.1|	82.5	618	108	0	2	619	7	624	0.0e+00	1088.6	hypothetical protein [Proteobacteria bacterium JGI 0000113-P07]	Bacteria	Proteobacteria	Unclassified_derived_from_Proteobacteria	Unclassified_derived_from_Proteobacteria	Unclassified_derived_from_Proteobacteria	Unclassified_derived_from_Proteobacteria	Proteobacteria bacterium JGI 0000113-P07
Assembly-00002-SUB-0.1-ITER-4-ETimbebas2012_Seq_2	PROKKA_00105	gi|655453005|ref|WP_028836278.1|	71.9	146	41	0	1	146	1	146	6.1e-57	228.4	hypothetical protein [Proteobacteria bacterium JGI 0000113-L05]	Bacteria	Proteobacteria	Unclassified_derived_from_Proteobacteria	Unclassified_derived_from_Proteobacteria	Unclassified_derived_from_Proteobacteria	Unclassified_derived_from_Proteobacteria	Proteobacteria bacterium JGI 0000113-L05
Assembly-00002-SUB-0.1-ITER-4-ETimbebas2012_Seq_2	PROKKA_00106	gi|655440018|ref|WP_028824608.1|	69.7	99	30	0	1	99	1	99	1.1e-31	144.1	hypothetical protein [Proteobacteria bacterium JGI 0000113-P07]	Bacteria	Proteobacteria	Unclassified_derived_from_Proteobacteria	Unclassified_derived_from_Proteobacteria	Unclassified_derived_from_Proteobacteria	Unclassified_derived_from_Proteobacteria	Proteobacteria bacterium JGI 0000113-P07
Assembly-00002-SUB-0.1-ITER-4-ETimbebas2012_Seq_2	PROKKA_00107	gi|739053812|ref|WP_036927690.1|	90.0	90	9	0	181	270	1	90	2.4e-38	167.5	hypothetical protein, partial [Proteobacteria bacterium JGI 0000113-P07]	Bacteria	Proteobacteria	Unclassified_derived_from_Proteobacteria	Unclassified_derived_from_Proteobacteria	Unclassified_derived_from_Proteobacteria	Unclassified_derived_from_Proteobacteria	Proteobacteria bacterium JGI 0000113-P07
Assembly-00002-SUB-0.1-ITER-4-ETimbebas2012_Seq_2	PROKKA_00108	gi|655454183|ref|WP_028837395.1|	62.3	215	79	1	44	258	1	213	9.1e-75	288.5	hypothetical protein [Proteobacteria bacterium JGI 0000113-L05]	Bacteria	Proteobacteria	Unclassified_derived_from_Proteobacteria	Unclassified_derived_from_Proteobacteria	Unclassified_derived_from_Proteobacteria	Unclassified_derived_from_Proteobacteria	Proteobacteria bacterium JGI 0000113-L05
Assembly-00002-SUB-0.1-ITER-4-ETimbebas2012_Seq_2	PROKKA_00109	gi|655438033|ref|WP_028822950.1|	64.8	88	31	0	1	88	1	88	4.4e-26	125.2	hypothetical protein [Proteobacteria bacterium JGI 0000113-P07]	Bacteria	Proteobacteria	Unclassified_derived_from_Proteobacteria	Unclassified_derived_from_Proteobacteria	Unclassified_derived_from_Proteobacteria	Unclassified_derived_from_Proteobacteria	Proteobacteria bacterium JGI 0000113-P07
Assembly-00002-SUB-0.1-ITER-4-ETimbebas2012_Seq_2	PROKKA_00110	gi|739057717|ref|WP_036929459.1|	81.2	570	105	1	3	570	1	570	1.4e-287	996.5	hypothetical protein [Proteobacteria bacterium JGI 0000113-P07]	Bacteria	Proteobacteria	Unclassified_derived_from_Proteobacteria	Unclassified_derived_from_Proteobacteria	Unclassified_derived_from_Proteobacteria	Unclassified_derived_from_Proteobacteria	Proteobacteria bacterium JGI 0000113-P07
Assembly-00002-SUB-0.1-ITER-4-ETimbebas2012_Seq_2	PROKKA_00111	gi|655440014|ref|WP_028824604.1|	81.6	103	18	1	1	103	1	102	1.1e-39	170.6	hypothetical protein [Proteobacteria bacterium JGI 0000113-P07]	Bacteria	Proteobacteria	Unclassified_derived_from_Proteobacteria	Unclassified_derived_from_Proteobacteria	Unclassified_derived_from_Proteobacteria	Unclassified_derived_from_Proteobacteria	Proteobacteria bacterium JGI 0000113-P07
Assembly-00002-SUB-0.1-ITER-4-ETimbebas2012_Seq_2	PROKKA_00112	gi|655439799|ref|WP_028824398.1|	69.8	53	16	0	3	55	6	58	6.3e-15	87.4	hypothetical protein [Proteobacteria bacterium JGI 0000113-P07]	Bacteria	Proteobacteria	Unclassified_derived_from_Proteobacteria	Unclassified_derived_from_Proteobacteria	Unclassified_derived_from_Proteobacteria	Unclassified_derived_from_Proteobacteria	Proteobacteria bacterium JGI 0000113-P07
Assembly-00002-SUB-0.1-ITER-4-ETimbebas2012_Seq_2	PROKKA_00113	gi|655441783|ref|WP_028826327.1|	65.7	245	80	2	1	244	1	242	8.8e-93	348.2	hypothetical protein [Proteobacteria bacterium JGI 0000113-P07]	Bacteria	Proteobacteria	Unclassified_derived_from_Proteobacteria	Unclassified_derived_from_Proteobacteria	Unclassified_derived_from_Proteobacteria	Unclassified_derived_from_Proteobacteria	Proteobacteria bacterium JGI 0000113-P07
Assembly-00002-SUB-0.1-ITER-4-ETimbebas2012_Seq_2	PROKKA_00114	gi|655447984|ref|WP_028831616.1|	64.4	177	61	1	1	175	1	177	2.6e-57	229.9	hypothetical protein [Proteobacteria bacterium JGI 0000113-E04]	Bacteria	Proteobacteria	Unclassified_derived_from_Proteobacteria	Unclassified_derived_from_Proteobacteria	Unclassified_derived_from_Proteobacteria	Unclassified_derived_from_Proteobacteria	Proteobacteria bacterium JGI 0000113-E04
Assembly-00002-SUB-0.2-ITER-1-EBur_Rasa2012_Seq_69	PROKKA_00133	gi|489545710|ref|WP_003450363.1|	48.5	68	28	2	1	64	1	65	3.8e-09	68.9	hypothetical protein [Clostridium perfringens] gi|169297058|gb|EDS79180.1| gp49 [Clostridium perfringens C str. JGS1495] gi|169298713|gb|EDS80790.1| gp49 [Clostridium perfringens C str. JGS1495]	Bacteria	Firmicutes	Clostridia	Clostridiales	Clostridiaceae	Clostridium	Clostridium perfringens
Assembly-00002-SUB-0.2-ITER-1-EFarol2011_Seq_49	PROKKA_00136	gi|787041307|dbj|BAR16407.1|	63.7	171	62	0	2	172	1044	1214	3.0e-55	223.0	hypothetical protein [uncultured Mediterranean phage uvMED]	Viruses	Unclassified_derived_from_Viruses	Unclassified_derived_from_Viruses	Unclassified_derived_from_Viruses	Unclassified_derived_from_Viruses	Unclassified_derived_from_Viruses	uncultured Mediterranean phage uvMED
Assembly-00002-SUB-0.2-ITER-1-EFarol2011_Seq_49	PROKKA_00137	gi|787041264|dbj|BAR16373.1|	67.9	677	157	11	1	638	1	656	1.7e-233	817.0	putative tail fiber [uncultured Mediterranean phage uvMED]	Viruses	Unclassified_derived_from_Viruses	Unclassified_derived_from_Viruses	Unclassified_derived_from_Viruses	Unclassified_derived_from_Viruses	Unclassified_derived_from_Viruses	uncultured Mediterranean phage uvMED
Assembly-00002-SUB-0.2-ITER-1-EFarol2011_Seq_49	PROKKA_00138	gi|787041265|dbj|BAR16374.1|	82.3	203	36	0	1	203	1	203	4.3e-93	349.0	N-acetylmuramidase/lysin [uncultured Mediterranean phage uvMED]	Viruses	Unclassified_derived_from_Viruses	Unclassified_derived_from_Viruses	Unclassified_derived_from_Viruses	Unclassified_derived_from_Viruses	Unclassified_derived_from_Viruses	uncultured Mediterranean phage uvMED
Assembly-00002-SUB-0.2-ITER-2-EBur_Rasa2012_Seq_33	PROKKA_00139	gi|497342451|ref|WP_009656664.1|	53.2	77	35	1	1	77	64	139	1.3e-13	84.3	single-stranded DNA-binding protein [Selenomonas sp. FOBRC6] gi|400187966|gb|EJO22156.1| Erf family protein [Selenomonas sp. FOBRC6]	Bacteria	Firmicutes	Negativicutes	Selenomonadales	Veillonellaceae	Selenomonas	Selenomonas sp. FOBRC6
Assembly-00002-SUB-0.2-ITER-2-EBur_Rasa2012_Seq_33	PROKKA_00143	gi|503020464|ref|WP_013255440.1|	48.7	154	65	4	1	150	1	144	3.0e-27	129.8	single-stranded DNA-binding protein [Spirochaeta smaragdinae] gi|301636554|gb|ADK81981.1| single-strand binding protein [Spirochaeta smaragdinae DSM 11293]	Bacteria	Spirochaetes	Spirochaetia	Spirochaetales	Spirochaetaceae	Spirochaeta	Spirochaeta smaragdinae
Assembly-00002-SUB-0.2-ITER-2-EFarol2011_Seq_28	PROKKA_00151	gi|655453318|ref|WP_028836566.1|	70.9	79	23	0	10	88	1	79	4.8e-27	128.6	hypothetical protein [Proteobacteria bacterium JGI 0000113-L05]	Bacteria	Proteobacteria	Unclassified_derived_from_Proteobacteria	Unclassified_derived_from_Proteobacteria	Unclassified_derived_from_Proteobacteria	Unclassified_derived_from_Proteobacteria	Proteobacteria bacterium JGI 0000113-L05
Assembly-00002-SUB-0.2-ITER-2-EFarol2011_Seq_28	PROKKA_00152	gi|655453319|ref|WP_028836567.1|	89.0	91	10	0	1	91	1	91	4.3e-37	161.8	hypothetical protein [Proteobacteria bacterium JGI 0000113-L05]	Bacteria	Proteobacteria	Unclassified_derived_from_Proteobacteria	Unclassified_derived_from_Proteobacteria	Unclassified_derived_from_Proteobacteria	Unclassified_derived_from_Proteobacteria	Proteobacteria bacterium JGI 0000113-L05
Assembly-00002-SUB-0.2-ITER-2-EFarol2011_Seq_28	PROKKA_00153	gi|655436687|ref|WP_028822675.1|	65.8	193	65	1	1	192	1	193	2.0e-71	276.9	hypothetical protein [Proteobacteria bacterium JGI 0000113-P07]	Bacteria	Proteobacteria	Unclassified_derived_from_Proteobacteria	Unclassified_derived_from_Proteobacteria	Unclassified_derived_from_Proteobacteria	Unclassified_derived_from_Proteobacteria	Proteobacteria bacterium JGI 0000113-P07
Assembly-00002-SUB-0.2-ITER-2-EFarol2011_Seq_28	PROKKA_00154	gi|655453321|ref|WP_028836569.1|	80.3	71	14	0	4	74	3	73	1.1e-27	130.2	hypothetical protein [Proteobacteria bacterium JGI 0000113-L05]	Bacteria	Proteobacteria	Unclassified_derived_from_Proteobacteria	Unclassified_derived_from_Proteobacteria	Unclassified_derived_from_Proteobacteria	Unclassified_derived_from_Proteobacteria	Proteobacteria bacterium JGI 0000113-L05
Assembly-00002-SUB-0.2-ITER-3-EBur_Rasa2012_Seq_7	PROKKA_00180	gi|492492088|ref|WP_005863447.1|	42.2	206	106	4	68	268	82	279	1.7e-27	132.1	serine peptidase [Sagittula stellata] gi|126706926|gb|EBA05995.1| Peptidase S49 [Sagittula stellata E-37]	Bacteria	Proteobacteria	Alphaproteobacteria	Rhodobacterales	Rhodobacteraceae	Sagittula	Sagittula stellata
Assembly-00002-SUB-0.2-ITER-3-EFarol2011_Seq_9	PROKKA_00183	gi|655442328|ref|WP_028826864.1|	40.7	162	82	6	94	252	1944	2094	7.8e-20	105.9	hypothetical protein [Proteobacteria bacterium JGI 0000113-P07]	Bacteria	Proteobacteria	Unclassified_derived_from_Proteobacteria	Unclassified_derived_from_Proteobacteria	Unclassified_derived_from_Proteobacteria	Unclassified_derived_from_Proteobacteria	Proteobacteria bacterium JGI 0000113-P07
Assembly-00002-SUB-0.2-ITER-3-EFarol2011_Seq_9	PROKKA_00184	gi|655442924|ref|WP_028827451.1|	41.9	594	292	15	83	640	38	614	1.4e-125	458.8	hypothetical protein [Proteobacteria bacterium JGI 0000113-P07]	Bacteria	Proteobacteria	Unclassified_derived_from_Proteobacteria	Unclassified_derived_from_Proteobacteria	Unclassified_derived_from_Proteobacteria	Unclassified_derived_from_Proteobacteria	Proteobacteria bacterium JGI 0000113-P07
Assembly-00002-SUB-0.2-ITER-3-EFarol2011_Seq_9	PROKKA_00185	gi|655442598|ref|WP_028827132.1|	53.9	115	49	3	6	118	3	115	1.3e-22	114.0	hypothetical protein [Proteobacteria bacterium JGI 0000113-P07]	Bacteria	Proteobacteria	Unclassified_derived_from_Proteobacteria	Unclassified_derived_from_Proteobacteria	Unclassified_derived_from_Proteobacteria	Unclassified_derived_from_Proteobacteria	Proteobacteria bacterium JGI 0000113-P07
Assembly-00002-SUB-0.2-ITER-3-EFarol2011_Seq_9	PROKKA_00186	gi|655442599|ref|WP_028827133.1|	78.9	71	15	0	4	74	23	93	1.9e-22	112.8	hypothetical protein [Proteobacteria bacterium JGI 0000113-P07]	Bacteria	Proteobacteria	Unclassified_derived_from_Proteobacteria	Unclassified_derived_from_Proteobacteria	Unclassified_derived_from_Proteobacteria	Unclassified_derived_from_Proteobacteria	Proteobacteria bacterium JGI 0000113-P07
Assembly-00002-SUB-0.2-ITER-3-EFarol2011_Seq_9	PROKKA_00187	gi|655437702|ref|WP_028822877.1|	74.5	51	9	1	17	63	89	139	4.0e-13	81.6	hypothetical protein [Proteobacteria bacterium JGI 0000113-P07]	Bacteria	Proteobacteria	Unclassified_derived_from_Proteobacteria	Unclassified_derived_from_Proteobacteria	Unclassified_derived_from_Proteobacteria	Unclassified_derived_from_Proteobacteria	Proteobacteria bacterium JGI 0000113-P07
Assembly-00002-SUB-0.2-ITER-3-EFarol2011_Seq_9	PROKKA_00189	gi|739055655|ref|WP_036928454.1|	61.9	63	24	0	8	70	33	95	2.9e-12	79.0	hypothetical protein [Proteobacteria bacterium JGI 0000113-P07]	Bacteria	Proteobacteria	Unclassified_derived_from_Proteobacteria	Unclassified_derived_from_Proteobacteria	Unclassified_derived_from_Proteobacteria	Unclassified_derived_from_Proteobacteria	Proteobacteria bacterium JGI 0000113-P07
Assembly-00002-SUB-0.2-ITER-3-EFarol2011_Seq_9	PROKKA_00190	gi|655439740|ref|WP_028824341.1|	62.5	325	121	1	23	347	26	349	4.0e-123	449.5	MULTISPECIES: hypothetical protein [unclassified Proteobacteria (miscellaneous)]	Bacteria	Proteobacteria	Unclassified_derived_from_Proteobacteria	Unclassified_derived_from_Proteobacteria	Unclassified_derived_from_Proteobacteria	Unclassified_derived_from_Proteobacteria	Unclassified_derived_from_Proteobacteria
Assembly-00002-SUB-0.2-ITER-3-EFarol2011_Seq_9	PROKKA_00192	gi|739054882|ref|WP_036928162.1|	45.6	79	43	0	1	79	18	96	1.2e-12	80.5	hypothetical protein, partial [Proteobacteria bacterium JGI 0000113-P07]	Bacteria	Proteobacteria	Unclassified_derived_from_Proteobacteria	Unclassified_derived_from_Proteobacteria	Unclassified_derived_from_Proteobacteria	Unclassified_derived_from_Proteobacteria	Proteobacteria bacterium JGI 0000113-P07
Assembly-00002-SUB-0.2-ITER-3-EFarol2011_Seq_9	PROKKA_00193	gi|655439577|ref|WP_028824189.1|	67.2	58	19	0	2	59	2584	2641	4.4e-13	81.6	hypothetical protein [Proteobacteria bacterium JGI 0000113-P07]	Bacteria	Proteobacteria	Unclassified_derived_from_Proteobacteria	Unclassified_derived_from_Proteobacteria	Unclassified_derived_from_Proteobacteria	Unclassified_derived_from_Proteobacteria	Proteobacteria bacterium JGI 0000113-P07
Assembly-00002-SUB-0.2-ITER-3-EFarol2011_Seq_9	PROKKA_00194	gi|655439577|ref|WP_028824189.1|	59.2	98	39	1	2	98	2474	2571	3.7e-21	109.0	hypothetical protein [Proteobacteria bacterium JGI 0000113-P07]	Bacteria	Proteobacteria	Unclassified_derived_from_Proteobacteria	Unclassified_derived_from_Proteobacteria	Unclassified_derived_from_Proteobacteria	Unclassified_derived_from_Proteobacteria	Proteobacteria bacterium JGI 0000113-P07
Assembly-00002-SUB-0.2-ITER-3-EPAB2012_Seq_30	PROKKA_00195	gi|526244987|ref|YP_008320314.1|	88.6	237	27	0	1	237	283	519	3.6e-123	449.1	phage terminase large subunit [Puniceispirillum phage HMO-2011] gi|320042962|gb|ADW08443.1| phage terminase large subunit [Puniceispirillum phage HMO-2011]	Viruses	Unclassified_derived_from_Viruses	Unclassified_derived_from_Viruses	Caudovirales	Podoviridae	Unclassified_derived_from_Podoviridae	Puniceispirillum phage HMO-2011
Assembly-00002-SUB-0.2-ITER-3-EPAB2012_Seq_30	PROKKA_00196	gi|526244986|ref|YP_008320313.1|	78.4	194	41	1	1	193	1	194	2.2e-83	316.6	putative portal protein [Puniceispirillum phage HMO-2011] gi|320042961|gb|ADW08442.1| putative portal protein [Puniceispirillum phage HMO-2011]	Viruses	Unclassified_derived_from_Viruses	Unclassified_derived_from_Viruses	Caudovirales	Podoviridae	Unclassified_derived_from_Podoviridae	Puniceispirillum phage HMO-2011
Assembly-00002-SUB-0.2-ITER-3-EPAB2012_Seq_30	PROKKA_00197	gi|526244986|ref|YP_008320313.1|	86.5	517	70	0	1	517	195	711	2.0e-264	919.5	putative portal protein [Puniceispirillum phage HMO-2011] gi|320042961|gb|ADW08442.1| putative portal protein [Puniceispirillum phage HMO-2011]	Viruses	Unclassified_derived_from_Viruses	Unclassified_derived_from_Viruses	Caudovirales	Podoviridae	Unclassified_derived_from_Podoviridae	Puniceispirillum phage HMO-2011
Assembly-00002-SUB-0.2-ITER-3-EPAB2012_Seq_30	PROKKA_00198	gi|526244984|ref|YP_008320311.1|	75.7	144	32	1	1	144	1	141	3.5e-54	219.5	hypothetical protein phage1322_49 [Puniceispirillum phage HMO-2011] gi|320042960|gb|ADW08441.1| hypothetical protein phage1322_49 [Puniceispirillum phage HMO-2011]	Viruses	Unclassified_derived_from_Viruses	Unclassified_derived_from_Viruses	Caudovirales	Podoviridae	Unclassified_derived_from_Podoviridae	Puniceispirillum phage HMO-2011
Assembly-00002-SUB-0.2-ITER-4-EBur_Rasa2012_Seq_45	PROKKA_00200	gi|646879792|ref|WP_025606964.1|	44.8	252	130	2	10	260	5	248	4.7e-52	213.0	hypothetical protein [Vibrio parahaemolyticus]	Bacteria	Proteobacteria	Gammaproteobacteria	Vibrionales	Vibrionaceae	Vibrio	Vibrio parahaemolyticus
Assembly-00002-SUB-0.2-ITER-4-EBur_Rasa2012_Seq_45	PROKKA_00202	gi|472342516|ref|YP_007676024.1|	41.5	94	45	4	12	100	10	98	3.8e-07	62.8	hypothetical protein VPIG_00165 [Vibrio phage PWH3a-P1] gi|468642914|gb|AGH32022.1| hypothetical protein VPIG_00165 [Vibrio phage PWH3a-P1]	Viruses	Unclassified_derived_from_Viruses	Unclassified_derived_from_Viruses	Unclassified_derived_from_Viruses	Unclassified_derived_from_Viruses	Unclassified_derived_from_Viruses	Vibrio phage PWH3a-P1
Assembly-00002-SUB-0.2-ITER-4-EBur_Rasa2012_Seq_45	PROKKA_00203	gi|448244955|ref|YP_007392675.1|	41.6	173	97	2	6	178	3	171	1.5e-29	137.9	putative major head protein [Pectobacterium phage phiTE] gi|374717280|gb|AEZ66379.1| putative major head protein [Pectobacterium phage phiTE]	Viruses	Unclassified_derived_from_Viruses	Unclassified_derived_from_Viruses	Caudovirales	Myoviridae	Unclassified_derived_from_Myoviridae	Pectobacterium phage phiTE
Assembly-00002-SUB-0.2-ITER-4-EBur_Rasa2012_Seq_45	PROKKA_00204	gi|414086849|ref|YP_006987037.1|	57.9	76	30	1	4	77	262	337	7.5e-14	84.3	putative major head protein [Cronobacter phage vB_CsaM_GAP31] gi|378565683|gb|AFC21382.1| putative major head protein [Cronobacter phage vB_CsaM_GAP31]	Viruses	Unclassified_derived_from_Viruses	Unclassified_derived_from_Viruses	Caudovirales	Myoviridae	Unclassified_derived_from_Myoviridae	Cronobacter phage vB_CsaM_GAP31
Assembly-00002-SUB-0.2-ITER-4-EBur_Rasa2012_Seq_48	PROKKA_00207	gi|737295186|ref|WP_035278299.1|	43.4	145	69	4	12	152	24	159	1.7e-20	109.8	MULTISPECIES: DNA primase, partial [Actinomycetales]	Bacteria	Actinobacteria	Actinobacteria	Actinomycetales	Unclassified_derived_from_Actinomycetales	Unclassified_derived_from_Actinomycetales	Unclassified_derived_from_Actinomycetales
Assembly-00002-SUB-0.2-ITER-4-EBur_Rasa2012_Seq_52	PROKKA_00212	gi|510134893|gb|AGN34150.1|	65.3	72	24	1	1	71	7	78	1.3e-20	106.7	hypothetical protein VPPG_00025 [Vibrio phage VD1]	Viruses	Unclassified_derived_from_Viruses	Unclassified_derived_from_Viruses	Unclassified_derived_from_Viruses	Unclassified_derived_from_Viruses	Unclassified_derived_from_Viruses	Vibrio phage VD1
Assembly-00002-SUB-0.2-ITER-4-EBur_Rasa2012_Seq_52	PROKKA_00213	gi|755121743|ref|WP_042472101.1|	61.0	123	48	0	8	130	3	125	4.8e-37	162.2	hypothetical protein [Vibrio maritimus]	Bacteria	Proteobacteria	Gammaproteobacteria	Vibrionales	Vibrionaceae	Vibrio	Vibrio maritimus
Assembly-00002-SUB-0.2-ITER-4-EBur_Rasa2012_Seq_52	PROKKA_00217	gi|764162295|ref|YP_009126651.1|	42.9	147	80	2	4	150	5	147	8.7e-24	118.6	putative recombination protein [Edwardsiella phage GF-2] gi|674269430|dbj|BAP28919.1| putative recombination protein [Edwardsiella phage GF-2]	Viruses	Unclassified_derived_from_Viruses	Unclassified_derived_from_Viruses	Caudovirales	Myoviridae	Unclassified_derived_from_Myoviridae	Edwardsiella phage GF-2
Assembly-00002-SUB-0.2-ITER-4-EBur_Rasa2012_Seq_52	PROKKA_00218	gi|510792792|gb|AGN51416.1|	58.8	240	97	2	1	238	1	240	1.2e-75	291.2	hypothetical protein VPJG_00052 [Vibrio phage jenny 12G5]	Viruses	Unclassified_derived_from_Viruses	Unclassified_derived_from_Viruses	Unclassified_derived_from_Viruses	Unclassified_derived_from_Viruses	Unclassified_derived_from_Viruses	Vibrio phage jenny 12G5
Assembly-00002-SUB-0.2-ITER-4-EFarol2011_Seq_32	PROKKA_00222	gi|775460341|dbj|BAQ93960.1|	72.4	116	32	0	1	116	1	116	5.9e-39	168.3	uncharacterized protein [uncultured Mediterranean phage uvMED]	Viruses	Unclassified_derived_from_Viruses	Unclassified_derived_from_Viruses	Unclassified_derived_from_Viruses	Unclassified_derived_from_Viruses	Unclassified_derived_from_Viruses	uncultured Mediterranean phage uvMED
Assembly-00002-SUB-0.2-ITER-4-EFarol2011_Seq_32	PROKKA_00223	gi|787065411|dbj|BAR36139.1|	70.8	106	27	2	1	105	1	103	4.9e-32	145.2	hypothetical protein [uncultured Mediterranean phage uvMED]	Viruses	Unclassified_derived_from_Viruses	Unclassified_derived_from_Viruses	Unclassified_derived_from_Viruses	Unclassified_derived_from_Viruses	Unclassified_derived_from_Viruses	uncultured Mediterranean phage uvMED
Assembly-00002-SUB-0.2-ITER-4-EFarol2011_Seq_32	PROKKA_00224	gi|775460342|dbj|BAQ93961.1|	61.2	67	26	0	2	68	83	149	1.4e-16	93.2	uncharacterized protein [uncultured Mediterranean phage uvMED]	Viruses	Unclassified_derived_from_Viruses	Unclassified_derived_from_Viruses	Unclassified_derived_from_Viruses	Unclassified_derived_from_Viruses	Unclassified_derived_from_Viruses	uncultured Mediterranean phage uvMED
Assembly-00002-SUB-0.2-ITER-4-EFarol2011_Seq_32	PROKKA_00225	gi|787065414|dbj|BAR36142.1|	62.9	89	32	1	1	88	1	89	7.3e-24	117.9	Na-Ca exchanger/integrin-beta4 [uncultured Mediterranean phage uvMED]	Viruses	Unclassified_derived_from_Viruses	Unclassified_derived_from_Viruses	Unclassified_derived_from_Viruses	Unclassified_derived_from_Viruses	Unclassified_derived_from_Viruses	uncultured Mediterranean phage uvMED
Assembly-00002-SUB-0.2-ITER-4-EFarol2011_Seq_32	PROKKA_00226	gi|787054435|dbj|BAR27005.1|	48.1	312	156	4	2	308	517	827	5.4e-73	283.1	hypothetical protein [uncultured Mediterranean phage uvMED]	Viruses	Unclassified_derived_from_Viruses	Unclassified_derived_from_Viruses	Unclassified_derived_from_Viruses	Unclassified_derived_from_Viruses	Unclassified_derived_from_Viruses	uncultured Mediterranean phage uvMED
Assembly-00002-SUB-0.2-ITER-4-EPAB2011_Seq_43	PROKKA_00227	gi|787061333|dbj|BAR32662.1|	76.1	109	26	0	1	109	572	680	9.7e-40	171.0	RNA polymerase [uncultured Mediterranean phage uvMED]	Viruses	Unclassified_derived_from_Viruses	Unclassified_derived_from_Viruses	Unclassified_derived_from_Viruses	Unclassified_derived_from_Viruses	Unclassified_derived_from_Viruses	uncultured Mediterranean phage uvMED
Assembly-00002-SUB-0.2-ITER-4-EPAB2011_Seq_43	PROKKA_00228	gi|775460375|dbj|BAQ93994.1|	79.8	109	22	0	2	110	80	188	7.6e-44	184.5	ssDNA binding protein [uncultured Mediterranean phage uvMED]	Viruses	Unclassified_derived_from_Viruses	Unclassified_derived_from_Viruses	Unclassified_derived_from_Viruses	Unclassified_derived_from_Viruses	Unclassified_derived_from_Viruses	uncultured Mediterranean phage uvMED
Assembly-00002-SUB-0.2-ITER-4-EPAB2011_Seq_43	PROKKA_00229	gi|291335904|gb|ADD95499.1|	92.3	117	9	0	1	117	1	117	2.0e-58	233.0	T7-like endonuclease [uncultured phage MedDCM-OCT-S08-C41]	Viruses	Unclassified_derived_from_Viruses	Unclassified_derived_from_Viruses	Unclassified_derived_from_Viruses	Unclassified_derived_from_Viruses	Unclassified_derived_from_Viruses	uncultured phage MedDCM-OCT-S08-C41
Assembly-00002-SUB-0.2-ITER-4-EPAB2011_Seq_43	PROKKA_00230	gi|472342855|ref|YP_007676361.1|	88.3	325	38	0	16	340	207	531	2.5e-162	579.7	primase/helicase [Cyanophage KBS-P-1A] gi|469520626|gb|AGH57734.1| primase/helicase [Cyanophage KBS-P-1A]	Viruses	Unclassified_derived_from_Viruses	Unclassified_derived_from_Viruses	Unclassified_derived_from_Viruses	Unclassified_derived_from_Viruses	Unclassified_derived_from_Viruses	Cyanophage KBS-P-1A
Assembly-00002-SUB-0.2-ITER-4-ESG2011_Seq_2	PROKKA_00232	gi|760089232|ref|WP_043771693.1|	41.1	197	111	3	220	414	8	201	5.0e-35	157.1	hypothetical protein, partial [Algiphilus aromaticivorans]	Bacteria	Proteobacteria	Gammaproteobacteria	Xanthomonadales	Algiphilaceae	Algiphilus	Algiphilus aromaticivorans
Assembly-00002-SUB-0.2-ITER-4-ESG2011_Seq_2	PROKKA_00236	gi|754359825|ref|WP_041861045.1|	60.5	86	29	1	1	86	1	81	1.2e-22	115.5	hypothetical protein, partial [Candidatus Puniceispirillum marinum]	Bacteria	Proteobacteria	Alphaproteobacteria	Unclassified_derived_from_Alphaproteobacteria	Unclassified_derived_from_Alphaproteobacteria	Candidatus Puniceispirillum	Candidatus Puniceispirillum marinum
Assembly-00002-SUB-0.2-ITER-4-ESG2011_Seq_2	PROKKA_00237	gi|787061150|dbj|BAR32506.1|	65.5	174	60	0	5	178	19	192	6.1e-59	235.3	hypothetical protein [uncultured Mediterranean phage uvMED]	Viruses	Unclassified_derived_from_Viruses	Unclassified_derived_from_Viruses	Unclassified_derived_from_Viruses	Unclassified_derived_from_Viruses	Unclassified_derived_from_Viruses	uncultured Mediterranean phage uvMED
Assembly-00002-SUB-0.2-ITER-4-ESG2011_Seq_2	PROKKA_00250	gi|292663506|gb|ADE38607.1|	41.9	179	94	1	1	179	18	186	2.4e-31	143.7	hypothetical protein SAR116_0364 [Candidatus Puniceispirillum marinum IMCC1322]	Bacteria	Proteobacteria	Alphaproteobacteria	Unclassified_derived_from_Alphaproteobacteria	Unclassified_derived_from_Alphaproteobacteria	Candidatus Puniceispirillum	Candidatus Puniceispirillum marinum
Assembly-00002-SUB-0.2-ITER-5-EBur_Rasa2012_Seq_67	PROKKA_00251	gi|331028047|ref|YP_004421762.1|	57.5	590	239	5	1	580	1	588	9.0e-192	678.3	unnamed protein product [Synechococcus phage S-CBS3] gi|294805660|gb|ADF42498.1| DNA methylase [Synechococcus phage S-CBS3]	Viruses	Unclassified_derived_from_Viruses	Unclassified_derived_from_Viruses	Caudovirales	Siphoviridae	Unclassified_derived_from_Siphoviridae	Synechococcus phage S-CBS3
Assembly-00002-SUB-0.2-ITER-5-EBur_Rasa2012_Seq_67	PROKKA_00252	gi|492400243|ref|WP_005832088.1|	63.9	166	38	2	1	145	155	319	9.6e-53	214.5	DNA methylase N-4/N-6 domain-containing protein [Brevibacillus agri] gi|432183724|gb|ELK41260.1| DNA methylase N-4/N-6 domain-containing protein [Brevibacillus agri BAB-2500]	Bacteria	Firmicutes	Bacilli	Bacillales	Paenibacillaceae	Brevibacillus	Brevibacillus agri
Assembly-00002-SUB-0.3-ITER-1-EFarol2011_Seq_9	PROKKA_00263	gi|787062391|dbj|BAR33558.1|	79.7	286	58	0	1	286	27	312	7.8e-129	468.4	phage portal protein [uncultured Mediterranean phage uvMED]	Viruses	Unclassified_derived_from_Viruses	Unclassified_derived_from_Viruses	Unclassified_derived_from_Viruses	Unclassified_derived_from_Viruses	Unclassified_derived_from_Viruses	uncultured Mediterranean phage uvMED
Assembly-00002-SUB-0.3-ITER-1-EFarol2011_Seq_9	PROKKA_00264	gi|787066249|dbj|BAR36855.1|	70.8	120	31	1	1	116	359	478	5.1e-41	175.3	phage portal protein [uncultured Mediterranean phage uvMED]	Viruses	Unclassified_derived_from_Viruses	Unclassified_derived_from_Viruses	Unclassified_derived_from_Viruses	Unclassified_derived_from_Viruses	Unclassified_derived_from_Viruses	uncultured Mediterranean phage uvMED
Assembly-00002-SUB-0.3-ITER-1-EFarol2011_Seq_9	PROKKA_00265	gi|787066248|dbj|BAR36854.1|	42.9	91	52	0	1	91	1	91	6.3e-15	88.2	hypothetical protein [uncultured Mediterranean phage uvMED]	Viruses	Unclassified_derived_from_Viruses	Unclassified_derived_from_Viruses	Unclassified_derived_from_Viruses	Unclassified_derived_from_Viruses	Unclassified_derived_from_Viruses	uncultured Mediterranean phage uvMED
Assembly-00002-SUB-0.3-ITER-1-EFarol2011_Seq_9	PROKKA_00266	gi|787066247|dbj|BAR36853.1|	52.6	287	136	0	1	287	1	287	3.5e-73	283.5	phage putative head morphogenesis protein [uncultured Mediterranean phage uvMED]	Viruses	Unclassified_derived_from_Viruses	Unclassified_derived_from_Viruses	Unclassified_derived_from_Viruses	Unclassified_derived_from_Viruses	Unclassified_derived_from_Viruses	uncultured Mediterranean phage uvMED
Assembly-00002-SUB-0.3-ITER-1-EFarol2011_Seq_9	PROKKA_00267	gi|787066246|dbj|BAR36852.1|	85.7	35	5	0	1	35	1	35	2.4e-07	61.6	hypothetical protein [uncultured Mediterranean phage uvMED]	Viruses	Unclassified_derived_from_Viruses	Unclassified_derived_from_Viruses	Unclassified_derived_from_Viruses	Unclassified_derived_from_Viruses	Unclassified_derived_from_Viruses	uncultured Mediterranean phage uvMED
Assembly-00002-SUB-0.3-ITER-1-EFarol2011_Seq_9	PROKKA_00268	gi|787051804|dbj|BAR24795.1|	77.9	77	16	1	1	76	1	77	1.1e-23	117.1	hypothetical protein [uncultured Mediterranean phage uvMED] gi|787051902|dbj|BAR24875.1| hypothetical protein [uncultured Mediterranean phage uvMED]	Viruses	Unclassified_derived_from_Viruses	Unclassified_derived_from_Viruses	Unclassified_derived_from_Viruses	Unclassified_derived_from_Viruses	Unclassified_derived_from_Viruses	uncultured Mediterranean phage uvMED
Assembly-00002-SUB-0.3-ITER-1-EFarol2011_Seq_9	PROKKA_00270	gi|775459825|dbj|BAQ93503.1|	93.5	93	6	0	1	93	1	93	2.4e-43	182.6	unnamed protein product [uncultured Mediterranean phage uvMED]	Viruses	Unclassified_derived_from_Viruses	Unclassified_derived_from_Viruses	Unclassified_derived_from_Viruses	Unclassified_derived_from_Viruses	Unclassified_derived_from_Viruses	uncultured Mediterranean phage uvMED
Assembly-00002-SUB-0.3-ITER-1-EFarol2011_Seq_9	PROKKA_00271	gi|291334909|gb|ADD94545.1|	92.0	226	17	1	1	225	1	226	7.0e-113	414.8	hypothetical protein [uncultured phage MedDCM-OCT-S08-C1615] gi|787066242|dbj|BAR36848.1| Phage minor structural protein [uncultured Mediterranean phage uvMED]	Viruses	Unclassified_derived_from_Viruses	Unclassified_derived_from_Viruses	Unclassified_derived_from_Viruses	Unclassified_derived_from_Viruses	Unclassified_derived_from_Viruses	uncultured phage MedDCM-OCT-S08-C1615
Assembly-00002-SUB-0.3-ITER-1-EFarol2011_Seq_9	PROKKA_00272	gi|775459827|dbj|BAQ93505.1|	89.2	295	32	0	1	295	1	295	9.2e-144	518.1	coat protein [uncultured Mediterranean phage uvMED]	Viruses	Unclassified_derived_from_Viruses	Unclassified_derived_from_Viruses	Unclassified_derived_from_Viruses	Unclassified_derived_from_Viruses	Unclassified_derived_from_Viruses	uncultured Mediterranean phage uvMED
Assembly-00002-SUB-0.3-ITER-1-EFarol2011_Seq_9	PROKKA_00273	gi|787049648|dbj|BAR23288.1|	89.2	120	13	0	1	120	1	120	1.9e-48	199.9	unnamed protein product [uncultured Mediterranean phage uvMED]	Viruses	Unclassified_derived_from_Viruses	Unclassified_derived_from_Viruses	Unclassified_derived_from_Viruses	Unclassified_derived_from_Viruses	Unclassified_derived_from_Viruses	uncultured Mediterranean phage uvMED
Assembly-00002-SUB-0.3-ITER-1-EFarol2011_Seq_9	PROKKA_00274	gi|787049649|dbj|BAR23289.1|	89.2	186	20	0	1	186	1	186	2.2e-91	343.2	putative phage head-tail connector protein [uncultured Mediterranean phage uvMED]	Viruses	Unclassified_derived_from_Viruses	Unclassified_derived_from_Viruses	Unclassified_derived_from_Viruses	Unclassified_derived_from_Viruses	Unclassified_derived_from_Viruses	uncultured Mediterranean phage uvMED
Assembly-00002-SUB-0.3-ITER-1-EFarol2011_Seq_9	PROKKA_00275	gi|787049651|dbj|BAR23291.1|	66.9	118	39	0	1	118	1	118	2.5e-37	162.9	phage tail attachment protein [uncultured Mediterranean phage uvMED]	Viruses	Unclassified_derived_from_Viruses	Unclassified_derived_from_Viruses	Unclassified_derived_from_Viruses	Unclassified_derived_from_Viruses	Unclassified_derived_from_Viruses	uncultured Mediterranean phage uvMED
Assembly-00002-SUB-0.3-ITER-1-EFarol2011_Seq_9	PROKKA_00277	gi|787051814|dbj|BAR24805.1|	41.8	165	72	1	1	165	1	141	2.5e-27	130.2	hypothetical protein [uncultured Mediterranean phage uvMED]	Viruses	Unclassified_derived_from_Viruses	Unclassified_derived_from_Viruses	Unclassified_derived_from_Viruses	Unclassified_derived_from_Viruses	Unclassified_derived_from_Viruses	uncultured Mediterranean phage uvMED
Assembly-00002-SUB-0.3-ITER-1-EFarol2011_Seq_9	PROKKA_00278	gi|787066214|dbj|BAR36831.1|	73.7	38	10	0	1	38	1	38	6.9e-07	60.8	hypothetical protein [uncultured Mediterranean phage uvMED]	Viruses	Unclassified_derived_from_Viruses	Unclassified_derived_from_Viruses	Unclassified_derived_from_Viruses	Unclassified_derived_from_Viruses	Unclassified_derived_from_Viruses	uncultured Mediterranean phage uvMED
Assembly-00002-SUB-0.3-ITER-1-EPAB2011_Seq_44	PROKKA_00279	gi|326781829|ref|YP_004322231.1|	51.0	51	25	0	1	51	7	57	1.3e-06	59.7	hypothetical protein SSM2_075 [Synechococcus phage S-SM2] gi|310003019|gb|ADO97417.1| hypothetical protein SSM2_075 [Synechococcus phage S-SM2]	Viruses	Unclassified_derived_from_Viruses	Unclassified_derived_from_Viruses	Caudovirales	Myoviridae	Unclassified_derived_from_Myoviridae	Synechococcus phage S-SM2
Assembly-00002-SUB-0.3-ITER-1-EPAB2011_Seq_44	PROKKA_00280	gi|357285445|gb|AET72531.1|	57.8	64	27	0	7	70	2	65	2.6e-11	75.9	hypothetical protein SXGG_00034 [Synechococcus phage S-CBP42] gi|485725204|gb|AGK86684.1| hypothetical protein S-CBP42_0033 [Synechococcus phage S-CBP42]	Viruses	Unclassified_derived_from_Viruses	Unclassified_derived_from_Viruses	Caudovirales	Podoviridae	Unclassified_derived_from_Podoviridae	Synechococcus phage S-CBP42
Assembly-00002-SUB-0.3-ITER-1-EPAB2011_Seq_44	PROKKA_00281	gi|775460399|dbj|BAQ94016.1|	98.6	579	8	0	1	579	1	579	0.0e+00	1159.8	terminase large subunit [uncultured Mediterranean phage uvMED]	Viruses	Unclassified_derived_from_Viruses	Unclassified_derived_from_Viruses	Unclassified_derived_from_Viruses	Unclassified_derived_from_Viruses	Unclassified_derived_from_Viruses	uncultured Mediterranean phage uvMED
Assembly-00002-SUB-0.3-ITER-1-EPAB2011_Seq_44	PROKKA_00282	gi|775460400|dbj|BAQ94017.1|	73.4	128	22	3	1	119	1	125	2.2e-41	177.2	protein of unknown function DUF1027 [uncultured Mediterranean phage uvMED]	Viruses	Unclassified_derived_from_Viruses	Unclassified_derived_from_Viruses	Unclassified_derived_from_Viruses	Unclassified_derived_from_Viruses	Unclassified_derived_from_Viruses	uncultured Mediterranean phage uvMED
Assembly-00002-SUB-0.3-ITER-1-EPAB2011_Seq_71	PROKKA_00283	gi|787051751|dbj|BAR24752.1|	85.5	304	44	0	1	304	177	480	2.8e-141	510.0	conserved protein of unknown function [uncultured Mediterranean phage uvMED]	Viruses	Unclassified_derived_from_Viruses	Unclassified_derived_from_Viruses	Unclassified_derived_from_Viruses	Unclassified_derived_from_Viruses	Unclassified_derived_from_Viruses	uncultured Mediterranean phage uvMED
Assembly-00002-SUB-0.3-ITER-1-EPAB2011_Seq_71	PROKKA_00284	gi|787066249|dbj|BAR36855.1|	100.0	79	0	0	1	79	27	105	2.5e-37	162.5	phage portal protein [uncultured Mediterranean phage uvMED]	Viruses	Unclassified_derived_from_Viruses	Unclassified_derived_from_Viruses	Unclassified_derived_from_Viruses	Unclassified_derived_from_Viruses	Unclassified_derived_from_Viruses	uncultured Mediterranean phage uvMED
Assembly-00002-SUB-0.3-ITER-1-EPAB2011_Seq_71	PROKKA_00285	gi|775459818|dbj|BAQ93496.1|	93.7	365	23	0	1	365	85	449	2.5e-200	706.1	phage terminase large subunit [uncultured Mediterranean phage uvMED]	Viruses	Unclassified_derived_from_Viruses	Unclassified_derived_from_Viruses	Unclassified_derived_from_Viruses	Unclassified_derived_from_Viruses	Unclassified_derived_from_Viruses	uncultured Mediterranean phage uvMED
Assembly-00002-SUB-0.3-ITER-1-EPAB2011_Seq_93	PROKKA_00286	gi|787068128|dbj|BAR38467.1|	88.6	236	27	0	1	236	1	236	3.9e-114	419.1	Phage minor structural protein GP20 [uncultured Mediterranean phage uvMED]	Viruses	Unclassified_derived_from_Viruses	Unclassified_derived_from_Viruses	Unclassified_derived_from_Viruses	Unclassified_derived_from_Viruses	Unclassified_derived_from_Viruses	uncultured Mediterranean phage uvMED
Assembly-00002-SUB-0.3-ITER-1-EPAB2011_Seq_93	PROKKA_00287	gi|787068129|dbj|BAR38468.1|	95.4	281	13	0	1	281	1	281	8.2e-143	514.6	phage major capsid protein, HK97 family (TIGR01554) [uncultured Mediterranean phage uvMED]	Viruses	Unclassified_derived_from_Viruses	Unclassified_derived_from_Viruses	Unclassified_derived_from_Viruses	Unclassified_derived_from_Viruses	Unclassified_derived_from_Viruses	uncultured Mediterranean phage uvMED
Assembly-00002-SUB-0.3-ITER-1-EPAB2011_Seq_93	PROKKA_00288	gi|787068130|dbj|BAR38469.1|	86.7	75	10	0	1	75	1	75	2.5e-30	139.0	hypothetical protein [uncultured Mediterranean phage uvMED]	Viruses	Unclassified_derived_from_Viruses	Unclassified_derived_from_Viruses	Unclassified_derived_from_Viruses	Unclassified_derived_from_Viruses	Unclassified_derived_from_Viruses	uncultured Mediterranean phage uvMED
Assembly-00002-SUB-0.3-ITER-1-EPAB2011_Seq_93	PROKKA_00289	gi|775457150|dbj|BAQ91080.1|	85.4	41	6	0	1	41	1	41	2.6e-13	81.6	hypothetical protein [uncultured Mediterranean phage uvMED] gi|775457220|dbj|BAQ91142.1| hypothetical protein [uncultured Mediterranean phage uvMED] gi|775457269|dbj|BAQ91184.1| hypothetical protein [uncultured Mediterranean phage uvMED] gi|775457329|dbj|BAQ91238.1| hypothetical protein [uncultured Mediterranean phage uvMED]	Viruses	Unclassified_derived_from_Viruses	Unclassified_derived_from_Viruses	Unclassified_derived_from_Viruses	Unclassified_derived_from_Viruses	Unclassified_derived_from_Viruses	uncultured Mediterranean phage uvMED
Assembly-00002-SUB-0.3-ITER-1-EPAB2011_Seq_93	PROKKA_00290	gi|787067948|dbj|BAR38308.1|	91.7	121	10	0	1	121	1	121	6.3e-58	231.5	hypothetical protein [uncultured Mediterranean phage uvMED]	Viruses	Unclassified_derived_from_Viruses	Unclassified_derived_from_Viruses	Unclassified_derived_from_Viruses	Unclassified_derived_from_Viruses	Unclassified_derived_from_Viruses	uncultured Mediterranean phage uvMED
Assembly-00002-SUB-0.3-ITER-1-EPAB2011_Seq_93	PROKKA_00291	gi|787038712|dbj|BAR14258.1|	90.9	33	3	0	1	33	129	161	1.2e-08	65.9	hypothetical protein [uncultured Mediterranean phage uvMED]	Viruses	Unclassified_derived_from_Viruses	Unclassified_derived_from_Viruses	Unclassified_derived_from_Viruses	Unclassified_derived_from_Viruses	Unclassified_derived_from_Viruses	uncultured Mediterranean phage uvMED
Assembly-00002-SUB-0.3-ITER-1-EPAB2011_Seq_93	PROKKA_00292	gi|787038711|dbj|BAR14257.1|	96.2	106	4	0	1	106	1	106	4.5e-49	201.8	Phage virion morphogenesis family like protein [uncultured Mediterranean phage uvMED]	Viruses	Unclassified_derived_from_Viruses	Unclassified_derived_from_Viruses	Unclassified_derived_from_Viruses	Unclassified_derived_from_Viruses	Unclassified_derived_from_Viruses	uncultured Mediterranean phage uvMED
Assembly-00002-SUB-0.3-ITER-1-EPAB2011_Seq_93	PROKKA_00293	gi|787038711|dbj|BAR14257.1|	100.0	46	0	0	1	46	115	160	3.3e-17	94.7	Phage virion morphogenesis family like protein [uncultured Mediterranean phage uvMED]	Viruses	Unclassified_derived_from_Viruses	Unclassified_derived_from_Viruses	Unclassified_derived_from_Viruses	Unclassified_derived_from_Viruses	Unclassified_derived_from_Viruses	uncultured Mediterranean phage uvMED
Assembly-00002-SUB-0.3-ITER-1-ESG2011_Seq_51	PROKKA_00294	gi|787058817|dbj|BAR30609.1|	98.1	108	2	0	1	108	1	108	4.8e-51	208.4	putative DNA binding protein [uncultured Mediterranean phage uvMED] gi|787058882|dbj|BAR30665.1| putative DNA binding protein [uncultured Mediterranean phage uvMED]	Viruses	Unclassified_derived_from_Viruses	Unclassified_derived_from_Viruses	Unclassified_derived_from_Viruses	Unclassified_derived_from_Viruses	Unclassified_derived_from_Viruses	uncultured Mediterranean phage uvMED
Assembly-00002-SUB-0.3-ITER-1-ESG2011_Seq_51	PROKKA_00295	gi|787058818|dbj|BAR30610.1|	96.9	447	14	0	1	447	1	447	2.6e-253	882.5	phage terminase large subunit [uncultured Mediterranean phage uvMED]	Viruses	Unclassified_derived_from_Viruses	Unclassified_derived_from_Viruses	Unclassified_derived_from_Viruses	Unclassified_derived_from_Viruses	Unclassified_derived_from_Viruses	uncultured Mediterranean phage uvMED
Assembly-00002-SUB-0.3-ITER-1-ESG2011_Seq_51	PROKKA_00296	gi|787066249|dbj|BAR36855.1|	87.1	124	16	0	1	124	68	191	2.9e-56	226.5	phage portal protein [uncultured Mediterranean phage uvMED]	Viruses	Unclassified_derived_from_Viruses	Unclassified_derived_from_Viruses	Unclassified_derived_from_Viruses	Unclassified_derived_from_Viruses	Unclassified_derived_from_Viruses	uncultured Mediterranean phage uvMED
Assembly-00002-SUB-0.3-ITER-1-ESG2011_Seq_60	PROKKA_00297	gi|9964636|ref|NP_064766.1|	71.8	39	11	0	1	39	1	39	1.0e-07	63.2	gp27 [Roseobacter phage SIO1] gi|9944327|gb|AAG02611.1|AF189021_31 gp27 [Roseobacter phage SIO1]	Viruses	Unclassified_derived_from_Viruses	Unclassified_derived_from_Viruses	Caudovirales	Podoviridae	Unclassified_derived_from_Podoviridae	Roseobacter phage SIO1
Assembly-00002-SUB-0.3-ITER-1-ESG2011_Seq_60	PROKKA_00298	gi|399528885|ref|YP_006560932.1|	56.9	116	48	2	23	136	133	248	5.9e-30	138.7	hypothetical protein P12053L_47 [Celeribacter phage P12053L] gi|392284219|gb|AFM54652.1| hypothetical protein P12053L_47 [Celeribacter phage P12053L]	Viruses	Unclassified_derived_from_Viruses	Unclassified_derived_from_Viruses	Caudovirales	Unclassified_derived_from_Caudovirales	Unclassified_derived_from_Caudovirales	Celeribacter phage P12053L
Assembly-00002-SUB-0.3-ITER-1-ESG2011_Seq_60	PROKKA_00300	gi|775455080|dbj|BAQ89230.1|	45.7	94	50	1	2	94	9	102	6.8e-13	81.6	hypothetical protein [uncultured Mediterranean phage uvMED]	Viruses	Unclassified_derived_from_Viruses	Unclassified_derived_from_Viruses	Unclassified_derived_from_Viruses	Unclassified_derived_from_Viruses	Unclassified_derived_from_Viruses	uncultured Mediterranean phage uvMED
Assembly-00002-SUB-0.3-ITER-1-ESG2011_Seq_60	PROKKA_00302	gi|399528887|ref|YP_006560934.1|	55.2	165	66	3	1	165	106	262	7.0e-37	162.2	hypothetical protein P12053L_49 [Celeribacter phage P12053L] gi|392284221|gb|AFM54654.1| hypothetical protein P12053L_49 [Celeribacter phage P12053L]	Viruses	Unclassified_derived_from_Viruses	Unclassified_derived_from_Viruses	Caudovirales	Unclassified_derived_from_Caudovirales	Unclassified_derived_from_Caudovirales	Celeribacter phage P12053L
Assembly-00002-SUB-0.3-ITER-1-ESG2011_Seq_60	PROKKA_00303	gi|399528887|ref|YP_006560934.1|	50.0	90	45	0	4	93	5	94	1.6e-19	103.6	hypothetical protein P12053L_49 [Celeribacter phage P12053L] gi|392284221|gb|AFM54654.1| hypothetical protein P12053L_49 [Celeribacter phage P12053L]	Viruses	Unclassified_derived_from_Viruses	Unclassified_derived_from_Viruses	Caudovirales	Unclassified_derived_from_Caudovirales	Unclassified_derived_from_Caudovirales	Celeribacter phage P12053L
Assembly-00002-SUB-0.3-ITER-2-EBur_Rasa2012_Seq_37	PROKKA_00309	gi|739022262|ref|WP_036903473.1|	40.4	171	97	3	57	226	17	183	2.8e-24	120.6	helicase [Prevotella saccharolytica]	Bacteria	Bacteroidetes	Bacteroidia	Bacteroidales	Prevotellaceae	Prevotella	Prevotella saccharolytica
Assembly-00002-SUB-0.3-ITER-2-EBur_Rasa2012_Seq_37	PROKKA_00310	gi|497841763|ref|WP_010155919.1|	41.0	205	114	3	4	206	225	424	1.0e-33	151.8	helicase [Leucobacter chromiiresistens]	Bacteria	Actinobacteria	Actinobacteria	Micrococcales	Microbacteriaceae	Leucobacter	Leucobacter chromiiresistens
Assembly-00002-SUB-0.3-ITER-2-EBur_Rasa2012_Seq_46	PROKKA_00316	gi|759892423|ref|WP_043579017.1|	47.4	194	102	0	68	261	5	198	4.7e-47	196.4	hypothetical protein, partial [Geobacter sp. M21]	Bacteria	Proteobacteria	Deltaproteobacteria	Desulfuromonadales	Geobacteraceae	Geobacter	Geobacter sp. M21
Assembly-00002-SUB-0.3-ITER-2-EBur_Rasa2012_Seq_46	PROKKA_00317	gi|659868983|ref|WP_029915853.1|	71.6	162	28	2	1	144	1	162	6.0e-57	228.4	single-stranded DNA-binding protein [Pelobacter seleniigenes]	Bacteria	Proteobacteria	Deltaproteobacteria	Desulfuromonadales	Pelobacteraceae	Pelobacter	Pelobacter seleniigenes
Assembly-00002-SUB-0.3-ITER-2-EBur_Rasa2012_Seq_46	PROKKA_00319	gi|737882695|ref|WP_035849203.1|	56.7	90	39	0	10	99	3	92	7.2e-20	104.8	hypothetical protein, partial [Cupriavidus taiwanensis]	Bacteria	Proteobacteria	Betaproteobacteria	Burkholderiales	Burkholderiaceae	Cupriavidus	Cupriavidus taiwanensis
Assembly-00002-SUB-0.3-ITER-2-EBur_Rasa2012_Seq_46	PROKKA_00320	gi|749564208|ref|WP_040194776.1|	58.3	60	25	0	5	64	27	86	3.2e-09	68.9	hypothetical protein [Clostridium sp. CL-6]	Bacteria	Firmicutes	Clostridia	Clostridiales	Clostridiaceae	Clostridium	Clostridium sp. CL-6
Assembly-00002-SUB-0.3-ITER-2-EBur_Rasa2012_Seq_79	PROKKA_00333	gi|510817686|ref|WP_016191222.1|	57.7	71	29	1	1	70	1	71	1.9e-16	92.8	intrrupted gp229, phage-like protein, partial [Erwinia tracheiphila] gi|507921899|gb|EOS94752.1| intrrupted gp229, phage-like protein, partial [Erwinia tracheiphila PSU-1]	Bacteria	Proteobacteria	Gammaproteobacteria	Enterobacteriales	Enterobacteriaceae	Erwinia	Erwinia tracheiphila
Assembly-00002-SUB-0.3-ITER-2-EFarol2011_Seq_53	PROKKA_00341	gi|559199384|ref|WP_023575598.1|	46.7	60	31	1	4	62	1	60	1.7e-06	59.7	hypothetical protein [Flavobacterium saliperosum] gi|558900818|gb|ESU28044.1| hypothetical protein FSS13T_05340 [Flavobacterium saliperosum S13]	Bacteria	Bacteroidetes	Flavobacteriia	Flavobacteriales	Flavobacteriaceae	Flavobacterium	Flavobacterium saliperosum
Assembly-00002-SUB-0.3-ITER-2-EFarol2011_Seq_53	PROKKA_00345	gi|775459076|dbj|BAQ92827.1|	47.4	114	56	1	3	116	4	113	4.2e-24	119.4	NinG recombination protein [uncultured Mediterranean phage uvMED]	Viruses	Unclassified_derived_from_Viruses	Unclassified_derived_from_Viruses	Unclassified_derived_from_Viruses	Unclassified_derived_from_Viruses	Unclassified_derived_from_Viruses	uncultured Mediterranean phage uvMED
Assembly-00002-SUB-0.3-ITER-2-EFarol2011_Seq_53	PROKKA_00346	gi|655439356|ref|WP_028823982.1|	81.8	148	27	0	3	150	5	152	1.3e-62	247.3	hypothetical protein [Proteobacteria bacterium JGI 0000113-P07]	Bacteria	Proteobacteria	Unclassified_derived_from_Proteobacteria	Unclassified_derived_from_Proteobacteria	Unclassified_derived_from_Proteobacteria	Unclassified_derived_from_Proteobacteria	Proteobacteria bacterium JGI 0000113-P07
Assembly-00002-SUB-0.3-ITER-2-EFarol2011_Seq_53	PROKKA_00347	gi|775458975|dbj|BAQ92739.1|	80.0	45	9	0	1	45	1	45	1.0e-13	83.2	hypothetical protein [uncultured Mediterranean phage uvMED]	Viruses	Unclassified_derived_from_Viruses	Unclassified_derived_from_Viruses	Unclassified_derived_from_Viruses	Unclassified_derived_from_Viruses	Unclassified_derived_from_Viruses	uncultured Mediterranean phage uvMED
Assembly-00002-SUB-0.3-ITER-2-EFarol2011_Seq_53	PROKKA_00348	gi|655454562|ref|WP_028837712.1|	63.3	139	50	1	1	139	1	138	1.9e-44	186.8	hypothetical protein [Proteobacteria bacterium JGI 0000113-D06]	Bacteria	Proteobacteria	Unclassified_derived_from_Proteobacteria	Unclassified_derived_from_Proteobacteria	Unclassified_derived_from_Proteobacteria	Unclassified_derived_from_Proteobacteria	Proteobacteria bacterium JGI 0000113-D06
Assembly-00002-SUB-0.3-ITER-2-EFarol2011_Seq_53	PROKKA_00349	gi|775458973|dbj|BAQ92737.1|	84.4	147	22	1	1	147	216	361	2.4e-69	269.6	hypothetical protein [uncultured Mediterranean phage uvMED]	Viruses	Unclassified_derived_from_Viruses	Unclassified_derived_from_Viruses	Unclassified_derived_from_Viruses	Unclassified_derived_from_Viruses	Unclassified_derived_from_Viruses	uncultured Mediterranean phage uvMED
Assembly-00002-SUB-0.3-ITER-2-EFarol2011_Seq_91	PROKKA_00350	gi|655452998|ref|WP_028836272.1|	67.1	82	26	1	1	81	494	575	2.0e-23	116.3	hypothetical protein [Proteobacteria bacterium JGI 0000113-L05]	Bacteria	Proteobacteria	Unclassified_derived_from_Proteobacteria	Unclassified_derived_from_Proteobacteria	Unclassified_derived_from_Proteobacteria	Unclassified_derived_from_Proteobacteria	Proteobacteria bacterium JGI 0000113-L05
Assembly-00002-SUB-0.3-ITER-2-EFarol2011_Seq_91	PROKKA_00351	gi|655452998|ref|WP_028836272.1|	74.8	417	105	0	26	442	2	418	1.6e-185	657.1	hypothetical protein [Proteobacteria bacterium JGI 0000113-L05]	Bacteria	Proteobacteria	Unclassified_derived_from_Proteobacteria	Unclassified_derived_from_Proteobacteria	Unclassified_derived_from_Proteobacteria	Unclassified_derived_from_Proteobacteria	Proteobacteria bacterium JGI 0000113-L05
Assembly-00002-SUB-0.3-ITER-2-EFarol2011_Seq_91	PROKKA_00352	gi|518995222|ref|WP_020151097.1|	83.5	79	13	0	1	79	1	79	7.9e-30	137.5	hypothetical protein [Verrucomicrobia bacterium SCGC AAA164-M04]	Bacteria	Verrucomicrobia	Unclassified_derived_from_Verrucomicrobia	Unclassified_derived_from_Verrucomicrobia	Unclassified_derived_from_Verrucomicrobia	Unclassified_derived_from_Verrucomicrobia	Verrucomicrobia bacterium SCGC AAA164-M04
Assembly-00002-SUB-0.3-ITER-2-EFarol2011_Seq_91	PROKKA_00353	gi|655452999|ref|WP_028836273.1|	72.8	103	25	1	1	100	1	103	3.4e-35	155.6	hypothetical protein [Proteobacteria bacterium JGI 0000113-L05]	Bacteria	Proteobacteria	Unclassified_derived_from_Proteobacteria	Unclassified_derived_from_Proteobacteria	Unclassified_derived_from_Proteobacteria	Unclassified_derived_from_Proteobacteria	Proteobacteria bacterium JGI 0000113-L05
Assembly-00002-SUB-0.3-ITER-3-EBur_Rasa2012_Seq_7	PROKKA_00356	gi|496773887|ref|WP_009368150.1|	44.2	292	148	5	417	697	66	353	4.4e-52	214.5	hypothetical protein [Bilophila sp. 4_1_30] gi|345041679|gb|EGW45815.1| hypothetical protein HMPREF0178_01517 [Bilophila sp. 4_1_30]	Bacteria	Proteobacteria	Deltaproteobacteria	Desulfovibrionales	Desulfovibrionaceae	Bilophila	Bilophila sp. 4_1_30
Assembly-00002-SUB-0.3-ITER-3-EBur_Rasa2012_Seq_7	PROKKA_00357	gi|654862360|ref|WP_028314672.1|	42.7	164	88	2	8	165	20	183	6.1e-27	129.0	hypothetical protein [Desulfatibacillum aliphaticivorans]	Bacteria	Proteobacteria	Deltaproteobacteria	Desulfobacterales	Desulfobacteraceae	Desulfatibacillum	Desulfatibacillum aliphaticivorans
Assembly-00002-SUB-0.3-ITER-3-EBur_Rasa2012_Seq_7	PROKKA_00362	gi|670502558|ref|WP_031450457.1|	43.5	207	104	2	15	212	14	216	1.4e-38	167.9	hypothetical protein [Desulfobacula sp. TS]	Bacteria	Proteobacteria	Deltaproteobacteria	Desulfobacterales	Desulfobacteraceae	Desulfobacula	Desulfobacula sp. TS
Assembly-00002-SUB-0.3-ITER-3-EBur_Rasa2012_Seq_7	PROKKA_00366	gi|764432689|ref|WP_044362452.1|	45.8	131	64	2	12	142	11	134	2.7e-17	96.7	lysozyme [Vibrio fluvialis]	Bacteria	Proteobacteria	Gammaproteobacteria	Vibrionales	Vibrionaceae	Vibrio	Vibrio fluvialis
Assembly-00002-SUB-0.3-ITER-3-EBur_Rasa2012_Seq_7	PROKKA_00368	gi|746094513|ref|WP_039161047.1|	50.9	55	27	0	1	55	1	55	5.8e-07	62.0	hypothetical protein [Gallibacterium anatis] gi|702395357|gb|KGQ25488.1| hypothetical protein JP33_06095 [Gallibacterium anatis CCM5995]	Bacteria	Proteobacteria	Gammaproteobacteria	Pasteurellales	Pasteurellaceae	Gallibacterium	Gallibacterium anatis
Assembly-00002-SUB-0.3-ITER-3-EBur_Rasa2012_Seq_7	PROKKA_00369	gi|242122495|gb|ACS80191.1|	43.9	415	215	5	1	398	286	699	4.0e-87	330.1	hypothetical protein Desal_2132 [Desulfovibrio salexigens DSM 2638]	Bacteria	Proteobacteria	Deltaproteobacteria	Desulfovibrionales	Desulfovibrionaceae	Desulfovibrio	Desulfovibrio salexigens
Assembly-00002-SUB-0.3-ITER-3-EBur_Rasa2012_Seq_7	PROKKA_00370	gi|783224083|ref|WP_045707662.1|	46.0	174	94	0	9	182	24	197	9.0e-34	152.1	hypothetical protein [Desulfobulbaceae bacterium BRH_c16a] gi|780790586|gb|KJR97206.1| hypothetical protein VR65_24985 [Desulfobulbaceae bacterium BRH_c16a]	Bacteria	Proteobacteria	Deltaproteobacteria	Desulfobacterales	Desulfobulbaceae	Unclassified_derived_from_Desulfobulbaceae	Desulfobulbaceae bacterium BRH_c16a
Assembly-00002-SUB-0.3-ITER-3-EBur_Rasa2012_Seq_7	PROKKA_00371	gi|506332289|ref|WP_015852008.1|	64.3	56	20	0	48	103	431	486	8.4e-11	74.7	phage portal protein, lambda family [Desulfovibrio salexigens] gi|242122496|gb|ACS80192.1| phage portal protein, lambda family [Desulfovibrio salexigens DSM 2638]	Bacteria	Proteobacteria	Deltaproteobacteria	Desulfovibrionales	Desulfovibrionaceae	Desulfovibrio	Desulfovibrio salexigens
Assembly-00002-SUB-0.3-ITER-3-EBur_Rasa2012_Seq_94	PROKKA_00376	gi|488719178|ref|WP_002643054.1|	49.0	98	50	0	4	101	10	107	1.2e-21	110.9	hypothetical protein [Simonsiella muelleri] gi|294482220|gb|EFG29919.1| hypothetical protein HMPREF9021_02238 [Simonsiella muelleri ATCC 29453]	Bacteria	Proteobacteria	Betaproteobacteria	Neisseriales	Neisseriaceae	Simonsiella	Simonsiella muelleri
Assembly-00002-SUB-0.3-ITER-3-EBur_Rasa2012_Seq_94	PROKKA_00377	gi|760103145|ref|WP_043785358.1|	65.7	344	115	2	1	342	7	349	4.5e-137	496.1	terminase, partial [Desulfovibrio alcoholivorans]	Bacteria	Proteobacteria	Deltaproteobacteria	Desulfovibrionales	Desulfovibrionaceae	Desulfovibrio	Desulfovibrio alcoholivorans
Assembly-00002-SUB-0.3-ITER-3-EBur_Rasa2012_Seq_94	PROKKA_00378	gi|545651210|ref|WP_021758744.1|	49.7	199	100	0	1	199	1	199	3.3e-48	199.9	hypothetical protein [Desulfovibrio gigas] gi|544197649|gb|AGW12149.1| hypothetical protein DGI_0215 [Desulfovibrio gigas DSM 1382 = ATCC 19364]	Bacteria	Proteobacteria	Deltaproteobacteria	Desulfovibrionales	Desulfovibrionaceae	Desulfovibrio	Desulfovibrio gigas
Assembly-00002-SUB-0.3-ITER-3-EBur_Rasa2012_Seq_94	PROKKA_00379	gi|545651210|ref|WP_021758744.1|	49.4	160	77	3	10	167	280	437	2.8e-33	150.2	hypothetical protein [Desulfovibrio gigas] gi|544197649|gb|AGW12149.1| hypothetical protein DGI_0215 [Desulfovibrio gigas DSM 1382 = ATCC 19364]	Bacteria	Proteobacteria	Deltaproteobacteria	Desulfovibrionales	Desulfovibrionaceae	Desulfovibrio	Desulfovibrio gigas
Assembly-00002-SUB-0.3-ITER-3-EBur_Rasa2012_Seq_138	PROKKA_00380	gi|736871629|ref|WP_034871277.1|	42.7	117	64	2	1	114	1	117	8.7e-22	111.3	hypothetical protein [Elizabethkingia miricola] gi|700266601|gb|KGO08550.1| hypothetical protein KS04_18350 [Elizabethkingia miricola]	Bacteria	Bacteroidetes	Flavobacteriia	Flavobacteriales	Flavobacteriaceae	Elizabethkingia	Elizabethkingia miricola
Assembly-00002-SUB-0.3-ITER-3-ECtrl_Bur_Rasa_Seq_10	PROKKA_00389	gi|739051115|ref|WP_036926521.1|	46.6	234	116	6	371	601	25	252	1.1e-46	196.8	hypothetical protein, partial [Proteobacteria bacterium JGI 0000113-P07]	Bacteria	Proteobacteria	Unclassified_derived_from_Proteobacteria	Unclassified_derived_from_Proteobacteria	Unclassified_derived_from_Proteobacteria	Unclassified_derived_from_Proteobacteria	Proteobacteria bacterium JGI 0000113-P07
Assembly-00002-SUB-0.3-ITER-3-EPAB2011_Seq_67	PROKKA_00399	gi|775459818|dbj|BAQ93496.1|	98.5	134	2	0	1	134	316	449	3.4e-70	272.3	phage terminase large subunit [uncultured Mediterranean phage uvMED]	Viruses	Unclassified_derived_from_Viruses	Unclassified_derived_from_Viruses	Unclassified_derived_from_Viruses	Unclassified_derived_from_Viruses	Unclassified_derived_from_Viruses	uncultured Mediterranean phage uvMED
Assembly-00002-SUB-0.3-ITER-3-EPAB2011_Seq_67	PROKKA_00400	gi|787062391|dbj|BAR33558.1|	71.2	132	38	0	1	132	27	158	1.0e-48	201.1	phage portal protein [uncultured Mediterranean phage uvMED]	Viruses	Unclassified_derived_from_Viruses	Unclassified_derived_from_Viruses	Unclassified_derived_from_Viruses	Unclassified_derived_from_Viruses	Unclassified_derived_from_Viruses	uncultured Mediterranean phage uvMED
Assembly-00002-SUB-0.3-ITER-3-EPAB2011_Seq_67	PROKKA_00401	gi|787062391|dbj|BAR33558.1|	73.8	65	17	0	2	66	174	238	4.1e-21	108.2	phage portal protein [uncultured Mediterranean phage uvMED]	Viruses	Unclassified_derived_from_Viruses	Unclassified_derived_from_Viruses	Unclassified_derived_from_Viruses	Unclassified_derived_from_Viruses	Unclassified_derived_from_Viruses	uncultured Mediterranean phage uvMED
Assembly-00002-SUB-0.3-ITER-3-EPAB2011_Seq_67	PROKKA_00402	gi|775460079|dbj|BAQ93729.1|	87.2	196	25	0	1	196	214	409	1.6e-89	337.0	phage portal protein [uncultured Mediterranean phage uvMED]	Viruses	Unclassified_derived_from_Viruses	Unclassified_derived_from_Viruses	Unclassified_derived_from_Viruses	Unclassified_derived_from_Viruses	Unclassified_derived_from_Viruses	uncultured Mediterranean phage uvMED
Assembly-00002-SUB-0.3-ITER-3-EPAB2011_Seq_67	PROKKA_00404	gi|775460080|dbj|BAQ93730.1|	45.1	91	48	1	1	89	1	91	2.8e-15	89.4	hypothetical protein [uncultured Mediterranean phage uvMED]	Viruses	Unclassified_derived_from_Viruses	Unclassified_derived_from_Viruses	Unclassified_derived_from_Viruses	Unclassified_derived_from_Viruses	Unclassified_derived_from_Viruses	uncultured Mediterranean phage uvMED
Assembly-00002-SUB-0.3-ITER-3-EPAB2011_Seq_67	PROKKA_00405	gi|787062393|dbj|BAR33560.1|	79.0	338	71	0	1	338	1	338	3.7e-150	539.3	phage putative head morphogenesis protein [uncultured Mediterranean phage uvMED]	Viruses	Unclassified_derived_from_Viruses	Unclassified_derived_from_Viruses	Unclassified_derived_from_Viruses	Unclassified_derived_from_Viruses	Unclassified_derived_from_Viruses	uncultured Mediterranean phage uvMED
Assembly-00002-SUB-0.3-ITER-3-EPAB2011_Seq_67	PROKKA_00406	gi|787062393|dbj|BAR33560.1|	73.2	41	11	0	1	41	341	381	1.0e-09	69.7	phage putative head morphogenesis protein [uncultured Mediterranean phage uvMED]	Viruses	Unclassified_derived_from_Viruses	Unclassified_derived_from_Viruses	Unclassified_derived_from_Viruses	Unclassified_derived_from_Viruses	Unclassified_derived_from_Viruses	uncultured Mediterranean phage uvMED
Assembly-00002-SUB-0.3-ITER-3-EPAB2012_Seq_59	PROKKA_00407	gi|526244986|ref|YP_008320313.1|	84.0	708	108	3	1	706	7	711	0.0e+00	1209.9	putative portal protein [Puniceispirillum phage HMO-2011] gi|320042961|gb|ADW08442.1| putative portal protein [Puniceispirillum phage HMO-2011]	Viruses	Unclassified_derived_from_Viruses	Unclassified_derived_from_Viruses	Caudovirales	Podoviridae	Unclassified_derived_from_Podoviridae	Puniceispirillum phage HMO-2011
Assembly-00002-SUB-0.3-ITER-4-EBur_Rasa2012_Seq_14	PROKKA_00423	gi|671496199|ref|WP_031485554.1|	53.8	106	48	1	3	108	15	119	1.2e-24	121.7	hypothetical protein, partial [Desulfovibrio frigidus]	Bacteria	Proteobacteria	Deltaproteobacteria	Desulfovibrionales	Desulfovibrionaceae	Desulfovibrio	Desulfovibrio frigidus
Assembly-00002-SUB-0.3-ITER-4-ESG2011_Seq_8	PROKKA_00436	gi|655440883|ref|WP_028825446.1|	57.2	472	200	2	1	471	12	482	2.1e-151	543.9	hypothetical protein [Proteobacteria bacterium JGI 0000113-P07]	Bacteria	Proteobacteria	Unclassified_derived_from_Proteobacteria	Unclassified_derived_from_Proteobacteria	Unclassified_derived_from_Proteobacteria	Unclassified_derived_from_Proteobacteria	Proteobacteria bacterium JGI 0000113-P07
Assembly-00002-SUB-0.3-ITER-4-ESG2011_Seq_8	PROKKA_00437	gi|787065687|dbj|BAR36385.1|	47.8	113	52	1	15	120	6	118	8.9e-25	121.3	hypothetical protein [uncultured Mediterranean phage uvMED]	Viruses	Unclassified_derived_from_Viruses	Unclassified_derived_from_Viruses	Unclassified_derived_from_Viruses	Unclassified_derived_from_Viruses	Unclassified_derived_from_Viruses	uncultured Mediterranean phage uvMED
Assembly-00002-SUB-0.3-ITER-4-ESG2011_Seq_8	PROKKA_00438	gi|739058657|ref|WP_036930152.1|	40.3	77	46	0	96	172	10	86	5.0e-08	66.2	hypothetical protein, partial [Proteobacteria bacterium JGI 0000113-P07]	Bacteria	Proteobacteria	Unclassified_derived_from_Proteobacteria	Unclassified_derived_from_Proteobacteria	Unclassified_derived_from_Proteobacteria	Unclassified_derived_from_Proteobacteria	Proteobacteria bacterium JGI 0000113-P07
Assembly-00002-SUB-0.3-ITER-4-ESG2011_Seq_8	PROKKA_00439	gi|518879342|ref|WP_020035217.1|	58.0	243	99	2	15	256	23	263	2.6e-79	303.5	hypothetical protein [Verrucomicrobia bacterium SCGC AAA164-I21]	Bacteria	Verrucomicrobia	Unclassified_derived_from_Verrucomicrobia	Unclassified_derived_from_Verrucomicrobia	Unclassified_derived_from_Verrucomicrobia	Unclassified_derived_from_Verrucomicrobia	Verrucomicrobia bacterium SCGC AAA164-I21
Assembly-00002-SUB-0.3-ITER-4-ESG2011_Seq_8	PROKKA_00440	gi|655440886|ref|WP_028825449.1|	55.6	54	23	1	2	54	125	178	1.2e-06	60.1	hypothetical protein [Proteobacteria bacterium JGI 0000113-P07]	Bacteria	Proteobacteria	Unclassified_derived_from_Proteobacteria	Unclassified_derived_from_Proteobacteria	Unclassified_derived_from_Proteobacteria	Unclassified_derived_from_Proteobacteria	Proteobacteria bacterium JGI 0000113-P07
Assembly-00002-SUB-0.3-ITER-4-ESG2011_Seq_60	PROKKA_00442	gi|787061341|dbj|BAR32670.1|	71.4	63	18	0	15	77	2	64	7.8e-19	100.9	hypothetical protein [uncultured Mediterranean phage uvMED]	Viruses	Unclassified_derived_from_Viruses	Unclassified_derived_from_Viruses	Unclassified_derived_from_Viruses	Unclassified_derived_from_Viruses	Unclassified_derived_from_Viruses	uncultured Mediterranean phage uvMED
Assembly-00002-SUB-0.3-ITER-4-ESG2011_Seq_60	PROKKA_00443	gi|291335385|gb|ADD94999.1|	97.0	99	3	0	1	99	1	99	4.1e-49	201.8	hypothetical protein P60_24 [uncultured phage MedDCM-OCT-S04-C24]	Viruses	Unclassified_derived_from_Viruses	Unclassified_derived_from_Viruses	Unclassified_derived_from_Viruses	Unclassified_derived_from_Viruses	Unclassified_derived_from_Viruses	uncultured phage MedDCM-OCT-S04-C24
Assembly-00002-SUB-0.3-ITER-4-ESG2011_Seq_60	PROKKA_00444	gi|291335386|gb|ADD95000.1|	93.5	93	6	0	1	93	1	93	7.6e-45	187.6	hypothetical protein P60_25 [uncultured phage MedDCM-OCT-S04-C24]	Viruses	Unclassified_derived_from_Viruses	Unclassified_derived_from_Viruses	Unclassified_derived_from_Viruses	Unclassified_derived_from_Viruses	Unclassified_derived_from_Viruses	uncultured phage MedDCM-OCT-S04-C24
Assembly-00002-SUB-0.3-ITER-4-ESG2011_Seq_60	PROKKA_00445	gi|705244625|gb|AIW56656.1|	98.0	152	3	0	1	152	68	219	8.1e-79	301.2	ribonucleotide reductase, partial [uncultured virus]	Viruses	Unclassified_derived_from_Viruses	Unclassified_derived_from_Viruses	Unclassified_derived_from_Viruses	Unclassified_derived_from_Viruses	Unclassified_derived_from_Viruses	uncultured virus
Assembly-00002-SUB-0.3-ITER-4-ESG2011_Seq_60	PROKKA_00446	gi|291335387|gb|ADD95001.1|	97.6	85	2	0	1	85	264	348	1.6e-41	176.4	ribonucleotide reductase domain protein [uncultured phage MedDCM-OCT-S04-C24]	Viruses	Unclassified_derived_from_Viruses	Unclassified_derived_from_Viruses	Unclassified_derived_from_Viruses	Unclassified_derived_from_Viruses	Unclassified_derived_from_Viruses	uncultured phage MedDCM-OCT-S04-C24
Assembly-00002-SUB-0.3-ITER-4-ESG2011_Seq_60	PROKKA_00447	gi|291335388|gb|ADD95002.1|	95.8	238	10	0	1	238	1	238	2.8e-128	466.1	hypothetical protein PSSP7_021 [uncultured phage MedDCM-OCT-S04-C24]	Viruses	Unclassified_derived_from_Viruses	Unclassified_derived_from_Viruses	Unclassified_derived_from_Viruses	Unclassified_derived_from_Viruses	Unclassified_derived_from_Viruses	uncultured phage MedDCM-OCT-S04-C24
Assembly-00002-SUB-0.3-ITER-5-EBur_Rasa2012_Seq_25	PROKKA_00452	gi|739055805|ref|WP_036928503.1|	40.5	111	62	2	18	127	13	120	1.6e-09	70.9	hypothetical protein, partial [Proteobacteria bacterium JGI 0000113-P07]	Bacteria	Proteobacteria	Unclassified_derived_from_Proteobacteria	Unclassified_derived_from_Proteobacteria	Unclassified_derived_from_Proteobacteria	Unclassified_derived_from_Proteobacteria	Proteobacteria bacterium JGI 0000113-P07
Assembly-00002-SUB-0.3-ITER-5-EPAB2012_Seq_73	PROKKA_00457	gi|787059854|dbj|BAR31410.1|	48.7	156	76	2	50	204	229	381	3.9e-33	149.8	hypothetical protein [uncultured Mediterranean phage uvMED]	Viruses	Unclassified_derived_from_Viruses	Unclassified_derived_from_Viruses	Unclassified_derived_from_Viruses	Unclassified_derived_from_Viruses	Unclassified_derived_from_Viruses	uncultured Mediterranean phage uvMED
Assembly-00002-SUB-0.3-ITER-5-EPAB2012_Seq_73	PROKKA_00459	gi|472340992|ref|YP_007674512.1|	55.7	106	43	2	1	106	1	102	8.1e-27	127.9	hypothetical protein SWZG_00151 [Synechococcus phage S-SKS1] gi|468641806|gb|AGH31660.1| hypothetical protein SWZG_00151 [Synechococcus phage S-SKS1]	Viruses	Unclassified_derived_from_Viruses	Unclassified_derived_from_Viruses	Caudovirales	Siphoviridae	Unclassified_derived_from_Siphoviridae	Synechococcus phage S-SKS1
Assembly-00002-SUB-0.3-ITER-5-ESG2012b_Seq_13	PROKKA_00469	gi|787059071|dbj|BAR30793.1|	73.9	165	43	0	1	165	221	385	8.0e-61	241.5	T7-like head-to-tail connector [uncultured Mediterranean phage uvMED]	Viruses	Unclassified_derived_from_Viruses	Unclassified_derived_from_Viruses	Unclassified_derived_from_Viruses	Unclassified_derived_from_Viruses	Unclassified_derived_from_Viruses	uncultured Mediterranean phage uvMED
Assembly-00002-SUB-0.3-ITER-5-ESG2012b_Seq_13	PROKKA_00470	gi|787061348|dbj|BAR32677.1|	49.6	264	111	4	1	251	1	255	1.2e-60	241.5	T7-like capsid assembly protein [uncultured Mediterranean phage uvMED]	Viruses	Unclassified_derived_from_Viruses	Unclassified_derived_from_Viruses	Unclassified_derived_from_Viruses	Unclassified_derived_from_Viruses	Unclassified_derived_from_Viruses	uncultured Mediterranean phage uvMED
Assembly-00002-SUB-0.3-ITER-5-ESG2012b_Seq_13	PROKKA_00471	gi|291335394|gb|ADD95008.1|	90.5	63	6	0	1	63	1	63	5.0e-24	117.9	hypothetical protein [uncultured phage MedDCM-OCT-S04-C24]	Viruses	Unclassified_derived_from_Viruses	Unclassified_derived_from_Viruses	Unclassified_derived_from_Viruses	Unclassified_derived_from_Viruses	Unclassified_derived_from_Viruses	uncultured phage MedDCM-OCT-S04-C24
Assembly-00002-SUB-0.3-ITER-5-ESG2012b_Seq_13	PROKKA_00472	gi|775455508|dbj|BAQ89612.1|	88.6	44	5	0	1	44	1	44	4.7e-13	80.9	hypothetical protein [uncultured Mediterranean phage uvMED]	Viruses	Unclassified_derived_from_Viruses	Unclassified_derived_from_Viruses	Unclassified_derived_from_Viruses	Unclassified_derived_from_Viruses	Unclassified_derived_from_Viruses	uncultured Mediterranean phage uvMED
Assembly-00002-SUB-0.3-ITER-5-ESG2012b_Seq_13	PROKKA_00473	gi|787061353|dbj|BAR32682.1|	97.2	358	9	1	1	358	1	357	4.0e-203	715.3	psbA photosystem II, DI subunit [uncultured Mediterranean phage uvMED]	Viruses	Unclassified_derived_from_Viruses	Unclassified_derived_from_Viruses	Unclassified_derived_from_Viruses	Unclassified_derived_from_Viruses	Unclassified_derived_from_Viruses	uncultured Mediterranean phage uvMED
Assembly-00002-SUB-0.3-ITER-5-ESG2012b_Seq_13	PROKKA_00474	gi|38424270|gb|AAR19418.1|	75.9	54	13	0	1	54	1	54	4.7e-15	87.8	unknown [uncultured cyanophage]	Viruses	Unclassified_derived_from_Viruses	Unclassified_derived_from_Viruses	Unclassified_derived_from_Viruses	Unclassified_derived_from_Viruses	Unclassified_derived_from_Viruses	uncultured cyanophage
Assembly-00002-SUB-0.4-ITER-1-EBur_Rasa2012_Seq_24	PROKKA_00475	gi|522164358|ref|WP_020675566.1|	49.2	793	385	10	1	789	1	779	2.9e-201	710.3	hypothetical protein [Geopsychrobacter electrodiphilus]	Bacteria	Proteobacteria	Deltaproteobacteria	Desulfuromonadales	Geobacteraceae	Geopsychrobacter	Geopsychrobacter electrodiphilus
Assembly-00002-SUB-0.4-ITER-1-EBur_Rasa2012_Seq_24	PROKKA_00479	gi|783173281|ref|WP_045686894.1|	40.9	186	102	4	3	184	4	185	8.6e-32	145.2	hypothetical protein, partial [Hymenobacter sp. AT01-02]	Bacteria	Bacteroidetes	Cytophagia	Cytophagales	Cytophagaceae	Hymenobacter	Hymenobacter sp. AT01-02
Assembly-00002-SUB-0.4-ITER-1-EBur_Rasa2012_Seq_24	PROKKA_00480	gi|783130928|ref|WP_045664355.1|	61.2	121	47	0	1	121	1	121	1.7e-33	150.2	hypothetical protein [Rhodospirillaceae bacterium BRH_c57] gi|780834433|gb|KJS36674.1| hypothetical protein VR70_13805 [Rhodospirillaceae bacterium BRH_c57]	Bacteria	Proteobacteria	Alphaproteobacteria	Rhodospirillales	Rhodospirillaceae	Unclassified_derived_from_Rhodospirillaceae	Rhodospirillaceae bacterium BRH_c57
Assembly-00002-SUB-0.4-ITER-1-EBur_Rasa2012_Seq_24	PROKKA_00481	gi|658540227|ref|WP_029733698.1|	58.5	352	144	2	4	353	21	372	2.3e-109	404.1	hypothetical protein, partial [Deferrisoma camini]	Bacteria	Proteobacteria	Deltaproteobacteria	Unclassified_derived_from_Deltaproteobacteria	Unclassified_derived_from_Deltaproteobacteria	Deferrisoma	Deferrisoma camini
Assembly-00002-SUB-0.4-ITER-1-EFarol2011_Seq_21	PROKKA_00490	gi|759807734|gb|KIX14128.1|	43.7	410	185	9	8	405	6	381	3.2e-79	303.9	recombinase [Desulfarculus sp. SPR]	Bacteria	Proteobacteria	Deltaproteobacteria	Desulfarculales	Desulfarculaceae	Desulfarculus	Desulfarculus sp. SPR
Assembly-00002-SUB-0.4-ITER-1-EFarol2011_Seq_21	PROKKA_00491	gi|655453006|ref|WP_028836279.1|	40.7	189	103	5	14	199	396	578	1.6e-30	141.4	hypothetical protein [Proteobacteria bacterium JGI 0000113-L05]	Bacteria	Proteobacteria	Unclassified_derived_from_Proteobacteria	Unclassified_derived_from_Proteobacteria	Unclassified_derived_from_Proteobacteria	Unclassified_derived_from_Proteobacteria	Proteobacteria bacterium JGI 0000113-L05
Assembly-00002-SUB-0.4-ITER-1-EPAB2011_Seq_145	PROKKA_00494	gi|291335602|gb|ADD95211.1|	47.4	137	72	0	1	137	183	319	1.7e-29	137.1	hypothetical protein [uncultured phage MedDCM-OCT-S04-C650]	Viruses	Unclassified_derived_from_Viruses	Unclassified_derived_from_Viruses	Unclassified_derived_from_Viruses	Unclassified_derived_from_Viruses	Unclassified_derived_from_Viruses	uncultured phage MedDCM-OCT-S04-C650
Assembly-00002-SUB-0.4-ITER-1-EPAB2011_Seq_145	PROKKA_00495	gi|472342938|ref|YP_007676442.1|	60.8	171	67	0	1	171	83	253	1.8e-53	217.2	hypothetical protein SWVG_00008 [Synechococcus phage S-RIP1] gi|459945443|gb|AGG91249.1| hypothetical protein SWVG_00008 [Synechococcus phage S-RIP1]	Viruses	Unclassified_derived_from_Viruses	Unclassified_derived_from_Viruses	Caudovirales	Podoviridae	Unclassified_derived_from_Podoviridae	Synechococcus phage S-RIP1
Assembly-00002-SUB-0.4-ITER-1-EPAB2011_Seq_145	PROKKA_00496	gi|472342938|ref|YP_007676442.1|	78.9	636	132	2	1	635	268	902	2.0e-298	1032.7	hypothetical protein SWVG_00008 [Synechococcus phage S-RIP1] gi|459945443|gb|AGG91249.1| hypothetical protein SWVG_00008 [Synechococcus phage S-RIP1]	Viruses	Unclassified_derived_from_Viruses	Unclassified_derived_from_Viruses	Caudovirales	Podoviridae	Unclassified_derived_from_Podoviridae	Synechococcus phage S-RIP1
Assembly-00002-SUB-0.4-ITER-1-EPAB2012_Seq_18	PROKKA_00497	gi|787064742|dbj|BAR35574.1|	70.5	95	28	0	1	95	1	95	1.3e-34	153.7	hypothetical protein [uncultured Mediterranean phage uvMED]	Viruses	Unclassified_derived_from_Viruses	Unclassified_derived_from_Viruses	Unclassified_derived_from_Viruses	Unclassified_derived_from_Viruses	Unclassified_derived_from_Viruses	uncultured Mediterranean phage uvMED
Assembly-00002-SUB-0.4-ITER-1-EPAB2012_Seq_18	PROKKA_00499	gi|787064743|dbj|BAR35575.1|	81.1	74	14	0	7	80	4	77	4.0e-26	125.2	hypothetical protein [uncultured Mediterranean phage uvMED]	Viruses	Unclassified_derived_from_Viruses	Unclassified_derived_from_Viruses	Unclassified_derived_from_Viruses	Unclassified_derived_from_Viruses	Unclassified_derived_from_Viruses	uncultured Mediterranean phage uvMED
Assembly-00002-SUB-0.4-ITER-1-EPAB2012_Seq_18	PROKKA_00500	gi|787064744|dbj|BAR35576.1|	84.0	388	62	0	1	388	1	388	4.4e-195	688.7	phage terminase, large subunit, PBSX family (TIGR01547) [uncultured Mediterranean phage uvMED]	Viruses	Unclassified_derived_from_Viruses	Unclassified_derived_from_Viruses	Unclassified_derived_from_Viruses	Unclassified_derived_from_Viruses	Unclassified_derived_from_Viruses	uncultured Mediterranean phage uvMED
Assembly-00002-SUB-0.4-ITER-1-EPAB2012_Seq_18	PROKKA_00501	gi|787063875|dbj|BAR34827.1|	53.3	180	84	0	1	180	1	180	6.2e-51	208.8	hypothetical protein [uncultured Mediterranean phage uvMED]	Viruses	Unclassified_derived_from_Viruses	Unclassified_derived_from_Viruses	Unclassified_derived_from_Viruses	Unclassified_derived_from_Viruses	Unclassified_derived_from_Viruses	uncultured Mediterranean phage uvMED
Assembly-00002-SUB-0.4-ITER-1-EPAB2012_Seq_18	PROKKA_00502	gi|787063874|dbj|BAR34826.1|	68.8	154	48	0	2	155	3	156	7.2e-56	224.9	hypothetical protein [uncultured Mediterranean phage uvMED]	Viruses	Unclassified_derived_from_Viruses	Unclassified_derived_from_Viruses	Unclassified_derived_from_Viruses	Unclassified_derived_from_Viruses	Unclassified_derived_from_Viruses	uncultured Mediterranean phage uvMED
Assembly-00002-SUB-0.4-ITER-1-EPAB2012_Seq_18	PROKKA_00503	gi|655438511|ref|WP_028823227.1|	46.2	93	49	1	5	96	7	99	9.7e-14	84.3	hypothetical protein [Proteobacteria bacterium JGI 0000113-P07]	Bacteria	Proteobacteria	Unclassified_derived_from_Proteobacteria	Unclassified_derived_from_Proteobacteria	Unclassified_derived_from_Proteobacteria	Unclassified_derived_from_Proteobacteria	Proteobacteria bacterium JGI 0000113-P07
Assembly-00002-SUB-0.4-ITER-1-EPAB2012_Seq_18	PROKKA_00504	gi|787063873|dbj|BAR34825.1|	49.3	75	37	1	2	76	86	159	2.2e-11	76.3	hypothetical protein [uncultured Mediterranean phage uvMED]	Viruses	Unclassified_derived_from_Viruses	Unclassified_derived_from_Viruses	Unclassified_derived_from_Viruses	Unclassified_derived_from_Viruses	Unclassified_derived_from_Viruses	uncultured Mediterranean phage uvMED
Assembly-00002-SUB-0.4-ITER-1-EPAB2012_Seq_18	PROKKA_00505	gi|787064701|dbj|BAR35533.1|	40.4	339	168	11	1	308	1	336	2.6e-49	204.1	hypothetical protein [uncultured Mediterranean phage uvMED]	Viruses	Unclassified_derived_from_Viruses	Unclassified_derived_from_Viruses	Unclassified_derived_from_Viruses	Unclassified_derived_from_Viruses	Unclassified_derived_from_Viruses	uncultured Mediterranean phage uvMED
Assembly-00002-SUB-0.4-ITER-1-EPAB2012_Seq_18	PROKKA_00506	gi|787062732|dbj|BAR33844.1|	45.4	141	76	1	1	140	1	141	1.3e-27	132.9	hypothetical protein [uncultured Mediterranean phage uvMED]	Viruses	Unclassified_derived_from_Viruses	Unclassified_derived_from_Viruses	Unclassified_derived_from_Viruses	Unclassified_derived_from_Viruses	Unclassified_derived_from_Viruses	uncultured Mediterranean phage uvMED
Assembly-00002-SUB-0.4-ITER-1-ESG2011_Seq_4	PROKKA_00508	gi|775454680|dbj|BAQ88882.1|	79.7	79	16	0	3	81	4	82	2.4e-31	142.5	hypothetical protein [uncultured Mediterranean phage uvMED] gi|775454747|dbj|BAQ88942.1| hypothetical protein [uncultured Mediterranean phage uvMED] gi|775454973|dbj|BAQ89144.1| hypothetical protein [uncultured Mediterranean phage uvMED]	Viruses	Unclassified_derived_from_Viruses	Unclassified_derived_from_Viruses	Unclassified_derived_from_Viruses	Unclassified_derived_from_Viruses	Unclassified_derived_from_Viruses	uncultured Mediterranean phage uvMED
Assembly-00002-SUB-0.4-ITER-1-ESG2011_Seq_4	PROKKA_00509	gi|491140517|ref|WP_004998933.1|	43.1	72	40	1	9	80	8	78	4.9e-07	62.4	MULTISPECIES: hypothetical protein [Acinetobacter] gi|480092114|gb|ENW30396.1| hypothetical protein F923_01632 [Acinetobacter lwoffii NIPH 478] gi|480176660|gb|ENX13118.1| hypothetical protein F895_02846 [Acinetobacter sp. CIP 64.2] gi|480211028|gb|ENX46728.1| hypothetical protein F943_03070 [Acinetobacter ursingii NIPH 706] gi|542020811|gb|ERH66565.1| hypothetical protein N173_10000 [Acinetobact…	Bacteria	Proteobacteria	Gammaproteobacteria	Pseudomonadales	Moraxellaceae	Acinetobacter	Unclassified_derived_from_Acinetobacter
Assembly-00002-SUB-0.4-ITER-1-ESG2011_Seq_4	PROKKA_00510	gi|655974901|ref|WP_029017378.1|	48.8	213	107	2	1	212	1	212	1.6e-52	215.3	hypothetical protein, partial [actinobacterium SCGC AAA027-D23]	Bacteria	Actinobacteria	Actinobacteria	Unclassified_derived_from_Actinobacteria	Unclassified_derived_from_Actinobacteria	Unclassified_derived_from_Actinobacteria	actinobacterium SCGC AAA027-D23
Assembly-00002-SUB-0.4-ITER-1-ESG2011_Seq_4	PROKKA_00511	gi|655974905|ref|WP_029017382.1|	43.0	609	335	6	8	606	13	619	8.7e-132	479.2	hypothetical protein [actinobacterium SCGC AAA027-D23]	Bacteria	Actinobacteria	Actinobacteria	Unclassified_derived_from_Actinobacteria	Unclassified_derived_from_Actinobacteria	Unclassified_derived_from_Actinobacteria	actinobacterium SCGC AAA027-D23
Assembly-00002-SUB-0.4-ITER-1-ESG2011_Seq_4	PROKKA_00514	gi|655974909|ref|WP_029017386.1|	57.8	303	112	4	9	298	13	312	3.4e-86	326.6	hypothetical protein [actinobacterium SCGC AAA027-D23]	Bacteria	Actinobacteria	Actinobacteria	Unclassified_derived_from_Actinobacteria	Unclassified_derived_from_Actinobacteria	Unclassified_derived_from_Actinobacteria	actinobacterium SCGC AAA027-D23
Assembly-00002-SUB-0.4-ITER-1-ESG2011_Seq_4	PROKKA_00518	gi|496320439|ref|WP_009029617.1|	45.1	91	46	1	85	175	141	227	2.2e-13	84.0	hypothetical protein [Bradyrhizobium sp. ORS 375] gi|365288676|emb|CCD94685.1| hypothetical protein BRAO375_3660079 [Bradyrhizobium sp. ORS 375]	Bacteria	Proteobacteria	Alphaproteobacteria	Rhizobiales	Bradyrhizobiaceae	Bradyrhizobium	Bradyrhizobium sp. ORS 375
Assembly-00002-SUB-0.4-ITER-1-ESG2011_Seq_4	PROKKA_00519	gi|505105856|ref|WP_015292958.1|	40.6	165	79	5	82	236	928	1083	6.2e-17	96.3	hypothetical protein [Mycobacterium canettii] gi|432166103|emb|CCK63590.1| Conserved protein of unknown function, PE-PGRS family protein PE_PGRS54 [Mycobacterium canettii CIPT 140070017] gi|520861193|emb|CCJ03269.1| Conserved hypothetical protein, PE-PGRS family protein PE_PGRS54 [Mycobacterium canettii CIPT 140070017]	Bacteria	Actinobacteria	Actinobacteria	Corynebacteriales	Mycobacteriaceae	Mycobacterium	Mycobacterium canettii
Assembly-00002-SUB-0.4-ITER-1-ESG2011_Seq_4	PROKKA_00521	gi|775450900|dbj|BAQ85481.1|	45.0	100	50	2	1	98	1	97	1.7e-16	93.6	hypothetical protein [uncultured Mediterranean phage uvMED] gi|787039616|dbj|BAR15035.1| hypothetical protein [uncultured Mediterranean phage uvMED]	Viruses	Unclassified_derived_from_Viruses	Unclassified_derived_from_Viruses	Unclassified_derived_from_Viruses	Unclassified_derived_from_Viruses	Unclassified_derived_from_Viruses	uncultured Mediterranean phage uvMED
Assembly-00002-SUB-0.4-ITER-1-ESG2011_Seq_4	PROKKA_00522	gi|775450899|dbj|BAQ85480.1|	62.5	72	27	0	1	72	1	72	4.2e-18	98.6	hypothetical protein [uncultured Mediterranean phage uvMED] gi|787039615|dbj|BAR15034.1| hypothetical protein [uncultured Mediterranean phage uvMED]	Viruses	Unclassified_derived_from_Viruses	Unclassified_derived_from_Viruses	Unclassified_derived_from_Viruses	Unclassified_derived_from_Viruses	Unclassified_derived_from_Viruses	uncultured Mediterranean phage uvMED
Assembly-00002-SUB-0.4-ITER-1-ESG2011_Seq_4	PROKKA_00526	gi|738050369|ref|WP_036009259.1|	49.3	144	68	2	2	145	4	142	4.3e-29	136.0	hypothetical protein [Leptolyngbya sp. JSC-1]	Bacteria	Cyanobacteria	Unclassified_derived_from_Cyanobacteria	Oscillatoriales	Unclassified_derived_from_Oscillatoriales	Leptolyngbya	Leptolyngbya sp. JSC-1
Assembly-00002-SUB-0.4-ITER-1-ESG2011_Seq_71	PROKKA_00530	gi|787041446|dbj|BAR16530.1|	40.3	196	102	8	21	207	270	459	2.2e-22	115.2	phage+glycanotransferase [uncultured Mediterranean phage uvMED]	Viruses	Unclassified_derived_from_Viruses	Unclassified_derived_from_Viruses	Unclassified_derived_from_Viruses	Unclassified_derived_from_Viruses	Unclassified_derived_from_Viruses	uncultured Mediterranean phage uvMED
Assembly-00002-SUB-0.4-ITER-1-ESG2011_Seq_71	PROKKA_00531	gi|787053168|dbj|BAR25946.1|	57.4	188	73	3	93	279	35	216	1.5e-51	211.5	hypothetical protein [uncultured Mediterranean phage uvMED] gi|787053200|dbj|BAR25974.1| hypothetical protein [uncultured Mediterranean phage uvMED] gi|787053234|dbj|BAR26003.1| hypothetical protein [uncultured Mediterranean phage uvMED] gi|787053268|dbj|BAR26032.1| hypothetical protein [uncultured Mediterranean phage uvMED] gi|787053294|dbj|BAR26053.1| hypothetical protein [uncultured Mediterran…	Viruses	Unclassified_derived_from_Viruses	Unclassified_derived_from_Viruses	Unclassified_derived_from_Viruses	Unclassified_derived_from_Viruses	Unclassified_derived_from_Viruses	uncultured Mediterranean phage uvMED
Assembly-00002-SUB-0.4-ITER-2-EBur_Rasa2012_Seq_76	PROKKA_00535	gi|757701974|ref|WP_042931596.1|	43.0	107	53	3	214	318	46	146	1.8e-11	78.6	hypothetical protein [Klebsiella pneumoniae]	Bacteria	Proteobacteria	Gammaproteobacteria	Enterobacteriales	Enterobacteriaceae	Klebsiella	Klebsiella pneumoniae
Assembly-00002-SUB-0.4-ITER-2-EBur_Rasa2012_Seq_93	PROKKA_00537	gi|738271914|ref|WP_036226542.1|	49.5	99	50	0	5	103	1	99	1.6e-20	107.1	hypothetical protein [Mesoaciditoga lauensis]	Bacteria	Thermotogae	Thermotogae	Thermotogales	Unclassified_derived_from_Thermotogales	Mesoaciditoga	Mesoaciditoga lauensis
Assembly-00002-SUB-0.4-ITER-2-EBur_Rasa2012_Seq_93	PROKKA_00538	gi|736525700|ref|WP_034540772.1|	52.9	240	111	1	1	240	1	238	1.9e-63	250.8	hypothetical protein [Bacteroides pyogenes] gi|567763207|dbj|GAE17759.1| radical SAM domain protein [Bacteroides pyogenes DSM 20611 = JCM 6294] gi|567765383|dbj|GAE15758.1| radical SAM domain protein [Bacteroides pyogenes JCM 6292]	Bacteria	Bacteroidetes	Bacteroidia	Bacteroidales	Bacteroidaceae	Bacteroides	Bacteroides pyogenes
Assembly-00002-SUB-0.4-ITER-2-EBur_Rasa2012_Seq_93	PROKKA_00541	gi|418488153|ref|YP_007002338.1|	55.0	149	65	2	1	148	6	153	3.3e-37	162.9	putative ParB nuclease [Lactobacillus phage c5] gi|169665058|gb|ACA63293.1| putative ParB nuclease [Lactobacillus phage c5]	Viruses	Unclassified_derived_from_Viruses	Unclassified_derived_from_Viruses	Caudovirales	Siphoviridae	C5likevirus	Lactobacillus phage c5
Assembly-00002-SUB-0.4-ITER-2-ECtrl_Bur_Rasa_Seq_87	PROKKA_00546	gi|655441027|ref|WP_028825585.1|	44.6	303	134	8	17	309	27	305	1.3e-56	228.4	hypothetical protein [Proteobacteria bacterium JGI 0000113-P07]	Bacteria	Proteobacteria	Unclassified_derived_from_Proteobacteria	Unclassified_derived_from_Proteobacteria	Unclassified_derived_from_Proteobacteria	Unclassified_derived_from_Proteobacteria	Proteobacteria bacterium JGI 0000113-P07
Assembly-00002-SUB-0.4-ITER-2-ECtrl_Bur_Rasa_Seq_87	PROKKA_00547	gi|655440233|ref|WP_028824816.1|	74.3	70	18	0	3	72	2	71	2.3e-19	102.8	hypothetical protein [Proteobacteria bacterium JGI 0000113-P07]	Bacteria	Proteobacteria	Unclassified_derived_from_Proteobacteria	Unclassified_derived_from_Proteobacteria	Unclassified_derived_from_Proteobacteria	Unclassified_derived_from_Proteobacteria	Proteobacteria bacterium JGI 0000113-P07
Assembly-00002-SUB-0.4-ITER-2-ECtrl_Bur_Rasa_Seq_87	PROKKA_00548	gi|655453667|ref|WP_028836896.1|	63.5	263	86	4	1	256	98	357	4.9e-86	325.9	hypothetical protein [Proteobacteria bacterium JGI 0000113-L05]	Bacteria	Proteobacteria	Unclassified_derived_from_Proteobacteria	Unclassified_derived_from_Proteobacteria	Unclassified_derived_from_Proteobacteria	Unclassified_derived_from_Proteobacteria	Proteobacteria bacterium JGI 0000113-L05
Assembly-00002-SUB-0.4-ITER-2-EPAB2011_Seq_34	PROKKA_00549	gi|787061338|dbj|BAR32667.1|	75.4	350	86	0	1	350	1	350	1.9e-152	547.0	DNA polymerase I - 3'-5' exonuclease and polymerase domains (PolA) [uncultured Mediterranean phage uvMED]	Viruses	Unclassified_derived_from_Viruses	Unclassified_derived_from_Viruses	Unclassified_derived_from_Viruses	Unclassified_derived_from_Viruses	Unclassified_derived_from_Viruses	uncultured Mediterranean phage uvMED
Assembly-00002-SUB-0.4-ITER-2-EPAB2011_Seq_34	PROKKA_00550	gi|291335381|gb|ADD94995.1|	88.6	176	20	0	1	176	1	176	1.2e-88	334.0	type I DNA polymerase [uncultured phage MedDCM-OCT-S04-C24]	Viruses	Unclassified_derived_from_Viruses	Unclassified_derived_from_Viruses	Unclassified_derived_from_Viruses	Unclassified_derived_from_Viruses	Unclassified_derived_from_Viruses	uncultured phage MedDCM-OCT-S04-C24
Assembly-00002-SUB-0.4-ITER-2-EPAB2011_Seq_34	PROKKA_00551	gi|472342968|ref|YP_007676472.1|	87.3	118	15	0	1	118	410	527	1.3e-49	203.8	DNA primase/helicase [Synechococcus phage S-RIP1] gi|459945473|gb|AGG91279.1| DNA primase/helicase [Synechococcus phage S-RIP1]	Viruses	Unclassified_derived_from_Viruses	Unclassified_derived_from_Viruses	Caudovirales	Podoviridae	Unclassified_derived_from_Podoviridae	Synechococcus phage S-RIP1
Assembly-00002-SUB-0.4-ITER-2-EPAB2011_Seq_34	PROKKA_00552	gi|472342968|ref|YP_007676472.1|	77.4	389	88	0	12	400	1	389	6.2e-179	635.2	DNA primase/helicase [Synechococcus phage S-RIP1] gi|459945473|gb|AGG91279.1| DNA primase/helicase [Synechococcus phage S-RIP1]	Viruses	Unclassified_derived_from_Viruses	Unclassified_derived_from_Viruses	Caudovirales	Podoviridae	Unclassified_derived_from_Podoviridae	Synechococcus phage S-RIP1
Assembly-00002-SUB-0.4-ITER-2-EPAB2011_Seq_34	PROKKA_00553	gi|291335380|gb|ADD94994.1|	88.9	45	5	0	1	45	73	117	8.5e-18	96.7	T7-like endonuclease [uncultured phage MedDCM-OCT-S04-C24]	Viruses	Unclassified_derived_from_Viruses	Unclassified_derived_from_Viruses	Unclassified_derived_from_Viruses	Unclassified_derived_from_Viruses	Unclassified_derived_from_Viruses	uncultured phage MedDCM-OCT-S04-C24
Assembly-00002-SUB-0.4-ITER-2-EPAB2011_Seq_34	PROKKA_00554	gi|291335380|gb|ADD94994.1|	93.2	59	4	0	1	59	1	59	8.8e-24	117.1	T7-like endonuclease [uncultured phage MedDCM-OCT-S04-C24]	Viruses	Unclassified_derived_from_Viruses	Unclassified_derived_from_Viruses	Unclassified_derived_from_Viruses	Unclassified_derived_from_Viruses	Unclassified_derived_from_Viruses	uncultured phage MedDCM-OCT-S04-C24
Assembly-00002-SUB-0.4-ITER-2-EPAB2011_Seq_34	PROKKA_00555	gi|472339645|ref|YP_007673178.1|	64.9	57	20	0	7	63	4	60	1.4e-13	83.2	hypothetical protein SWQG_00035 [Synechococcus phage S-RIP2] gi|472342852|ref|YP_007676358.1| hypothetical protein CYZG_00036 [Cyanophage KBS-P-1A] gi|459945524|gb|AGG91329.1| hypothetical protein SWQG_00035 [Synechococcus phage S-RIP2] gi|469520623|gb|AGH57731.1| hypothetical protein CYZG_00036 [Cyanophage KBS-P-1A]	Viruses	Unclassified_derived_from_Viruses	Unclassified_derived_from_Viruses	Caudovirales	Podoviridae	Unclassified_derived_from_Podoviridae	Synechococcus phage S-RIP2
Assembly-00002-SUB-0.4-ITER-2-EPAB2011_Seq_34	PROKKA_00557	gi|291335379|gb|ADD94993.1|	93.3	134	9	0	1	134	1	134	2.5e-66	259.6	T7-like ssDNA binding protein [uncultured phage MedDCM-OCT-S04-C24]	Viruses	Unclassified_derived_from_Viruses	Unclassified_derived_from_Viruses	Unclassified_derived_from_Viruses	Unclassified_derived_from_Viruses	Unclassified_derived_from_Viruses	uncultured phage MedDCM-OCT-S04-C24
Assembly-00002-SUB-0.4-ITER-2-EPAB2011_Seq_34	PROKKA_00558	gi|472342964|ref|YP_007676468.1|	90.6	223	21	0	1	223	556	778	3.8e-111	409.1	RNA polymerase [Synechococcus phage S-RIP1] gi|459945469|gb|AGG91275.1| RNA polymerase [Synechococcus phage S-RIP1]	Viruses	Unclassified_derived_from_Viruses	Unclassified_derived_from_Viruses	Caudovirales	Podoviridae	Unclassified_derived_from_Podoviridae	Synechococcus phage S-RIP1
Assembly-00002-SUB-0.4-ITER-2-EPAB2011_Seq_34	PROKKA_00559	gi|472342964|ref|YP_007676468.1|	87.4	182	23	0	1	182	364	545	3.9e-91	342.4	RNA polymerase [Synechococcus phage S-RIP1] gi|459945469|gb|AGG91275.1| RNA polymerase [Synechococcus phage S-RIP1]	Viruses	Unclassified_derived_from_Viruses	Unclassified_derived_from_Viruses	Caudovirales	Podoviridae	Unclassified_derived_from_Podoviridae	Synechococcus phage S-RIP1
Assembly-00002-SUB-0.4-ITER-2-EPAB2011_Seq_107	PROKKA_00560	gi|723023901|gb|AIX27841.1|	55.5	335	139	5	1	334	1	326	3.3e-106	393.3	DNA primase subunit [Synechococcus phage ACG-2014f]	Viruses	Unclassified_derived_from_Viruses	Unclassified_derived_from_Viruses	Caudovirales	Myoviridae	T4likevirus	Synechococcus phage ACG-2014f
Assembly-00002-SUB-0.4-ITER-2-EPAB2011_Seq_107	PROKKA_00561	gi|326781921|ref|YP_004322323.1|	55.1	89	40	0	8	96	5	93	4.2e-20	105.9	hypothetical protein SSM2_168 [Synechococcus phage S-SM2] gi|310003111|gb|ADO97509.1| hypothetical protein SSM2_168 [Synechococcus phage S-SM2]	Viruses	Unclassified_derived_from_Viruses	Unclassified_derived_from_Viruses	Caudovirales	Myoviridae	Unclassified_derived_from_Myoviridae	Synechococcus phage S-SM2
Assembly-00002-SUB-0.4-ITER-2-EPAB2011_Seq_107	PROKKA_00563	gi|326781919|ref|YP_004322321.1|	57.7	52	22	0	1	52	76	127	2.1e-10	72.4	hypothetical protein SSM2_166 [Synechococcus phage S-SM2] gi|310003109|gb|ADO97507.1| hypothetical protein SSM2_166 [Synechococcus phage S-SM2]	Viruses	Unclassified_derived_from_Viruses	Unclassified_derived_from_Viruses	Caudovirales	Myoviridae	Unclassified_derived_from_Myoviridae	Synechococcus phage S-SM2
Assembly-00002-SUB-0.4-ITER-2-EPAB2012_Seq_120	PROKKA_00564	gi|472343200|ref|YP_007677152.1|	46.5	254	111	8	5	250	775	1011	2.4e-45	190.7	hypothetical protein PRSG_00016 [Prochlorococcus phage P-SSP3] gi|459348648|gb|AGG54570.1| hypothetical protein PRSG_00016 [Prochlorococcus phage P-SSP3]	Viruses	Unclassified_derived_from_Viruses	Unclassified_derived_from_Viruses	Unclassified_derived_from_Viruses	Unclassified_derived_from_Viruses	Unclassified_derived_from_Viruses	Prochlorococcus phage P-SSP3
Assembly-00002-SUB-0.4-ITER-2-EPAB2012_Seq_120	PROKKA_00567	gi|472339618|ref|YP_007673151.1|	75.0	52	13	0	4	55	63	114	1.7e-15	89.4	hypothetical protein SWQG_00005 [Synechococcus phage S-RIP2] gi|472342826|ref|YP_007676332.1| hypothetical protein CYZG_00010 [Cyanophage KBS-P-1A] gi|459945497|gb|AGG91302.1| hypothetical protein SWQG_00005 [Synechococcus phage S-RIP2] gi|469520597|gb|AGH57705.1| hypothetical protein CYZG_00010 [Cyanophage KBS-P-1A]	Viruses	Unclassified_derived_from_Viruses	Unclassified_derived_from_Viruses	Caudovirales	Podoviridae	Unclassified_derived_from_Podoviridae	Synechococcus phage S-RIP2
Assembly-00002-SUB-0.4-ITER-2-EPAB2012_Seq_120	PROKKA_00568	gi|775460343|dbj|BAQ93962.1|	73.1	52	14	0	1	52	1	52	2.2e-12	79.0	hypothetical protein [uncultured Mediterranean phage uvMED]	Viruses	Unclassified_derived_from_Viruses	Unclassified_derived_from_Viruses	Unclassified_derived_from_Viruses	Unclassified_derived_from_Viruses	Unclassified_derived_from_Viruses	uncultured Mediterranean phage uvMED
Assembly-00002-SUB-0.4-ITER-2-EPAB2012_Seq_120	PROKKA_00569	gi|472342944|ref|YP_007676448.1|	89.8	49	5	0	16	64	10	58	3.3e-15	88.6	hypothetical protein SWVG_00014 [Synechococcus phage S-RIP1] gi|459945449|gb|AGG91255.1| hypothetical protein SWVG_00014 [Synechococcus phage S-RIP1]	Viruses	Unclassified_derived_from_Viruses	Unclassified_derived_from_Viruses	Caudovirales	Podoviridae	Unclassified_derived_from_Podoviridae	Synechococcus phage S-RIP1
Assembly-00002-SUB-0.4-ITER-2-EPAB2012_Seq_120	PROKKA_00570	gi|775460405|dbj|BAQ94022.1|	93.3	89	6	0	1	89	28	116	3.5e-39	168.7	hypothetical protein [uncultured Mediterranean phage uvMED]	Viruses	Unclassified_derived_from_Viruses	Unclassified_derived_from_Viruses	Unclassified_derived_from_Viruses	Unclassified_derived_from_Viruses	Unclassified_derived_from_Viruses	uncultured Mediterranean phage uvMED
Assembly-00002-SUB-0.4-ITER-2-EPAB2012_Seq_120	PROKKA_00571	gi|775460404|dbj|BAQ94021.1|	84.5	103	16	0	1	103	1	103	5.4e-46	191.8	hypothetical protein [uncultured Mediterranean phage uvMED]	Viruses	Unclassified_derived_from_Viruses	Unclassified_derived_from_Viruses	Unclassified_derived_from_Viruses	Unclassified_derived_from_Viruses	Unclassified_derived_from_Viruses	uncultured Mediterranean phage uvMED
Assembly-00002-SUB-0.4-ITER-2-ESG2011_Seq_24	PROKKA_00572	gi|297172592|gb|ADI23561.1|	59.9	372	147	2	1	372	100	469	3.5e-125	456.4	bacteriophage tail assembly protein [uncultured nuHF2 cluster bacterium HF0770_42C12]	Bacteria	Unclassified_derived_from_Bacteria	Unclassified_derived_from_Bacteria	Unclassified_derived_from_Bacteria	Unclassified_derived_from_Bacteria	Unclassified_derived_from_Bacteria	uncultured nuHF2 cluster bacterium HF0770_42C12
Assembly-00002-SUB-0.4-ITER-2-ESG2011_Seq_24	PROKKA_00573	gi|644491860|ref|WP_025324496.1|	55.6	63	28	0	2	64	522	584	1.4e-10	73.6	hypothetical protein [Deferrisoma camini]	Bacteria	Proteobacteria	Deltaproteobacteria	Unclassified_derived_from_Deltaproteobacteria	Unclassified_derived_from_Deltaproteobacteria	Deferrisoma	Deferrisoma camini
Assembly-00002-SUB-0.4-ITER-2-ESG2011_Seq_24	PROKKA_00574	gi|787064180|dbj|BAR35086.1|	47.8	205	96	1	1	194	1	205	5.6e-42	179.1	hypothetical protein [uncultured Mediterranean phage uvMED]	Viruses	Unclassified_derived_from_Viruses	Unclassified_derived_from_Viruses	Unclassified_derived_from_Viruses	Unclassified_derived_from_Viruses	Unclassified_derived_from_Viruses	uncultured Mediterranean phage uvMED
Assembly-00002-SUB-0.4-ITER-2-ESG2011_Seq_24	PROKKA_00576	gi|787064181|dbj|BAR35087.1|	48.8	371	188	2	1	370	123	492	4.9e-103	382.9	phage portal protein [uncultured Mediterranean phage uvMED]	Viruses	Unclassified_derived_from_Viruses	Unclassified_derived_from_Viruses	Unclassified_derived_from_Viruses	Unclassified_derived_from_Viruses	Unclassified_derived_from_Viruses	uncultured Mediterranean phage uvMED
Assembly-00002-SUB-0.4-ITER-2-ESG2011_Seq_24	PROKKA_00577	gi|739059584|ref|WP_036931068.1|	72.1	61	17	0	3	63	12	72	4.3e-17	95.1	hypothetical protein, partial [Proteobacteria bacterium JGI 0000113-P07]	Bacteria	Proteobacteria	Unclassified_derived_from_Proteobacteria	Unclassified_derived_from_Proteobacteria	Unclassified_derived_from_Proteobacteria	Unclassified_derived_from_Proteobacteria	Proteobacteria bacterium JGI 0000113-P07
Assembly-00002-SUB-0.4-ITER-2-ESG2011_Seq_24	PROKKA_00578	gi|787063921|dbj|BAR34865.1|	42.7	485	231	14	1	455	203	670	4.6e-87	330.1	phage major capsid protein [uncultured Mediterranean phage uvMED]	Viruses	Unclassified_derived_from_Viruses	Unclassified_derived_from_Viruses	Unclassified_derived_from_Viruses	Unclassified_derived_from_Viruses	Unclassified_derived_from_Viruses	uncultured Mediterranean phage uvMED
Assembly-00002-SUB-0.4-ITER-2-ESG2012b_Seq_11	PROKKA_00580	gi|787061359|dbj|BAR32688.1|	81.4	70	13	0	1	70	10	79	4.6e-28	132.1	N-acetyltransferase-like protein [uncultured Mediterranean phage uvMED]	Viruses	Unclassified_derived_from_Viruses	Unclassified_derived_from_Viruses	Unclassified_derived_from_Viruses	Unclassified_derived_from_Viruses	Unclassified_derived_from_Viruses	uncultured Mediterranean phage uvMED
Assembly-00002-SUB-0.4-ITER-2-ESG2012b_Seq_11	PROKKA_00581	gi|291335885|gb|ADD95480.1|	86.7	278	37	0	1	278	602	879	1.0e-137	497.7	T7-like tail tubular protein B [uncultured phage MedDCM-OCT-S08-C41]	Viruses	Unclassified_derived_from_Viruses	Unclassified_derived_from_Viruses	Unclassified_derived_from_Viruses	Unclassified_derived_from_Viruses	Unclassified_derived_from_Viruses	uncultured phage MedDCM-OCT-S08-C41
Assembly-00002-SUB-0.4-ITER-2-ESG2012b_Seq_11	PROKKA_00582	gi|291335885|gb|ADD95480.1|	89.1	366	38	1	1	366	23	386	3.7e-191	675.6	T7-like tail tubular protein B [uncultured phage MedDCM-OCT-S08-C41]	Viruses	Unclassified_derived_from_Viruses	Unclassified_derived_from_Viruses	Unclassified_derived_from_Viruses	Unclassified_derived_from_Viruses	Unclassified_derived_from_Viruses	uncultured phage MedDCM-OCT-S08-C41
Assembly-00002-SUB-0.4-ITER-2-ESG2012b_Seq_11	PROKKA_00583	gi|291335886|gb|ADD95481.1|	90.8	142	13	0	1	142	1	142	1.3e-69	270.8	T7-like tail tubular protein A [uncultured phage MedDCM-OCT-S08-C41]	Viruses	Unclassified_derived_from_Viruses	Unclassified_derived_from_Viruses	Unclassified_derived_from_Viruses	Unclassified_derived_from_Viruses	Unclassified_derived_from_Viruses	uncultured phage MedDCM-OCT-S08-C41
Assembly-00002-SUB-0.4-ITER-2-ESG2012b_Seq_11	PROKKA_00584	gi|291335887|gb|ADD95482.1|	95.4	324	15	0	1	324	16	339	7.9e-174	617.8	T7-like capsid protein [uncultured phage MedDCM-OCT-S08-C41]	Viruses	Unclassified_derived_from_Viruses	Unclassified_derived_from_Viruses	Unclassified_derived_from_Viruses	Unclassified_derived_from_Viruses	Unclassified_derived_from_Viruses	uncultured phage MedDCM-OCT-S08-C41
Assembly-00002-SUB-0.4-ITER-3-EBur_Rasa2012_Seq_129	PROKKA_00601	gi|738432676|ref|WP_036383980.1|	52.3	88	41	1	1	87	1	88	4.6e-18	98.6	hypothetical protein [Muricauda sp. MAR_2010_75]	Bacteria	Bacteroidetes	Flavobacteriia	Flavobacteriales	Flavobacteriaceae	Muricauda	Muricauda sp. MAR_2010_75
Assembly-00002-SUB-0.4-ITER-3-EBur_Rasa2012_Seq_176	PROKKA_00609	gi|769160485|ref|WP_044934201.1|	52.3	197	80	4	387	580	155	340	8.9e-43	183.3	hypothetical protein [Acidobacterium sp. PMMR2]	Bacteria	Acidobacteria	Acidobacteriia	Acidobacteriales	Acidobacteriaceae	Acidobacterium	Acidobacterium sp. PMMR2
Assembly-00002-SUB-0.4-ITER-3-EFarol2011_Seq_35	PROKKA_00610	gi|526178720|ref|YP_008242299.1|	67.6	71	22	1	1	71	238	307	1.9e-19	102.8	metallophosphoesterase [Cellulophaga phage phi14:2] gi|514342720|gb|AGO48964.1| metallophosphoesterase [Cellulophaga phage phi14:2]	Viruses	Unclassified_derived_from_Viruses	Unclassified_derived_from_Viruses	Caudovirales	Podoviridae	Unclassified_derived_from_Podoviridae	Cellulophaga phage phi14:2
Assembly-00002-SUB-0.4-ITER-3-EFarol2011_Seq_35	PROKKA_00612	gi|775459250|dbj|BAQ92984.1|	61.4	57	22	0	2	58	3	59	1.0e-10	73.9	conserved domain protein [uncultured Mediterranean phage uvMED]	Viruses	Unclassified_derived_from_Viruses	Unclassified_derived_from_Viruses	Unclassified_derived_from_Viruses	Unclassified_derived_from_Viruses	Unclassified_derived_from_Viruses	uncultured Mediterranean phage uvMED
Assembly-00002-SUB-0.4-ITER-3-EFarol2011_Seq_35	PROKKA_00617	gi|783175137|ref|WP_045688682.1|	40.2	122	69	1	5	126	8	125	1.0e-18	101.3	hypothetical protein [Hymenobacter sp. AT01-02]	Bacteria	Bacteroidetes	Cytophagia	Cytophagales	Cytophagaceae	Hymenobacter	Hymenobacter sp. AT01-02
Assembly-00002-SUB-0.4-ITER-3-EFarol2011_Seq_35	PROKKA_00621	gi|736847363|ref|WP_034847708.1|	46.8	77	37	1	38	114	47	119	8.5e-09	68.2	nuclease [[Clostridium] josui]	Bacteria	Firmicutes	Clostridia	Clostridiales	Ruminococcaceae	Ruminiclostridium	[Clostridium] josui
Assembly-00002-SUB-0.4-ITER-3-EFarol2011_Seq_35	PROKKA_00625	gi|655439363|ref|WP_028823989.1|	45.8	120	62	2	1	117	16	135	3.0e-22	112.8	hypothetical protein [Proteobacteria bacterium JGI 0000113-P07]	Bacteria	Proteobacteria	Unclassified_derived_from_Proteobacteria	Unclassified_derived_from_Proteobacteria	Unclassified_derived_from_Proteobacteria	Unclassified_derived_from_Proteobacteria	Proteobacteria bacterium JGI 0000113-P07
Assembly-00002-SUB-0.4-ITER-3-EFarol2011_Seq_124	PROKKA_00626	gi|775457436|dbj|BAQ91333.1|	73.2	112	30	0	1	112	1	112	1.1e-40	174.1	putative phage tail assembly chaperone [uncultured Mediterranean phage uvMED] gi|775457494|dbj|BAQ91385.1| putative phage tail assembly chaperone [uncultured Mediterranean phage uvMED] gi|775457567|dbj|BAQ91454.1| putative phage tail assembly chaperone [uncultured Mediterranean phage uvMED] gi|775457660|dbj|BAQ91542.1| putative phage tail assembly chaperone [uncultured Mediterranean phage uvMED]	Viruses	Unclassified_derived_from_Viruses	Unclassified_derived_from_Viruses	Unclassified_derived_from_Viruses	Unclassified_derived_from_Viruses	Unclassified_derived_from_Viruses	uncultured Mediterranean phage uvMED
Assembly-00002-SUB-0.4-ITER-3-EFarol2011_Seq_124	PROKKA_00627	gi|775457082|dbj|BAQ91018.1|	85.2	128	19	0	1	128	1	128	2.2e-55	223.0	phage major tail protein 2 [uncultured Mediterranean phage uvMED]	Viruses	Unclassified_derived_from_Viruses	Unclassified_derived_from_Viruses	Unclassified_derived_from_Viruses	Unclassified_derived_from_Viruses	Unclassified_derived_from_Viruses	uncultured Mediterranean phage uvMED
Assembly-00002-SUB-0.4-ITER-3-EFarol2011_Seq_124	PROKKA_00628	gi|787060969|dbj|BAR32353.1|	87.9	66	8	0	1	66	1	66	7.3e-26	124.0	hypothetical protein [uncultured Mediterranean phage uvMED]	Viruses	Unclassified_derived_from_Viruses	Unclassified_derived_from_Viruses	Unclassified_derived_from_Viruses	Unclassified_derived_from_Viruses	Unclassified_derived_from_Viruses	uncultured Mediterranean phage uvMED
Assembly-00002-SUB-0.4-ITER-3-EFarol2011_Seq_124	PROKKA_00629	gi|787055785|dbj|BAR28130.1|	94.5	145	8	0	1	145	1	145	6.9e-69	268.1	putative mu-like protein [uncultured Mediterranean phage uvMED]	Viruses	Unclassified_derived_from_Viruses	Unclassified_derived_from_Viruses	Unclassified_derived_from_Viruses	Unclassified_derived_from_Viruses	Unclassified_derived_from_Viruses	uncultured Mediterranean phage uvMED
Assembly-00002-SUB-0.4-ITER-3-EFarol2011_Seq_124	PROKKA_00630	gi|775457484|dbj|BAQ91381.1|	69.8	43	13	0	1	43	114	156	1.8e-07	62.4	Phage virion morphogenesis family protein [uncultured Mediterranean phage uvMED] gi|775457546|dbj|BAQ91437.1| Phage virion morphogenesis family protein [uncultured Mediterranean phage uvMED] gi|775457562|dbj|BAQ91449.1| Phage virion morphogenesis family protein [uncultured Mediterranean phage uvMED] gi|775457655|dbj|BAQ91537.1| Phage virion morphogenesis family protein [uncultured Mediterranean p…	Viruses	Unclassified_derived_from_Viruses	Unclassified_derived_from_Viruses	Unclassified_derived_from_Viruses	Unclassified_derived_from_Viruses	Unclassified_derived_from_Viruses	uncultured Mediterranean phage uvMED
Assembly-00002-SUB-0.4-ITER-3-EPAB2011_Seq_130	PROKKA_00631	gi|787064710|dbj|BAR35542.1|	65.4	107	36	1	1	106	1	107	1.2e-33	150.6	hypothetical protein [uncultured Mediterranean phage uvMED]	Viruses	Unclassified_derived_from_Viruses	Unclassified_derived_from_Viruses	Unclassified_derived_from_Viruses	Unclassified_derived_from_Viruses	Unclassified_derived_from_Viruses	uncultured Mediterranean phage uvMED
Assembly-00002-SUB-0.4-ITER-3-EPAB2011_Seq_130	PROKKA_00632	gi|787062739|dbj|BAR33851.1|	63.7	300	105	4	9	306	9	306	5.5e-100	372.5	hypothetical protein [uncultured Mediterranean phage uvMED]	Viruses	Unclassified_derived_from_Viruses	Unclassified_derived_from_Viruses	Unclassified_derived_from_Viruses	Unclassified_derived_from_Viruses	Unclassified_derived_from_Viruses	uncultured Mediterranean phage uvMED
Assembly-00002-SUB-0.4-ITER-3-EPAB2011_Seq_130	PROKKA_00633	gi|787063866|dbj|BAR34818.1|	41.4	140	52	5	1	115	63	197	9.8e-18	97.8	hypothetical protein [uncultured Mediterranean phage uvMED]	Viruses	Unclassified_derived_from_Viruses	Unclassified_derived_from_Viruses	Unclassified_derived_from_Viruses	Unclassified_derived_from_Viruses	Unclassified_derived_from_Viruses	uncultured Mediterranean phage uvMED
Assembly-00002-SUB-0.4-ITER-3-EPAB2011_Seq_130	PROKKA_00634	gi|787061588|dbj|BAR32876.1|	63.4	290	106	0	4	293	5	294	3.6e-96	359.8	Mu-like prophage protein (COG3941) [uncultured Mediterranean phage uvMED]	Viruses	Unclassified_derived_from_Viruses	Unclassified_derived_from_Viruses	Unclassified_derived_from_Viruses	Unclassified_derived_from_Viruses	Unclassified_derived_from_Viruses	uncultured Mediterranean phage uvMED
Assembly-00002-SUB-0.4-ITER-3-EPAB2011_Seq_130	PROKKA_00635	gi|787060967|dbj|BAR32351.1|	96.4	112	4	0	1	112	1	112	6.2e-53	215.3	putative phage tail assembly chaperone [uncultured Mediterranean phage uvMED]	Viruses	Unclassified_derived_from_Viruses	Unclassified_derived_from_Viruses	Unclassified_derived_from_Viruses	Unclassified_derived_from_Viruses	Unclassified_derived_from_Viruses	uncultured Mediterranean phage uvMED
Assembly-00002-SUB-0.4-ITER-3-EPAB2012_Seq_19	PROKKA_00636	gi|472339622|ref|YP_007673155.1|	71.4	161	45	1	1	161	618	777	7.0e-55	221.9	hypothetical protein SWQG_00009 [Synechococcus phage S-RIP2] gi|472342822|ref|YP_007676328.1| hypothetical protein CYZG_00006 [Cyanophage KBS-P-1A] gi|459945501|gb|AGG91306.1| hypothetical protein SWQG_00009 [Synechococcus phage S-RIP2] gi|469520593|gb|AGH57701.1| hypothetical protein CYZG_00006 [Cyanophage KBS-P-1A]	Viruses	Unclassified_derived_from_Viruses	Unclassified_derived_from_Viruses	Caudovirales	Podoviridae	Unclassified_derived_from_Podoviridae	Synechococcus phage S-RIP2
Assembly-00002-SUB-0.4-ITER-3-EPAB2012_Seq_19	PROKKA_00637	gi|291335603|gb|ADD95212.1|	78.6	276	59	0	1	276	287	562	2.0e-128	466.8	hypothetical protein [uncultured phage MedDCM-OCT-S04-C650]	Viruses	Unclassified_derived_from_Viruses	Unclassified_derived_from_Viruses	Unclassified_derived_from_Viruses	Unclassified_derived_from_Viruses	Unclassified_derived_from_Viruses	uncultured phage MedDCM-OCT-S04-C650
Assembly-00002-SUB-0.4-ITER-3-EPAB2012_Seq_19	PROKKA_00638	gi|291335603|gb|ADD95212.1|	89.3	131	14	0	1	131	1	131	1.9e-63	250.0	hypothetical protein [uncultured phage MedDCM-OCT-S04-C650]	Viruses	Unclassified_derived_from_Viruses	Unclassified_derived_from_Viruses	Unclassified_derived_from_Viruses	Unclassified_derived_from_Viruses	Unclassified_derived_from_Viruses	uncultured phage MedDCM-OCT-S04-C650
Assembly-00002-SUB-0.4-ITER-3-EPAB2012_Seq_19	PROKKA_00639	gi|472342938|ref|YP_007676442.1|	61.1	329	128	0	1	329	731	1059	2.3e-115	423.7	hypothetical protein SWVG_00008 [Synechococcus phage S-RIP1] gi|459945443|gb|AGG91249.1| hypothetical protein SWVG_00008 [Synechococcus phage S-RIP1]	Viruses	Unclassified_derived_from_Viruses	Unclassified_derived_from_Viruses	Caudovirales	Podoviridae	Unclassified_derived_from_Podoviridae	Synechococcus phage S-RIP1
Assembly-00002-SUB-0.4-ITER-3-EPAB2012_Seq_19	PROKKA_00640	gi|472342938|ref|YP_007676442.1|	71.8	277	77	1	1	277	444	719	9.9e-117	427.9	hypothetical protein SWVG_00008 [Synechococcus phage S-RIP1] gi|459945443|gb|AGG91249.1| hypothetical protein SWVG_00008 [Synechococcus phage S-RIP1]	Viruses	Unclassified_derived_from_Viruses	Unclassified_derived_from_Viruses	Caudovirales	Podoviridae	Unclassified_derived_from_Podoviridae	Synechococcus phage S-RIP1
Assembly-00002-SUB-0.4-ITER-3-EPAB2012_Seq_19	PROKKA_00641	gi|472342938|ref|YP_007676442.1|	76.8	185	42	1	1	185	241	424	6.9e-74	285.0	hypothetical protein SWVG_00008 [Synechococcus phage S-RIP1] gi|459945443|gb|AGG91249.1| hypothetical protein SWVG_00008 [Synechococcus phage S-RIP1]	Viruses	Unclassified_derived_from_Viruses	Unclassified_derived_from_Viruses	Caudovirales	Podoviridae	Unclassified_derived_from_Podoviridae	Synechococcus phage S-RIP1
Assembly-00002-SUB-0.4-ITER-3-EPAB2012_Seq_19	PROKKA_00642	gi|472342938|ref|YP_007676442.1|	64.3	140	50	0	1	140	78	217	3.8e-48	199.1	hypothetical protein SWVG_00008 [Synechococcus phage S-RIP1] gi|459945443|gb|AGG91249.1| hypothetical protein SWVG_00008 [Synechococcus phage S-RIP1]	Viruses	Unclassified_derived_from_Viruses	Unclassified_derived_from_Viruses	Caudovirales	Podoviridae	Unclassified_derived_from_Podoviridae	Synechococcus phage S-RIP1
Assembly-00002-SUB-0.4-ITER-3-EPAB2012_Seq_19	PROKKA_00643	gi|472342937|ref|YP_007676441.1|	42.3	267	123	6	1	245	1	258	2.2e-43	184.5	hypothetical protein SWVG_00007 [Synechococcus phage S-RIP1] gi|459945442|gb|AGG91248.1| hypothetical protein SWVG_00007 [Synechococcus phage S-RIP1]	Viruses	Unclassified_derived_from_Viruses	Unclassified_derived_from_Viruses	Caudovirales	Podoviridae	Unclassified_derived_from_Podoviridae	Synechococcus phage S-RIP1
Assembly-00002-SUB-0.4-ITER-3-EPAB2012_Seq_19	PROKKA_00644	gi|712915452|ref|YP_009103195.1|	59.5	126	42	1	424	540	861	986	4.9e-35	157.5	hypothetical protein S-CBP1_0035 [Synechococcus phage S-CBP1] gi|485725048|gb|AGK86540.1| hypothetical protein S-CBP1_0035 [Synechococcus phage S-CBP1]	Viruses	Unclassified_derived_from_Viruses	Unclassified_derived_from_Viruses	Caudovirales	Podoviridae	Unclassified_derived_from_Podoviridae	Synechococcus phage S-CBP1
Assembly-00002-SUB-0.4-ITER-3-EPNorte_Seq_24	PROKKA_00645	gi|472339663|ref|YP_007673196.1|	93.5	77	5	0	3	79	2	78	7.0e-34	151.0	hypothetical protein SWQG_00053 [Synechococcus phage S-RIP2] gi|472342833|ref|YP_007676339.1| hypothetical protein CYZG_00017 [Cyanophage KBS-P-1A] gi|459945542|gb|AGG91347.1| hypothetical protein SWQG_00053 [Synechococcus phage S-RIP2] gi|469520604|gb|AGH57712.1| hypothetical protein CYZG_00017 [Cyanophage KBS-P-1A]	Viruses	Unclassified_derived_from_Viruses	Unclassified_derived_from_Viruses	Caudovirales	Podoviridae	Unclassified_derived_from_Podoviridae	Synechococcus phage S-RIP2
Assembly-00002-SUB-0.4-ITER-3-EPNorte_Seq_24	PROKKA_00646	gi|787052645|dbj|BAR25506.1|	64.9	57	20	0	25	81	15	71	1.2e-12	80.5	hypothetical protein [uncultured Mediterranean phage uvMED]	Viruses	Unclassified_derived_from_Viruses	Unclassified_derived_from_Viruses	Unclassified_derived_from_Viruses	Unclassified_derived_from_Viruses	Unclassified_derived_from_Viruses	uncultured Mediterranean phage uvMED
Assembly-00002-SUB-0.4-ITER-3-EPNorte_Seq_24	PROKKA_00647	gi|775460401|dbj|BAQ94018.1|	56.4	195	74	3	3	186	19	213	3.3e-47	196.4	hypothetical protein [uncultured Mediterranean phage uvMED]	Viruses	Unclassified_derived_from_Viruses	Unclassified_derived_from_Viruses	Unclassified_derived_from_Viruses	Unclassified_derived_from_Viruses	Unclassified_derived_from_Viruses	uncultured Mediterranean phage uvMED
Assembly-00002-SUB-0.4-ITER-3-EPNorte_Seq_24	PROKKA_00650	gi|472339659|ref|YP_007673192.1|	90.7	75	7	0	1	75	1	75	1.3e-31	143.3	DNA maturase beta subunit [Synechococcus phage S-RIP2] gi|472342837|ref|YP_007676343.1| DNA maturase beta subunit [Cyanophage KBS-P-1A] gi|459945538|gb|AGG91343.1| DNA maturase beta subunit [Synechococcus phage S-RIP2] gi|469520608|gb|AGH57716.1| DNA maturase beta subunit [Cyanophage KBS-P-1A]	Viruses	Unclassified_derived_from_Viruses	Unclassified_derived_from_Viruses	Caudovirales	Podoviridae	Unclassified_derived_from_Podoviridae	Synechococcus phage S-RIP2
Assembly-00002-SUB-0.4-ITER-3-EPNorte_Seq_24	PROKKA_00651	gi|775460336|dbj|BAQ93955.1|	84.2	38	6	0	25	62	126	163	6.4e-08	64.3	terminase large subunit [uncultured Mediterranean phage uvMED]	Viruses	Unclassified_derived_from_Viruses	Unclassified_derived_from_Viruses	Unclassified_derived_from_Viruses	Unclassified_derived_from_Viruses	Unclassified_derived_from_Viruses	uncultured Mediterranean phage uvMED
Assembly-00002-SUB-0.4-ITER-3-EPNorte_Seq_24	PROKKA_00652	gi|472339659|ref|YP_007673192.1|	78.9	412	87	0	2	413	165	576	4.6e-195	688.7	DNA maturase beta subunit [Synechococcus phage S-RIP2] gi|472342837|ref|YP_007676343.1| DNA maturase beta subunit [Cyanophage KBS-P-1A] gi|459945538|gb|AGG91343.1| DNA maturase beta subunit [Synechococcus phage S-RIP2] gi|469520608|gb|AGH57716.1| DNA maturase beta subunit [Cyanophage KBS-P-1A]	Viruses	Unclassified_derived_from_Viruses	Unclassified_derived_from_Viruses	Caudovirales	Podoviridae	Unclassified_derived_from_Podoviridae	Synechococcus phage S-RIP2
Assembly-00002-SUB-0.4-ITER-3-EPNorte_Seq_24	PROKKA_00653	gi|775460335|dbj|BAQ93954.1|	82.0	206	37	0	3	208	18	223	1.2e-93	350.9	alternative thymidylate synthase [uncultured Mediterranean phage uvMED]	Viruses	Unclassified_derived_from_Viruses	Unclassified_derived_from_Viruses	Unclassified_derived_from_Viruses	Unclassified_derived_from_Viruses	Unclassified_derived_from_Viruses	uncultured Mediterranean phage uvMED
Assembly-00002-SUB-0.4-ITER-4-EBur_Rasa2012_Seq_78	PROKKA_00657	gi|505930854|ref|WP_015721174.1|	50.5	319	156	2	1	318	1	318	4.4e-84	319.7	integrase [Geobacter sp. M18] gi|320126768|gb|ADW14328.1| integrase family protein [Geobacter sp. M18]	Bacteria	Proteobacteria	Deltaproteobacteria	Desulfuromonadales	Geobacteraceae	Geobacter	Geobacter sp. M18
Assembly-00002-SUB-0.4-ITER-4-EBur_Rasa2012_Seq_78	PROKKA_00658	gi|655450360|ref|WP_028833827.1|	83.0	47	8	0	1	47	321	367	1.7e-13	82.8	integrase [Proteobacteria bacterium JGI 0001002-H11]	Bacteria	Proteobacteria	Unclassified_derived_from_Proteobacteria	Unclassified_derived_from_Proteobacteria	Unclassified_derived_from_Proteobacteria	Unclassified_derived_from_Proteobacteria	Proteobacteria bacterium JGI 0001002-H11
Assembly-00002-SUB-0.4-ITER-4-EBur_Rasa2012_Seq_117	PROKKA_00664	gi|752748104|ref|WP_041395222.1|	52.2	157	75	0	1	157	1	157	2.1e-42	180.3	hypothetical protein [Photobacterium profundum]	Bacteria	Proteobacteria	Gammaproteobacteria	Vibrionales	Vibrionaceae	Photobacterium	Photobacterium profundum
Assembly-00002-SUB-0.4-ITER-4-EPAB2011_Seq_20	PROKKA_00675	gi|557698671|ref|WP_023438891.1|	40.6	155	79	5	1	151	53	198	1.8e-20	107.5	DNA methylase N-4/N-6 [Clostridium tetani] gi|557606023|ref|YP_008774134.1| DNA methylase N-4/N-6 [Clostridium tetani 12124569] gi|557256724|emb|CDI50097.1| DNA methylase N-4/N-6 [Clostridium tetani 12124569]	Bacteria	Firmicutes	Clostridia	Clostridiales	Clostridiaceae	Clostridium	Clostridium tetani
Assembly-00002-SUB-0.4-ITER-4-EPAB2011_Seq_20	PROKKA_00676	gi|754619935|ref|WP_042008302.1|	48.0	98	51	0	9	106	12	109	8.8e-21	107.8	hypothetical protein [Capnocytophaga canimorsus] gi|749383322|emb|CEN53482.1| conserved hypothetical protein [Capnocytophaga canimorsus]	Bacteria	Bacteroidetes	Flavobacteriia	Flavobacteriales	Flavobacteriaceae	Capnocytophaga	Capnocytophaga canimorsus
Assembly-00002-SUB-0.4-ITER-4-EPAB2011_Seq_20	PROKKA_00677	gi|655440284|ref|WP_028824865.1|	44.9	185	98	3	1	182	202	385	4.3e-39	169.5	hypothetical protein [Proteobacteria bacterium JGI 0000113-P07]	Bacteria	Proteobacteria	Unclassified_derived_from_Proteobacteria	Unclassified_derived_from_Proteobacteria	Unclassified_derived_from_Proteobacteria	Unclassified_derived_from_Proteobacteria	Proteobacteria bacterium JGI 0000113-P07
Assembly-00002-SUB-0.4-ITER-4-EPAB2011_Seq_121	PROKKA_00685	gi|775457071|dbj|BAQ91007.1|	93.8	65	4	0	1	65	88	152	6.2e-28	131.0	portal protein [uncultured Mediterranean phage uvMED]	Viruses	Unclassified_derived_from_Viruses	Unclassified_derived_from_Viruses	Unclassified_derived_from_Viruses	Unclassified_derived_from_Viruses	Unclassified_derived_from_Viruses	uncultured Mediterranean phage uvMED
Assembly-00002-SUB-0.4-ITER-4-EPAB2011_Seq_121	PROKKA_00686	gi|787045382|dbj|BAR19929.1|	90.5	179	17	0	1	179	291	469	2.9e-85	322.8	portal protein [uncultured Mediterranean phage uvMED]	Viruses	Unclassified_derived_from_Viruses	Unclassified_derived_from_Viruses	Unclassified_derived_from_Viruses	Unclassified_derived_from_Viruses	Unclassified_derived_from_Viruses	uncultured Mediterranean phage uvMED
Assembly-00002-SUB-0.4-ITER-4-EPAB2011_Seq_121	PROKKA_00687	gi|787067953|dbj|BAR38313.1|	78.7	469	100	0	1	469	1	469	4.0e-214	752.3	hypothetical protein [uncultured Mediterranean phage uvMED]	Viruses	Unclassified_derived_from_Viruses	Unclassified_derived_from_Viruses	Unclassified_derived_from_Viruses	Unclassified_derived_from_Viruses	Unclassified_derived_from_Viruses	uncultured Mediterranean phage uvMED
Assembly-00002-SUB-0.4-ITER-4-EPAB2011_Seq_121	PROKKA_00688	gi|787067953|dbj|BAR38313.1|	66.7	111	33	1	1	111	496	602	3.4e-36	159.1	hypothetical protein [uncultured Mediterranean phage uvMED]	Viruses	Unclassified_derived_from_Viruses	Unclassified_derived_from_Viruses	Unclassified_derived_from_Viruses	Unclassified_derived_from_Viruses	Unclassified_derived_from_Viruses	uncultured Mediterranean phage uvMED
Assembly-00002-SUB-0.4-ITER-4-EPAB2011_Seq_121	PROKKA_00689	gi|787067952|dbj|BAR38312.1|	82.8	58	10	0	2	59	3	60	3.5e-19	101.7	hypothetical protein [uncultured Mediterranean phage uvMED]	Viruses	Unclassified_derived_from_Viruses	Unclassified_derived_from_Viruses	Unclassified_derived_from_Viruses	Unclassified_derived_from_Viruses	Unclassified_derived_from_Viruses	uncultured Mediterranean phage uvMED
Assembly-00002-SUB-0.4-ITER-4-EPNorte_Seq_14	PROKKA_00691	gi|655440234|ref|WP_028824817.1|	82.4	289	50	1	1	288	1	289	1.5e-131	477.2	hypothetical protein [Proteobacteria bacterium JGI 0000113-P07]	Bacteria	Proteobacteria	Unclassified_derived_from_Proteobacteria	Unclassified_derived_from_Proteobacteria	Unclassified_derived_from_Proteobacteria	Unclassified_derived_from_Proteobacteria	Proteobacteria bacterium JGI 0000113-P07
Assembly-00002-SUB-0.4-ITER-4-EPNorte_Seq_14	PROKKA_00693	gi|526244982|ref|YP_008320309.1|	81.3	267	49	1	1	267	3	268	3.3e-118	433.0	putative coat protein [Puniceispirillum phage HMO-2011] gi|320042942|gb|ADW08423.1| putative coat protein [Puniceispirillum phage HMO-2011]	Viruses	Unclassified_derived_from_Viruses	Unclassified_derived_from_Viruses	Caudovirales	Podoviridae	Unclassified_derived_from_Podoviridae	Puniceispirillum phage HMO-2011
Assembly-00002-SUB-0.4-ITER-4-EPNorte_Seq_14	PROKKA_00694	gi|526244980|ref|YP_008320307.1|	73.7	236	61	1	1	236	1	235	1.5e-97	364.0	hypothetical protein phage1322_45 [Puniceispirillum phage HMO-2011] gi|320042940|gb|ADW08421.1| hypothetical protein phage1322_45 [Puniceispirillum phage HMO-2011]	Viruses	Unclassified_derived_from_Viruses	Unclassified_derived_from_Viruses	Caudovirales	Podoviridae	Unclassified_derived_from_Podoviridae	Puniceispirillum phage HMO-2011
Assembly-00002-SUB-0.4-ITER-4-EPNorte_Seq_14	PROKKA_00695	gi|526244979|ref|YP_008320306.1|	81.3	502	92	2	1	500	1	502	2.7e-242	845.9	hypothetical protein phage1322_44 [Puniceispirillum phage HMO-2011] gi|320042959|gb|ADW08440.1| hypothetical protein phage1322_44 [Puniceispirillum phage HMO-2011]	Viruses	Unclassified_derived_from_Viruses	Unclassified_derived_from_Viruses	Caudovirales	Podoviridae	Unclassified_derived_from_Podoviridae	Puniceispirillum phage HMO-2011
Assembly-00002-SUB-0.4-ITER-4-EPNorte_Seq_14	PROKKA_00696	gi|526244978|ref|YP_008320305.1|	74.3	113	29	0	1	113	1	113	6.2e-39	168.3	hypothetical protein phage1322_43 [Puniceispirillum phage HMO-2011] gi|320042958|gb|ADW08439.1| hypothetical protein phage1322_43 [Puniceispirillum phage HMO-2011]	Viruses	Unclassified_derived_from_Viruses	Unclassified_derived_from_Viruses	Caudovirales	Podoviridae	Unclassified_derived_from_Podoviridae	Puniceispirillum phage HMO-2011
Assembly-00002-SUB-0.4-ITER-4-EPNorte_Seq_14	PROKKA_00697	gi|526244978|ref|YP_008320305.1|	51.5	431	120	11	9	432	193	541	1.1e-88	335.5	hypothetical protein phage1322_43 [Puniceispirillum phage HMO-2011] gi|320042958|gb|ADW08439.1| hypothetical protein phage1322_43 [Puniceispirillum phage HMO-2011]	Viruses	Unclassified_derived_from_Viruses	Unclassified_derived_from_Viruses	Caudovirales	Podoviridae	Unclassified_derived_from_Podoviridae	Puniceispirillum phage HMO-2011
Assembly-00002-SUB-0.4-ITER-4-EPNorte_Seq_14	PROKKA_00698	gi|787063813|dbj|BAR34772.1|	60.5	114	40	1	1	114	1	109	3.9e-27	129.0	c1q globular head like domain containing protein [uncultured Mediterranean phage uvMED]	Viruses	Unclassified_derived_from_Viruses	Unclassified_derived_from_Viruses	Unclassified_derived_from_Viruses	Unclassified_derived_from_Viruses	Unclassified_derived_from_Viruses	uncultured Mediterranean phage uvMED
Assembly-00002-SUB-0.4-ITER-4-EPNorte_Seq_14	PROKKA_00699	gi|526244976|ref|YP_008320303.1|	75.7	148	35	1	4	151	3	149	7.2e-53	214.9	phage tail collar domain protein [Puniceispirillum phage HMO-2011] gi|320042938|gb|ADW08419.1| phage tail collar domain protein [Puniceispirillum phage HMO-2011]	Viruses	Unclassified_derived_from_Viruses	Unclassified_derived_from_Viruses	Caudovirales	Podoviridae	Unclassified_derived_from_Podoviridae	Puniceispirillum phage HMO-2011
Assembly-00002-SUB-0.4-ITER-4-EPNorte_Seq_14	PROKKA_00700	gi|526244975|ref|YP_008320302.1|	48.3	89	42	3	1	88	1	86	4.1e-09	68.9	putative tail fiber protein [Puniceispirillum phage HMO-2011] gi|320042937|gb|ADW08418.1| putative tail fiber protein [Puniceispirillum phage HMO-2011]	Viruses	Unclassified_derived_from_Viruses	Unclassified_derived_from_Viruses	Caudovirales	Podoviridae	Unclassified_derived_from_Podoviridae	Puniceispirillum phage HMO-2011
Assembly-00002-SUB-0.4-ITER-4-ESG2011_Seq_84	PROKKA_00713	gi|472342938|ref|YP_007676442.1|	53.2	62	29	0	1	62	593	654	6.6e-13	81.3	hypothetical protein SWVG_00008 [Synechococcus phage S-RIP1] gi|459945443|gb|AGG91249.1| hypothetical protein SWVG_00008 [Synechococcus phage S-RIP1]	Viruses	Unclassified_derived_from_Viruses	Unclassified_derived_from_Viruses	Caudovirales	Podoviridae	Unclassified_derived_from_Podoviridae	Synechococcus phage S-RIP1
Assembly-00002-SUB-0.4-ITER-4-ESG2011_Seq_84	PROKKA_00714	gi|472342938|ref|YP_007676442.1|	74.0	484	125	1	1	484	93	575	1.4e-206	727.2	hypothetical protein SWVG_00008 [Synechococcus phage S-RIP1] gi|459945443|gb|AGG91249.1| hypothetical protein SWVG_00008 [Synechococcus phage S-RIP1]	Viruses	Unclassified_derived_from_Viruses	Unclassified_derived_from_Viruses	Caudovirales	Podoviridae	Unclassified_derived_from_Podoviridae	Synechococcus phage S-RIP1
Assembly-00002-SUB-0.4-ITER-4-ESG2011_Seq_84	PROKKA_00715	gi|291335602|gb|ADD95211.1|	45.0	211	104	4	1	199	88	298	3.2e-37	163.7	hypothetical protein [uncultured phage MedDCM-OCT-S04-C650]	Viruses	Unclassified_derived_from_Viruses	Unclassified_derived_from_Viruses	Unclassified_derived_from_Viruses	Unclassified_derived_from_Viruses	Unclassified_derived_from_Viruses	uncultured phage MedDCM-OCT-S04-C650
Assembly-00002-SUB-0.4-ITER-5-EBur_Rasa2012_Seq_186	PROKKA_00759	gi|506506448|ref|WP_015973918.1|	50.0	78	39	0	18	95	5	82	3.5e-13	82.4	hypothetical protein [Bordetella bronchiseptica] gi|41179365|ref|NP_958673.1| Bbp3 [Bordetella phage BPP-1] gi|45569497|ref|NP_996566.1| hypothetical protein BMP-1p03 [Bordetella phage BMP-1] gi|45580748|ref|NP_996614.1| hypothetical protein BIP-1p03 [Bordetella phage BIP-1] gi|40950104|gb|AAR97670.1| Bbp3 [Bordetella phage BPP-1] gi|627873210|gb|KCV30454.1| hypothetical protein L490_5401 [Bordet…	Bacteria	Proteobacteria	Betaproteobacteria	Burkholderiales	Alcaligenaceae	Bordetella	Bordetella bronchiseptica
Assembly-00002-SUB-0.4-ITER-5-ECtrl_Bur_Rasa_Seq_117	PROKKA_00763	gi|787046927|dbj|BAR21180.1|	95.1	41	2	0	1	41	566	606	6.3e-12	77.0	phage major capsid protein [uncultured Mediterranean phage uvMED]	Viruses	Unclassified_derived_from_Viruses	Unclassified_derived_from_Viruses	Unclassified_derived_from_Viruses	Unclassified_derived_from_Viruses	Unclassified_derived_from_Viruses	uncultured Mediterranean phage uvMED
Assembly-00002-SUB-0.4-ITER-5-ECtrl_Bur_Rasa_Seq_117	PROKKA_00764	gi|787046927|dbj|BAR21180.1|	89.4	483	47	2	10	488	1	483	2.4e-246	859.4	phage major capsid protein [uncultured Mediterranean phage uvMED]	Viruses	Unclassified_derived_from_Viruses	Unclassified_derived_from_Viruses	Unclassified_derived_from_Viruses	Unclassified_derived_from_Viruses	Unclassified_derived_from_Viruses	uncultured Mediterranean phage uvMED
Assembly-00002-SUB-0.4-ITER-5-ECtrl_Bur_Rasa_Seq_117	PROKKA_00765	gi|787046928|dbj|BAR21181.1|	89.2	249	27	0	1	249	281	529	3.9e-128	465.7	phage portal protein [uncultured Mediterranean phage uvMED]	Viruses	Unclassified_derived_from_Viruses	Unclassified_derived_from_Viruses	Unclassified_derived_from_Viruses	Unclassified_derived_from_Viruses	Unclassified_derived_from_Viruses	uncultured Mediterranean phage uvMED
Assembly-00002-SUB-0.4-ITER-5-EPAB2012_Seq_99	PROKKA_00766	gi|787062082|dbj|BAR33292.1|	40.1	279	135	9	141	391	202	476	1.9e-36	161.8	tail fiber [uncultured Mediterranean phage uvMED]	Viruses	Unclassified_derived_from_Viruses	Unclassified_derived_from_Viruses	Unclassified_derived_from_Viruses	Unclassified_derived_from_Viruses	Unclassified_derived_from_Viruses	uncultured Mediterranean phage uvMED
Assembly-00002-SUB-0.4-ITER-5-EPAB2012_Seq_99	PROKKA_00767	gi|291335694|gb|ADD95299.1|	65.0	160	41	2	144	288	601	760	1.2e-43	185.7	hypothetical protein [uncultured phage MedDCM-OCT-S05-C139]	Viruses	Unclassified_derived_from_Viruses	Unclassified_derived_from_Viruses	Unclassified_derived_from_Viruses	Unclassified_derived_from_Viruses	Unclassified_derived_from_Viruses	uncultured phage MedDCM-OCT-S05-C139
Assembly-00002-SUB-0.4-ITER-5-ESG2011_Seq_8	PROKKA_00770	gi|787047075|dbj|BAR21296.1|	52.5	101	46	2	1	100	1	100	8.8e-18	98.2	hypothetical protein [uncultured Mediterranean phage uvMED] gi|787047240|dbj|BAR21431.1| hypothetical protein [uncultured Mediterranean phage uvMED]	Viruses	Unclassified_derived_from_Viruses	Unclassified_derived_from_Viruses	Unclassified_derived_from_Viruses	Unclassified_derived_from_Viruses	Unclassified_derived_from_Viruses	uncultured Mediterranean phage uvMED
Assembly-00002-SUB-0.4-ITER-5-ESG2011_Seq_8	PROKKA_00774	gi|775455575|dbj|BAQ89672.1|	49.3	73	37	0	9	81	7	79	3.8e-11	75.5	hypothetical protein [uncultured Mediterranean phage uvMED] gi|775455644|dbj|BAQ89733.1| hypothetical protein [uncultured Mediterranean phage uvMED] gi|775455727|dbj|BAQ89809.1| hypothetical protein [uncultured Mediterranean phage uvMED] gi|787044485|dbj|BAR19154.1| hypothetical protein [uncultured Mediterranean phage uvMED] gi|787044511|dbj|BAR19175.1| hypothetical protein [uncultured Mediterran…	Viruses	Unclassified_derived_from_Viruses	Unclassified_derived_from_Viruses	Unclassified_derived_from_Viruses	Unclassified_derived_from_Viruses	Unclassified_derived_from_Viruses	uncultured Mediterranean phage uvMED
Assembly-00002-SUB-0.4-ITER-5-ESG2011_Seq_8	PROKKA_00776	gi|787044739|dbj|BAR19356.1|	40.3	362	213	3	309	667	267	628	3.3e-73	284.6	DNA primase/helicase [uncultured Mediterranean phage uvMED]	Viruses	Unclassified_derived_from_Viruses	Unclassified_derived_from_Viruses	Unclassified_derived_from_Viruses	Unclassified_derived_from_Viruses	Unclassified_derived_from_Viruses	uncultured Mediterranean phage uvMED
Assembly-00002-SUB-0.4-ITER-5-ESG2011_Seq_8	PROKKA_00780	gi|775455578|dbj|BAQ89675.1|	48.0	279	143	2	3	280	2	279	4.6e-69	269.6	DNA replication factor Dna2-like nuclease [uncultured Mediterranean phage uvMED] gi|787044488|dbj|BAR19157.1| DNA replication factor Dna2-like nuclease [uncultured Mediterranean phage uvMED] gi|787044777|dbj|BAR19383.1| DNA replication factor Dna2-like nuclease [uncultured Mediterranean phage uvMED] gi|787044941|dbj|BAR19537.1| DNA replication factor Dna2-like nuclease [uncultured Mediterranean p…	Viruses	Unclassified_derived_from_Viruses	Unclassified_derived_from_Viruses	Unclassified_derived_from_Viruses	Unclassified_derived_from_Viruses	Unclassified_derived_from_Viruses	uncultured Mediterranean phage uvMED
Assembly-00002-SUB-0.4-ITER-5-ESG2011_Seq_8	PROKKA_00781	gi|775455580|dbj|BAQ89677.1|	41.7	139	72	3	1	137	1	132	2.3e-21	110.2	resolvase [uncultured Mediterranean phage uvMED] gi|775455639|dbj|BAQ89728.1| resolvase [uncultured Mediterranean phage uvMED] gi|775455731|dbj|BAQ89813.1| resolvase [uncultured Mediterranean phage uvMED] gi|787044490|dbj|BAR19159.1| resolvase [uncultured Mediterranean phage uvMED] gi|787044515|dbj|BAR19179.1| resolvase [uncultured Mediterranean phage uvMED] gi|787044592|dbj|BAR19243.1| resolvase…	Viruses	Unclassified_derived_from_Viruses	Unclassified_derived_from_Viruses	Unclassified_derived_from_Viruses	Unclassified_derived_from_Viruses	Unclassified_derived_from_Viruses	uncultured Mediterranean phage uvMED
Assembly-00002-SUB-0.4-ITER-5-ESG2011_Seq_33	PROKKA_00809	gi|739059550|ref|WP_036931034.1|	55.0	60	24	1	29	85	1	60	2.7e-09	69.3	hypothetical protein, partial [Proteobacteria bacterium JGI 0000113-P07]	Bacteria	Proteobacteria	Unclassified_derived_from_Proteobacteria	Unclassified_derived_from_Proteobacteria	Unclassified_derived_from_Proteobacteria	Unclassified_derived_from_Proteobacteria	Proteobacteria bacterium JGI 0000113-P07
Assembly-00002-SUB-0.4-ITER-5-ESG2011_Seq_33	PROKKA_00813	gi|646598964|ref|WP_025561399.1|	41.5	82	47	1	1	82	1	81	6.6e-07	62.0	hypothetical protein [delta proteobacterium JGI 0000059-K16]	Bacteria	Proteobacteria	Deltaproteobacteria	Unclassified_derived_from_Deltaproteobacteria	Unclassified_derived_from_Deltaproteobacteria	Unclassified_derived_from_Deltaproteobacteria	delta proteobacterium JGI 0000059-K16
Assembly-00002-SUB-0.4-ITER-5-ESG2012b_Seq_23	PROKKA_00814	gi|291335602|gb|ADD95211.1|	99.6	245	1	0	1	245	452	696	2.9e-131	476.1	hypothetical protein [uncultured phage MedDCM-OCT-S04-C650]	Viruses	Unclassified_derived_from_Viruses	Unclassified_derived_from_Viruses	Unclassified_derived_from_Viruses	Unclassified_derived_from_Viruses	Unclassified_derived_from_Viruses	uncultured phage MedDCM-OCT-S04-C650
Assembly-00002-SUB-0.4-ITER-5-ESG2012b_Seq_23	PROKKA_00815	gi|291335602|gb|ADD95211.1|	95.6	68	3	0	1	68	702	769	1.0e-28	133.7	hypothetical protein [uncultured phage MedDCM-OCT-S04-C650]	Viruses	Unclassified_derived_from_Viruses	Unclassified_derived_from_Viruses	Unclassified_derived_from_Viruses	Unclassified_derived_from_Viruses	Unclassified_derived_from_Viruses	uncultured phage MedDCM-OCT-S04-C650
Assembly-00002-SUB-0.4-ITER-5-ESG2012b_Seq_23	PROKKA_00816	gi|291335602|gb|ADD95211.1|	96.1	282	11	0	1	282	787	1068	4.1e-150	538.9	hypothetical protein [uncultured phage MedDCM-OCT-S04-C650]	Viruses	Unclassified_derived_from_Viruses	Unclassified_derived_from_Viruses	Unclassified_derived_from_Viruses	Unclassified_derived_from_Viruses	Unclassified_derived_from_Viruses	uncultured phage MedDCM-OCT-S04-C650
Assembly-00002-SUB-0.4-ITER-5-ESG2012b_Seq_23	PROKKA_00817	gi|291335602|gb|ADD95211.1|	98.9	91	1	0	3	93	1068	1158	6.2e-42	178.3	hypothetical protein [uncultured phage MedDCM-OCT-S04-C650]	Viruses	Unclassified_derived_from_Viruses	Unclassified_derived_from_Viruses	Unclassified_derived_from_Viruses	Unclassified_derived_from_Viruses	Unclassified_derived_from_Viruses	uncultured phage MedDCM-OCT-S04-C650
Assembly-00002-SUB-0.4-ITER-5-ESG2012b_Seq_23	PROKKA_00818	gi|291335602|gb|ADD95211.1|	98.6	139	2	0	1	139	1192	1330	1.7e-69	270.0	hypothetical protein [uncultured phage MedDCM-OCT-S04-C650]	Viruses	Unclassified_derived_from_Viruses	Unclassified_derived_from_Viruses	Unclassified_derived_from_Viruses	Unclassified_derived_from_Viruses	Unclassified_derived_from_Viruses	uncultured phage MedDCM-OCT-S04-C650
Assembly-00002-SUB-0.4-ITER-5-ESG2012b_Seq_23	PROKKA_00819	gi|291335603|gb|ADD95212.1|	96.5	226	8	0	1	226	1	226	1.1e-124	454.1	hypothetical protein [uncultured phage MedDCM-OCT-S04-C650]	Viruses	Unclassified_derived_from_Viruses	Unclassified_derived_from_Viruses	Unclassified_derived_from_Viruses	Unclassified_derived_from_Viruses	Unclassified_derived_from_Viruses	uncultured phage MedDCM-OCT-S04-C650
Assembly-68776-SUB-0.1-ITER-2-ECtrl_Bur_Rasa_Seq_11	PROKKA_00836	gi|655441797|ref|WP_028826341.1|	43.0	249	113	7	2	221	281	529	3.1e-44	186.8	hypothetical protein [Proteobacteria bacterium JGI 0000113-P07]	Bacteria	Proteobacteria	Unclassified_derived_from_Proteobacteria	Unclassified_derived_from_Proteobacteria	Unclassified_derived_from_Proteobacteria	Unclassified_derived_from_Proteobacteria	Proteobacteria bacterium JGI 0000113-P07
Assembly-68776-SUB-0.1-ITER-2-ECtrl_Bur_Rasa_Seq_11	PROKKA_00837	gi|655441731|ref|WP_028826276.1|	62.4	93	35	0	1	93	44	136	4.2e-27	128.6	hypothetical protein [Proteobacteria bacterium JGI 0000113-P07]	Bacteria	Proteobacteria	Unclassified_derived_from_Proteobacteria	Unclassified_derived_from_Proteobacteria	Unclassified_derived_from_Proteobacteria	Unclassified_derived_from_Proteobacteria	Proteobacteria bacterium JGI 0000113-P07
Assembly-68776-SUB-0.1-ITER-2-ECtrl_Bur_Rasa_Seq_11	PROKKA_00838	gi|655454559|ref|WP_028837709.1|	51.2	217	105	1	4	219	3	219	2.0e-48	200.7	hypothetical protein [Proteobacteria bacterium JGI 0000113-D06]	Bacteria	Proteobacteria	Unclassified_derived_from_Proteobacteria	Unclassified_derived_from_Proteobacteria	Unclassified_derived_from_Proteobacteria	Unclassified_derived_from_Proteobacteria	Proteobacteria bacterium JGI 0000113-D06
Assembly-68776-SUB-0.1-ITER-2-ECtrl_Bur_Rasa_Seq_11	PROKKA_00841	gi|655454561|ref|WP_028837711.1|	41.9	320	163	7	993	1306	1190	1492	2.1e-52	216.9	hypothetical protein [Proteobacteria bacterium JGI 0000113-D06]	Bacteria	Proteobacteria	Unclassified_derived_from_Proteobacteria	Unclassified_derived_from_Proteobacteria	Unclassified_derived_from_Proteobacteria	Unclassified_derived_from_Proteobacteria	Proteobacteria bacterium JGI 0000113-D06
Assembly-68776-SUB-0.1-ITER-2-ECtrl_Bur_Rasa_Seq_11	PROKKA_00842	gi|655443220|ref|WP_028827731.1|	45.8	605	319	6	1	602	1638	2236	8.4e-145	522.3	hypothetical protein [Proteobacteria bacterium JGI 0000113-P07]	Bacteria	Proteobacteria	Unclassified_derived_from_Proteobacteria	Unclassified_derived_from_Proteobacteria	Unclassified_derived_from_Proteobacteria	Unclassified_derived_from_Proteobacteria	Proteobacteria bacterium JGI 0000113-P07
Assembly-68776-SUB-0.1-ITER-5-EBur_Rasa2012_Seq_26	PROKKA_00844	gi|491362799|ref|WP_005220711.1|	45.3	75	39	1	43	117	40	112	4.5e-09	69.3	peptidase M15 [Marichromatium purpuratum] gi|570732276|gb|AHF03439.1| peptidase M15 [Marichromatium purpuratum 984]	Bacteria	Proteobacteria	Gammaproteobacteria	Chromatiales	Chromatiaceae	Marichromatium	Marichromatium purpuratum
Assembly-68776-SUB-0.1-ITER-7-EFarol2011_Seq_39	PROKKA_00848	gi|460042260|ref|YP_007517701.1|	93.2	73	5	0	1	73	1	73	8.3e-31	140.6	hypothetical protein [Pelagibacter phage HTVC010P] gi|448936727|gb|AGE60273.1| hypothetical protein [Pelagibacter phage HTVC010P]	Viruses	Unclassified_derived_from_Viruses	Unclassified_derived_from_Viruses	Caudovirales	Podoviridae	Unclassified_derived_from_Podoviridae	Pelagibacter phage HTVC010P
Assembly-68776-SUB-0.1-ITER-7-EFarol2011_Seq_39	PROKKA_00849	gi|787038648|dbj|BAR14198.1|	96.2	78	3	0	1	78	346	423	1.5e-38	166.4	phage terminase large subunit [uncultured Mediterranean phage uvMED]	Viruses	Unclassified_derived_from_Viruses	Unclassified_derived_from_Viruses	Unclassified_derived_from_Viruses	Unclassified_derived_from_Viruses	Unclassified_derived_from_Viruses	uncultured Mediterranean phage uvMED
Assembly-68776-SUB-0.1-ITER-7-EFarol2011_Seq_39	PROKKA_00850	gi|460042259|ref|YP_007517700.1|	96.5	170	6	0	1	170	76	245	5.0e-91	342.0	phage terminase large subunit [Pelagibacter phage HTVC010P] gi|448936726|gb|AGE60272.1| phage terminase large subunit [Pelagibacter phage HTVC010P]	Viruses	Unclassified_derived_from_Viruses	Unclassified_derived_from_Viruses	Caudovirales	Podoviridae	Unclassified_derived_from_Podoviridae	Pelagibacter phage HTVC010P
Assembly-68776-SUB-0.1-ITER-7-EFarol2011_Seq_39	PROKKA_00851	gi|787038407|dbj|BAR13972.1|	87.1	62	8	0	1	62	1	62	6.4e-24	117.5	hypothetical protein [uncultured Mediterranean phage uvMED]	Viruses	Unclassified_derived_from_Viruses	Unclassified_derived_from_Viruses	Unclassified_derived_from_Viruses	Unclassified_derived_from_Viruses	Unclassified_derived_from_Viruses	uncultured Mediterranean phage uvMED
Assembly-68776-SUB-0.1-ITER-7-EFarol2011_Seq_43	PROKKA_00852	gi|291334909|gb|ADD94545.1|	95.6	226	10	0	1	226	1	226	4.3e-118	432.2	hypothetical protein [uncultured phage MedDCM-OCT-S08-C1615] gi|787066242|dbj|BAR36848.1| Phage minor structural protein [uncultured Mediterranean phage uvMED]	Viruses	Unclassified_derived_from_Viruses	Unclassified_derived_from_Viruses	Unclassified_derived_from_Viruses	Unclassified_derived_from_Viruses	Unclassified_derived_from_Viruses	uncultured phage MedDCM-OCT-S08-C1615
Assembly-68776-SUB-0.1-ITER-7-EFarol2011_Seq_43	PROKKA_00853	gi|775459825|dbj|BAQ93503.1|	95.7	93	4	0	1	93	1	93	2.9e-44	185.7	unnamed protein product [uncultured Mediterranean phage uvMED]	Viruses	Unclassified_derived_from_Viruses	Unclassified_derived_from_Viruses	Unclassified_derived_from_Viruses	Unclassified_derived_from_Viruses	Unclassified_derived_from_Viruses	uncultured Mediterranean phage uvMED
Assembly-68776-SUB-0.1-ITER-7-EFarol2011_Seq_43	PROKKA_00855	gi|787058935|dbj|BAR30718.1|	67.1	82	26	1	65	146	3	83	2.8e-22	113.2	hypothetical protein [uncultured Mediterranean phage uvMED]	Viruses	Unclassified_derived_from_Viruses	Unclassified_derived_from_Viruses	Unclassified_derived_from_Viruses	Unclassified_derived_from_Viruses	Unclassified_derived_from_Viruses	uncultured Mediterranean phage uvMED
Assembly-68776-SUB-0.2-ITER-1-EBur_Rasa2012_Seq_3	PROKKA_00857	gi|519096158|ref|WP_020252033.1|	54.0	63	29	0	1101	1163	333	395	1.1e-09	74.7	MULTISPECIES: hypothetical protein [unclassified Cloacimonetes]	Bacteria	Cloacimonetes	Unclassified_derived_from_Cloacimonetes	Unclassified_derived_from_Cloacimonetes	Unclassified_derived_from_Cloacimonetes	Unclassified_derived_from_Cloacimonetes	Unclassified_derived_from_Cloacimonetes
Assembly-68776-SUB-0.2-ITER-1-EBur_Rasa2012_Seq_3	PROKKA_00865	gi|545673598|gb|ERL54952.1|	53.5	43	20	0	1	43	205	247	3.8e-06	58.2	hypothetical protein M917_2298 [Psychrobacter aquaticus CMS 56]	Bacteria	Proteobacteria	Gammaproteobacteria	Pseudomonadales	Moraxellaceae	Psychrobacter	Psychrobacter aquaticus
Assembly-68776-SUB-0.2-ITER-1-EBur_Rasa2012_Seq_3	PROKKA_00866	gi|157953109|ref|YP_001498001.1|	48.1	77	40	0	161	237	11	87	8.2e-11	75.9	hypothetical protein NY2A_B805R [Paramecium bursaria Chlorella virus NY2A] gi|155123336|gb|ABT15204.1| hypothetical protein NY2A_B805R [Paramecium bursaria Chlorella virus NY2A] gi|448931523|gb|AGE55085.1| hypothetical protein PBCVMA1D_830R [Paramecium bursaria Chlorella virus MA-1D] gi|448935351|gb|AGE58902.1| hypothetical protein PBCVNYs1_838R [Paramecium bursaria Chlorella virus NYs1]	Viruses	Unclassified_derived_from_Viruses	Unclassified_derived_from_Viruses	Unclassified_derived_from_Viruses	Phycodnaviridae	Chlorovirus	Paramecium bursaria Chlorella virus NY2A
Assembly-68776-SUB-0.2-ITER-1-EBur_Rasa2012_Seq_3	PROKKA_00869	gi|775459235|dbj|BAQ92969.1|	51.2	215	101	1	74	288	30	240	2.9e-55	223.8	putative phosphodiesterase [uncultured Mediterranean phage uvMED]	Viruses	Unclassified_derived_from_Viruses	Unclassified_derived_from_Viruses	Unclassified_derived_from_Viruses	Unclassified_derived_from_Viruses	Unclassified_derived_from_Viruses	uncultured Mediterranean phage uvMED
Assembly-68776-SUB-0.2-ITER-3-EBur_Rasa2012_Seq_4	PROKKA_00902	gi|760272751|ref|WP_043853215.1|	54.4	68	31	0	2	69	67	134	3.0e-12	79.0	hypothetical protein [Clostridium butyricum] gi|758315667|gb|KIU08823.1| hypothetical protein SC08_Contig83orf02855 [Clostridium butyricum]	Bacteria	Firmicutes	Clostridia	Clostridiales	Clostridiaceae	Clostridium	Clostridium butyricum
Assembly-68776-SUB-0.2-ITER-3-EFarol2011_Seq_73	PROKKA_00923	gi|658567956|ref|WP_029748331.1|	40.5	126	66	3	3	128	5	121	2.7e-16	93.2	hypothetical protein [Marinimicrobia bacterium JGI 0000113-D11]	Bacteria	Marinimicrobia	Unclassified_derived_from_Marinimicrobia	Unclassified_derived_from_Marinimicrobia	Unclassified_derived_from_Marinimicrobia	Unclassified_derived_from_Marinimicrobia	Marinimicrobia bacterium JGI 0000113-D11
Assembly-68776-SUB-0.2-ITER-3-EFarol2011_Seq_73	PROKKA_00926	gi|754466845|ref|WP_041884266.1|	72.0	82	23	0	39	120	3	84	3.5e-25	123.2	hypothetical protein, partial [Verrucomicrobia bacterium SCGC AAA164-B23]	Bacteria	Verrucomicrobia	Unclassified_derived_from_Verrucomicrobia	Unclassified_derived_from_Verrucomicrobia	Unclassified_derived_from_Verrucomicrobia	Unclassified_derived_from_Verrucomicrobia	Verrucomicrobia bacterium SCGC AAA164-B23
Assembly-68776-SUB-0.2-ITER-4-EFarol2011_Seq_90	PROKKA_00937	gi|712915720|ref|YP_009103516.1|	69.3	189	58	0	1	189	1	189	4.2e-74	285.8	ssDNA binding protein [Synechococcus phage S-CBP3] gi|388549266|gb|AFK66465.1| ssDNA binding protein [Synechococcus phage S-CBP3] gi|485725094|gb|AGK86585.1| ssDNA binding protein [Synechococcus phage S-CBP3]	Viruses	Unclassified_derived_from_Viruses	Unclassified_derived_from_Viruses	Unclassified_derived_from_Viruses	Unclassified_derived_from_Viruses	Unclassified_derived_from_Viruses	Synechococcus phage S-CBP3
Assembly-68776-SUB-0.2-ITER-4-EFarol2011_Seq_90	PROKKA_00938	gi|472339647|ref|YP_007673180.1|	78.2	340	74	0	1	340	440	779	6.0e-156	558.5	RNA polymerase [Synechococcus phage S-RIP2] gi|472342850|ref|YP_007676356.1| RNA polymerase [Cyanophage KBS-P-1A] gi|459945526|gb|AGG91331.1| RNA polymerase [Synechococcus phage S-RIP2] gi|469520621|gb|AGH57729.1| RNA polymerase [Cyanophage KBS-P-1A]	Viruses	Unclassified_derived_from_Viruses	Unclassified_derived_from_Viruses	Caudovirales	Podoviridae	Unclassified_derived_from_Podoviridae	Synechococcus phage S-RIP2
Assembly-68776-SUB-0.2-ITER-4-EFarol2011_Seq_90	PROKKA_00939	gi|472339647|ref|YP_007673180.1|	82.1	201	36	0	1	201	228	428	1.6e-92	347.1	RNA polymerase [Synechococcus phage S-RIP2] gi|472342850|ref|YP_007676356.1| RNA polymerase [Cyanophage KBS-P-1A] gi|459945526|gb|AGG91331.1| RNA polymerase [Synechococcus phage S-RIP2] gi|469520621|gb|AGH57729.1| RNA polymerase [Cyanophage KBS-P-1A]	Viruses	Unclassified_derived_from_Viruses	Unclassified_derived_from_Viruses	Caudovirales	Podoviridae	Unclassified_derived_from_Podoviridae	Synechococcus phage S-RIP2
Assembly-68776-SUB-0.2-ITER-5-EBur_Rasa2012_Seq_3	PROKKA_00948	gi|522018575|ref|WP_020529846.1|	43.0	79	39	2	70	142	5	83	4.5e-07	62.8	hypothetical protein [Flexithrix dorotheae]	Bacteria	Bacteroidetes	Cytophagia	Cytophagales	Flammeovirgaceae	Flexithrix	Flexithrix dorotheae
Assembly-68776-SUB-0.2-ITER-5-EBur_Rasa2012_Seq_3	PROKKA_00956	gi|737668019|ref|WP_035637587.1|	45.4	108	55	1	1	108	1	104	1.2e-18	100.9	hypothetical protein [Flavobacterium sp. EM1308] gi|668936177|gb|KFC59176.1| hypothetical protein FEM08_20370 [Flavobacterium sp. EM1308]	Bacteria	Bacteroidetes	Flavobacteriia	Flavobacteriales	Flavobacteriaceae	Flavobacterium	Flavobacterium sp. EM1308
Assembly-68776-SUB-0.2-ITER-5-EBur_Rasa2012_Seq_3	PROKKA_00967	gi|671515741|ref|WP_031501545.1|	45.9	222	107	6	15	234	3	213	1.0e-42	181.8	uracil-DNA glycosylase [Chryseobacterium haifense]	Bacteria	Bacteroidetes	Flavobacteriia	Flavobacteriales	Flavobacteriaceae	Chryseobacterium	Chryseobacterium haifense
Assembly-68776-SUB-0.2-ITER-5-EBur_Rasa2012_Seq_14	PROKKA_00972	gi|501385439|ref|WP_012417005.1|	44.0	141	76	1	1	141	365	502	4.8e-27	129.0	hypothetical protein [Bordetella avium] gi|115422407|emb|CAJ48932.1| putative phage protein [Bordetella avium 197N]	Bacteria	Proteobacteria	Betaproteobacteria	Burkholderiales	Alcaligenaceae	Bordetella	Bordetella avium
Assembly-68776-SUB-0.2-ITER-5-EBur_Rasa2012_Seq_14	PROKKA_00975	gi|312167460|emb|CBW74463.1|	49.1	57	29	0	71	127	3	59	8.0e-08	65.1	unnamed protein product [Burkholderia rhizoxinica HKI 454]	Bacteria	Proteobacteria	Betaproteobacteria	Burkholderiales	Burkholderiaceae	Burkholderia	Burkholderia rhizoxinica
Assembly-68776-SUB-0.2-ITER-5-EBur_Rasa2012_Seq_14	PROKKA_00980	gi|712915584|ref|YP_009103317.1|	45.4	227	111	5	7	222	8	232	4.0e-39	169.9	P2 gpV-like protein [Shewanella sp. phage 1/41] gi|587757970|gb|AHK11699.1| P2 gpV-like protein [Shewanella sp. phage 1/41]	Viruses	Unclassified_derived_from_Viruses	Unclassified_derived_from_Viruses	Caudovirales	Myoviridae	Unclassified_derived_from_Myoviridae	Shewanella sp. phage 1/41
Assembly-68776-SUB-0.2-ITER-5-EBur_Rasa2012_Seq_14	PROKKA_00982	gi|712915586|ref|YP_009103319.1|	40.3	375	209	6	7	381	3	362	1.7e-61	245.0	P2 gpJ-like protein [Shewanella sp. phage 1/41] gi|587757972|gb|AHK11701.1| P2 gpJ-like protein [Shewanella sp. phage 1/41]	Viruses	Unclassified_derived_from_Viruses	Unclassified_derived_from_Viruses	Caudovirales	Myoviridae	Unclassified_derived_from_Myoviridae	Shewanella sp. phage 1/41
Assembly-68776-SUB-0.2-ITER-5-EBur_Rasa2012_Seq_14	PROKKA_00983	gi|712915587|ref|YP_009103320.1|	46.1	219	112	2	3	220	5	218	2.5e-49	203.8	hypothetical protein S141_56 [Shewanella sp. phage 1/41] gi|587757973|gb|AHK11702.1| hypothetical protein S141_56 [Shewanella sp. phage 1/41]	Viruses	Unclassified_derived_from_Viruses	Unclassified_derived_from_Viruses	Caudovirales	Myoviridae	Unclassified_derived_from_Myoviridae	Shewanella sp. phage 1/41
Assembly-68776-SUB-0.4-ITER-1-EBur_Rasa2012_Seq_141	PROKKA_01004	gi|316921486|gb|EFV42777.1|	47.2	123	64	1	15	137	54	175	7.1e-24	118.6	hypothetical protein HMPREF0179_03454 [Bilophila wadsworthia 3_1_6]	Bacteria	Proteobacteria	Deltaproteobacteria	Desulfovibrionales	Desulfovibrionaceae	Bilophila	Bilophila wadsworthia
Assembly-68776-SUB-0.4-ITER-1-EBur_Rasa2012_Seq_141	PROKKA_01006	gi|737066967|ref|WP_035061665.1|	45.0	160	79	4	1	152	1	159	1.6e-24	121.3	hypothetical protein, partial [Desulfovibrio sp. 6_1_46AFAA]	Bacteria	Proteobacteria	Deltaproteobacteria	Desulfovibrionales	Desulfovibrionaceae	Desulfovibrio	Desulfovibrio sp. 6_1_46AFAA
Assembly-68776-SUB-0.4-ITER-1-EBur_Rasa2012_Seq_141	PROKKA_01008	gi|513040520|ref|WP_016507882.1|	58.1	74	31	0	1	74	102	175	3.5e-16	92.0	deoxycytidine triphosphate deaminase [Exiguobacterium sp. S17] gi|512604380|gb|EPE63583.1| deoxycytidine triphosphate deaminase [Exiguobacterium sp. S17]	Bacteria	Firmicutes	Bacilli	Bacillales	Unclassified_derived_from_Bacillales	Exiguobacterium	Exiguobacterium sp. S17
Assembly-68776-SUB-0.4-ITER-1-EBur_Rasa2012_Seq_141	PROKKA_01009	gi|694016773|ref|WP_032364145.1|	69.7	66	18	1	1	64	1	66	2.9e-19	102.4	hypothetical protein, partial [Rhodococcus fascians]	Bacteria	Actinobacteria	Actinobacteria	Corynebacteriales	Nocardiaceae	Rhodococcus	Rhodococcus fascians
Assembly-68776-SUB-0.4-ITER-1-EBur_Rasa2012_Seq_240	PROKKA_01015	gi|744692637|ref|YP_009113011.1|	52.8	53	25	0	14	66	3	55	2.3e-06	59.3	hypothetical protein pSf2_073 [Shigella phage pSf-2] gi|732920428|gb|AIZ95098.1| hypothetical protein pSf2_073 [Shigella phage pSf-2]	Viruses	Unclassified_derived_from_Viruses	Unclassified_derived_from_Viruses	Caudovirales	Siphoviridae	Unclassified_derived_from_Siphoviridae	Shigella phage pSf-2
Assembly-68776-SUB-0.4-ITER-1-ECtrl_Bur_Rasa_Seq_77	PROKKA_01018	gi|518925270|ref|WP_020081145.1|	52.6	137	61	1	1	133	675	811	4.0e-32	146.0	hypothetical protein [Flavobacterium sp. SCGC AAA160-P02]	Bacteria	Bacteroidetes	Flavobacteriia	Flavobacteriales	Flavobacteriaceae	Flavobacterium	Flavobacterium sp. SCGC AAA160-P02
Assembly-68776-SUB-0.4-ITER-1-ECtrl_Bur_Rasa_Seq_77	PROKKA_01019	gi|518925269|ref|WP_020081144.1|	61.5	52	17	1	8	56	10	61	2.3e-07	62.4	hypothetical protein [Flavobacterium sp. SCGC AAA160-P02]	Bacteria	Bacteroidetes	Flavobacteriia	Flavobacteriales	Flavobacteriaceae	Flavobacterium	Flavobacterium sp. SCGC AAA160-P02
Assembly-68776-SUB-0.4-ITER-1-ECtrl_Bur_Rasa_Seq_77	PROKKA_01020	gi|518879054|ref|WP_020034929.1|	84.6	52	8	0	3	54	2	53	3.3e-16	92.4	hypothetical protein [Verrucomicrobia bacterium SCGC AAA164-I21]	Bacteria	Verrucomicrobia	Unclassified_derived_from_Verrucomicrobia	Unclassified_derived_from_Verrucomicrobia	Unclassified_derived_from_Verrucomicrobia	Unclassified_derived_from_Verrucomicrobia	Verrucomicrobia bacterium SCGC AAA164-I21
Assembly-68776-SUB-0.4-ITER-1-ECtrl_Bur_Rasa_Seq_77	PROKKA_01022	gi|787063474|dbj|BAR34480.1|	85.4	41	6	0	4	44	3	43	1.3e-10	72.8	hypothetical protein [uncultured Mediterranean phage uvMED]	Viruses	Unclassified_derived_from_Viruses	Unclassified_derived_from_Viruses	Unclassified_derived_from_Viruses	Unclassified_derived_from_Viruses	Unclassified_derived_from_Viruses	uncultured Mediterranean phage uvMED
Assembly-68776-SUB-0.4-ITER-1-ECtrl_Bur_Rasa_Seq_77	PROKKA_01023	gi|297172394|gb|ADI23369.1|	95.7	46	2	0	1	46	1	46	6.1e-17	94.7	hypothetical protein [uncultured Oceanospirillales bacterium HF0770_27O18] gi|775451073|dbj|BAQ85635.1| hypothetical protein [uncultured Mediterranean phage uvMED]	Bacteria	Proteobacteria	Gammaproteobacteria	Oceanospirillales	Unclassified_derived_from_Oceanospirillales	Unclassified_derived_from_Oceanospirillales	uncultured Oceanospirillales bacterium HF0770_27O18
Assembly-68776-SUB-0.4-ITER-1-ECtrl_Bur_Rasa_Seq_77	PROKKA_01024	gi|518879058|ref|WP_020034933.1|	55.6	54	23	1	15	68	33	85	7.8e-08	64.7	hypothetical protein [Verrucomicrobia bacterium SCGC AAA164-I21]	Bacteria	Verrucomicrobia	Unclassified_derived_from_Verrucomicrobia	Unclassified_derived_from_Verrucomicrobia	Unclassified_derived_from_Verrucomicrobia	Unclassified_derived_from_Verrucomicrobia	Verrucomicrobia bacterium SCGC AAA164-I21
Assembly-68776-SUB-0.4-ITER-1-ECtrl_Bur_Rasa_Seq_77	PROKKA_01025	gi|787065111|dbj|BAR35889.1|	59.4	69	28	0	13	81	6	74	2.1e-12	79.7	hypothetical protein [uncultured Mediterranean phage uvMED]	Viruses	Unclassified_derived_from_Viruses	Unclassified_derived_from_Viruses	Unclassified_derived_from_Viruses	Unclassified_derived_from_Viruses	Unclassified_derived_from_Viruses	uncultured Mediterranean phage uvMED
Assembly-68776-SUB-0.4-ITER-1-ECtrl_Bur_Rasa_Seq_77	PROKKA_01026	gi|737175528|ref|WP_035161722.1|	43.9	173	95	2	3	174	1	172	2.3e-34	153.7	hypothetical protein [Caloranaerobacter azorensis] gi|692239700|gb|KGG81215.1| hypothetical protein Y919_01525 [Caloranaerobacter azorensis H53214]	Bacteria	Firmicutes	Clostridia	Clostridiales	Clostridiaceae	Caloranaerobacter	Caloranaerobacter azorensis
Assembly-68776-SUB-0.4-ITER-1-ECtrl_Bur_Rasa_Seq_77	PROKKA_01027	gi|655440851|ref|WP_028825414.1|	53.2	79	34	1	1	76	1	79	2.1e-13	82.8	hypothetical protein [Proteobacteria bacterium JGI 0000113-P07]	Bacteria	Proteobacteria	Unclassified_derived_from_Proteobacteria	Unclassified_derived_from_Proteobacteria	Unclassified_derived_from_Proteobacteria	Unclassified_derived_from_Proteobacteria	Proteobacteria bacterium JGI 0000113-P07
Assembly-68776-SUB-0.4-ITER-1-ECtrl_Bur_Rasa_Seq_77	PROKKA_01028	gi|518879062|ref|WP_020034937.1|	69.7	122	36	1	22	143	9	129	1.1e-45	191.0	hypothetical protein [Verrucomicrobia bacterium SCGC AAA164-I21]	Bacteria	Verrucomicrobia	Unclassified_derived_from_Verrucomicrobia	Unclassified_derived_from_Verrucomicrobia	Unclassified_derived_from_Verrucomicrobia	Unclassified_derived_from_Verrucomicrobia	Verrucomicrobia bacterium SCGC AAA164-I21
Assembly-68776-SUB-0.4-ITER-1-ECtrl_Bur_Rasa_Seq_157	PROKKA_01029	gi|548692286|gb|AGX13777.1|	86.6	247	33	0	1	247	102	348	3.5e-121	442.6	putative DNA polymerase A, partial [uncultured virus]	Viruses	Unclassified_derived_from_Viruses	Unclassified_derived_from_Viruses	Unclassified_derived_from_Viruses	Unclassified_derived_from_Viruses	Unclassified_derived_from_Viruses	uncultured virus
Assembly-68776-SUB-0.4-ITER-1-ECtrl_Bur_Rasa_Seq_157	PROKKA_01030	gi|651212516|ref|WP_026372284.1|	86.7	120	16	0	1	120	1	120	4.8e-57	228.8	hypothetical protein [Verrucomicrobia bacterium SCGC AAA164-I21]	Bacteria	Verrucomicrobia	Unclassified_derived_from_Verrucomicrobia	Unclassified_derived_from_Verrucomicrobia	Unclassified_derived_from_Verrucomicrobia	Unclassified_derived_from_Verrucomicrobia	Verrucomicrobia bacterium SCGC AAA164-I21
Assembly-68776-SUB-0.4-ITER-1-ECtrl_Bur_Rasa_Seq_157	PROKKA_01031	gi|518879347|ref|WP_020035222.1|	63.0	73	27	0	4	76	2	74	1.6e-15	90.1	hypothetical protein [Verrucomicrobia bacterium SCGC AAA164-I21]	Bacteria	Verrucomicrobia	Unclassified_derived_from_Verrucomicrobia	Unclassified_derived_from_Verrucomicrobia	Unclassified_derived_from_Verrucomicrobia	Unclassified_derived_from_Verrucomicrobia	Verrucomicrobia bacterium SCGC AAA164-I21
Assembly-68776-SUB-0.4-ITER-1-ECtrl_Bur_Rasa_Seq_157	PROKKA_01032	gi|739050948|ref|WP_036926437.1|	60.0	155	56	3	5	159	3	151	2.7e-43	183.3	hypothetical protein, partial [Proteobacteria bacterium JGI 0000113-P07]	Bacteria	Proteobacteria	Unclassified_derived_from_Proteobacteria	Unclassified_derived_from_Proteobacteria	Unclassified_derived_from_Proteobacteria	Unclassified_derived_from_Proteobacteria	Proteobacteria bacterium JGI 0000113-P07
Assembly-68776-SUB-0.4-ITER-1-ECtrl_Bur_Rasa_Seq_158	PROKKA_01037	gi|759421603|ref|WP_043145303.1|	54.1	135	61	1	2	135	546	680	1.3e-32	147.5	hypothetical protein [Ponticoccus sp. UMTAT08] gi|737076607|gb|KHQ51110.1| hypothetical protein OA50_04481 [Ponticoccus sp. UMTAT08]	Bacteria	Proteobacteria	Alphaproteobacteria	Rhodobacterales	Rhodobacteraceae	Ponticoccus	Ponticoccus sp. UMTAT08
Assembly-68776-SUB-0.4-ITER-2-EBur_Rasa2012_Seq_13	PROKKA_01038	gi|740882424|ref|WP_038667672.1|	40.2	214	121	3	1	210	1	211	4.5e-31	143.3	thymidylate synthase ThyX [Pelosinus sp. UFO1] gi|664787428|gb|AIF50101.1| Thymidylate synthase thyX [Pelosinus sp. UFO1]	Bacteria	Firmicutes	Negativicutes	Selenomonadales	Veillonellaceae	Pelosinus	Pelosinus sp. UFO1
Assembly-68776-SUB-0.4-ITER-2-EBur_Rasa2012_Seq_13	PROKKA_01039	gi|490648471|ref|WP_004513466.1|	40.5	291	162	8	136	420	167	452	2.4e-45	191.4	DNA helicase [Geobacter metallireducens] gi|78195020|gb|ABB32787.1| replicative DNA helicase [Geobacter metallireducens GS-15] gi|373559821|gb|EHP86103.1| replicative DNA helicase [Geobacter metallireducens RCH3]	Bacteria	Proteobacteria	Deltaproteobacteria	Desulfuromonadales	Geobacteraceae	Geobacter	Geobacter metallireducens
Assembly-68776-SUB-0.4-ITER-2-EBur_Rasa2012_Seq_13	PROKKA_01040	gi|392674748|gb|EIY68191.1|	42.1	121	63	2	9	129	7	120	1.9e-16	94.7	hypothetical protein HMPREF1071_00923 [Bacteroides salyersiae CL02T12C01]	Bacteria	Bacteroidetes	Bacteroidia	Bacteroidales	Bacteroidaceae	Bacteroides	Bacteroides salyersiae
Assembly-68776-SUB-0.4-ITER-2-EBur_Rasa2012_Seq_13	PROKKA_01041	gi|696343292|ref|WP_032918444.1|	56.1	132	57	1	5	135	18	149	1.7e-32	147.1	hypothetical protein [Leptospira santarosai]	Bacteria	Spirochaetes	Spirochaetia	Unclassified_derived_from_Spirochaetia	Leptospiraceae	Leptospira	Leptospira santarosai
Assembly-68776-SUB-0.4-ITER-2-EBur_Rasa2012_Seq_13	PROKKA_01042	gi|748178231|ref|WP_039751776.1|	42.5	127	53	4	7	133	2	108	5.2e-16	92.4	hypothetical protein [Hassallia byssoidea] gi|746974308|gb|KIF30966.1| hypothetical protein PI95_46150 [Hassallia byssoidea VB512170]	Bacteria	Cyanobacteria	Unclassified_derived_from_Cyanobacteria	Nostocales	Microchaetaceae	Hassallia	Hassallia byssoidea
Assembly-68776-SUB-0.4-ITER-2-EBur_Rasa2012_Seq_13	PROKKA_01043	gi|737231837|ref|WP_035216170.1|	64.7	51	18	0	51	101	46	96	3.3e-09	69.3	hypothetical protein [Desulfobulbus elongatus]	Bacteria	Proteobacteria	Deltaproteobacteria	Desulfobacterales	Desulfobulbaceae	Desulfobulbus	Desulfobulbus elongatus
Assembly-68776-SUB-0.4-ITER-2-EBur_Rasa2012_Seq_13	PROKKA_01045	gi|753824032|ref|WP_041579656.1|	58.5	53	19	1	1	50	1	53	1.0e-06	60.1	histone H1 [Zunongwangia profunda]	Bacteria	Bacteroidetes	Flavobacteriia	Flavobacteriales	Flavobacteriaceae	Zunongwangia	Zunongwangia profunda
Assembly-68776-SUB-0.4-ITER-2-EBur_Rasa2012_Seq_13	PROKKA_01046	gi|749573701|ref|WP_040202778.1|	45.9	185	84	2	5	173	3	187	3.5e-35	156.4	single-stranded DNA-binding protein [Geoalkalibacter subterraneus] gi|749209958|gb|AJF08151.1| single-stranded DNA-binding protein [Geoalkalibacter subterraneus]	Bacteria	Proteobacteria	Deltaproteobacteria	Desulfuromonadales	Geobacteraceae	Geoalkalibacter	Geoalkalibacter subterraneus
Assembly-68776-SUB-0.4-ITER-2-EBur_Rasa2012_Seq_13	PROKKA_01050	gi|160700626|ref|YP_001552301.1|	44.7	533	279	6	7	533	9	531	1.1e-117	432.2	hypothetical protein BA3_0032 [Thalassomonas phage BA3] gi|157787745|gb|ABV74317.1| hypothetical protein BA3_0032 [Thalassomonas phage BA3]	Viruses	Unclassified_derived_from_Viruses	Unclassified_derived_from_Viruses	Caudovirales	Podoviridae	Unclassified_derived_from_Podoviridae	Thalassomonas phage BA3
Assembly-68776-SUB-0.4-ITER-2-EBur_Rasa2012_Seq_13	PROKKA_01051	gi|757601986|ref|WP_042849430.1|	72.5	182	46	3	1	181	1	179	9.7e-68	265.0	hypothetical protein, partial [Pseudoalteromonas atlantica]	Bacteria	Proteobacteria	Gammaproteobacteria	Alteromonadales	Pseudoalteromonadaceae	Pseudoalteromonas	Pseudoalteromonas atlantica
Assembly-68776-SUB-0.4-ITER-2-EBur_Rasa2012_Seq_13	PROKKA_01055	gi|197088721|gb|ACH39992.1|	48.4	155	80	0	1	155	70	224	4.3e-35	156.0	phage regulatory protein, Rha family [Geobacter bemidjiensis Bem]	Bacteria	Proteobacteria	Deltaproteobacteria	Desulfuromonadales	Geobacteraceae	Geobacter	Geobacter bemidjiensis
Assembly-68776-SUB-0.4-ITER-2-EBur_Rasa2012_Seq_14	PROKKA_01057	gi|410492854|ref|YP_006907920.1|	54.7	117	53	0	1	117	559	675	8.0e-31	141.4	hypothetical protein BCP78_0085 [Bacillus phage BCP78] gi|364087600|gb|AEW47092.1| hypothetical protein BCP78_0085 [Bacillus phage BCP78] gi|364088091|gb|AEW47581.1| hypothetical protein BCU4_0075 [Bacillus phage BCU4]	Viruses	Unclassified_derived_from_Viruses	Unclassified_derived_from_Viruses	Caudovirales	Myoviridae	Unclassified_derived_from_Myoviridae	Bacillus phage BCP78
Assembly-68776-SUB-0.4-ITER-2-EBur_Rasa2012_Seq_14	PROKKA_01058	gi|497580815|ref|WP_009894999.1|	46.2	524	273	8	2	518	3	524	6.8e-130	472.6	hypothetical protein [Peptoclostridium difficile] gi|531117604|gb|EQE22579.1| hypothetical protein QAW_0989 [Peptoclostridium difficile CD17] gi|531340321|gb|EQG33553.1| hypothetical protein QIM_3037 [Peptoclostridium difficile DA00128] gi|531627390|gb|EQJ06265.1| hypothetical protein QQW_3986 [Clostridium difficile P8] gi|531671564|gb|EQJ49156.1| hypothetical protein QSG_0966 [Clostridium diffic…	Bacteria	Firmicutes	Clostridia	Clostridiales	Peptostreptococcaceae	Peptoclostridium	Peptoclostridium difficile
Assembly-68776-SUB-0.4-ITER-2-EBur_Rasa2012_Seq_14	PROKKA_01062	gi|682700008|gb|KFZ26326.1|	40.1	309	170	7	324	626	692	991	2.4e-46	195.3	anaerobic ribonucleoside triphosphate reductase [Mollicutes bacterium HR2]	Bacteria	Tenericutes	Mollicutes	Unclassified_derived_from_Mollicutes	Unclassified_derived_from_Mollicutes	Unclassified_derived_from_Mollicutes	Mollicutes bacterium HR2
Assembly-68776-SUB-0.4-ITER-2-EBur_Rasa2012_Seq_36	PROKKA_01078	gi|589893842|ref|YP_009010727.1|	54.3	70	31	1	1	69	220	289	3.6e-15	88.6	hypothetical protein P2559Y_0017 [Croceibacter phage P2559Y] gi|505838233|gb|AGM14080.1| hypothetical protein P2559Y_0017 [Croceibacter phage P2559Y]	Viruses	Unclassified_derived_from_Viruses	Unclassified_derived_from_Viruses	Caudovirales	Siphoviridae	Unclassified_derived_from_Siphoviridae	Croceibacter phage P2559Y
Assembly-68776-SUB-0.4-ITER-2-EBur_Rasa2012_Seq_36	PROKKA_01079	gi|589893843|ref|YP_009010728.1|	42.9	98	53	3	4	100	3	98	1.2e-11	78.2	hypothetical protein P2559Y_0018 [Croceibacter phage P2559Y] gi|505838234|gb|AGM14081.1| hypothetical protein P2559Y_0018 [Croceibacter phage P2559Y]	Viruses	Unclassified_derived_from_Viruses	Unclassified_derived_from_Viruses	Caudovirales	Siphoviridae	Unclassified_derived_from_Siphoviridae	Croceibacter phage P2559Y
Assembly-68776-SUB-0.4-ITER-2-EBur_Rasa2012_Seq_36	PROKKA_01082	gi|740776564|ref|WP_038561848.1|	73.3	45	12	0	10	54	116	160	3.4e-11	75.9	hypothetical protein [Draconibacterium orientale] gi|610425062|gb|AHW62266.1| hypothetical protein FH5T_18580 [Draconibacterium orientale]	Bacteria	Bacteroidetes	Bacteroidia	Bacteroidales	Prolixibacteraceae	Draconibacterium	Draconibacterium orientale
Assembly-68776-SUB-0.4-ITER-2-EBur_Rasa2012_Seq_36	PROKKA_01084	gi|763405843|ref|WP_044262558.1|	41.4	140	78	2	7	144	7	144	8.3e-22	111.7	hypothetical protein [Candidatus Bacteroides timonensis]	Bacteria	Bacteroidetes	Bacteroidia	Bacteroidales	Bacteroidaceae	Bacteroides	Candidatus Bacteroides timonensis
Assembly-68776-SUB-0.4-ITER-2-EBur_Rasa2012_Seq_36	PROKKA_01087	gi|647599797|ref|WP_025876370.1|	55.4	74	33	0	9	82	4	77	2.2e-16	92.8	ribosomal large subunit pseudouridine synthase B [Prevotella corporis]	Bacteria	Bacteroidetes	Bacteroidia	Bacteroidales	Prevotellaceae	Prevotella	Prevotella corporis
Assembly-68776-SUB-0.4-ITER-2-EBur_Rasa2012_Seq_222	PROKKA_01098	gi|736778761|ref|WP_034782121.1|	71.2	66	19	0	24	89	319	384	6.4e-20	104.8	hypothetical protein, partial [Bacteroides graminisolvens]	Bacteria	Bacteroidetes	Bacteroidia	Bacteroidales	Bacteroidaceae	Bacteroides	Bacteroides graminisolvens
Assembly-68776-SUB-0.4-ITER-2-EBur_Rasa2012_Seq_222	PROKKA_01099	gi|282557516|gb|EFB63113.1|	48.1	210	91	9	2	204	55	253	7.4e-40	172.2	ParB-like protein [Lactobacillus gasseri 224-1]	Bacteria	Firmicutes	Bacilli	Lactobacillales	Lactobacillaceae	Lactobacillus	Lactobacillus gasseri
Assembly-68776-SUB-0.4-ITER-2-EBur_Rasa2012_Seq_222	PROKKA_01100	gi|518076130|ref|WP_019246338.1|	62.7	51	18	1	1	51	6	55	4.1e-08	64.7	chromosome partitioning protein ParB [Candidatus Alistipes marseilloanorexicus]	Bacteria	Bacteroidetes	Bacteroidia	Bacteroidales	Rikenellaceae	Alistipes	Candidatus Alistipes marseilloanorexicus
Assembly-68776-SUB-0.4-ITER-2-EBur_Rasa2012_Seq_222	PROKKA_01101	gi|504842792|ref|WP_015029894.1|	50.5	97	46	1	1	95	1	97	2.0e-20	106.7	hypothetical protein [Emticicia oligotrophica] gi|387856103|gb|AFK04200.1| hypothetical protein Emtol_3067 [Emticicia oligotrophica DSM 17448]	Bacteria	Bacteroidetes	Cytophagia	Cytophagales	Cytophagaceae	Emticicia	Emticicia oligotrophica
Assembly-68776-SUB-0.4-ITER-2-ECtrl_Bur_Rasa_Seq_166	PROKKA_01105	gi|787038768|dbj|BAR14305.1|	68.8	96	24	2	1	93	1	93	2.6e-24	119.4	phage tail protein [uncultured Mediterranean phage uvMED]	Viruses	Unclassified_derived_from_Viruses	Unclassified_derived_from_Viruses	Unclassified_derived_from_Viruses	Unclassified_derived_from_Viruses	Unclassified_derived_from_Viruses	uncultured Mediterranean phage uvMED
Assembly-68776-SUB-0.4-ITER-2-ECtrl_Bur_Rasa_Seq_166	PROKKA_01106	gi|787038767|dbj|BAR14304.1|	83.0	276	47	0	1	276	1	276	8.4e-132	478.0	phage tail assembly protein [uncultured Mediterranean phage uvMED] gi|787046676|dbj|BAR20990.1| phage tail assembly protein [uncultured Mediterranean phage uvMED] gi|787046706|dbj|BAR21009.1| phage tail assembly protein [uncultured Mediterranean phage uvMED]	Viruses	Unclassified_derived_from_Viruses	Unclassified_derived_from_Viruses	Unclassified_derived_from_Viruses	Unclassified_derived_from_Viruses	Unclassified_derived_from_Viruses	uncultured Mediterranean phage uvMED
Assembly-68776-SUB-0.4-ITER-2-ECtrl_Bur_Rasa_Seq_166	PROKKA_01107	gi|472340570|ref|YP_007674094.1|	92.1	189	15	0	1	189	1	189	4.3e-95	355.5	hypothetical protein CPAG_00058 [Prochlorococcus phage MED4-184] gi|472341874|ref|YP_007675388.1| minor tail protein [Cyanophage MED4-117] gi|461222096|gb|AGH16170.1| minor tail protein [Cyanophage MED4-117] gi|465284508|gb|AGH27026.1| hypothetical protein CPAG_00058 [Prochlorococcus phage MED4-184]	Viruses	Unclassified_derived_from_Viruses	Unclassified_derived_from_Viruses	Caudovirales	Myoviridae	Unclassified_derived_from_Myoviridae	Prochlorococcus phage MED4-184
Assembly-68776-SUB-0.4-ITER-2-EFarol2011_Seq_38	PROKKA_01108	gi|787049721|dbj|BAR23349.1|	51.1	393	157	12	1	371	1374	1753	1.9e-84	321.2	hypothetical protein [uncultured Mediterranean phage uvMED]	Viruses	Unclassified_derived_from_Viruses	Unclassified_derived_from_Viruses	Unclassified_derived_from_Viruses	Unclassified_derived_from_Viruses	Unclassified_derived_from_Viruses	uncultured Mediterranean phage uvMED
Assembly-68776-SUB-0.4-ITER-2-EFarol2011_Seq_38	PROKKA_01109	gi|787063001|dbj|BAR34087.1|	75.0	200	44	1	1	194	1	200	3.3e-82	312.8	Na-Ca exchanger/integrin-beta4 [uncultured Mediterranean phage uvMED]	Viruses	Unclassified_derived_from_Viruses	Unclassified_derived_from_Viruses	Unclassified_derived_from_Viruses	Unclassified_derived_from_Viruses	Unclassified_derived_from_Viruses	uncultured Mediterranean phage uvMED
Assembly-68776-SUB-0.4-ITER-2-EFarol2011_Seq_38	PROKKA_01110	gi|472339617|ref|YP_007673150.1|	78.0	50	11	0	8	57	1	50	2.3e-13	82.4	hypothetical protein SWQG_00004 [Synechococcus phage S-RIP2] gi|472342827|ref|YP_007676333.1| hypothetical protein CYZG_00011 [Cyanophage KBS-P-1A] gi|459945496|gb|AGG91301.1| hypothetical protein SWQG_00004 [Synechococcus phage S-RIP2] gi|469520598|gb|AGH57706.1| hypothetical protein CYZG_00011 [Cyanophage KBS-P-1A]	Viruses	Unclassified_derived_from_Viruses	Unclassified_derived_from_Viruses	Caudovirales	Podoviridae	Unclassified_derived_from_Podoviridae	Synechococcus phage S-RIP2
Assembly-68776-SUB-0.4-ITER-2-EFarol2011_Seq_38	PROKKA_01111	gi|775460342|dbj|BAQ93961.1|	61.2	67	26	0	2	68	83	149	1.4e-16	93.2	uncharacterized protein [uncultured Mediterranean phage uvMED]	Viruses	Unclassified_derived_from_Viruses	Unclassified_derived_from_Viruses	Unclassified_derived_from_Viruses	Unclassified_derived_from_Viruses	Unclassified_derived_from_Viruses	uncultured Mediterranean phage uvMED
Assembly-68776-SUB-0.4-ITER-2-EFarol2011_Seq_38	PROKKA_01112	gi|787065411|dbj|BAR36139.1|	70.8	106	27	2	1	105	1	103	4.9e-32	145.2	hypothetical protein [uncultured Mediterranean phage uvMED]	Viruses	Unclassified_derived_from_Viruses	Unclassified_derived_from_Viruses	Unclassified_derived_from_Viruses	Unclassified_derived_from_Viruses	Unclassified_derived_from_Viruses	uncultured Mediterranean phage uvMED
Assembly-68776-SUB-0.4-ITER-2-EFarol2011_Seq_38	PROKKA_01113	gi|472339664|ref|YP_007673197.1|	79.5	132	24	1	90	221	1	129	4.3e-54	219.5	hypothetical protein SWQG_00054 [Synechococcus phage S-RIP2] gi|472342832|ref|YP_007676338.1| hypothetical protein CYZG_00016 [Cyanophage KBS-P-1A] gi|459945543|gb|AGG91348.1| hypothetical protein SWQG_00054 [Synechococcus phage S-RIP2] gi|469520603|gb|AGH57711.1| hypothetical protein CYZG_00016 [Cyanophage KBS-P-1A]	Viruses	Unclassified_derived_from_Viruses	Unclassified_derived_from_Viruses	Caudovirales	Podoviridae	Unclassified_derived_from_Podoviridae	Synechococcus phage S-RIP2
Assembly-68776-SUB-0.4-ITER-2-EFarol2011_Seq_67	PROKKA_01114	gi|291335392|gb|ADD95006.1|	80.0	60	12	0	1	60	1	60	1.2e-17	96.7	hypothetical protein [uncultured phage MedDCM-OCT-S04-C24]	Viruses	Unclassified_derived_from_Viruses	Unclassified_derived_from_Viruses	Unclassified_derived_from_Viruses	Unclassified_derived_from_Viruses	Unclassified_derived_from_Viruses	uncultured phage MedDCM-OCT-S04-C24
Assembly-68776-SUB-0.4-ITER-2-EFarol2011_Seq_67	PROKKA_01115	gi|291335391|gb|ADD95005.1|	86.6	461	58	2	1	457	66	526	1.5e-223	783.5	head tail connector protein [uncultured phage MedDCM-OCT-S04-C24]	Viruses	Unclassified_derived_from_Viruses	Unclassified_derived_from_Viruses	Unclassified_derived_from_Viruses	Unclassified_derived_from_Viruses	Unclassified_derived_from_Viruses	uncultured phage MedDCM-OCT-S04-C24
Assembly-68776-SUB-0.4-ITER-2-EFarol2011_Seq_67	PROKKA_01117	gi|291335389|gb|ADD95003.1|	96.7	60	2	0	1	60	1	60	1.5e-25	122.9	hypothetical protein [uncultured phage MedDCM-OCT-S04-C24]	Viruses	Unclassified_derived_from_Viruses	Unclassified_derived_from_Viruses	Unclassified_derived_from_Viruses	Unclassified_derived_from_Viruses	Unclassified_derived_from_Viruses	uncultured phage MedDCM-OCT-S04-C24
Assembly-68776-SUB-0.4-ITER-2-EFarol2011_Seq_67	PROKKA_01118	gi|291335388|gb|ADD95002.1|	91.2	238	21	0	1	238	1	238	5.1e-122	445.3	hypothetical protein PSSP7_021 [uncultured phage MedDCM-OCT-S04-C24]	Viruses	Unclassified_derived_from_Viruses	Unclassified_derived_from_Viruses	Unclassified_derived_from_Viruses	Unclassified_derived_from_Viruses	Unclassified_derived_from_Viruses	uncultured phage MedDCM-OCT-S04-C24
Assembly-68776-SUB-0.4-ITER-3-EBur_Rasa2012_Seq_51	PROKKA_01119	gi|659846565|ref|WP_029894107.1|	52.9	210	90	2	1	204	1	207	8.0e-55	221.9	thymidylate synthase [Desulfovibrio sp. L21-Syr-AB]	Bacteria	Proteobacteria	Deltaproteobacteria	Desulfovibrionales	Desulfovibrionaceae	Desulfovibrio	Desulfovibrio sp. L21-Syr-AB
Assembly-68776-SUB-0.4-ITER-3-EBur_Rasa2012_Seq_51	PROKKA_01120	gi|736600316|ref|WP_034609081.1|	40.6	330	178	6	13	338	15	330	6.3e-55	223.0	hypothetical protein, partial [Desulfovibrio aminophilus]	Bacteria	Proteobacteria	Deltaproteobacteria	Desulfovibrionales	Desulfovibrionaceae	Desulfovibrio	Desulfovibrio aminophilus
Assembly-68776-SUB-0.4-ITER-3-EBur_Rasa2012_Seq_51	PROKKA_01122	gi|564002661|ref|WP_023828933.1|	40.5	804	425	16	143	933	1924	2687	6.6e-152	546.6	hypothetical protein [Mesorhizobium sp. L103C120A0] gi|563238149|gb|ESZ60634.1| hypothetical protein X728_14930 [Mesorhizobium sp. L103C120A0]	Bacteria	Proteobacteria	Alphaproteobacteria	Rhizobiales	Phyllobacteriaceae	Mesorhizobium	Mesorhizobium sp. L103C120A0
Assembly-68776-SUB-0.4-ITER-3-EBur_Rasa2012_Seq_75	PROKKA_01125	gi|506232078|ref|WP_015751853.1|	73.5	136	36	0	4	139	3	138	1.4e-53	217.2	cytidine deaminase [Desulfohalobium retbaense] gi|257797769|gb|ACV68706.1| CMP/dCMP deaminase zinc-binding protein [Desulfohalobium retbaense DSM 5692]	Bacteria	Proteobacteria	Deltaproteobacteria	Desulfovibrionales	Desulfohalobiaceae	Desulfohalobium	Desulfohalobium retbaense
Assembly-68776-SUB-0.4-ITER-3-EBur_Rasa2012_Seq_75	PROKKA_01129	gi|499599014|ref|WP_011279748.1|	50.7	219	99	6	3	216	254	468	1.6e-47	198.4	hypothetical protein [Psychrobacter arcticus] gi|71038004|gb|AAZ18312.1| hypothetical protein Psyc_0449 [Psychrobacter arcticus 273-4]	Bacteria	Proteobacteria	Gammaproteobacteria	Pseudomonadales	Moraxellaceae	Psychrobacter	Psychrobacter arcticus
Assembly-68776-SUB-0.4-ITER-3-EBur_Rasa2012_Seq_203	PROKKA_01133	gi|740175999|ref|WP_038018844.1|	46.4	69	37	0	2	70	10	78	3.7e-11	75.5	hypothetical protein [Tatumella morbirosei] gi|687252070|gb|KGD75248.1| hypothetical protein HA49_08400 [Tatumella morbirosei]
Assembly-68776-SUB-0.4-ITER-3-ECtrl_Bur_Rasa_Seq_57	PROKKA_01141	gi|655441053|ref|WP_028825611.1|	41.1	297	174	1	4	300	70	365	1.9e-60	241.1	hypothetical protein [Proteobacteria bacterium JGI 0000113-P07]	Bacteria	Proteobacteria	Unclassified_derived_from_Proteobacteria	Unclassified_derived_from_Proteobacteria	Unclassified_derived_from_Proteobacteria	Unclassified_derived_from_Proteobacteria	Proteobacteria bacterium JGI 0000113-P07
Assembly-68776-SUB-0.4-ITER-3-EFarol2011_Seq_136	PROKKA_01156	gi|518995220|ref|WP_020151095.1|	70.6	119	33	1	1	119	35	151	1.9e-39	170.6	hypothetical protein [Verrucomicrobia bacterium SCGC AAA164-M04]	Bacteria	Verrucomicrobia	Unclassified_derived_from_Verrucomicrobia	Unclassified_derived_from_Verrucomicrobia	Unclassified_derived_from_Verrucomicrobia	Unclassified_derived_from_Verrucomicrobia	Verrucomicrobia bacterium SCGC AAA164-M04
Assembly-68776-SUB-0.4-ITER-3-EFarol2011_Seq_136	PROKKA_01158	gi|655452999|ref|WP_028836273.1|	68.6	105	25	3	1	99	1	103	1.2e-29	137.1	hypothetical protein [Proteobacteria bacterium JGI 0000113-L05]	Bacteria	Proteobacteria	Unclassified_derived_from_Proteobacteria	Unclassified_derived_from_Proteobacteria	Unclassified_derived_from_Proteobacteria	Unclassified_derived_from_Proteobacteria	Proteobacteria bacterium JGI 0000113-L05
Assembly-68776-SUB-0.4-ITER-3-EFarol2011_Seq_136	PROKKA_01159	gi|518995222|ref|WP_020151097.1|	76.2	80	18	1	12	91	1	79	6.1e-26	124.8	hypothetical protein [Verrucomicrobia bacterium SCGC AAA164-M04]	Bacteria	Verrucomicrobia	Unclassified_derived_from_Verrucomicrobia	Unclassified_derived_from_Verrucomicrobia	Unclassified_derived_from_Verrucomicrobia	Unclassified_derived_from_Verrucomicrobia	Verrucomicrobia bacterium SCGC AAA164-M04
Assembly-68776-SUB-0.4-ITER-3-EFarol2011_Seq_159	PROKKA_01160	gi|787051752|dbj|BAR24753.1|	86.0	86	12	0	1	86	1	86	3.8e-33	148.7	phage terminase, large subunit, PBSX family (TIGR01547) [uncultured Mediterranean phage uvMED]	Viruses	Unclassified_derived_from_Viruses	Unclassified_derived_from_Viruses	Unclassified_derived_from_Viruses	Unclassified_derived_from_Viruses	Unclassified_derived_from_Viruses	uncultured Mediterranean phage uvMED
Assembly-68776-SUB-0.4-ITER-3-EFarol2011_Seq_159	PROKKA_01161	gi|775459818|dbj|BAQ93496.1|	96.1	255	10	0	1	255	195	449	5.0e-139	501.9	phage terminase large subunit [uncultured Mediterranean phage uvMED]	Viruses	Unclassified_derived_from_Viruses	Unclassified_derived_from_Viruses	Unclassified_derived_from_Viruses	Unclassified_derived_from_Viruses	Unclassified_derived_from_Viruses	uncultured Mediterranean phage uvMED
Assembly-68776-SUB-0.4-ITER-3-EFarol2011_Seq_159	PROKKA_01162	gi|787066249|dbj|BAR36855.1|	100.0	79	0	0	1	79	27	105	2.5e-37	162.5	phage portal protein [uncultured Mediterranean phage uvMED]	Viruses	Unclassified_derived_from_Viruses	Unclassified_derived_from_Viruses	Unclassified_derived_from_Viruses	Unclassified_derived_from_Viruses	Unclassified_derived_from_Viruses	uncultured Mediterranean phage uvMED
Assembly-68776-SUB-0.4-ITER-4-EBur_Rasa2012_Seq_93	PROKKA_01186	gi|491362799|ref|WP_005220711.1|	48.0	75	37	1	43	117	40	112	9.0e-10	71.6	peptidase M15 [Marichromatium purpuratum] gi|570732276|gb|AHF03439.1| peptidase M15 [Marichromatium purpuratum 984]	Bacteria	Proteobacteria	Gammaproteobacteria	Chromatiales	Chromatiaceae	Marichromatium	Marichromatium purpuratum
Assembly-68776-SUB-0.4-ITER-4-EBur_Rasa2012_Seq_114	PROKKA_01194	gi|737526639|ref|WP_035500713.1|	66.2	74	24	1	1	73	1	74	1.8e-17	96.3	hypothetical protein [Fusobacterium gonidiaformans]	Bacteria	Fusobacteria	Fusobacteriia	Fusobacteriales	Fusobacteriaceae	Fusobacterium	Fusobacterium gonidiaformans
Assembly-68776-SUB-0.4-ITER-4-EBur_Rasa2012_Seq_185	PROKKA_01199	gi|655131611|ref|WP_028578671.1|	41.5	465	250	5	163	606	55	518	4.2e-84	320.9	hypothetical protein [Desulfomicrobium escambiense]	Bacteria	Proteobacteria	Deltaproteobacteria	Desulfovibrionales	Desulfomicrobiaceae	Desulfomicrobium	Desulfomicrobium escambiense
Assembly-68776-SUB-0.4-ITER-4-ECtrl_Bur_Rasa_Seq_155	PROKKA_01200	gi|518879066|ref|WP_020034941.1|	78.4	190	41	0	1	190	114	303	8.7e-80	304.7	hypothetical protein [Verrucomicrobia bacterium SCGC AAA164-I21]	Bacteria	Verrucomicrobia	Unclassified_derived_from_Verrucomicrobia	Unclassified_derived_from_Verrucomicrobia	Unclassified_derived_from_Verrucomicrobia	Unclassified_derived_from_Verrucomicrobia	Verrucomicrobia bacterium SCGC AAA164-I21
Assembly-68776-SUB-0.4-ITER-4-ECtrl_Bur_Rasa_Seq_155	PROKKA_01201	gi|655441911|ref|WP_028826453.1|	40.2	82	49	0	4	85	2	83	4.0e-09	68.9	hypothetical protein [Proteobacteria bacterium JGI 0000113-P07]	Bacteria	Proteobacteria	Unclassified_derived_from_Proteobacteria	Unclassified_derived_from_Proteobacteria	Unclassified_derived_from_Proteobacteria	Unclassified_derived_from_Proteobacteria	Proteobacteria bacterium JGI 0000113-P07
Assembly-68776-SUB-0.4-ITER-4-ECtrl_Bur_Rasa_Seq_155	PROKKA_01203	gi|757513439|ref|WP_042779300.1|	42.0	157	71	3	25	180	7	144	3.5e-22	113.2	hypothetical protein [Sinorhizobium fredii]	Bacteria	Proteobacteria	Alphaproteobacteria	Rhizobiales	Rhizobiaceae	Sinorhizobium	Sinorhizobium fredii
Assembly-68776-SUB-0.4-ITER-4-ECtrl_Bur_Rasa_Seq_155	PROKKA_01205	gi|655441914|ref|WP_028826456.1|	75.6	78	19	0	1	78	1	78	1.9e-28	133.3	hypothetical protein [Proteobacteria bacterium JGI 0000113-P07]	Bacteria	Proteobacteria	Unclassified_derived_from_Proteobacteria	Unclassified_derived_from_Proteobacteria	Unclassified_derived_from_Proteobacteria	Unclassified_derived_from_Proteobacteria	Proteobacteria bacterium JGI 0000113-P07
Assembly-68776-SUB-0.4-ITER-5-EBur_Rasa2012_Seq_39	PROKKA_01207	gi|652922206|ref|WP_027176074.1|	50.1	451	223	1	1	449	28	478	1.9e-120	441.0	hypothetical protein [Desulfovibrio aminophilus]	Bacteria	Proteobacteria	Deltaproteobacteria	Desulfovibrionales	Desulfovibrionaceae	Desulfovibrio	Desulfovibrio aminophilus
Assembly-68776-SUB-0.4-ITER-5-EBur_Rasa2012_Seq_39	PROKKA_01208	gi|737290495|ref|WP_035273639.1|	43.8	73	41	0	3	75	2	74	3.9e-07	62.0	hypothetical protein [Desulfobulbus japonicus]	Bacteria	Proteobacteria	Deltaproteobacteria	Desulfobacterales	Desulfobulbaceae	Desulfobulbus	Desulfobulbus japonicus
Assembly-68776-SUB-0.4-ITER-5-EBur_Rasa2012_Seq_39	PROKKA_01209	gi|737260378|ref|WP_035244323.1|	45.4	383	180	7	8	361	251	633	1.3e-92	348.2	hypothetical protein, partial [Desulfonatronovibrio hydrogenovorans]	Bacteria	Proteobacteria	Deltaproteobacteria	Desulfovibrionales	Desulfohalobiaceae	Desulfonatronovibrio	Desulfonatronovibrio hydrogenovorans
Assembly-68776-SUB-0.4-ITER-5-EBur_Rasa2012_Seq_85	PROKKA_01213	gi|472340474|ref|YP_007673999.1|	43.6	204	113	1	24	225	36	239	1.3e-34	154.8	hypothetical protein VPKG_00037 [Vibrio phage pYD21-A] gi|461221999|gb|AGH16074.1| hypothetical protein VPKG_00037 [Vibrio phage pYD21-A]	Viruses	Unclassified_derived_from_Viruses	Unclassified_derived_from_Viruses	Unclassified_derived_from_Viruses	Unclassified_derived_from_Viruses	Unclassified_derived_from_Viruses	Vibrio phage pYD21-A
Assembly-68776-SUB-0.4-ITER-5-EBur_Rasa2012_Seq_165	PROKKA_01226	gi|712915593|ref|YP_009103326.1|	45.5	77	42	0	4	80	2	78	3.4e-07	62.4	transcriptional regulator [Shewanella sp. phage 1/41] gi|587757979|gb|AHK11708.1| transcriptional regulator [Shewanella sp. phage 1/41]	Viruses	Unclassified_derived_from_Viruses	Unclassified_derived_from_Viruses	Caudovirales	Myoviridae	Unclassified_derived_from_Myoviridae	Shewanella sp. phage 1/41
Assembly-68776-SUB-0.4-ITER-5-EBur_Rasa2012_Seq_165	PROKKA_01229	gi|37626131|gb|AAQ96507.1|	42.1	95	49	3	20	111	183	274	4.5e-07	62.4	hypothetical protein [Vibrio phage VP16T]	Viruses	Unclassified_derived_from_Viruses	Unclassified_derived_from_Viruses	Caudovirales	Myoviridae	Unclassified_derived_from_Myoviridae	Vibrio phage phi16
Assembly-68776-SUB-0.4-ITER-5-EBur_Rasa2012_Seq_165	PROKKA_01231	gi|445927230|ref|WP_000005085.1|	40.1	222	99	6	1	190	1	220	2.0e-31	144.1	hypothetical protein [Bacillus cereus] gi|401147303|gb|EJQ54806.1| hypothetical protein IEI_01275 [Bacillus cereus BAG5X2-1]	Bacteria	Firmicutes	Bacilli	Bacillales	Bacillaceae	Bacillus	Bacillus cereus
Assembly-68776-SUB-0.4-ITER-5-ECtrl_Bur_Rasa_Seq_34	PROKKA_01232	gi|655454550|ref|WP_028837700.1|	75.6	217	51	2	17	233	486	700	4.0e-93	349.4	hypothetical protein [Proteobacteria bacterium JGI 0000113-D06]	Bacteria	Proteobacteria	Unclassified_derived_from_Proteobacteria	Unclassified_derived_from_Proteobacteria	Unclassified_derived_from_Proteobacteria	Unclassified_derived_from_Proteobacteria	Proteobacteria bacterium JGI 0000113-D06
Assembly-68776-SUB-0.4-ITER-5-ECtrl_Bur_Rasa_Seq_34	PROKKA_01233	gi|739059015|ref|WP_036930505.1|	68.1	492	147	4	1	491	1	483	3.0e-201	709.5	hypothetical protein [Proteobacteria bacterium JGI 0000113-P07]	Bacteria	Proteobacteria	Unclassified_derived_from_Proteobacteria	Unclassified_derived_from_Proteobacteria	Unclassified_derived_from_Proteobacteria	Unclassified_derived_from_Proteobacteria	Proteobacteria bacterium JGI 0000113-P07
Assembly-68776-SUB-0.4-ITER-5-ECtrl_Bur_Rasa_Seq_34	PROKKA_01235	gi|655453320|ref|WP_028836568.1|	49.7	189	87	3	1	188	1	182	1.3e-43	184.5	hypothetical protein [Proteobacteria bacterium JGI 0000113-L05]	Bacteria	Proteobacteria	Unclassified_derived_from_Proteobacteria	Unclassified_derived_from_Proteobacteria	Unclassified_derived_from_Proteobacteria	Unclassified_derived_from_Proteobacteria	Proteobacteria bacterium JGI 0000113-L05
Assembly-68776-SUB-0.4-ITER-5-ECtrl_Bur_Rasa_Seq_34	PROKKA_01236	gi|655453321|ref|WP_028836569.1|	74.6	71	18	0	2	72	3	73	4.4e-24	118.2	hypothetical protein [Proteobacteria bacterium JGI 0000113-L05]	Bacteria	Proteobacteria	Unclassified_derived_from_Proteobacteria	Unclassified_derived_from_Proteobacteria	Unclassified_derived_from_Proteobacteria	Unclassified_derived_from_Proteobacteria	Proteobacteria bacterium JGI 0000113-L05
Assembly-68776-SUB-0.4-ITER-5-ECtrl_Bur_Rasa_Seq_34	PROKKA_01237	gi|13186149|emb|CAC33460.1|	46.2	106	50	3	17	116	24	128	3.2e-16	92.8	hypothetical protein [Legionella pneumophila]	Bacteria	Proteobacteria	Gammaproteobacteria	Legionellales	Legionellaceae	Legionella	Legionella pneumophila
Assembly-68776-SUB-0.4-ITER-5-ECtrl_Bur_Rasa_Seq_34	PROKKA_01240	gi|775458916|dbj|BAQ92685.1|	65.2	138	47	1	1	138	1	137	1.2e-43	184.1	hypothetical protein [uncultured Mediterranean phage uvMED]	Viruses	Unclassified_derived_from_Viruses	Unclassified_derived_from_Viruses	Unclassified_derived_from_Viruses	Unclassified_derived_from_Viruses	Unclassified_derived_from_Viruses	uncultured Mediterranean phage uvMED
Assembly-68776-SUB-0.4-ITER-5-ECtrl_Bur_Rasa_Seq_132	PROKKA_01253	gi|518879052|ref|WP_020034927.1|	68.6	239	68	2	1	232	1	239	7.8e-91	341.7	hypothetical protein [Verrucomicrobia bacterium SCGC AAA164-I21]	Bacteria	Verrucomicrobia	Unclassified_derived_from_Verrucomicrobia	Unclassified_derived_from_Verrucomicrobia	Unclassified_derived_from_Verrucomicrobia	Unclassified_derived_from_Verrucomicrobia	Verrucomicrobia bacterium SCGC AAA164-I21
Assembly-68776-SUB-0.4-ITER-5-EFarol2011_Seq_13	PROKKA_01258	gi|518995236|ref|WP_020151111.1|	40.5	301	159	5	9	309	39	319	1.9e-52	214.5	hypothetical protein, partial [Verrucomicrobia bacterium SCGC AAA164-M04]	Bacteria	Verrucomicrobia	Unclassified_derived_from_Verrucomicrobia	Unclassified_derived_from_Verrucomicrobia	Unclassified_derived_from_Verrucomicrobia	Unclassified_derived_from_Verrucomicrobia	Verrucomicrobia bacterium SCGC AAA164-M04
Assembly-61018-SUB-0.1-ITER-1-EPAB2011_Seq_1	PROKKA_01261	gi|787061338|dbj|BAR32667.1|	70.3	300	89	0	1	300	1	300	1.1e-122	448.0	DNA polymerase I - 3'-5' exonuclease and polymerase domains (PolA) [uncultured Mediterranean phage uvMED]	Viruses	Unclassified_derived_from_Viruses	Unclassified_derived_from_Viruses	Unclassified_derived_from_Viruses	Unclassified_derived_from_Viruses	Unclassified_derived_from_Viruses	uncultured Mediterranean phage uvMED
Assembly-61018-SUB-0.1-ITER-1-EPAB2011_Seq_1	PROKKA_01262	gi|291335384|gb|ADD94998.1|	97.2	72	2	0	1	72	146	217	1.5e-32	146.4	DNA polymerase [uncultured phage MedDCM-OCT-S04-C24]	Viruses	Unclassified_derived_from_Viruses	Unclassified_derived_from_Viruses	Unclassified_derived_from_Viruses	Unclassified_derived_from_Viruses	Unclassified_derived_from_Viruses	uncultured phage MedDCM-OCT-S04-C24
Assembly-61018-SUB-0.1-ITER-1-EPAB2011_Seq_1	PROKKA_01264	gi|372217790|ref|YP_005087470.1|	65.3	118	41	0	1	118	133	250	4.8e-39	168.7	exonuclease [Cyanophage NATL1A-7] gi|310005711|gb|ADP00098.1| exonuclease [Cyanophage NATL1A-7]	Viruses	Unclassified_derived_from_Viruses	Unclassified_derived_from_Viruses	Caudovirales	Podoviridae	Unclassified_derived_from_Podoviridae	Cyanophage NATL1A-7
Assembly-61018-SUB-0.1-ITER-1-EPAB2011_Seq_1	PROKKA_01265	gi|291335385|gb|ADD94999.1|	93.9	99	6	0	1	99	1	99	4.6e-48	198.4	hypothetical protein P60_24 [uncultured phage MedDCM-OCT-S04-C24]	Viruses	Unclassified_derived_from_Viruses	Unclassified_derived_from_Viruses	Unclassified_derived_from_Viruses	Unclassified_derived_from_Viruses	Unclassified_derived_from_Viruses	uncultured phage MedDCM-OCT-S04-C24
Assembly-61018-SUB-0.1-ITER-1-EPAB2011_Seq_1	PROKKA_01266	gi|291335386|gb|ADD95000.1|	93.5	92	6	0	1	92	1	92	3.7e-43	182.2	hypothetical protein P60_25 [uncultured phage MedDCM-OCT-S04-C24]	Viruses	Unclassified_derived_from_Viruses	Unclassified_derived_from_Viruses	Unclassified_derived_from_Viruses	Unclassified_derived_from_Viruses	Unclassified_derived_from_Viruses	uncultured phage MedDCM-OCT-S04-C24
Assembly-61018-SUB-0.1-ITER-1-EPAB2011_Seq_1	PROKKA_01267	gi|705244635|gb|AIW56661.1|	92.5	359	27	0	1	359	1	359	2.9e-196	692.6	ribonucleotide reductase, partial [uncultured virus]	Viruses	Unclassified_derived_from_Viruses	Unclassified_derived_from_Viruses	Unclassified_derived_from_Viruses	Unclassified_derived_from_Viruses	Unclassified_derived_from_Viruses	uncultured virus
Assembly-61018-SUB-0.1-ITER-1-EPAB2011_Seq_1	PROKKA_01268	gi|291335387|gb|ADD95001.1|	90.8	87	6	1	1	87	264	348	1.4e-37	163.3	ribonucleotide reductase domain protein [uncultured phage MedDCM-OCT-S04-C24]	Viruses	Unclassified_derived_from_Viruses	Unclassified_derived_from_Viruses	Unclassified_derived_from_Viruses	Unclassified_derived_from_Viruses	Unclassified_derived_from_Viruses	uncultured phage MedDCM-OCT-S04-C24
Assembly-61018-SUB-0.1-ITER-1-EPAB2011_Seq_1	PROKKA_01269	gi|291335388|gb|ADD95002.1|	94.9	198	10	0	1	198	41	238	2.6e-103	382.9	hypothetical protein PSSP7_021 [uncultured phage MedDCM-OCT-S04-C24]	Viruses	Unclassified_derived_from_Viruses	Unclassified_derived_from_Viruses	Unclassified_derived_from_Viruses	Unclassified_derived_from_Viruses	Unclassified_derived_from_Viruses	uncultured phage MedDCM-OCT-S04-C24
Assembly-61018-SUB-0.1-ITER-1-EPAB2011_Seq_1	PROKKA_01270	gi|38424262|gb|AAR19410.1|	94.4	54	3	0	1	54	8	61	5.2e-22	110.9	hypothetical protein [uncultured cyanophage]	Viruses	Unclassified_derived_from_Viruses	Unclassified_derived_from_Viruses	Unclassified_derived_from_Viruses	Unclassified_derived_from_Viruses	Unclassified_derived_from_Viruses	uncultured cyanophage
Assembly-61018-SUB-0.1-ITER-1-EPAB2011_Seq_1	PROKKA_01272	gi|291335391|gb|ADD95005.1|	91.2	525	45	1	1	525	1	524	8.1e-269	934.1	head tail connector protein [uncultured phage MedDCM-OCT-S04-C24]	Viruses	Unclassified_derived_from_Viruses	Unclassified_derived_from_Viruses	Unclassified_derived_from_Viruses	Unclassified_derived_from_Viruses	Unclassified_derived_from_Viruses	uncultured phage MedDCM-OCT-S04-C24
Assembly-61018-SUB-0.1-ITER-1-EPAB2011_Seq_1	PROKKA_01273	gi|472342977|ref|YP_007676481.1|	62.5	216	80	1	1	216	1	215	3.8e-71	276.2	hypothetical protein SWVG_00052 [Synechococcus phage S-RIP1] gi|459945482|gb|AGG91288.1| hypothetical protein SWVG_00052 [Synechococcus phage S-RIP1]	Viruses	Unclassified_derived_from_Viruses	Unclassified_derived_from_Viruses	Caudovirales	Podoviridae	Unclassified_derived_from_Podoviridae	Synechococcus phage S-RIP1
Assembly-61018-SUB-0.1-ITER-1-EPAB2011_Seq_1	PROKKA_01274	gi|291335394|gb|ADD95008.1|	98.4	63	1	0	1	63	1	63	1.8e-26	125.9	hypothetical protein [uncultured phage MedDCM-OCT-S04-C24]	Viruses	Unclassified_derived_from_Viruses	Unclassified_derived_from_Viruses	Unclassified_derived_from_Viruses	Unclassified_derived_from_Viruses	Unclassified_derived_from_Viruses	uncultured phage MedDCM-OCT-S04-C24
Assembly-61018-SUB-0.1-ITER-1-EPAB2011_Seq_1	PROKKA_01276	gi|787061352|dbj|BAR32681.1|	62.5	80	26	1	1	80	1	76	5.0e-19	102.1	unknown [uncultured Mediterranean phage uvMED]	Viruses	Unclassified_derived_from_Viruses	Unclassified_derived_from_Viruses	Unclassified_derived_from_Viruses	Unclassified_derived_from_Viruses	Unclassified_derived_from_Viruses	uncultured Mediterranean phage uvMED
Assembly-61018-SUB-0.1-ITER-1-EPAB2011_Seq_22	PROKKA_01277	gi|472342964|ref|YP_007676468.1|	83.3	186	28	1	1	183	78	263	2.5e-84	319.7	RNA polymerase [Synechococcus phage S-RIP1] gi|459945469|gb|AGG91275.1| RNA polymerase [Synechococcus phage S-RIP1]	Viruses	Unclassified_derived_from_Viruses	Unclassified_derived_from_Viruses	Caudovirales	Podoviridae	Unclassified_derived_from_Podoviridae	Synechococcus phage S-RIP1
Assembly-61018-SUB-0.1-ITER-1-EPAB2011_Seq_22	PROKKA_01278	gi|472342964|ref|YP_007676468.1|	88.4	415	48	0	1	415	364	778	7.4e-217	761.1	RNA polymerase [Synechococcus phage S-RIP1] gi|459945469|gb|AGG91275.1| RNA polymerase [Synechococcus phage S-RIP1]	Viruses	Unclassified_derived_from_Viruses	Unclassified_derived_from_Viruses	Caudovirales	Podoviridae	Unclassified_derived_from_Podoviridae	Synechococcus phage S-RIP1
Assembly-61018-SUB-0.1-ITER-1-EPAB2011_Seq_22	PROKKA_01279	gi|291335379|gb|ADD94993.1|	79.7	177	36	0	1	177	1	177	1.3e-77	297.4	T7-like ssDNA binding protein [uncultured phage MedDCM-OCT-S04-C24]	Viruses	Unclassified_derived_from_Viruses	Unclassified_derived_from_Viruses	Unclassified_derived_from_Viruses	Unclassified_derived_from_Viruses	Unclassified_derived_from_Viruses	uncultured phage MedDCM-OCT-S04-C24
Assembly-61018-SUB-0.1-ITER-1-EPAB2011_Seq_22	PROKKA_01280	gi|775460384|dbj|BAQ94001.1|	86.4	44	6	0	1	44	1	44	1.1e-13	83.2	endonuclease [uncultured Mediterranean phage uvMED]	Viruses	Unclassified_derived_from_Viruses	Unclassified_derived_from_Viruses	Unclassified_derived_from_Viruses	Unclassified_derived_from_Viruses	Unclassified_derived_from_Viruses	uncultured Mediterranean phage uvMED
Assembly-61018-SUB-0.1-ITER-1-EPAB2012_Seq_25	PROKKA_01281	gi|526244985|ref|YP_008320312.1|	61.4	57	22	0	13	69	1	57	7.4e-13	80.9	hypothetical protein phage1322_50 [Puniceispirillum phage HMO-2011] gi|409989334|gb|AFV50589.1| hypothetical protein phage1322_50 [Puniceispirillum phage HMO-2011]	Viruses	Unclassified_derived_from_Viruses	Unclassified_derived_from_Viruses	Caudovirales	Podoviridae	Unclassified_derived_from_Podoviridae	Puniceispirillum phage HMO-2011
Assembly-61018-SUB-0.1-ITER-1-EPAB2012_Seq_25	PROKKA_01282	gi|526244986|ref|YP_008320313.1|	85.1	101	13	1	1	99	561	661	2.0e-39	169.9	putative portal protein [Puniceispirillum phage HMO-2011] gi|320042961|gb|ADW08442.1| putative portal protein [Puniceispirillum phage HMO-2011]	Viruses	Unclassified_derived_from_Viruses	Unclassified_derived_from_Viruses	Caudovirales	Podoviridae	Unclassified_derived_from_Podoviridae	Puniceispirillum phage HMO-2011
Assembly-61018-SUB-0.1-ITER-1-EPAB2012_Seq_25	PROKKA_01283	gi|526244986|ref|YP_008320313.1|	89.3	318	34	0	1	318	225	542	1.1e-167	597.4	putative portal protein [Puniceispirillum phage HMO-2011] gi|320042961|gb|ADW08442.1| putative portal protein [Puniceispirillum phage HMO-2011]	Viruses	Unclassified_derived_from_Viruses	Unclassified_derived_from_Viruses	Caudovirales	Podoviridae	Unclassified_derived_from_Podoviridae	Puniceispirillum phage HMO-2011
Assembly-61018-SUB-0.1-ITER-1-EPAB2012_Seq_25	PROKKA_01284	gi|526244986|ref|YP_008320313.1|	83.1	77	13	0	3	79	140	216	2.3e-28	132.9	putative portal protein [Puniceispirillum phage HMO-2011] gi|320042961|gb|ADW08442.1| putative portal protein [Puniceispirillum phage HMO-2011]	Viruses	Unclassified_derived_from_Viruses	Unclassified_derived_from_Viruses	Caudovirales	Podoviridae	Unclassified_derived_from_Podoviridae	Puniceispirillum phage HMO-2011
Assembly-61018-SUB-0.1-ITER-1-EPAB2012_Seq_25	PROKKA_01285	gi|526244986|ref|YP_008320313.1|	75.6	41	10	0	1	41	1	41	1.7e-08	66.6	putative portal protein [Puniceispirillum phage HMO-2011] gi|320042961|gb|ADW08442.1| putative portal protein [Puniceispirillum phage HMO-2011]	Viruses	Unclassified_derived_from_Viruses	Unclassified_derived_from_Viruses	Caudovirales	Podoviridae	Unclassified_derived_from_Podoviridae	Puniceispirillum phage HMO-2011
Assembly-61018-SUB-0.1-ITER-1-EPAB2012_Seq_25	PROKKA_01286	gi|526244987|ref|YP_008320314.1|	89.8	147	15	0	1	147	373	519	1.9e-74	286.6	phage terminase large subunit [Puniceispirillum phage HMO-2011] gi|320042962|gb|ADW08443.1| phage terminase large subunit [Puniceispirillum phage HMO-2011]	Viruses	Unclassified_derived_from_Viruses	Unclassified_derived_from_Viruses	Caudovirales	Podoviridae	Unclassified_derived_from_Podoviridae	Puniceispirillum phage HMO-2011
Assembly-61018-SUB-0.2-ITER-1-EPAB2011_Seq_46	PROKKA_01287	gi|356870797|ref|YP_004934603.1|	64.6	99	35	0	14	112	18	116	1.1e-28	134.4	unnamed protein product [Synechococcus phage S-CBS1] gi|310697346|gb|ADP06608.1| lambda-like phage portal protein [Synechococcus phage S-CBS1]	Viruses	Unclassified_derived_from_Viruses	Unclassified_derived_from_Viruses	Caudovirales	Siphoviridae	Unclassified_derived_from_Siphoviridae	Synechococcus phage S-CBS1
Assembly-61018-SUB-0.2-ITER-1-EPAB2011_Seq_46	PROKKA_01288	gi|787065426|dbj|BAR36146.1|	59.7	154	61	1	5	157	145	298	6.3e-48	198.7	phage portal protein [uncultured Mediterranean phage uvMED]	Viruses	Unclassified_derived_from_Viruses	Unclassified_derived_from_Viruses	Unclassified_derived_from_Viruses	Unclassified_derived_from_Viruses	Unclassified_derived_from_Viruses	uncultured Mediterranean phage uvMED
Assembly-61018-SUB-0.2-ITER-1-EPAB2011_Seq_46	PROKKA_01289	gi|787046928|dbj|BAR21181.1|	63.5	181	65	1	1	180	339	519	6.4e-58	232.3	phage portal protein [uncultured Mediterranean phage uvMED]	Viruses	Unclassified_derived_from_Viruses	Unclassified_derived_from_Viruses	Unclassified_derived_from_Viruses	Unclassified_derived_from_Viruses	Unclassified_derived_from_Viruses	uncultured Mediterranean phage uvMED
Assembly-61018-SUB-0.2-ITER-1-EPAB2012_Seq_60	PROKKA_01291	gi|787062082|dbj|BAR33292.1|	45.4	152	78	2	141	288	202	352	2.4e-21	111.3	tail fiber [uncultured Mediterranean phage uvMED]	Viruses	Unclassified_derived_from_Viruses	Unclassified_derived_from_Viruses	Unclassified_derived_from_Viruses	Unclassified_derived_from_Viruses	Unclassified_derived_from_Viruses	uncultured Mediterranean phage uvMED
Assembly-61018-SUB-0.2-ITER-1-ESG2011_Seq_18	PROKKA_01292	gi|740712443|ref|WP_038497730.1|	63.0	46	17	0	1	46	204	249	3.1e-10	72.0	hypothetical protein [Basilea psittacipulmonis] gi|675107019|gb|AIL31939.1| hypothetical protein IX83_00105 [Basilea psittacipulmonis DSM 24701]	Bacteria	Proteobacteria	Betaproteobacteria	Burkholderiales	Alcaligenaceae	Basilea	Basilea psittacipulmonis
Assembly-61018-SUB-0.2-ITER-1-ESG2011_Seq_18	PROKKA_01295	gi|787064989|dbj|BAR35779.1|	45.9	364	188	5	3	364	2	358	2.9e-84	320.5	constituent protein [uncultured Mediterranean phage uvMED]	Viruses	Unclassified_derived_from_Viruses	Unclassified_derived_from_Viruses	Unclassified_derived_from_Viruses	Unclassified_derived_from_Viruses	Unclassified_derived_from_Viruses	uncultured Mediterranean phage uvMED
Assembly-61018-SUB-0.2-ITER-1-ESG2011_Seq_18	PROKKA_01296	gi|655439879|ref|WP_028824475.1|	48.7	195	99	1	1	195	479	672	5.3e-47	196.1	hypothetical protein [Proteobacteria bacterium JGI 0000113-P07]	Bacteria	Proteobacteria	Unclassified_derived_from_Proteobacteria	Unclassified_derived_from_Proteobacteria	Unclassified_derived_from_Proteobacteria	Unclassified_derived_from_Proteobacteria	Proteobacteria bacterium JGI 0000113-P07
Assembly-61018-SUB-0.2-ITER-1-ESG2011_Seq_18	PROKKA_01298	gi|787064987|dbj|BAR35777.1|	47.3	110	54	2	2	108	10	118	3.6e-17	95.9	hypothetical protein [uncultured Mediterranean phage uvMED]	Viruses	Unclassified_derived_from_Viruses	Unclassified_derived_from_Viruses	Unclassified_derived_from_Viruses	Unclassified_derived_from_Viruses	Unclassified_derived_from_Viruses	uncultured Mediterranean phage uvMED
Assembly-61018-SUB-0.2-ITER-2-ETimbebas2012_Seq_4	PROKKA_01299	gi|655453313|ref|WP_028836561.1|	61.6	73	23	1	2	74	3	70	1.8e-14	88.2	hypothetical protein [Proteobacteria bacterium JGI 0000113-L05]	Bacteria	Proteobacteria	Unclassified_derived_from_Proteobacteria	Unclassified_derived_from_Proteobacteria	Unclassified_derived_from_Proteobacteria	Unclassified_derived_from_Proteobacteria	Proteobacteria bacterium JGI 0000113-L05
Assembly-61018-SUB-0.2-ITER-2-ETimbebas2012_Seq_4	PROKKA_01300	gi|655453314|ref|WP_028836562.1|	82.4	108	19	0	1	108	167	274	1.2e-44	187.2	hypothetical protein [Proteobacteria bacterium JGI 0000113-L05]	Bacteria	Proteobacteria	Unclassified_derived_from_Proteobacteria	Unclassified_derived_from_Proteobacteria	Unclassified_derived_from_Proteobacteria	Unclassified_derived_from_Proteobacteria	Proteobacteria bacterium JGI 0000113-L05
Assembly-61018-SUB-0.2-ITER-2-ETimbebas2012_Seq_4	PROKKA_01301	gi|655440003|ref|WP_028824594.1|	64.2	95	32	2	1	94	1	94	1.9e-23	116.7	hypothetical protein [Proteobacteria bacterium JGI 0000113-P07]	Bacteria	Proteobacteria	Unclassified_derived_from_Proteobacteria	Unclassified_derived_from_Proteobacteria	Unclassified_derived_from_Proteobacteria	Unclassified_derived_from_Proteobacteria	Proteobacteria bacterium JGI 0000113-P07
Assembly-61018-SUB-0.2-ITER-2-ETimbebas2012_Seq_4	PROKKA_01302	gi|655437718|ref|WP_028822882.1|	77.1	503	104	7	1	498	1	497	4.7e-218	765.4	hypothetical protein [Proteobacteria bacterium JGI 0000113-P07]	Bacteria	Proteobacteria	Unclassified_derived_from_Proteobacteria	Unclassified_derived_from_Proteobacteria	Unclassified_derived_from_Proteobacteria	Unclassified_derived_from_Proteobacteria	Proteobacteria bacterium JGI 0000113-P07
Assembly-61018-SUB-0.2-ITER-2-ETimbebas2012_Seq_4	PROKKA_01303	gi|655453490|ref|WP_028836727.1|	64.1	245	87	1	1	245	163	406	1.7e-88	334.0	hypothetical protein [Proteobacteria bacterium JGI 0000113-L05]	Bacteria	Proteobacteria	Unclassified_derived_from_Proteobacteria	Unclassified_derived_from_Proteobacteria	Unclassified_derived_from_Proteobacteria	Unclassified_derived_from_Proteobacteria	Proteobacteria bacterium JGI 0000113-L05
Assembly-61018-SUB-0.2-ITER-2-ETimbebas2012_Seq_4	PROKKA_01305	gi|655453317|ref|WP_028836565.1|	64.4	595	182	7	1	568	212	803	5.4e-218	765.4	hypothetical protein [Proteobacteria bacterium JGI 0000113-L05]	Bacteria	Proteobacteria	Unclassified_derived_from_Proteobacteria	Unclassified_derived_from_Proteobacteria	Unclassified_derived_from_Proteobacteria	Unclassified_derived_from_Proteobacteria	Proteobacteria bacterium JGI 0000113-L05
Assembly-61018-SUB-0.2-ITER-2-ETimbebas2012_Seq_4	PROKKA_01306	gi|655438056|ref|WP_028822961.1|	70.9	206	55	2	1	206	1	201	1.3e-76	294.3	hypothetical protein, partial [Proteobacteria bacterium JGI 0000113-P07]	Bacteria	Proteobacteria	Unclassified_derived_from_Proteobacteria	Unclassified_derived_from_Proteobacteria	Unclassified_derived_from_Proteobacteria	Unclassified_derived_from_Proteobacteria	Proteobacteria bacterium JGI 0000113-P07
Assembly-61018-SUB-0.2-ITER-2-ETimbebas2012_Seq_4	PROKKA_01307	gi|655453318|ref|WP_028836566.1|	79.3	728	151	0	11	738	1	728	0.0e+00	1241.9	hypothetical protein [Proteobacteria bacterium JGI 0000113-L05]	Bacteria	Proteobacteria	Unclassified_derived_from_Proteobacteria	Unclassified_derived_from_Proteobacteria	Unclassified_derived_from_Proteobacteria	Unclassified_derived_from_Proteobacteria	Proteobacteria bacterium JGI 0000113-L05
Assembly-61018-SUB-0.2-ITER-2-ETimbebas2012_Seq_4	PROKKA_01308	gi|655453319|ref|WP_028836567.1|	82.6	92	15	1	1	92	1	91	8.6e-33	147.5	hypothetical protein [Proteobacteria bacterium JGI 0000113-L05]	Bacteria	Proteobacteria	Unclassified_derived_from_Proteobacteria	Unclassified_derived_from_Proteobacteria	Unclassified_derived_from_Proteobacteria	Unclassified_derived_from_Proteobacteria	Proteobacteria bacterium JGI 0000113-L05
Assembly-61018-SUB-0.2-ITER-4-EPAB2011_Seq_48	PROKKA_01309	gi|787066610|dbj|BAR37162.1|	97.5	324	8	0	1	324	1	324	2.1e-182	646.4	head-tail connector protein [uncultured Mediterranean phage uvMED]	Viruses	Unclassified_derived_from_Viruses	Unclassified_derived_from_Viruses	Unclassified_derived_from_Viruses	Unclassified_derived_from_Viruses	Unclassified_derived_from_Viruses	uncultured Mediterranean phage uvMED
Assembly-61018-SUB-0.2-ITER-4-EPAB2011_Seq_48	PROKKA_01310	gi|460042261|ref|YP_007517702.1|	83.8	80	13	0	1	80	1	80	7.0e-31	141.0	hypothetical protein [Pelagibacter phage HTVC010P] gi|448936728|gb|AGE60274.1| hypothetical protein [Pelagibacter phage HTVC010P]	Viruses	Unclassified_derived_from_Viruses	Unclassified_derived_from_Viruses	Caudovirales	Podoviridae	Unclassified_derived_from_Podoviridae	Pelagibacter phage HTVC010P
Assembly-61018-SUB-0.2-ITER-4-EPAB2011_Seq_48	PROKKA_01311	gi|787038565|dbj|BAR14121.1|	92.5	67	2	1	1	64	1	67	1.9e-23	115.9	hypothetical protein [uncultured Mediterranean phage uvMED]	Viruses	Unclassified_derived_from_Viruses	Unclassified_derived_from_Viruses	Unclassified_derived_from_Viruses	Unclassified_derived_from_Viruses	Unclassified_derived_from_Viruses	uncultured Mediterranean phage uvMED
Assembly-61018-SUB-0.2-ITER-4-EPAB2011_Seq_48	PROKKA_01312	gi|787040634|dbj|BAR15828.1|	93.2	73	5	0	1	73	1	73	4.9e-31	141.4	hypothetical protein [uncultured Mediterranean phage uvMED]	Viruses	Unclassified_derived_from_Viruses	Unclassified_derived_from_Viruses	Unclassified_derived_from_Viruses	Unclassified_derived_from_Viruses	Unclassified_derived_from_Viruses	uncultured Mediterranean phage uvMED
Assembly-61018-SUB-0.2-ITER-4-EPAB2011_Seq_48	PROKKA_01313	gi|787056218|dbj|BAR28495.1|	92.8	223	16	0	1	223	201	423	1.5e-123	450.3	phage terminase large subunit [uncultured Mediterranean phage uvMED]	Viruses	Unclassified_derived_from_Viruses	Unclassified_derived_from_Viruses	Unclassified_derived_from_Viruses	Unclassified_derived_from_Viruses	Unclassified_derived_from_Viruses	uncultured Mediterranean phage uvMED
Assembly-61018-SUB-0.2-ITER-4-EPAB2012_Seq_40	PROKKA_01314	gi|472342855|ref|YP_007676361.1|	91.2	478	42	0	1	478	54	531	3.2e-256	892.1	primase/helicase [Cyanophage KBS-P-1A] gi|469520626|gb|AGH57734.1| primase/helicase [Cyanophage KBS-P-1A]	Viruses	Unclassified_derived_from_Viruses	Unclassified_derived_from_Viruses	Unclassified_derived_from_Viruses	Unclassified_derived_from_Viruses	Unclassified_derived_from_Viruses	Cyanophage KBS-P-1A
Assembly-61018-SUB-0.2-ITER-4-EPAB2012_Seq_40	PROKKA_01315	gi|156122486|gb|ABU50234.1|	53.6	263	121	1	2	263	3	265	8.5e-81	308.5	DNA polymerase [Cyanophage S-CBP3]	Viruses	Unclassified_derived_from_Viruses	Unclassified_derived_from_Viruses	Caudovirales	Podoviridae	Unclassified_derived_from_Podoviridae	Cyanophage S-CBP3
Assembly-61018-SUB-0.2-ITER-4-EPAB2012_Seq_40	PROKKA_01316	gi|787061338|dbj|BAR32667.1|	82.8	267	40	1	9	269	107	373	1.1e-119	438.0	DNA polymerase I - 3'-5' exonuclease and polymerase domains (PolA) [uncultured Mediterranean phage uvMED]	Viruses	Unclassified_derived_from_Viruses	Unclassified_derived_from_Viruses	Unclassified_derived_from_Viruses	Unclassified_derived_from_Viruses	Unclassified_derived_from_Viruses	uncultured Mediterranean phage uvMED
Assembly-61018-SUB-0.2-ITER-4-EPAB2012_Seq_40	PROKKA_01317	gi|291335899|gb|ADD95494.1|	100.0	25	0	0	1	25	1	25	7.8e-06	56.6	T7-like exonuclease [uncultured phage MedDCM-OCT-S08-C41]	Viruses	Unclassified_derived_from_Viruses	Unclassified_derived_from_Viruses	Unclassified_derived_from_Viruses	Unclassified_derived_from_Viruses	Unclassified_derived_from_Viruses	uncultured phage MedDCM-OCT-S08-C41
Assembly-61018-SUB-0.2-ITER-4-ESG2011_Seq_43	PROKKA_01318	gi|775458061|dbj|BAQ91911.1|	88.5	139	15	1	1	139	64	201	2.4e-63	249.6	terminase large subunit [uncultured Mediterranean phage uvMED]	Viruses	Unclassified_derived_from_Viruses	Unclassified_derived_from_Viruses	Unclassified_derived_from_Viruses	Unclassified_derived_from_Viruses	Unclassified_derived_from_Viruses	uncultured Mediterranean phage uvMED
Assembly-61018-SUB-0.2-ITER-4-ESG2011_Seq_43	PROKKA_01319	gi|775458061|dbj|BAQ91911.1|	89.4	170	17	1	1	169	233	402	1.6e-80	307.0	terminase large subunit [uncultured Mediterranean phage uvMED]	Viruses	Unclassified_derived_from_Viruses	Unclassified_derived_from_Viruses	Unclassified_derived_from_Viruses	Unclassified_derived_from_Viruses	Unclassified_derived_from_Viruses	uncultured Mediterranean phage uvMED
Assembly-61018-SUB-0.2-ITER-4-ESG2011_Seq_43	PROKKA_01320	gi|775458062|dbj|BAQ91912.1|	89.6	317	33	0	1	317	1	317	3.2e-167	595.9	portal protein [uncultured Mediterranean phage uvMED]	Viruses	Unclassified_derived_from_Viruses	Unclassified_derived_from_Viruses	Unclassified_derived_from_Viruses	Unclassified_derived_from_Viruses	Unclassified_derived_from_Viruses	uncultured Mediterranean phage uvMED
Assembly-61018-SUB-0.2-ITER-4-ESG2011_Seq_43	PROKKA_01321	gi|775457968|dbj|BAQ91822.1|	90.0	60	6	0	2	61	414	473	5.5e-20	104.4	portal protein [uncultured Mediterranean phage uvMED]	Viruses	Unclassified_derived_from_Viruses	Unclassified_derived_from_Viruses	Unclassified_derived_from_Viruses	Unclassified_derived_from_Viruses	Unclassified_derived_from_Viruses	uncultured Mediterranean phage uvMED
Assembly-61018-SUB-0.2-ITER-5-EPAB2011_Seq_69	PROKKA_01322	gi|655438577|ref|WP_028823282.1|	88.1	126	15	0	1	126	85	210	5.2e-65	255.0	hypothetical protein [Proteobacteria bacterium JGI 0000113-P07]	Bacteria	Proteobacteria	Unclassified_derived_from_Proteobacteria	Unclassified_derived_from_Proteobacteria	Unclassified_derived_from_Proteobacteria	Unclassified_derived_from_Proteobacteria	Proteobacteria bacterium JGI 0000113-P07
Assembly-61018-SUB-0.2-ITER-5-EPAB2011_Seq_69	PROKKA_01323	gi|787042845|dbj|BAR17729.1|	53.6	97	43	1	2	98	3	97	9.3e-20	104.4	putative ferrochelatase [uncultured Mediterranean phage uvMED]	Viruses	Unclassified_derived_from_Viruses	Unclassified_derived_from_Viruses	Unclassified_derived_from_Viruses	Unclassified_derived_from_Viruses	Unclassified_derived_from_Viruses	uncultured Mediterranean phage uvMED
Assembly-61018-SUB-0.2-ITER-5-EPAB2011_Seq_69	PROKKA_01324	gi|787045690|dbj|BAR20180.1|	65.9	85	29	0	1	85	120	204	1.4e-29	136.7	putative ferrochelatase [uncultured Mediterranean phage uvMED] gi|787068008|dbj|BAR38361.1| putative ferrochelatase [uncultured Mediterranean phage uvMED]	Viruses	Unclassified_derived_from_Viruses	Unclassified_derived_from_Viruses	Unclassified_derived_from_Viruses	Unclassified_derived_from_Viruses	Unclassified_derived_from_Viruses	uncultured Mediterranean phage uvMED
Assembly-61018-SUB-0.3-ITER-10-EPAB2011_Seq_153	PROKKA_01327	gi|775460414|dbj|BAQ94031.1|	52.9	204	96	0	5	208	4	207	1.5e-56	227.6	hypothetical protein [uncultured Mediterranean phage uvMED]	Viruses	Unclassified_derived_from_Viruses	Unclassified_derived_from_Viruses	Unclassified_derived_from_Viruses	Unclassified_derived_from_Viruses	Unclassified_derived_from_Viruses	uncultured Mediterranean phage uvMED
Assembly-61018-SUB-0.3-ITER-10-EPAB2011_Seq_153	PROKKA_01328	gi|775460415|dbj|BAQ94032.1|	53.2	342	160	0	2	343	7	348	3.4e-93	350.1	hypothetical protein [uncultured Mediterranean phage uvMED]	Viruses	Unclassified_derived_from_Viruses	Unclassified_derived_from_Viruses	Unclassified_derived_from_Viruses	Unclassified_derived_from_Viruses	Unclassified_derived_from_Viruses	uncultured Mediterranean phage uvMED
Assembly-61018-SUB-0.3-ITER-10-EPAB2012_Seq_59	PROKKA_01330	gi|526244937|ref|YP_008320264.1|	62.2	119	45	0	8	126	4	122	2.3e-36	159.8	hypothetical protein phage1322_02 [Puniceispirillum phage HMO-2011] gi|320042914|gb|ADW08395.1| hypothetical protein phage1322_02 [Puniceispirillum phage HMO-2011]	Viruses	Unclassified_derived_from_Viruses	Unclassified_derived_from_Viruses	Caudovirales	Podoviridae	Unclassified_derived_from_Podoviridae	Puniceispirillum phage HMO-2011
Assembly-61018-SUB-0.3-ITER-10-EPAB2012_Seq_59	PROKKA_01333	gi|357285443|gb|AET72529.1|	40.5	111	58	4	2	110	94	198	4.3e-07	62.4	hypothetical protein SXGG_00032 [Synechococcus phage S-CBP42] gi|485725207|gb|AGK86687.1| hypothetical protein S-CBP42_0036 [Synechococcus phage S-CBP42]	Viruses	Unclassified_derived_from_Viruses	Unclassified_derived_from_Viruses	Caudovirales	Podoviridae	Unclassified_derived_from_Podoviridae	Synechococcus phage S-CBP42
Assembly-61018-SUB-0.3-ITER-10-EPAB2012_Seq_59	PROKKA_01334	gi|658310531|ref|YP_009042773.1|	41.3	63	37	0	12	74	30	92	8.5e-07	61.2	hypothetical protein A4L_03 [Anabaena phage A-4L] gi|525336883|gb|AGR48530.1| hypothetical protein A4L_03 [Anabaena phage A-4L]	Viruses	Unclassified_derived_from_Viruses	Unclassified_derived_from_Viruses	Caudovirales	Podoviridae	Unclassified_derived_from_Podoviridae	Anabaena phage A-4L
Assembly-61018-SUB-0.3-ITER-10-ESG2011_Seq_89	PROKKA_01343	gi|787066189|dbj|BAR36810.1|	58.0	245	98	3	23	262	3	247	5.6e-69	269.2	DNA ligase, NAD-dependent (TIGR00575) [uncultured Mediterranean phage uvMED]	Viruses	Unclassified_derived_from_Viruses	Unclassified_derived_from_Viruses	Unclassified_derived_from_Viruses	Unclassified_derived_from_Viruses	Unclassified_derived_from_Viruses	uncultured Mediterranean phage uvMED
Assembly-61018-SUB-0.3-ITER-10-ETimbebas2012_Seq_39	PROKKA_01346	gi|526244947|ref|YP_008320274.1|	86.2	123	17	0	1	123	372	494	1.5e-52	214.2	DNA polymerase I [Puniceispirillum phage HMO-2011] gi|320042954|gb|ADW08435.1| DNA polymerase I [Puniceispirillum phage HMO-2011]	Viruses	Unclassified_derived_from_Viruses	Unclassified_derived_from_Viruses	Caudovirales	Podoviridae	Unclassified_derived_from_Podoviridae	Puniceispirillum phage HMO-2011
Assembly-61018-SUB-0.3-ITER-10-ETimbebas2012_Seq_39	PROKKA_01347	gi|739058122|ref|WP_036929715.1|	66.9	127	42	0	1	127	86	212	1.0e-45	191.0	hypothetical protein, partial [Proteobacteria bacterium JGI 0000113-P07]	Bacteria	Proteobacteria	Unclassified_derived_from_Proteobacteria	Unclassified_derived_from_Proteobacteria	Unclassified_derived_from_Proteobacteria	Unclassified_derived_from_Proteobacteria	Proteobacteria bacterium JGI 0000113-P07
Assembly-61018-SUB-0.3-ITER-10-ETimbebas2012_Seq_39	PROKKA_01348	gi|526244947|ref|YP_008320274.1|	65.6	64	22	0	1	64	168	231	4.8e-14	84.7	DNA polymerase I [Puniceispirillum phage HMO-2011] gi|320042954|gb|ADW08435.1| DNA polymerase I [Puniceispirillum phage HMO-2011]	Viruses	Unclassified_derived_from_Viruses	Unclassified_derived_from_Viruses	Caudovirales	Podoviridae	Unclassified_derived_from_Podoviridae	Puniceispirillum phage HMO-2011
Assembly-61018-SUB-0.3-ITER-10-ETimbebas2012_Seq_39	PROKKA_01349	gi|526244947|ref|YP_008320274.1|	75.8	157	38	0	1	157	1	157	1.7e-60	240.4	DNA polymerase I [Puniceispirillum phage HMO-2011] gi|320042954|gb|ADW08435.1| DNA polymerase I [Puniceispirillum phage HMO-2011]	Viruses	Unclassified_derived_from_Viruses	Unclassified_derived_from_Viruses	Caudovirales	Podoviridae	Unclassified_derived_from_Podoviridae	Puniceispirillum phage HMO-2011
Assembly-61018-SUB-0.3-ITER-10-ETimbebas2012_Seq_39	PROKKA_01351	gi|526244946|ref|YP_008320273.1|	89.3	290	31	0	1	290	87	376	2.5e-145	523.1	replicative DNA helicase [Puniceispirillum phage HMO-2011] gi|320042967|gb|ADW08448.1| replicative DNA helicase [Puniceispirillum phage HMO-2011]	Viruses	Unclassified_derived_from_Viruses	Unclassified_derived_from_Viruses	Caudovirales	Podoviridae	Unclassified_derived_from_Podoviridae	Puniceispirillum phage HMO-2011
Assembly-61018-SUB-0.3-ITER-1-EPAB2011_Seq_31	PROKKA_01352	gi|518995220|ref|WP_020151095.1|	90.4	52	5	0	1	52	1	52	5.7e-19	100.9	hypothetical protein [Verrucomicrobia bacterium SCGC AAA164-M04]	Bacteria	Verrucomicrobia	Unclassified_derived_from_Verrucomicrobia	Unclassified_derived_from_Verrucomicrobia	Unclassified_derived_from_Verrucomicrobia	Unclassified_derived_from_Verrucomicrobia	Verrucomicrobia bacterium SCGC AAA164-M04
Assembly-61018-SUB-0.3-ITER-1-EPAB2011_Seq_31	PROKKA_01353	gi|518995220|ref|WP_020151095.1|	77.3	203	44	1	1	203	54	254	4.4e-90	339.0	hypothetical protein [Verrucomicrobia bacterium SCGC AAA164-M04]	Bacteria	Verrucomicrobia	Unclassified_derived_from_Verrucomicrobia	Unclassified_derived_from_Verrucomicrobia	Unclassified_derived_from_Verrucomicrobia	Unclassified_derived_from_Verrucomicrobia	Verrucomicrobia bacterium SCGC AAA164-M04
Assembly-61018-SUB-0.3-ITER-1-EPAB2011_Seq_31	PROKKA_01354	gi|518995221|ref|WP_020151096.1|	74.5	106	20	2	1	106	1	99	4.3e-36	158.7	hypothetical protein [Verrucomicrobia bacterium SCGC AAA164-M04]	Bacteria	Verrucomicrobia	Unclassified_derived_from_Verrucomicrobia	Unclassified_derived_from_Verrucomicrobia	Unclassified_derived_from_Verrucomicrobia	Unclassified_derived_from_Verrucomicrobia	Verrucomicrobia bacterium SCGC AAA164-M04
Assembly-61018-SUB-0.3-ITER-1-EPAB2011_Seq_31	PROKKA_01355	gi|518995222|ref|WP_020151097.1|	70.0	80	23	1	13	92	1	79	1.3e-23	117.1	hypothetical protein [Verrucomicrobia bacterium SCGC AAA164-M04]	Bacteria	Verrucomicrobia	Unclassified_derived_from_Verrucomicrobia	Unclassified_derived_from_Verrucomicrobia	Unclassified_derived_from_Verrucomicrobia	Unclassified_derived_from_Verrucomicrobia	Verrucomicrobia bacterium SCGC AAA164-M04
Assembly-61018-SUB-0.3-ITER-1-EPAB2011_Seq_31	PROKKA_01356	gi|655452998|ref|WP_028836272.1|	74.4	578	145	1	26	603	2	576	1.7e-257	896.7	hypothetical protein [Proteobacteria bacterium JGI 0000113-L05]	Bacteria	Proteobacteria	Unclassified_derived_from_Proteobacteria	Unclassified_derived_from_Proteobacteria	Unclassified_derived_from_Proteobacteria	Unclassified_derived_from_Proteobacteria	Proteobacteria bacterium JGI 0000113-L05
Assembly-61018-SUB-0.3-ITER-1-EPAB2011_Seq_31	PROKKA_01357	gi|518878872|ref|WP_020034747.1|	64.8	88	28	2	1	87	63	148	9.6e-26	124.0	hypothetical protein [Verrucomicrobia bacterium SCGC AAA164-B23]	Bacteria	Verrucomicrobia	Unclassified_derived_from_Verrucomicrobia	Unclassified_derived_from_Verrucomicrobia	Unclassified_derived_from_Verrucomicrobia	Unclassified_derived_from_Verrucomicrobia	Verrucomicrobia bacterium SCGC AAA164-B23
Assembly-61018-SUB-0.3-ITER-1-EPAB2011_Seq_31	PROKKA_01359	gi|518995228|ref|WP_020151103.1|	78.4	116	25	0	18	133	2	117	2.5e-47	196.4	hypothetical protein [Verrucomicrobia bacterium SCGC AAA164-M04]	Bacteria	Verrucomicrobia	Unclassified_derived_from_Verrucomicrobia	Unclassified_derived_from_Verrucomicrobia	Unclassified_derived_from_Verrucomicrobia	Unclassified_derived_from_Verrucomicrobia	Verrucomicrobia bacterium SCGC AAA164-M04
Assembly-61018-SUB-0.3-ITER-1-EPAB2011_Seq_47	PROKKA_01360	gi|775460383|dbj|BAQ94000.1|	99.0	203	2	0	1	203	322	524	3.9e-110	405.6	DNA primase/helicase [uncultured Mediterranean phage uvMED]	Viruses	Unclassified_derived_from_Viruses	Unclassified_derived_from_Viruses	Unclassified_derived_from_Viruses	Unclassified_derived_from_Viruses	Unclassified_derived_from_Viruses	uncultured Mediterranean phage uvMED
Assembly-61018-SUB-0.3-ITER-1-EPAB2011_Seq_47	PROKKA_01361	gi|775460382|dbj|BAQ93999.1|	98.9	175	2	0	1	175	1	175	7.4e-102	377.9	DNA polymerase [uncultured Mediterranean phage uvMED]	Viruses	Unclassified_derived_from_Viruses	Unclassified_derived_from_Viruses	Unclassified_derived_from_Viruses	Unclassified_derived_from_Viruses	Unclassified_derived_from_Viruses	uncultured Mediterranean phage uvMED
Assembly-61018-SUB-0.3-ITER-1-EPAB2011_Seq_47	PROKKA_01362	gi|775460381|dbj|BAQ93998.1|	85.7	371	52	1	1	370	1	371	1.5e-187	664.1	DNA polymerase I (TIGR00593) [uncultured Mediterranean phage uvMED]	Viruses	Unclassified_derived_from_Viruses	Unclassified_derived_from_Viruses	Unclassified_derived_from_Viruses	Unclassified_derived_from_Viruses	Unclassified_derived_from_Viruses	uncultured Mediterranean phage uvMED
Assembly-61018-SUB-0.3-ITER-1-EPAB2011_Seq_47	PROKKA_01363	gi|775460379|dbj|BAQ93996.1|	92.9	155	11	0	1	155	1	155	7.5e-77	294.7	exonuclease [uncultured Mediterranean phage uvMED]	Viruses	Unclassified_derived_from_Viruses	Unclassified_derived_from_Viruses	Unclassified_derived_from_Viruses	Unclassified_derived_from_Viruses	Unclassified_derived_from_Viruses	uncultured Mediterranean phage uvMED
Assembly-61018-SUB-0.3-ITER-1-EPAB2011_Seq_47	PROKKA_01364	gi|787061341|dbj|BAR32670.1|	68.8	64	20	0	16	79	2	65	8.9e-18	97.4	hypothetical protein [uncultured Mediterranean phage uvMED]	Viruses	Unclassified_derived_from_Viruses	Unclassified_derived_from_Viruses	Unclassified_derived_from_Viruses	Unclassified_derived_from_Viruses	Unclassified_derived_from_Viruses	uncultured Mediterranean phage uvMED
Assembly-61018-SUB-0.3-ITER-1-EPAB2011_Seq_47	PROKKA_01365	gi|291335385|gb|ADD94999.1|	61.9	97	33	1	4	96	3	99	2.4e-25	122.9	hypothetical protein P60_24 [uncultured phage MedDCM-OCT-S04-C24]	Viruses	Unclassified_derived_from_Viruses	Unclassified_derived_from_Viruses	Unclassified_derived_from_Viruses	Unclassified_derived_from_Viruses	Unclassified_derived_from_Viruses	uncultured phage MedDCM-OCT-S04-C24
Assembly-61018-SUB-0.3-ITER-1-EPAB2011_Seq_47	PROKKA_01366	gi|775460378|dbj|BAQ93995.1|	98.1	103	2	0	1	103	50	152	7.1e-52	211.1	gp32 [uncultured Mediterranean phage uvMED]	Viruses	Unclassified_derived_from_Viruses	Unclassified_derived_from_Viruses	Unclassified_derived_from_Viruses	Unclassified_derived_from_Viruses	Unclassified_derived_from_Viruses	uncultured Mediterranean phage uvMED
Assembly-61018-SUB-0.3-ITER-1-EPAB2011_Seq_110	PROKKA_01367	gi|775460418|dbj|BAQ94035.1|	96.3	378	14	0	1	378	1	378	3.7e-207	728.8	major capsid protein [uncultured Mediterranean phage uvMED]	Viruses	Unclassified_derived_from_Viruses	Unclassified_derived_from_Viruses	Unclassified_derived_from_Viruses	Unclassified_derived_from_Viruses	Unclassified_derived_from_Viruses	uncultured Mediterranean phage uvMED
Assembly-61018-SUB-0.3-ITER-1-EPAB2011_Seq_110	PROKKA_01368	gi|775460417|dbj|BAQ94034.1|	94.9	175	9	0	9	183	30	204	8.6e-93	347.8	tail tubular protein A [uncultured Mediterranean phage uvMED]	Viruses	Unclassified_derived_from_Viruses	Unclassified_derived_from_Viruses	Unclassified_derived_from_Viruses	Unclassified_derived_from_Viruses	Unclassified_derived_from_Viruses	uncultured Mediterranean phage uvMED
Assembly-61018-SUB-0.3-ITER-1-EPNorte_Seq_75	PROKKA_01370	gi|655439737|ref|WP_028824338.1|	58.0	131	53	1	1	129	1	131	7.1e-33	148.3	hypothetical protein [Proteobacteria bacterium JGI 0000113-P07]	Bacteria	Proteobacteria	Unclassified_derived_from_Proteobacteria	Unclassified_derived_from_Proteobacteria	Unclassified_derived_from_Proteobacteria	Unclassified_derived_from_Proteobacteria	Proteobacteria bacterium JGI 0000113-P07
Assembly-61018-SUB-0.3-ITER-1-EPNorte_Seq_75	PROKKA_01371	gi|775459231|dbj|BAQ92965.1|	83.0	88	15	0	14	101	10	97	4.5e-35	155.2	unnamed protein product [uncultured Mediterranean phage uvMED]	Viruses	Unclassified_derived_from_Viruses	Unclassified_derived_from_Viruses	Unclassified_derived_from_Viruses	Unclassified_derived_from_Viruses	Unclassified_derived_from_Viruses	uncultured Mediterranean phage uvMED
Assembly-61018-SUB-0.3-ITER-1-EPNorte_Seq_75	PROKKA_01372	gi|518994563|ref|WP_020150438.1|	43.0	93	53	0	5	97	718	810	2.0e-11	76.6	hypothetical protein [Verrucomicrobia bacterium SCGC AAA164-M04]	Bacteria	Verrucomicrobia	Unclassified_derived_from_Verrucomicrobia	Unclassified_derived_from_Verrucomicrobia	Unclassified_derived_from_Verrucomicrobia	Unclassified_derived_from_Verrucomicrobia	Verrucomicrobia bacterium SCGC AAA164-M04
Assembly-61018-SUB-0.3-ITER-1-EPNorte_Seq_75	PROKKA_01373	gi|518994563|ref|WP_020150438.1|	61.5	179	69	0	1	179	526	704	3.2e-56	226.5	hypothetical protein [Verrucomicrobia bacterium SCGC AAA164-M04]	Bacteria	Verrucomicrobia	Unclassified_derived_from_Verrucomicrobia	Unclassified_derived_from_Verrucomicrobia	Unclassified_derived_from_Verrucomicrobia	Unclassified_derived_from_Verrucomicrobia	Verrucomicrobia bacterium SCGC AAA164-M04
Assembly-61018-SUB-0.3-ITER-1-ESG2011_Seq_38	PROKKA_01374	gi|787049202|dbj|BAR22938.1|	96.8	94	3	0	1	94	1	94	2.4e-46	192.6	unnamed protein product [uncultured Mediterranean phage uvMED] gi|787049216|dbj|BAR22946.1| unnamed protein product [uncultured Mediterranean phage uvMED]	Viruses	Unclassified_derived_from_Viruses	Unclassified_derived_from_Viruses	Unclassified_derived_from_Viruses	Unclassified_derived_from_Viruses	Unclassified_derived_from_Viruses	uncultured Mediterranean phage uvMED
Assembly-61018-SUB-0.3-ITER-1-ESG2011_Seq_38	PROKKA_01375	gi|291336970|gb|ADD96495.1|	74.5	247	63	0	1	247	19	265	8.1e-102	378.3	hypothetical protein PACL_0554 [uncultured organism MedDCM-OCT-S11-C223]	Unclassified_derived_from_Unclassified	Unclassified_derived_from_Unclassified	Unclassified_derived_from_Unclassified	Unclassified_derived_from_Unclassified	Unclassified_derived_from_Unclassified	Unclassified_derived_from_Unclassified	uncultured organism MedDCM-OCT-S11-C223
Assembly-61018-SUB-0.3-ITER-1-ESG2011_Seq_38	PROKKA_01376	gi|775459516|dbj|BAQ93226.1|	92.7	177	12	1	1	177	325	500	8.6e-82	311.2	phage portal protein [uncultured Mediterranean phage uvMED]	Viruses	Unclassified_derived_from_Viruses	Unclassified_derived_from_Viruses	Unclassified_derived_from_Viruses	Unclassified_derived_from_Viruses	Unclassified_derived_from_Viruses	uncultured Mediterranean phage uvMED
Assembly-61018-SUB-0.3-ITER-1-ESG2011_Seq_38	PROKKA_01377	gi|787062324|dbj|BAR33500.1|	52.8	335	56	8	1	287	1	281	3.7e-74	286.6	hypothetical protein [uncultured Mediterranean phage uvMED]	Viruses	Unclassified_derived_from_Viruses	Unclassified_derived_from_Viruses	Unclassified_derived_from_Viruses	Unclassified_derived_from_Viruses	Unclassified_derived_from_Viruses	uncultured Mediterranean phage uvMED
Assembly-61018-SUB-0.3-ITER-1-ESG2011_Seq_38	PROKKA_01379	gi|291334621|gb|ADD94270.1|	87.5	136	17	0	1	136	1	136	1.4e-58	233.8	hypothetical protein [uncultured phage MedDCM-OCT-S04-C231] gi|787038965|dbj|BAR14474.1| phage minor structural protein GP20 [uncultured Mediterranean phage uvMED] gi|787049469|dbj|BAR23150.1| phage minor structural protein GP20 [uncultured Mediterranean phage uvMED] gi|787049612|dbj|BAR23260.1| phage minor structural protein GP20 [uncultured Mediterranean phage uvMED]	Viruses	Unclassified_derived_from_Viruses	Unclassified_derived_from_Viruses	Unclassified_derived_from_Viruses	Unclassified_derived_from_Viruses	Unclassified_derived_from_Viruses	uncultured phage MedDCM-OCT-S04-C231
Assembly-61018-SUB-0.3-ITER-1-ESG2011_Seq_38	PROKKA_01380	gi|291335933|gb|ADD95526.1|	100.0	36	0	0	1	36	116	151	2.4e-11	75.9	hypothetical protein [uncultured phage MedDCM-OCT-S09-C14]	Viruses	Unclassified_derived_from_Viruses	Unclassified_derived_from_Viruses	Unclassified_derived_from_Viruses	Unclassified_derived_from_Viruses	Unclassified_derived_from_Viruses	uncultured phage MedDCM-OCT-S09-C14
Assembly-61018-SUB-0.3-ITER-2-EPAB2011_Seq_61	PROKKA_01382	gi|518879103|ref|WP_020034978.1|	52.2	67	32	0	1	67	1	67	1.8e-09	69.7	hypothetical protein [Verrucomicrobia bacterium SCGC AAA164-I21]	Bacteria	Verrucomicrobia	Unclassified_derived_from_Verrucomicrobia	Unclassified_derived_from_Verrucomicrobia	Unclassified_derived_from_Verrucomicrobia	Unclassified_derived_from_Verrucomicrobia	Verrucomicrobia bacterium SCGC AAA164-I21
Assembly-61018-SUB-0.3-ITER-2-EPAB2011_Seq_61	PROKKA_01383	gi|740281399|ref|WP_038121226.1|	71.3	101	29	0	2	102	3	103	1.7e-34	153.3	hypothetical protein [Verrucomicrobia bacterium SCGC AAA164-I21]	Bacteria	Verrucomicrobia	Unclassified_derived_from_Verrucomicrobia	Unclassified_derived_from_Verrucomicrobia	Unclassified_derived_from_Verrucomicrobia	Unclassified_derived_from_Verrucomicrobia	Verrucomicrobia bacterium SCGC AAA164-I21
Assembly-61018-SUB-0.3-ITER-2-EPAB2011_Seq_61	PROKKA_01384	gi|518879106|ref|WP_020034981.1|	64.1	343	106	5	1	331	1	338	5.5e-114	419.1	hypothetical protein [Verrucomicrobia bacterium SCGC AAA164-I21]	Bacteria	Verrucomicrobia	Unclassified_derived_from_Verrucomicrobia	Unclassified_derived_from_Verrucomicrobia	Unclassified_derived_from_Verrucomicrobia	Unclassified_derived_from_Verrucomicrobia	Verrucomicrobia bacterium SCGC AAA164-I21
Assembly-61018-SUB-0.3-ITER-2-EPAB2011_Seq_61	PROKKA_01385	gi|740281402|ref|WP_038121228.1|	41.1	231	132	2	4	231	127	356	4.0e-47	196.4	hypothetical protein [Verrucomicrobia bacterium SCGC AAA164-I21]	Bacteria	Verrucomicrobia	Unclassified_derived_from_Verrucomicrobia	Unclassified_derived_from_Verrucomicrobia	Unclassified_derived_from_Verrucomicrobia	Unclassified_derived_from_Verrucomicrobia	Verrucomicrobia bacterium SCGC AAA164-I21
Assembly-61018-SUB-0.3-ITER-2-ESG2011_Seq_32	PROKKA_01388	gi|356870811|ref|YP_004934617.1|	45.3	512	257	7	201	696	143	647	2.1e-119	438.3	unnamed protein product [Synechococcus phage S-CBS1] gi|310697360|gb|ADP06622.1| hypothetical protein S-CBS1_gp17 [Synechococcus phage S-CBS1]	Viruses	Unclassified_derived_from_Viruses	Unclassified_derived_from_Viruses	Caudovirales	Siphoviridae	Unclassified_derived_from_Siphoviridae	Synechococcus phage S-CBS1
Assembly-61018-SUB-0.3-ITER-2-ESG2011_Seq_39	PROKKA_01391	gi|655974905|ref|WP_029017382.1|	48.7	565	274	4	5	553	6	570	3.6e-150	540.0	hypothetical protein [actinobacterium SCGC AAA027-D23]	Bacteria	Actinobacteria	Actinobacteria	Unclassified_derived_from_Actinobacteria	Unclassified_derived_from_Actinobacteria	Unclassified_derived_from_Actinobacteria	actinobacterium SCGC AAA027-D23
Assembly-61018-SUB-0.3-ITER-2-ESG2011_Seq_39	PROKKA_01392	gi|655974901|ref|WP_029017378.1|	59.4	69	28	0	1	69	146	214	5.2e-17	96.7	hypothetical protein, partial [actinobacterium SCGC AAA027-D23]	Bacteria	Actinobacteria	Actinobacteria	Unclassified_derived_from_Actinobacteria	Unclassified_derived_from_Actinobacteria	Unclassified_derived_from_Actinobacteria	actinobacterium SCGC AAA027-D23
Assembly-61018-SUB-0.3-ITER-2-ESG2011_Seq_39	PROKKA_01393	gi|655974901|ref|WP_029017378.1|	57.9	140	58	1	2	140	3	142	2.5e-39	169.9	hypothetical protein, partial [actinobacterium SCGC AAA027-D23]	Bacteria	Actinobacteria	Actinobacteria	Unclassified_derived_from_Actinobacteria	Unclassified_derived_from_Actinobacteria	Unclassified_derived_from_Actinobacteria	actinobacterium SCGC AAA027-D23
Assembly-61018-SUB-0.3-ITER-3-EPAB2011_Seq_97	PROKKA_01398	gi|787063921|dbj|BAR34865.1|	92.4	331	22	2	1	331	213	540	3.9e-168	599.0	phage major capsid protein [uncultured Mediterranean phage uvMED]	Viruses	Unclassified_derived_from_Viruses	Unclassified_derived_from_Viruses	Unclassified_derived_from_Viruses	Unclassified_derived_from_Viruses	Unclassified_derived_from_Viruses	uncultured Mediterranean phage uvMED
Assembly-61018-SUB-0.3-ITER-3-EPAB2011_Seq_97	PROKKA_01399	gi|787061942|dbj|BAR33170.1|	66.2	195	65	1	1	195	538	731	1.4e-64	254.2	phage major capsid protein [uncultured Mediterranean phage uvMED]	Viruses	Unclassified_derived_from_Viruses	Unclassified_derived_from_Viruses	Unclassified_derived_from_Viruses	Unclassified_derived_from_Viruses	Unclassified_derived_from_Viruses	uncultured Mediterranean phage uvMED
Assembly-61018-SUB-0.3-ITER-4-EPAB2012_Seq_120	PROKKA_01404	gi|787041337|dbj|BAR16433.1|	83.0	47	8	0	1	47	153	199	5.4e-13	80.9	putative protease [uncultured Mediterranean phage uvMED]	Viruses	Unclassified_derived_from_Viruses	Unclassified_derived_from_Viruses	Unclassified_derived_from_Viruses	Unclassified_derived_from_Viruses	Unclassified_derived_from_Viruses	uncultured Mediterranean phage uvMED
Assembly-61018-SUB-0.3-ITER-4-EPAB2012_Seq_120	PROKKA_01405	gi|787067150|dbj|BAR37645.1|	71.8	78	22	0	4	81	60	137	2.9e-24	119.0	hypothetical protein [uncultured Mediterranean phage uvMED]	Viruses	Unclassified_derived_from_Viruses	Unclassified_derived_from_Viruses	Unclassified_derived_from_Viruses	Unclassified_derived_from_Viruses	Unclassified_derived_from_Viruses	uncultured Mediterranean phage uvMED
Assembly-61018-SUB-0.3-ITER-4-EPAB2012_Seq_120	PROKKA_01406	gi|460042265|ref|YP_007517706.1|	82.4	34	6	0	1	34	1	34	4.0e-06	57.8	hypothetical protein [Pelagibacter phage HTVC010P] gi|448936732|gb|AGE60278.1| hypothetical protein [Pelagibacter phage HTVC010P] gi|787038616|dbj|BAR14167.1| hypothetical protein [uncultured Mediterranean phage uvMED] gi|787066544|dbj|BAR37109.1| hypothetical protein [uncultured Mediterranean phage uvMED] gi|787066648|dbj|BAR37215.1| hypothetical protein [uncultured Mediterranean phage uvMED]	Viruses	Unclassified_derived_from_Viruses	Unclassified_derived_from_Viruses	Caudovirales	Podoviridae	Unclassified_derived_from_Podoviridae	Pelagibacter phage HTVC010P
Assembly-61018-SUB-0.3-ITER-4-EPAB2012_Seq_120	PROKKA_01407	gi|460042266|ref|YP_007517707.1|	96.1	284	11	0	1	284	1	284	1.2e-146	527.3	putative major capsid protein [Pelagibacter phage HTVC010P] gi|448936733|gb|AGE60279.1| putative major capsid protein [Pelagibacter phage HTVC010P]	Viruses	Unclassified_derived_from_Viruses	Unclassified_derived_from_Viruses	Caudovirales	Podoviridae	Unclassified_derived_from_Podoviridae	Pelagibacter phage HTVC010P
Assembly-61018-SUB-0.3-ITER-4-EPAB2012_Seq_120	PROKKA_01408	gi|775451042|dbj|BAQ85604.1|	94.5	165	9	0	1	165	1	165	1.6e-82	313.5	hypothetical protein [uncultured Mediterranean phage uvMED]	Viruses	Unclassified_derived_from_Viruses	Unclassified_derived_from_Viruses	Unclassified_derived_from_Viruses	Unclassified_derived_from_Viruses	Unclassified_derived_from_Viruses	uncultured Mediterranean phage uvMED
Assembly-61018-SUB-0.3-ITER-4-EPAB2012_Seq_120	PROKKA_01409	gi|787055088|dbj|BAR27523.1|	90.9	66	6	0	1	66	1	66	3.0e-27	128.6	hypothetical protein [uncultured Mediterranean phage uvMED] gi|787070035|dbj|BAR39448.1| hypothetical protein [uncultured Mediterranean phage uvMED] gi|787070102|dbj|BAR39506.1| hypothetical protein [uncultured Mediterranean phage uvMED]	Viruses	Unclassified_derived_from_Viruses	Unclassified_derived_from_Viruses	Unclassified_derived_from_Viruses	Unclassified_derived_from_Viruses	Unclassified_derived_from_Viruses	uncultured Mediterranean phage uvMED
Assembly-61018-SUB-0.3-ITER-4-EPAB2012_Seq_120	PROKKA_01410	gi|787040448|dbj|BAR15681.1|	93.5	31	2	0	1	31	1	31	6.5e-07	60.1	putative tail tubular protein A [uncultured Mediterranean phage uvMED]	Viruses	Unclassified_derived_from_Viruses	Unclassified_derived_from_Viruses	Unclassified_derived_from_Viruses	Unclassified_derived_from_Viruses	Unclassified_derived_from_Viruses	uncultured Mediterranean phage uvMED
Assembly-61018-SUB-0.3-ITER-4-ESG2011_Seq_56	PROKKA_01413	gi|775460416|dbj|BAQ94033.1|	70.2	574	155	3	1	558	199	772	1.3e-235	823.9	tail tubular protein B [uncultured Mediterranean phage uvMED]	Viruses	Unclassified_derived_from_Viruses	Unclassified_derived_from_Viruses	Unclassified_derived_from_Viruses	Unclassified_derived_from_Viruses	Unclassified_derived_from_Viruses	uncultured Mediterranean phage uvMED
Assembly-61018-SUB-0.3-ITER-4-ESG2012b_Seq_33	PROKKA_01414	gi|291335387|gb|ADD95001.1|	94.8	233	12	0	1	233	104	336	4.9e-122	445.7	ribonucleotide reductase domain protein [uncultured phage MedDCM-OCT-S04-C24]	Viruses	Unclassified_derived_from_Viruses	Unclassified_derived_from_Viruses	Unclassified_derived_from_Viruses	Unclassified_derived_from_Viruses	Unclassified_derived_from_Viruses	uncultured phage MedDCM-OCT-S04-C24
Assembly-61018-SUB-0.3-ITER-4-ESG2012b_Seq_33	PROKKA_01415	gi|787061344|dbj|BAR32673.1|	99.0	101	1	0	1	101	137	237	1.3e-50	206.8	Ribonucleotide Reductase R2-like protein [uncultured Mediterranean phage uvMED]	Viruses	Unclassified_derived_from_Viruses	Unclassified_derived_from_Viruses	Unclassified_derived_from_Viruses	Unclassified_derived_from_Viruses	Unclassified_derived_from_Viruses	uncultured Mediterranean phage uvMED
Assembly-61018-SUB-0.3-ITER-4-ESG2012b_Seq_33	PROKKA_01416	gi|291335895|gb|ADD95490.1|	88.3	60	7	0	1	60	1	60	7.6e-22	110.5	hypothetical protein [uncultured phage MedDCM-OCT-S08-C41]	Viruses	Unclassified_derived_from_Viruses	Unclassified_derived_from_Viruses	Unclassified_derived_from_Viruses	Unclassified_derived_from_Viruses	Unclassified_derived_from_Viruses	uncultured phage MedDCM-OCT-S08-C41
Assembly-61018-SUB-0.3-ITER-4-ETimbebas2012_Seq_2	PROKKA_01417	gi|787056308|dbj|BAR28563.1|	67.6	481	151	5	1	479	383	860	1.1e-176	627.9	phage major capsid protein [uncultured Mediterranean phage uvMED] gi|787057043|dbj|BAR29172.1| phage major capsid protein [uncultured Mediterranean phage uvMED] gi|787057059|dbj|BAR29185.1| phage major capsid protein [uncultured Mediterranean phage uvMED]	Viruses	Unclassified_derived_from_Viruses	Unclassified_derived_from_Viruses	Unclassified_derived_from_Viruses	Unclassified_derived_from_Viruses	Unclassified_derived_from_Viruses	uncultured Mediterranean phage uvMED
Assembly-61018-SUB-0.3-ITER-4-ETimbebas2012_Seq_2	PROKKA_01418	gi|787061525|dbj|BAR32829.1|	65.2	69	24	0	17	85	23	91	2.8e-14	85.9	conserved unknown protein [uncultured Mediterranean phage uvMED]	Viruses	Unclassified_derived_from_Viruses	Unclassified_derived_from_Viruses	Unclassified_derived_from_Viruses	Unclassified_derived_from_Viruses	Unclassified_derived_from_Viruses	uncultured Mediterranean phage uvMED
Assembly-61018-SUB-0.3-ITER-4-ETimbebas2012_Seq_2	PROKKA_01419	gi|787061524|dbj|BAR32828.1|	77.6	134	29	1	1	133	1	134	2.8e-53	216.1	hypothetical protein [uncultured Mediterranean phage uvMED]	Viruses	Unclassified_derived_from_Viruses	Unclassified_derived_from_Viruses	Unclassified_derived_from_Viruses	Unclassified_derived_from_Viruses	Unclassified_derived_from_Viruses	uncultured Mediterranean phage uvMED
Assembly-61018-SUB-0.3-ITER-4-ETimbebas2012_Seq_2	PROKKA_01420	gi|787061523|dbj|BAR32827.1|	88.9	117	12	1	1	116	1	117	2.0e-50	206.5	hypothetical protein [uncultured Mediterranean phage uvMED]	Viruses	Unclassified_derived_from_Viruses	Unclassified_derived_from_Viruses	Unclassified_derived_from_Viruses	Unclassified_derived_from_Viruses	Unclassified_derived_from_Viruses	uncultured Mediterranean phage uvMED
Assembly-61018-SUB-0.3-ITER-4-ETimbebas2012_Seq_2	PROKKA_01421	gi|787061522|dbj|BAR32826.1|	88.4	86	10	0	1	86	60	145	1.5e-34	153.3	Phage minor tail protein U [uncultured Mediterranean phage uvMED]	Viruses	Unclassified_derived_from_Viruses	Unclassified_derived_from_Viruses	Unclassified_derived_from_Viruses	Unclassified_derived_from_Viruses	Unclassified_derived_from_Viruses	uncultured Mediterranean phage uvMED
Assembly-61018-SUB-0.3-ITER-4-ETimbebas2012_Seq_2	PROKKA_01422	gi|787061521|dbj|BAR32825.1|	65.5	55	16	1	1	55	1	52	5.5e-11	74.3	hypothetical protein [uncultured Mediterranean phage uvMED]	Viruses	Unclassified_derived_from_Viruses	Unclassified_derived_from_Viruses	Unclassified_derived_from_Viruses	Unclassified_derived_from_Viruses	Unclassified_derived_from_Viruses	uncultured Mediterranean phage uvMED
Assembly-61018-SUB-0.3-ITER-4-ETimbebas2012_Seq_2	PROKKA_01423	gi|787066093|dbj|BAR36724.1|	72.9	129	35	0	1	129	1	129	7.3e-46	191.4	phage major tail protein 2 [uncultured Mediterranean phage uvMED]	Viruses	Unclassified_derived_from_Viruses	Unclassified_derived_from_Viruses	Unclassified_derived_from_Viruses	Unclassified_derived_from_Viruses	Unclassified_derived_from_Viruses	uncultured Mediterranean phage uvMED
Assembly-61018-SUB-0.3-ITER-4-ETimbebas2012_Seq_2	PROKKA_01424	gi|787061519|dbj|BAR32823.1|	92.7	110	8	0	1	110	1	110	1.4e-49	204.1	putative phage tail assembly chaperone [uncultured Mediterranean phage uvMED]	Viruses	Unclassified_derived_from_Viruses	Unclassified_derived_from_Viruses	Unclassified_derived_from_Viruses	Unclassified_derived_from_Viruses	Unclassified_derived_from_Viruses	uncultured Mediterranean phage uvMED
Assembly-61018-SUB-0.3-ITER-4-ETimbebas2012_Seq_2	PROKKA_01425	gi|787063683|dbj|BAR34660.1|	51.7	424	203	2	1	424	1	422	1.4e-114	421.4	Phage-related minor tail protein [uncultured Mediterranean phage uvMED]	Viruses	Unclassified_derived_from_Viruses	Unclassified_derived_from_Viruses	Unclassified_derived_from_Viruses	Unclassified_derived_from_Viruses	Unclassified_derived_from_Viruses	uncultured Mediterranean phage uvMED
Assembly-61018-SUB-0.3-ITER-4-ETimbebas2012_Seq_2	PROKKA_01426	gi|787066091|dbj|BAR36722.1|	75.6	135	29	2	1	132	379	512	7.9e-48	198.0	Phage-related minor tail protein [uncultured Mediterranean phage uvMED]	Viruses	Unclassified_derived_from_Viruses	Unclassified_derived_from_Viruses	Unclassified_derived_from_Viruses	Unclassified_derived_from_Viruses	Unclassified_derived_from_Viruses	uncultured Mediterranean phage uvMED
Assembly-61018-SUB-0.3-ITER-4-ETimbebas2012_Seq_2	PROKKA_01427	gi|787057068|dbj|BAR29194.1|	87.1	201	26	0	1	201	1	201	2.5e-93	349.7	P22-like coat protein [uncultured Mediterranean phage uvMED]	Viruses	Unclassified_derived_from_Viruses	Unclassified_derived_from_Viruses	Unclassified_derived_from_Viruses	Unclassified_derived_from_Viruses	Unclassified_derived_from_Viruses	uncultured Mediterranean phage uvMED
Assembly-61018-SUB-0.3-ITER-4-ETimbebas2012_Seq_2	PROKKA_01428	gi|787061516|dbj|BAR32820.1|	87.3	181	23	0	1	181	1	181	2.7e-86	326.2	Uncharacterized phage conserved protein (DUF2163) [uncultured Mediterranean phage uvMED]	Viruses	Unclassified_derived_from_Viruses	Unclassified_derived_from_Viruses	Unclassified_derived_from_Viruses	Unclassified_derived_from_Viruses	Unclassified_derived_from_Viruses	uncultured Mediterranean phage uvMED
Assembly-61018-SUB-0.3-ITER-4-ETimbebas2012_Seq_2	PROKKA_01429	gi|787056319|dbj|BAR28574.1|	58.2	1061	406	9	12	1048	9	1056	0.0e+00	1215.7	hypothetical protein [uncultured Mediterranean phage uvMED]	Viruses	Unclassified_derived_from_Viruses	Unclassified_derived_from_Viruses	Unclassified_derived_from_Viruses	Unclassified_derived_from_Viruses	Unclassified_derived_from_Viruses	uncultured Mediterranean phage uvMED
Assembly-61018-SUB-0.3-ITER-4-ETimbebas2012_Seq_2	PROKKA_01431	gi|775450611|dbj|BAQ85219.1|	42.3	163	77	5	21	182	675	821	6.0e-21	111.7	filamentous hemagglutinin [uncultured Mediterranean phage uvMED]	Viruses	Unclassified_derived_from_Viruses	Unclassified_derived_from_Viruses	Unclassified_derived_from_Viruses	Unclassified_derived_from_Viruses	Unclassified_derived_from_Viruses	uncultured Mediterranean phage uvMED
Assembly-61018-SUB-0.3-ITER-4-ETimbebas2012_Seq_2	PROKKA_01432	gi|787063706|dbj|BAR34680.1|	49.3	493	240	4	1	490	369	854	7.3e-118	433.0	putative T4-like proximal tail fiber [uncultured Mediterranean phage uvMED]	Viruses	Unclassified_derived_from_Viruses	Unclassified_derived_from_Viruses	Unclassified_derived_from_Viruses	Unclassified_derived_from_Viruses	Unclassified_derived_from_Viruses	uncultured Mediterranean phage uvMED
Assembly-61018-SUB-0.3-ITER-4-ETimbebas2012_Seq_2	PROKKA_01434	gi|787061510|dbj|BAR32814.1|	78.9	76	15	1	11	85	10	85	1.0e-24	120.6	hypothetical protein [uncultured Mediterranean phage uvMED]	Viruses	Unclassified_derived_from_Viruses	Unclassified_derived_from_Viruses	Unclassified_derived_from_Viruses	Unclassified_derived_from_Viruses	Unclassified_derived_from_Viruses	uncultured Mediterranean phage uvMED
Assembly-61018-SUB-0.3-ITER-4-ETimbebas2012_Seq_2	PROKKA_01435	gi|787056324|dbj|BAR28579.1|	66.7	60	20	0	4	63	3	62	2.8e-17	95.5	hypothetical protein [uncultured Mediterranean phage uvMED] gi|787057027|dbj|BAR29156.1| hypothetical protein [uncultured Mediterranean phage uvMED] gi|787057075|dbj|BAR29201.1| hypothetical protein [uncultured Mediterranean phage uvMED]	Viruses	Unclassified_derived_from_Viruses	Unclassified_derived_from_Viruses	Unclassified_derived_from_Viruses	Unclassified_derived_from_Viruses	Unclassified_derived_from_Viruses	uncultured Mediterranean phage uvMED
Assembly-61018-SUB-0.3-ITER-4-ETimbebas2012_Seq_2	PROKKA_01436	gi|787056325|dbj|BAR28580.1|	59.2	120	49	0	1	120	1	120	3.2e-35	156.0	Protein of unknown function (DUF3154) [uncultured Mediterranean phage uvMED]	Viruses	Unclassified_derived_from_Viruses	Unclassified_derived_from_Viruses	Unclassified_derived_from_Viruses	Unclassified_derived_from_Viruses	Unclassified_derived_from_Viruses	uncultured Mediterranean phage uvMED
Assembly-61018-SUB-0.3-ITER-4-ETimbebas2012_Seq_2	PROKKA_01438	gi|787061507|dbj|BAR32811.1|	70.8	137	39	1	1	136	1	137	7.2e-50	204.9	Phage-related lysozyme (muraminidase) (COG3772) [uncultured Mediterranean phage uvMED]	Viruses	Unclassified_derived_from_Viruses	Unclassified_derived_from_Viruses	Unclassified_derived_from_Viruses	Unclassified_derived_from_Viruses	Unclassified_derived_from_Viruses	uncultured Mediterranean phage uvMED
Assembly-61018-SUB-0.3-ITER-4-ETimbebas2012_Seq_2	PROKKA_01439	gi|787056327|dbj|BAR28582.1|	63.1	103	38	0	1	103	46	148	1.3e-29	137.1	hypothetical protein [uncultured Mediterranean phage uvMED]	Viruses	Unclassified_derived_from_Viruses	Unclassified_derived_from_Viruses	Unclassified_derived_from_Viruses	Unclassified_derived_from_Viruses	Unclassified_derived_from_Viruses	uncultured Mediterranean phage uvMED
Assembly-61018-SUB-0.3-ITER-4-ETimbebas2012_Seq_2	PROKKA_01449	gi|787056337|dbj|BAR28592.1|	68.1	47	15	0	1	47	1	47	3.8e-09	68.2	hypothetical protein [uncultured Mediterranean phage uvMED] gi|787057015|dbj|BAR29144.1| hypothetical protein [uncultured Mediterranean phage uvMED] gi|787057087|dbj|BAR29213.1| hypothetical protein [uncultured Mediterranean phage uvMED]	Viruses	Unclassified_derived_from_Viruses	Unclassified_derived_from_Viruses	Unclassified_derived_from_Viruses	Unclassified_derived_from_Viruses	Unclassified_derived_from_Viruses	uncultured Mediterranean phage uvMED
Assembly-61018-SUB-0.3-ITER-4-ETimbebas2012_Seq_2	PROKKA_01450	gi|787057129|dbj|BAR29242.1|	69.2	52	16	0	1	52	7	58	2.2e-12	79.0	hypothetical protein [uncultured Mediterranean phage uvMED] gi|787057248|dbj|BAR29342.1| hypothetical protein [uncultured Mediterranean phage uvMED]	Viruses	Unclassified_derived_from_Viruses	Unclassified_derived_from_Viruses	Unclassified_derived_from_Viruses	Unclassified_derived_from_Viruses	Unclassified_derived_from_Viruses	uncultured Mediterranean phage uvMED
Assembly-61018-SUB-0.3-ITER-4-ETimbebas2012_Seq_2	PROKKA_01452	gi|787057297|dbj|BAR29386.1|	59.4	138	53	2	1	138	1	135	6.6e-40	171.8	resolvase [uncultured Mediterranean phage uvMED]	Viruses	Unclassified_derived_from_Viruses	Unclassified_derived_from_Viruses	Unclassified_derived_from_Viruses	Unclassified_derived_from_Viruses	Unclassified_derived_from_Viruses	uncultured Mediterranean phage uvMED
Assembly-61018-SUB-0.3-ITER-4-ETimbebas2012_Seq_2	PROKKA_01453	gi|787056340|dbj|BAR28595.1|	67.7	62	20	0	1	62	8	69	7.6e-17	94.0	hypothetical protein [uncultured Mediterranean phage uvMED] gi|787057012|dbj|BAR29141.1| hypothetical protein [uncultured Mediterranean phage uvMED]	Viruses	Unclassified_derived_from_Viruses	Unclassified_derived_from_Viruses	Unclassified_derived_from_Viruses	Unclassified_derived_from_Viruses	Unclassified_derived_from_Viruses	uncultured Mediterranean phage uvMED
Assembly-61018-SUB-0.3-ITER-4-ETimbebas2012_Seq_2	PROKKA_01454	gi|787056341|dbj|BAR28596.1|	61.0	210	74	4	1	208	1	204	8.6e-65	255.0	hypothetical protein [uncultured Mediterranean phage uvMED] gi|787057011|dbj|BAR29140.1| hypothetical protein [uncultured Mediterranean phage uvMED]	Viruses	Unclassified_derived_from_Viruses	Unclassified_derived_from_Viruses	Unclassified_derived_from_Viruses	Unclassified_derived_from_Viruses	Unclassified_derived_from_Viruses	uncultured Mediterranean phage uvMED
Assembly-61018-SUB-0.3-ITER-4-ETimbebas2012_Seq_2	PROKKA_01455	gi|787057092|dbj|BAR29218.1|	73.2	627	165	1	1	627	1	624	6.7e-278	964.5	AAA ATPase [uncultured Mediterranean phage uvMED]	Viruses	Unclassified_derived_from_Viruses	Unclassified_derived_from_Viruses	Unclassified_derived_from_Viruses	Unclassified_derived_from_Viruses	Unclassified_derived_from_Viruses	uncultured Mediterranean phage uvMED
Assembly-61018-SUB-0.3-ITER-4-ETimbebas2012_Seq_2	PROKKA_01456	gi|787056344|dbj|BAR28599.1|	68.9	167	51	1	1	167	1	166	8.8e-60	238.0	hypothetical protein [uncultured Mediterranean phage uvMED] gi|787057008|dbj|BAR29137.1| hypothetical protein [uncultured Mediterranean phage uvMED] gi|787057094|dbj|BAR29220.1| hypothetical protein [uncultured Mediterranean phage uvMED]	Viruses	Unclassified_derived_from_Viruses	Unclassified_derived_from_Viruses	Unclassified_derived_from_Viruses	Unclassified_derived_from_Viruses	Unclassified_derived_from_Viruses	uncultured Mediterranean phage uvMED
Assembly-61018-SUB-0.3-ITER-4-ETimbebas2012_Seq_2	PROKKA_01458	gi|787061490|dbj|BAR32794.1|	54.8	135	60	1	3	137	19	152	1.5e-33	150.6	hypothetical protein [uncultured Mediterranean phage uvMED]	Viruses	Unclassified_derived_from_Viruses	Unclassified_derived_from_Viruses	Unclassified_derived_from_Viruses	Unclassified_derived_from_Viruses	Unclassified_derived_from_Viruses	uncultured Mediterranean phage uvMED
Assembly-61018-SUB-0.3-ITER-4-ETimbebas2012_Seq_2	PROKKA_01459	gi|787061489|dbj|BAR32793.1|	90.0	60	6	0	1	60	1	60	3.4e-22	111.7	hypothetical protein [uncultured Mediterranean phage uvMED]	Viruses	Unclassified_derived_from_Viruses	Unclassified_derived_from_Viruses	Unclassified_derived_from_Viruses	Unclassified_derived_from_Viruses	Unclassified_derived_from_Viruses	uncultured Mediterranean phage uvMED
Assembly-61018-SUB-0.3-ITER-4-ETimbebas2012_Seq_2	PROKKA_01460	gi|787056348|dbj|BAR28603.1|	80.3	71	14	0	2	72	9	79	8.5e-28	130.6	hypothetical protein [uncultured Mediterranean phage uvMED] gi|787057004|dbj|BAR29133.1| hypothetical protein [uncultured Mediterranean phage uvMED] gi|787057098|dbj|BAR29224.1| hypothetical protein [uncultured Mediterranean phage uvMED]	Viruses	Unclassified_derived_from_Viruses	Unclassified_derived_from_Viruses	Unclassified_derived_from_Viruses	Unclassified_derived_from_Viruses	Unclassified_derived_from_Viruses	uncultured Mediterranean phage uvMED
Assembly-61018-SUB-0.3-ITER-4-ETimbebas2012_Seq_2	PROKKA_01461	gi|787061487|dbj|BAR32791.1|	76.5	51	12	0	1	51	20	70	1.7e-14	85.9	hypothetical protein [uncultured Mediterranean phage uvMED]	Viruses	Unclassified_derived_from_Viruses	Unclassified_derived_from_Viruses	Unclassified_derived_from_Viruses	Unclassified_derived_from_Viruses	Unclassified_derived_from_Viruses	uncultured Mediterranean phage uvMED
Assembly-61018-SUB-0.3-ITER-5-EPAB2011_Seq_129	PROKKA_01462	gi|291335374|gb|ADD94988.1|	93.7	63	4	0	1	63	18	80	2.4e-29	135.6	hypothetical protein [uncultured phage MedDCM-OCT-S04-C24]	Viruses	Unclassified_derived_from_Viruses	Unclassified_derived_from_Viruses	Unclassified_derived_from_Viruses	Unclassified_derived_from_Viruses	Unclassified_derived_from_Viruses	uncultured phage MedDCM-OCT-S04-C24
Assembly-61018-SUB-0.3-ITER-5-EPAB2011_Seq_129	PROKKA_01463	gi|291335375|gb|ADD94989.1|	87.0	54	7	0	1	54	1	54	1.1e-19	103.2	hypothetical protein [uncultured phage MedDCM-OCT-S04-C24]	Viruses	Unclassified_derived_from_Viruses	Unclassified_derived_from_Viruses	Unclassified_derived_from_Viruses	Unclassified_derived_from_Viruses	Unclassified_derived_from_Viruses	uncultured phage MedDCM-OCT-S04-C24
Assembly-61018-SUB-0.3-ITER-5-EPAB2011_Seq_129	PROKKA_01464	gi|291335376|gb|ADD94990.1|	79.2	101	21	0	1	101	1	101	7.0e-44	184.5	hypothetical protein PSSP7_008 [uncultured phage MedDCM-OCT-S04-C24]	Viruses	Unclassified_derived_from_Viruses	Unclassified_derived_from_Viruses	Unclassified_derived_from_Viruses	Unclassified_derived_from_Viruses	Unclassified_derived_from_Viruses	uncultured phage MedDCM-OCT-S04-C24
Assembly-61018-SUB-0.3-ITER-5-EPAB2011_Seq_129	PROKKA_01466	gi|291335377|gb|ADD94991.1|	90.3	290	28	0	1	290	78	367	5.4e-154	552.0	T7-like RNA polymerase [uncultured phage MedDCM-OCT-S04-C24]	Viruses	Unclassified_derived_from_Viruses	Unclassified_derived_from_Viruses	Unclassified_derived_from_Viruses	Unclassified_derived_from_Viruses	Unclassified_derived_from_Viruses	uncultured phage MedDCM-OCT-S04-C24
Assembly-61018-SUB-0.3-ITER-5-ESG2011_Seq_1	PROKKA_01473	gi|740530497|ref|WP_038351123.1|	50.5	97	46	2	6	102	4	98	4.6e-17	95.5	hypothetical protein [Eubacterium limosum]	Bacteria	Firmicutes	Clostridia	Clostridiales	Eubacteriaceae	Eubacterium	Eubacterium limosum
Assembly-61018-SUB-0.3-ITER-5-ESG2011_Seq_1	PROKKA_01474	gi|500733121|ref|WP_011982420.1|	41.8	292	145	6	10	295	4	276	7.2e-49	202.6	DNA (cytosine-5-)-methyltransferase [Ochrobactrum anthropi] gi|151559463|gb|ABS12961.1| DNA (cytosine-5-)-methyltransferase [Ochrobactrum anthropi ATCC 49188]	Bacteria	Proteobacteria	Alphaproteobacteria	Rhizobiales	Brucellaceae	Ochrobactrum	Ochrobactrum anthropi
Assembly-61018-SUB-0.3-ITER-5-ESG2011_Seq_1	PROKKA_01477	gi|497732435|ref|WP_010046619.1|	43.9	98	51	1	3	96	183	280	4.0e-17	95.5	hypothetical protein [Gemmata obscuriglobus]	Bacteria	Planctomycetes	Planctomycetia	Planctomycetales	Planctomycetaceae	Gemmata	Gemmata obscuriglobus
Assembly-61018-SUB-0.3-ITER-5-ESG2011_Seq_1	PROKKA_01478	gi|497732435|ref|WP_010046619.1|	59.2	147	56	2	3	146	2	147	2.0e-35	157.1	hypothetical protein [Gemmata obscuriglobus]	Bacteria	Planctomycetes	Planctomycetia	Planctomycetales	Planctomycetaceae	Gemmata	Gemmata obscuriglobus
Assembly-61018-SUB-0.3-ITER-5-ESG2011_Seq_1	PROKKA_01480	gi|658108810|gb|KEI23569.1|	41.1	95	47	2	136	229	163	249	3.2e-11	77.4	hypothetical protein KIQ_013665 [Corynebacterium glutamicum ATCC 14067]	Bacteria	Actinobacteria	Actinobacteria	Corynebacteriales	Corynebacteriaceae	Corynebacterium	Corynebacterium glutamicum
Assembly-61018-SUB-0.3-ITER-5-ESG2011_Seq_1	PROKKA_01505	gi|750304137|ref|WP_040586108.1|	41.3	109	58	3	23	129	1	105	2.2e-09	70.9	hypothetical protein, partial [Mesorhizobium alhagi]	Bacteria	Proteobacteria	Alphaproteobacteria	Rhizobiales	Phyllobacteriaceae	Mesorhizobium	Mesorhizobium alhagi
Assembly-61018-SUB-0.3-ITER-5-ESG2011_Seq_1	PROKKA_01508	gi|497904700|ref|WP_010218856.1|	45.2	186	97	3	1	183	1	184	1.2e-35	158.3	peptidase S14 [Sphingomonas sp. PAMC 26621]	Bacteria	Proteobacteria	Alphaproteobacteria	Sphingomonadales	Sphingomonadaceae	Sphingomonas	Sphingomonas sp. PAMC 26621
Assembly-61018-SUB-0.3-ITER-5-ESG2011_Seq_1	PROKKA_01512	gi|736658609|ref|WP_034665846.1|	54.3	92	42	0	16	107	22	113	7.5e-21	109.0	HNH endonuclease [Bacillus pumilus] gi|660482135|gb|KEO47134.1| HNH endonuclease [Bacillus pumilus]	Bacteria	Firmicutes	Bacilli	Bacillales	Bacillaceae	Bacillus	Bacillus pumilus
Assembly-61018-SUB-0.3-ITER-5-ESG2011_Seq_1	PROKKA_01517	gi|740331796|ref|WP_038168591.1|	42.9	261	145	4	8	265	11	270	3.1e-49	203.8	hypothetical protein [Verrucomicrobium sp. BvORR106]	Bacteria	Verrucomicrobia	Verrucomicrobiae	Verrucomicrobiales	Verrucomicrobiaceae	Verrucomicrobium	Verrucomicrobium sp. BvORR106
Assembly-61018-SUB-0.3-ITER-5-ETimbebas2012_Seq_50	PROKKA_01526	gi|787056056|dbj|BAR28360.1|	60.3	63	25	0	5	67	7	69	1.8e-15	90.1	Bbp48 [uncultured Mediterranean phage uvMED]	Viruses	Unclassified_derived_from_Viruses	Unclassified_derived_from_Viruses	Unclassified_derived_from_Viruses	Unclassified_derived_from_Viruses	Unclassified_derived_from_Viruses	uncultured Mediterranean phage uvMED
Assembly-61018-SUB-0.3-ITER-5-ETimbebas2012_Seq_50	PROKKA_01529	gi|655452999|ref|WP_028836273.1|	62.5	104	36	2	1	102	1	103	7.1e-28	131.3	hypothetical protein [Proteobacteria bacterium JGI 0000113-L05]	Bacteria	Proteobacteria	Unclassified_derived_from_Proteobacteria	Unclassified_derived_from_Proteobacteria	Unclassified_derived_from_Proteobacteria	Unclassified_derived_from_Proteobacteria	Proteobacteria bacterium JGI 0000113-L05
Assembly-61018-SUB-0.3-ITER-5-ETimbebas2012_Seq_50	PROKKA_01531	gi|518995220|ref|WP_020151095.1|	62.8	78	29	0	5	82	147	224	2.8e-22	112.5	hypothetical protein [Verrucomicrobia bacterium SCGC AAA164-M04]	Bacteria	Verrucomicrobia	Unclassified_derived_from_Verrucomicrobia	Unclassified_derived_from_Verrucomicrobia	Unclassified_derived_from_Verrucomicrobia	Unclassified_derived_from_Verrucomicrobia	Verrucomicrobia bacterium SCGC AAA164-M04
Assembly-61018-SUB-0.3-ITER-6-EPAB2011_Seq_55	PROKKA_01532	gi|654630772|ref|WP_028094943.1|	59.5	131	48	2	367	495	239	366	8.6e-36	160.2	hypothetical protein [Donghicola xiamenensis]	Bacteria	Proteobacteria	Alphaproteobacteria	Rhodobacterales	Rhodobacteraceae	Pseudodonghicola	Pseudodonghicola xiamenensis
Assembly-61018-SUB-0.3-ITER-6-EPAB2011_Seq_55	PROKKA_01533	gi|787061864|dbj|BAR33102.1|	79.5	117	24	0	1	117	1	117	2.1e-44	186.4	virion structural protein [uncultured Mediterranean phage uvMED]	Viruses	Unclassified_derived_from_Viruses	Unclassified_derived_from_Viruses	Unclassified_derived_from_Viruses	Unclassified_derived_from_Viruses	Unclassified_derived_from_Viruses	uncultured Mediterranean phage uvMED
Assembly-61018-SUB-0.3-ITER-6-EPAB2011_Seq_55	PROKKA_01534	gi|787062577|dbj|BAR33707.1|	66.0	203	69	0	1	203	116	318	6.3e-68	265.4	putative tail fiber [uncultured Mediterranean phage uvMED]	Viruses	Unclassified_derived_from_Viruses	Unclassified_derived_from_Viruses	Unclassified_derived_from_Viruses	Unclassified_derived_from_Viruses	Unclassified_derived_from_Viruses	uncultured Mediterranean phage uvMED
Assembly-61018-SUB-0.3-ITER-6-EPAB2011_Seq_55	PROKKA_01535	gi|787061863|dbj|BAR33101.1|	73.6	72	19	0	1	72	1	72	2.6e-22	112.5	putative tail fiber [uncultured Mediterranean phage uvMED]	Viruses	Unclassified_derived_from_Viruses	Unclassified_derived_from_Viruses	Unclassified_derived_from_Viruses	Unclassified_derived_from_Viruses	Unclassified_derived_from_Viruses	uncultured Mediterranean phage uvMED
Assembly-61018-SUB-0.3-ITER-6-EPAB2011_Seq_55	PROKKA_01536	gi|739304213|ref|WP_037166803.1|	48.3	172	84	1	1	172	664	830	2.1e-40	173.7	hypothetical protein [Rhizobium sp. CF258]	Bacteria	Proteobacteria	Alphaproteobacteria	Rhizobiales	Rhizobiaceae	Rhizobium	Rhizobium sp. CF258
Assembly-61018-SUB-0.3-ITER-6-EPAB2011_Seq_127	PROKKA_01537	gi|787054916|dbj|BAR27380.1|	96.9	127	4	0	1	127	1	127	2.6e-59	236.1	Fibrinogen-like coiled coil protein [uncultured Mediterranean phage uvMED] gi|787054955|dbj|BAR27413.1| Fibrinogen-like coiled coil protein [uncultured Mediterranean phage uvMED] gi|787054976|dbj|BAR27430.1| Fibrinogen-like coiled coil protein [uncultured Mediterranean phage uvMED] gi|787055006|dbj|BAR27454.1| Fibrinogen-like coiled coil protein [uncultured Mediterranean phage uvMED] gi|787055071…	Viruses	Unclassified_derived_from_Viruses	Unclassified_derived_from_Viruses	Unclassified_derived_from_Viruses	Unclassified_derived_from_Viruses	Unclassified_derived_from_Viruses	uncultured Mediterranean phage uvMED
Assembly-61018-SUB-0.3-ITER-6-EPAB2011_Seq_127	PROKKA_01538	gi|787060129|dbj|BAR31657.1|	97.1	68	2	0	1	68	1	68	9.5e-29	133.7	hypothetical protein [uncultured Mediterranean phage uvMED]	Viruses	Unclassified_derived_from_Viruses	Unclassified_derived_from_Viruses	Unclassified_derived_from_Viruses	Unclassified_derived_from_Viruses	Unclassified_derived_from_Viruses	uncultured Mediterranean phage uvMED
Assembly-61018-SUB-0.3-ITER-6-EPAB2011_Seq_127	PROKKA_01539	gi|787060130|dbj|BAR31658.1|	96.8	93	3	0	1	93	1	93	9.9e-45	187.2	hypothetical protein [uncultured Mediterranean phage uvMED]	Viruses	Unclassified_derived_from_Viruses	Unclassified_derived_from_Viruses	Unclassified_derived_from_Viruses	Unclassified_derived_from_Viruses	Unclassified_derived_from_Viruses	uncultured Mediterranean phage uvMED
Assembly-61018-SUB-0.3-ITER-6-EPAB2011_Seq_127	PROKKA_01540	gi|787060133|dbj|BAR31661.1|	87.5	40	5	0	2	41	34	73	1.0e-14	86.7	hypothetical protein [uncultured Mediterranean phage uvMED]	Viruses	Unclassified_derived_from_Viruses	Unclassified_derived_from_Viruses	Unclassified_derived_from_Viruses	Unclassified_derived_from_Viruses	Unclassified_derived_from_Viruses	uncultured Mediterranean phage uvMED
Assembly-61018-SUB-0.3-ITER-6-EPAB2011_Seq_127	PROKKA_01541	gi|787054920|dbj|BAR27384.1|	93.8	32	2	0	1	32	1	32	2.3e-09	68.2	hypothetical protein [uncultured Mediterranean phage uvMED] gi|787054951|dbj|BAR27409.1| hypothetical protein [uncultured Mediterranean phage uvMED] gi|787054980|dbj|BAR27434.1| hypothetical protein [uncultured Mediterranean phage uvMED] gi|787055010|dbj|BAR27458.1| hypothetical protein [uncultured Mediterranean phage uvMED] gi|787055067|dbj|BAR27508.1| hypothetical protein [uncultured Mediterran…	Viruses	Unclassified_derived_from_Viruses	Unclassified_derived_from_Viruses	Unclassified_derived_from_Viruses	Unclassified_derived_from_Viruses	Unclassified_derived_from_Viruses	uncultured Mediterranean phage uvMED
Assembly-61018-SUB-0.3-ITER-6-EPAB2011_Seq_127	PROKKA_01542	gi|787040769|dbj|BAR15937.1|	95.3	43	2	0	1	43	1	43	3.8e-15	87.8	hypothetical protein [uncultured Mediterranean phage uvMED] gi|787040808|dbj|BAR15973.1| hypothetical protein [uncultured Mediterranean phage uvMED] gi|787066745|dbj|BAR37292.1| hypothetical protein [uncultured Mediterranean phage uvMED] gi|787066786|dbj|BAR37325.1| hypothetical protein [uncultured Mediterranean phage uvMED]	Viruses	Unclassified_derived_from_Viruses	Unclassified_derived_from_Viruses	Unclassified_derived_from_Viruses	Unclassified_derived_from_Viruses	Unclassified_derived_from_Viruses	uncultured Mediterranean phage uvMED
Assembly-61018-SUB-0.3-ITER-6-EPAB2011_Seq_127	PROKKA_01543	gi|297172394|gb|ADI23369.1|	100.0	48	0	0	1	48	1	48	3.7e-19	101.3	hypothetical protein [uncultured Oceanospirillales bacterium HF0770_27O18] gi|775451073|dbj|BAQ85635.1| hypothetical protein [uncultured Mediterranean phage uvMED]	Bacteria	Proteobacteria	Gammaproteobacteria	Oceanospirillales	Unclassified_derived_from_Oceanospirillales	Unclassified_derived_from_Oceanospirillales	uncultured Oceanospirillales bacterium HF0770_27O18
Assembly-61018-SUB-0.3-ITER-6-EPAB2011_Seq_127	PROKKA_01544	gi|787041278|dbj|BAR16387.1|	92.6	81	6	0	1	81	1	81	8.6e-37	160.6	hypothetical protein [uncultured Mediterranean phage uvMED]	Viruses	Unclassified_derived_from_Viruses	Unclassified_derived_from_Viruses	Unclassified_derived_from_Viruses	Unclassified_derived_from_Viruses	Unclassified_derived_from_Viruses	uncultured Mediterranean phage uvMED
Assembly-61018-SUB-0.3-ITER-6-EPAB2011_Seq_127	PROKKA_01545	gi|787041279|dbj|BAR16388.1|	79.9	139	28	0	2	140	40	178	1.8e-58	233.4	DnaA-like protein [uncultured Mediterranean phage uvMED]	Viruses	Unclassified_derived_from_Viruses	Unclassified_derived_from_Viruses	Unclassified_derived_from_Viruses	Unclassified_derived_from_Viruses	Unclassified_derived_from_Viruses	uncultured Mediterranean phage uvMED
Assembly-61018-SUB-0.3-ITER-6-EPAB2011_Seq_127	PROKKA_01546	gi|460042303|ref|YP_007517744.1|	94.6	37	2	0	1	37	1	37	3.0e-11	74.7	hypothetical protein [Pelagibacter phage HTVC010P] gi|448936770|gb|AGE60316.1| hypothetical protein [Pelagibacter phage HTVC010P]	Viruses	Unclassified_derived_from_Viruses	Unclassified_derived_from_Viruses	Caudovirales	Podoviridae	Unclassified_derived_from_Podoviridae	Pelagibacter phage HTVC010P
Assembly-61018-SUB-0.3-ITER-6-EPAB2011_Seq_127	PROKKA_01547	gi|787040773|dbj|BAR15941.1|	65.4	52	18	0	1	52	1	52	8.2e-12	77.0	hypothetical protein [uncultured Mediterranean phage uvMED] gi|787040804|dbj|BAR15969.1| hypothetical protein [uncultured Mediterranean phage uvMED] gi|787066741|dbj|BAR37288.1| hypothetical protein [uncultured Mediterranean phage uvMED] gi|787066790|dbj|BAR37329.1| hypothetical protein [uncultured Mediterranean phage uvMED]	Viruses	Unclassified_derived_from_Viruses	Unclassified_derived_from_Viruses	Unclassified_derived_from_Viruses	Unclassified_derived_from_Viruses	Unclassified_derived_from_Viruses	uncultured Mediterranean phage uvMED
Assembly-61018-SUB-0.3-ITER-6-EPAB2011_Seq_127	PROKKA_01548	gi|787038589|dbj|BAR14140.1|	93.4	76	5	0	1	76	1	76	6.0e-32	144.4	hypothetical protein [uncultured Mediterranean phage uvMED] gi|787040656|dbj|BAR15850.1| hypothetical protein [uncultured Mediterranean phage uvMED]	Viruses	Unclassified_derived_from_Viruses	Unclassified_derived_from_Viruses	Unclassified_derived_from_Viruses	Unclassified_derived_from_Viruses	Unclassified_derived_from_Viruses	uncultured Mediterranean phage uvMED
Assembly-61018-SUB-0.3-ITER-6-EPAB2011_Seq_127	PROKKA_01549	gi|787038632|dbj|BAR14182.1|	100.0	34	0	0	1	34	57	90	2.1e-11	75.1	hypothetical protein [uncultured Mediterranean phage uvMED] gi|787041226|dbj|BAR16340.1| hypothetical protein [uncultured Mediterranean phage uvMED] gi|787066825|dbj|BAR37358.1| hypothetical protein [uncultured Mediterranean phage uvMED] gi|787066877|dbj|BAR37404.1| hypothetical protein [uncultured Mediterranean phage uvMED] gi|787067088|dbj|BAR37588.1| hypothetical protein [uncultured Mediterran…	Viruses	Unclassified_derived_from_Viruses	Unclassified_derived_from_Viruses	Unclassified_derived_from_Viruses	Unclassified_derived_from_Viruses	Unclassified_derived_from_Viruses	uncultured Mediterranean phage uvMED
Assembly-61018-SUB-0.3-ITER-6-ESG2011_Seq_55	PROKKA_01550	gi|291334804|gb|ADD94446.1|	60.5	253	98	1	16	266	19	271	1.8e-86	327.4	putative phage related protein [uncultured phage MedDCM-OCT-S05-C64] gi|787062522|dbj|BAR33661.1| phage portal protein [uncultured Mediterranean phage uvMED]	Viruses	Unclassified_derived_from_Viruses	Unclassified_derived_from_Viruses	Unclassified_derived_from_Viruses	Unclassified_derived_from_Viruses	Unclassified_derived_from_Viruses	uncultured phage MedDCM-OCT-S05-C64
Assembly-61018-SUB-0.3-ITER-6-ESG2011_Seq_55	PROKKA_01551	gi|356870797|ref|YP_004934603.1|	70.3	91	26	1	1	91	275	364	4.2e-28	132.1	unnamed protein product [Synechococcus phage S-CBS1] gi|310697346|gb|ADP06608.1| lambda-like phage portal protein [Synechococcus phage S-CBS1]	Viruses	Unclassified_derived_from_Viruses	Unclassified_derived_from_Viruses	Caudovirales	Siphoviridae	Unclassified_derived_from_Siphoviridae	Synechococcus phage S-CBS1
Assembly-61018-SUB-0.3-ITER-6-ESG2011_Seq_55	PROKKA_01552	gi|787054397|dbj|BAR26975.1|	67.4	129	42	0	1	129	359	487	4.3e-46	192.2	phage portal protein [uncultured Mediterranean phage uvMED]	Viruses	Unclassified_derived_from_Viruses	Unclassified_derived_from_Viruses	Unclassified_derived_from_Viruses	Unclassified_derived_from_Viruses	Unclassified_derived_from_Viruses	uncultured Mediterranean phage uvMED
Assembly-61018-SUB-0.3-ITER-6-ESG2011_Seq_55	PROKKA_01554	gi|787054300|dbj|BAR26883.1|	95.3	43	2	0	1	43	1	43	2.0e-14	85.5	phage major capsid protein [uncultured Mediterranean phage uvMED]	Viruses	Unclassified_derived_from_Viruses	Unclassified_derived_from_Viruses	Unclassified_derived_from_Viruses	Unclassified_derived_from_Viruses	Unclassified_derived_from_Viruses	uncultured Mediterranean phage uvMED
Assembly-61018-SUB-0.3-ITER-6-ESG2011_Seq_79	PROKKA_01555	gi|775460399|dbj|BAQ94016.1|	78.5	177	38	0	1	177	274	450	3.8e-77	295.8	terminase large subunit [uncultured Mediterranean phage uvMED]	Viruses	Unclassified_derived_from_Viruses	Unclassified_derived_from_Viruses	Unclassified_derived_from_Viruses	Unclassified_derived_from_Viruses	Unclassified_derived_from_Viruses	uncultured Mediterranean phage uvMED
Assembly-61018-SUB-0.3-ITER-6-ESG2011_Seq_79	PROKKA_01556	gi|712916041|ref|YP_009103815.1|	89.7	224	23	0	2	225	16	239	2.9e-114	419.5	DNA maturase B (terminase) [Synechococcus phage S-CBP4] gi|485725170|gb|AGK86653.1| DNA maturase B (terminase) [Synechococcus phage S-CBP4]	Viruses	Unclassified_derived_from_Viruses	Unclassified_derived_from_Viruses	Caudovirales	Podoviridae	Unclassified_derived_from_Podoviridae	Synechococcus phage S-CBP4
Assembly-61018-SUB-0.3-ITER-6-ETimbebas2012_Seq_24	PROKKA_01560	gi|655440216|ref|WP_028824799.1|	66.1	109	37	0	19	127	1	109	1.2e-32	147.5	hypothetical protein [Proteobacteria bacterium JGI 0000113-P07]	Bacteria	Proteobacteria	Unclassified_derived_from_Proteobacteria	Unclassified_derived_from_Proteobacteria	Unclassified_derived_from_Proteobacteria	Unclassified_derived_from_Proteobacteria	Proteobacteria bacterium JGI 0000113-P07
Assembly-61018-SUB-0.3-ITER-6-ETimbebas2012_Seq_24	PROKKA_01562	gi|326784563|ref|YP_004324946.1|	45.3	64	35	0	1	64	16	79	1.7e-09	69.7	hypothetical protein PSSM7_115 [Prochlorococcus phage P-SSM7] gi|310004596|gb|ADO98988.1| hypothetical protein PSSM7_115 [Prochlorococcus phage P-SSM7]	Viruses	Unclassified_derived_from_Viruses	Unclassified_derived_from_Viruses	Caudovirales	Myoviridae	Unclassified_derived_from_Myoviridae	Prochlorococcus phage P-SSM7
Assembly-61018-SUB-0.3-ITER-6-ETimbebas2012_Seq_24	PROKKA_01564	gi|526244953|ref|YP_008320280.1|	82.7	613	106	0	2	614	34	646	1.3e-305	1056.6	adenosylcobalamin-dependent ribonucleoside-triphosphate reductase [Puniceispirillum phage HMO-2011] gi|320042955|gb|ADW08436.1| adenosylcobalamin-dependent ribonucleoside-triphosphate reductase [Puniceispirillum phage HMO-2011]	Viruses	Unclassified_derived_from_Viruses	Unclassified_derived_from_Viruses	Caudovirales	Podoviridae	Unclassified_derived_from_Podoviridae	Puniceispirillum phage HMO-2011
Assembly-61018-SUB-0.3-ITER-7-EPAB2011_Seq_76	PROKKA_01566	gi|291334894|gb|ADD94531.1|	92.0	87	7	0	1	87	1	87	7.7e-39	167.5	hypothetical protein [uncultured phage MedDCM-OCT-S08-C159]	Viruses	Unclassified_derived_from_Viruses	Unclassified_derived_from_Viruses	Unclassified_derived_from_Viruses	Unclassified_derived_from_Viruses	Unclassified_derived_from_Viruses	uncultured phage MedDCM-OCT-S08-C159
Assembly-61018-SUB-0.3-ITER-7-EPAB2011_Seq_76	PROKKA_01567	gi|291334892|gb|ADD94530.1|	98.7	151	2	0	178	328	1	151	4.4e-79	303.1	hypothetical protein [uncultured phage MedDCM-OCT-S08-C151]	Viruses	Unclassified_derived_from_Viruses	Unclassified_derived_from_Viruses	Unclassified_derived_from_Viruses	Unclassified_derived_from_Viruses	Unclassified_derived_from_Viruses	uncultured phage MedDCM-OCT-S08-C151
Assembly-61018-SUB-0.3-ITER-7-EPAB2011_Seq_76	PROKKA_01568	gi|291334890|gb|ADD94528.1|	83.8	105	17	0	98	202	6	110	1.8e-43	184.1	tail tubular protein B [uncultured phage MedDCM-OCT-S08-C151]	Viruses	Unclassified_derived_from_Viruses	Unclassified_derived_from_Viruses	Unclassified_derived_from_Viruses	Unclassified_derived_from_Viruses	Unclassified_derived_from_Viruses	uncultured phage MedDCM-OCT-S08-C151
Assembly-61018-SUB-0.3-ITER-7-EPAB2011_Seq_76	PROKKA_01569	gi|291334888|gb|ADD94526.1|	88.4	267	28	1	105	371	1	264	1.4e-132	481.1	hypothetical protein [uncultured phage MedDCM-OCT-S08-C151]	Viruses	Unclassified_derived_from_Viruses	Unclassified_derived_from_Viruses	Unclassified_derived_from_Viruses	Unclassified_derived_from_Viruses	Unclassified_derived_from_Viruses	uncultured phage MedDCM-OCT-S08-C151
Assembly-61018-SUB-0.3-ITER-7-EPAB2011_Seq_169	PROKKA_01571	gi|775456882|dbj|BAQ90835.1|	70.8	96	28	0	1	96	1	96	8.4e-31	141.0	hypothetical protein [uncultured Mediterranean phage uvMED]	Viruses	Unclassified_derived_from_Viruses	Unclassified_derived_from_Viruses	Unclassified_derived_from_Viruses	Unclassified_derived_from_Viruses	Unclassified_derived_from_Viruses	uncultured Mediterranean phage uvMED
Assembly-61018-SUB-0.3-ITER-7-EPAB2011_Seq_169	PROKKA_01572	gi|775456881|dbj|BAQ90834.1|	85.6	97	14	0	1	97	1	97	1.2e-45	190.3	hypothetical protein [uncultured Mediterranean phage uvMED]	Viruses	Unclassified_derived_from_Viruses	Unclassified_derived_from_Viruses	Unclassified_derived_from_Viruses	Unclassified_derived_from_Viruses	Unclassified_derived_from_Viruses	uncultured Mediterranean phage uvMED
Assembly-61018-SUB-0.3-ITER-7-EPAB2011_Seq_169	PROKKA_01574	gi|787064007|dbj|BAR34933.1|	66.0	106	36	0	1	106	1	106	9.9e-33	147.5	hypothetical protein [uncultured Mediterranean phage uvMED]	Viruses	Unclassified_derived_from_Viruses	Unclassified_derived_from_Viruses	Unclassified_derived_from_Viruses	Unclassified_derived_from_Viruses	Unclassified_derived_from_Viruses	uncultured Mediterranean phage uvMED
Assembly-61018-SUB-0.3-ITER-7-EPAB2011_Seq_169	PROKKA_01575	gi|291335428|gb|ADD95041.1|	80.1	166	32	1	30	194	59	224	5.8e-71	275.4	hypothetical protein [uncultured phage MedDCM-OCT-S04-C26] gi|775458127|dbj|BAQ91970.1| putative lipoprotein [uncultured Mediterranean phage uvMED] gi|775458270|dbj|BAQ92100.1| putative lipoprotein [uncultured Mediterranean phage uvMED] gi|775458346|dbj|BAQ92171.1| putative lipoprotein [uncultured Mediterranean phage uvMED] gi|775458388|dbj|BAQ92206.1| putative lipoprotein [uncultured Mediterrane…	Viruses	Unclassified_derived_from_Viruses	Unclassified_derived_from_Viruses	Unclassified_derived_from_Viruses	Unclassified_derived_from_Viruses	Unclassified_derived_from_Viruses	uncultured phage MedDCM-OCT-S04-C26
Assembly-61018-SUB-0.3-ITER-7-ESG2011_Seq_12	PROKKA_01576	gi|787062521|dbj|BAR33660.1|	72.5	720	176	10	5	707	125	839	8.6e-290	1004.2	phage major capsid protein [uncultured Mediterranean phage uvMED]	Viruses	Unclassified_derived_from_Viruses	Unclassified_derived_from_Viruses	Unclassified_derived_from_Viruses	Unclassified_derived_from_Viruses	Unclassified_derived_from_Viruses	uncultured Mediterranean phage uvMED
Assembly-61018-SUB-0.3-ITER-7-ESG2011_Seq_12	PROKKA_01577	gi|787054300|dbj|BAR26883.1|	91.5	59	5	0	1	59	1	59	2.8e-21	108.6	phage major capsid protein [uncultured Mediterranean phage uvMED]	Viruses	Unclassified_derived_from_Viruses	Unclassified_derived_from_Viruses	Unclassified_derived_from_Viruses	Unclassified_derived_from_Viruses	Unclassified_derived_from_Viruses	uncultured Mediterranean phage uvMED
Assembly-61018-SUB-0.3-ITER-7-ESG2011_Seq_12	PROKKA_01578	gi|787054397|dbj|BAR26975.1|	63.9	266	76	2	1	266	271	516	1.3e-92	347.8	phage portal protein [uncultured Mediterranean phage uvMED]	Viruses	Unclassified_derived_from_Viruses	Unclassified_derived_from_Viruses	Unclassified_derived_from_Viruses	Unclassified_derived_from_Viruses	Unclassified_derived_from_Viruses	uncultured Mediterranean phage uvMED
Assembly-61018-SUB-0.3-ITER-7-ESG2011_Seq_12	PROKKA_01579	gi|291334804|gb|ADD94446.1|	60.5	253	98	1	16	266	19	271	1.8e-86	327.4	putative phage related protein [uncultured phage MedDCM-OCT-S05-C64] gi|787062522|dbj|BAR33661.1| phage portal protein [uncultured Mediterranean phage uvMED]	Viruses	Unclassified_derived_from_Viruses	Unclassified_derived_from_Viruses	Unclassified_derived_from_Viruses	Unclassified_derived_from_Viruses	Unclassified_derived_from_Viruses	uncultured phage MedDCM-OCT-S05-C64
Assembly-61018-SUB-0.3-ITER-7-ESG2011_Seq_12	PROKKA_01580	gi|787054297|dbj|BAR26880.1|	87.7	405	49	1	1	405	218	621	3.0e-215	755.7	terminase large subunit [uncultured Mediterranean phage uvMED]	Viruses	Unclassified_derived_from_Viruses	Unclassified_derived_from_Viruses	Unclassified_derived_from_Viruses	Unclassified_derived_from_Viruses	Unclassified_derived_from_Viruses	uncultured Mediterranean phage uvMED
Assembly-61018-SUB-0.3-ITER-7-ESG2011_Seq_12	PROKKA_01581	gi|787054297|dbj|BAR26880.1|	100.0	60	0	0	1	60	54	113	5.2e-26	124.4	terminase large subunit [uncultured Mediterranean phage uvMED]	Viruses	Unclassified_derived_from_Viruses	Unclassified_derived_from_Viruses	Unclassified_derived_from_Viruses	Unclassified_derived_from_Viruses	Unclassified_derived_from_Viruses	uncultured Mediterranean phage uvMED
Assembly-61018-SUB-0.3-ITER-7-ESG2011_Seq_12	PROKKA_01582	gi|787054296|dbj|BAR26879.1|	97.3	37	1	0	1	37	131	167	2.4e-10	71.6	Phage DNA packaging protein, Nu1 subunit of terminase (COG4220) [uncultured Mediterranean phage uvMED]	Viruses	Unclassified_derived_from_Viruses	Unclassified_derived_from_Viruses	Unclassified_derived_from_Viruses	Unclassified_derived_from_Viruses	Unclassified_derived_from_Viruses	uncultured Mediterranean phage uvMED
Assembly-61018-SUB-0.3-ITER-7-ESG2011_Seq_45	PROKKA_01583	gi|518925260|ref|WP_020081135.1|	69.7	165	49	1	2	165	98	262	4.2e-57	229.2	hypothetical protein [Flavobacterium sp. SCGC AAA160-P02]	Bacteria	Bacteroidetes	Flavobacteriia	Flavobacteriales	Flavobacteriaceae	Flavobacterium	Flavobacterium sp. SCGC AAA160-P02
Assembly-61018-SUB-0.3-ITER-7-ESG2011_Seq_45	PROKKA_01584	gi|518925260|ref|WP_020081135.1|	83.8	74	10	1	11	82	262	335	5.0e-24	118.2	hypothetical protein [Flavobacterium sp. SCGC AAA160-P02]	Bacteria	Bacteroidetes	Flavobacteriia	Flavobacteriales	Flavobacteriaceae	Flavobacterium	Flavobacterium sp. SCGC AAA160-P02
Assembly-61018-SUB-0.3-ITER-7-ESG2011_Seq_45	PROKKA_01585	gi|518925259|ref|WP_020081134.1|	82.9	41	7	0	3	43	5	45	1.4e-12	79.3	hypothetical protein [Flavobacterium sp. SCGC AAA160-P02]	Bacteria	Bacteroidetes	Flavobacteriia	Flavobacteriales	Flavobacteriaceae	Flavobacterium	Flavobacterium sp. SCGC AAA160-P02
Assembly-61018-SUB-0.3-ITER-7-ESG2011_Seq_45	PROKKA_01586	gi|518925259|ref|WP_020081134.1|	86.1	36	5	0	4	39	119	154	3.7e-09	67.8	hypothetical protein [Flavobacterium sp. SCGC AAA160-P02]	Bacteria	Bacteroidetes	Flavobacteriia	Flavobacteriales	Flavobacteriaceae	Flavobacterium	Flavobacterium sp. SCGC AAA160-P02
Assembly-61018-SUB-0.3-ITER-7-ESG2011_Seq_45	PROKKA_01587	gi|518879065|ref|WP_020034940.1|	74.9	187	46	1	1	186	1	187	7.2e-71	275.0	hypothetical protein [Verrucomicrobia bacterium SCGC AAA164-I21]	Bacteria	Verrucomicrobia	Unclassified_derived_from_Verrucomicrobia	Unclassified_derived_from_Verrucomicrobia	Unclassified_derived_from_Verrucomicrobia	Unclassified_derived_from_Verrucomicrobia	Verrucomicrobia bacterium SCGC AAA164-I21
Assembly-61018-SUB-0.3-ITER-7-ESG2011_Seq_45	PROKKA_01588	gi|518925257|ref|WP_020081132.1|	91.4	302	24	1	1	302	1	300	1.3e-151	543.9	hypothetical protein [Flavobacterium sp. SCGC AAA160-P02]	Bacteria	Bacteroidetes	Flavobacteriia	Flavobacteriales	Flavobacteriaceae	Flavobacterium	Flavobacterium sp. SCGC AAA160-P02
Assembly-61018-SUB-0.3-ITER-7-ESG2011_Seq_45	PROKKA_01589	gi|518925256|ref|WP_020081131.1|	72.7	66	17	1	1	65	8	73	1.7e-17	96.7	hypothetical protein [Flavobacterium sp. SCGC AAA160-P02]	Bacteria	Bacteroidetes	Flavobacteriia	Flavobacteriales	Flavobacteriaceae	Flavobacterium	Flavobacterium sp. SCGC AAA160-P02
Assembly-61018-SUB-0.3-ITER-8-EPAB2011_Seq_94	PROKKA_01592	gi|775460755|dbj|BAQ94338.1|	99.3	148	1	0	1	148	1	148	7.2e-82	311.2	putative acetyltransferase [uncultured Mediterranean phage uvMED]	Viruses	Unclassified_derived_from_Viruses	Unclassified_derived_from_Viruses	Unclassified_derived_from_Viruses	Unclassified_derived_from_Viruses	Unclassified_derived_from_Viruses	uncultured Mediterranean phage uvMED
Assembly-61018-SUB-0.3-ITER-8-EPAB2011_Seq_94	PROKKA_01593	gi|787052549|dbj|BAR25425.1|	98.8	521	6	0	1	521	311	831	3.8e-303	1048.1	putative tail tubular protein B [uncultured Mediterranean phage uvMED]	Viruses	Unclassified_derived_from_Viruses	Unclassified_derived_from_Viruses	Unclassified_derived_from_Viruses	Unclassified_derived_from_Viruses	Unclassified_derived_from_Viruses	uncultured Mediterranean phage uvMED
Assembly-61018-SUB-0.3-ITER-8-EPAB2011_Seq_95	PROKKA_01594	gi|787054358|dbj|BAR26936.1|	99.4	171	1	0	1	171	182	352	1.8e-91	343.6	unnamed protein product [uncultured Mediterranean phage uvMED]	Viruses	Unclassified_derived_from_Viruses	Unclassified_derived_from_Viruses	Unclassified_derived_from_Viruses	Unclassified_derived_from_Viruses	Unclassified_derived_from_Viruses	uncultured Mediterranean phage uvMED
Assembly-61018-SUB-0.3-ITER-8-EPAB2011_Seq_95	PROKKA_01595	gi|787054357|dbj|BAR26935.1|	94.1	102	6	0	1	102	1	102	1.7e-45	189.9	hypothetical protein [uncultured Mediterranean phage uvMED]	Viruses	Unclassified_derived_from_Viruses	Unclassified_derived_from_Viruses	Unclassified_derived_from_Viruses	Unclassified_derived_from_Viruses	Unclassified_derived_from_Viruses	uncultured Mediterranean phage uvMED
Assembly-61018-SUB-0.3-ITER-8-EPAB2011_Seq_172	PROKKA_01596	gi|655441843|ref|WP_028826386.1|	67.4	92	30	0	1	92	26	117	8.8e-25	120.9	hypothetical protein [Proteobacteria bacterium JGI 0000113-P07]	Bacteria	Proteobacteria	Unclassified_derived_from_Proteobacteria	Unclassified_derived_from_Proteobacteria	Unclassified_derived_from_Proteobacteria	Unclassified_derived_from_Proteobacteria	Proteobacteria bacterium JGI 0000113-P07
Assembly-61018-SUB-0.3-ITER-8-EPAB2011_Seq_172	PROKKA_01599	gi|655441845|ref|WP_028826388.1|	58.3	187	76	1	14	200	133	317	3.4e-50	206.5	hypothetical protein [Proteobacteria bacterium JGI 0000113-P07]	Bacteria	Proteobacteria	Unclassified_derived_from_Proteobacteria	Unclassified_derived_from_Proteobacteria	Unclassified_derived_from_Proteobacteria	Unclassified_derived_from_Proteobacteria	Proteobacteria bacterium JGI 0000113-P07
Assembly-61018-SUB-0.3-ITER-8-EPAB2012_Seq_93	PROKKA_01600	gi|472339629|ref|YP_007673162.1|	93.3	75	5	0	10	84	87	161	2.9e-31	142.5	hypothetical protein SWQG_00016 [Synechococcus phage S-RIP2] gi|472342871|ref|YP_007676377.1| hypothetical protein CYZG_00056 [Cyanophage KBS-P-1A] gi|459945508|gb|AGG91313.1| hypothetical protein SWQG_00016 [Synechococcus phage S-RIP2] gi|469520642|gb|AGH57750.1| hypothetical protein CYZG_00056 [Cyanophage KBS-P-1A]	Viruses	Unclassified_derived_from_Viruses	Unclassified_derived_from_Viruses	Caudovirales	Podoviridae	Unclassified_derived_from_Podoviridae	Synechococcus phage S-RIP2
Assembly-61018-SUB-0.3-ITER-8-EPAB2012_Seq_93	PROKKA_01601	gi|291335397|gb|ADD95011.1|	78.4	185	36	1	1	181	195	379	2.5e-76	293.1	T7-like capsid protein [uncultured phage MedDCM-OCT-S04-C24]	Viruses	Unclassified_derived_from_Viruses	Unclassified_derived_from_Viruses	Unclassified_derived_from_Viruses	Unclassified_derived_from_Viruses	Unclassified_derived_from_Viruses	uncultured phage MedDCM-OCT-S04-C24
Assembly-61018-SUB-0.3-ITER-8-EPAB2012_Seq_93	PROKKA_01602	gi|291335886|gb|ADD95481.1|	66.2	204	69	0	1	204	1	204	3.5e-71	276.2	T7-like tail tubular protein A [uncultured phage MedDCM-OCT-S08-C41]	Viruses	Unclassified_derived_from_Viruses	Unclassified_derived_from_Viruses	Unclassified_derived_from_Viruses	Unclassified_derived_from_Viruses	Unclassified_derived_from_Viruses	uncultured phage MedDCM-OCT-S08-C41
Assembly-61018-SUB-0.3-ITER-8-EPAB2012_Seq_96	PROKKA_01603	gi|526244948|ref|YP_008320275.1|	69.8	295	88	1	2	295	3	297	2.1e-120	440.3	hypothetical protein phage1322_13 [Puniceispirillum phage HMO-2011] gi|320042921|gb|ADW08402.1| hypothetical protein phage1322_13 [Puniceispirillum phage HMO-2011]	Viruses	Unclassified_derived_from_Viruses	Unclassified_derived_from_Viruses	Caudovirales	Podoviridae	Unclassified_derived_from_Podoviridae	Puniceispirillum phage HMO-2011
Assembly-61018-SUB-0.3-ITER-8-EPAB2012_Seq_96	PROKKA_01604	gi|526244947|ref|YP_008320274.1|	80.5	251	49	0	1	251	430	680	1.8e-112	413.7	DNA polymerase I [Puniceispirillum phage HMO-2011] gi|320042954|gb|ADW08435.1| DNA polymerase I [Puniceispirillum phage HMO-2011]	Viruses	Unclassified_derived_from_Viruses	Unclassified_derived_from_Viruses	Caudovirales	Podoviridae	Unclassified_derived_from_Podoviridae	Puniceispirillum phage HMO-2011
Assembly-61018-SUB-0.3-ITER-8-EPAB2012_Seq_96	PROKKA_01605	gi|526244947|ref|YP_008320274.1|	69.0	58	18	0	1	58	180	237	4.5e-14	84.7	DNA polymerase I [Puniceispirillum phage HMO-2011] gi|320042954|gb|ADW08435.1| DNA polymerase I [Puniceispirillum phage HMO-2011]	Viruses	Unclassified_derived_from_Viruses	Unclassified_derived_from_Viruses	Caudovirales	Podoviridae	Unclassified_derived_from_Podoviridae	Puniceispirillum phage HMO-2011
Assembly-61018-SUB-0.3-ITER-8-ETimbebas2012_Seq_7	PROKKA_01608	gi|655439830|ref|WP_028824428.1|	41.0	83	48	1	1	82	4	86	1.1e-08	67.4	hypothetical protein [Proteobacteria bacterium JGI 0000113-P07]	Bacteria	Proteobacteria	Unclassified_derived_from_Proteobacteria	Unclassified_derived_from_Proteobacteria	Unclassified_derived_from_Proteobacteria	Unclassified_derived_from_Proteobacteria	Proteobacteria bacterium JGI 0000113-P07
Assembly-61018-SUB-0.3-ITER-8-ETimbebas2012_Seq_7	PROKKA_01609	gi|655446807|ref|WP_028830674.1|	56.1	82	32	1	2	79	4	85	4.8e-16	91.7	hypothetical protein [Proteobacteria bacterium JGI 0000113-E04]	Bacteria	Proteobacteria	Unclassified_derived_from_Proteobacteria	Unclassified_derived_from_Proteobacteria	Unclassified_derived_from_Proteobacteria	Unclassified_derived_from_Proteobacteria	Proteobacteria bacterium JGI 0000113-E04
Assembly-61018-SUB-0.3-ITER-8-ETimbebas2012_Seq_7	PROKKA_01623	gi|655441458|ref|WP_028826008.1|	50.7	69	34	0	3	71	2	70	3.7e-13	82.0	hypothetical protein [Proteobacteria bacterium JGI 0000113-P07]	Bacteria	Proteobacteria	Unclassified_derived_from_Proteobacteria	Unclassified_derived_from_Proteobacteria	Unclassified_derived_from_Proteobacteria	Unclassified_derived_from_Proteobacteria	Proteobacteria bacterium JGI 0000113-P07
Assembly-61018-SUB-0.3-ITER-8-ETimbebas2012_Seq_7	PROKKA_01630	gi|655438465|ref|WP_028823188.1|	71.1	97	27	1	1	97	1	96	1.0e-31	144.1	hypothetical protein [Proteobacteria bacterium JGI 0000113-P07]	Bacteria	Proteobacteria	Unclassified_derived_from_Proteobacteria	Unclassified_derived_from_Proteobacteria	Unclassified_derived_from_Proteobacteria	Unclassified_derived_from_Proteobacteria	Proteobacteria bacterium JGI 0000113-P07
Assembly-61018-SUB-0.3-ITER-9-EPAB2011_Seq_98	PROKKA_01631	gi|787050021|dbj|BAR23578.1|	86.7	90	12	0	1	90	699	788	3.6e-36	158.7	phage tail tape measure protein [uncultured Mediterranean phage uvMED] gi|787050130|dbj|BAR23661.1| phage tail tape measure protein [uncultured Mediterranean phage uvMED] gi|787069680|dbj|BAR39162.1| phage tail tape measure protein [uncultured Mediterranean phage uvMED]	Viruses	Unclassified_derived_from_Viruses	Unclassified_derived_from_Viruses	Unclassified_derived_from_Viruses	Unclassified_derived_from_Viruses	Unclassified_derived_from_Viruses	uncultured Mediterranean phage uvMED
Assembly-61018-SUB-0.3-ITER-9-EPAB2011_Seq_98	PROKKA_01632	gi|787066296|dbj|BAR36902.1|	97.3	113	3	0	1	113	1	113	5.2e-56	224.9	phage minor tail protein L [uncultured Mediterranean phage uvMED]	Viruses	Unclassified_derived_from_Viruses	Unclassified_derived_from_Viruses	Unclassified_derived_from_Viruses	Unclassified_derived_from_Viruses	Unclassified_derived_from_Viruses	uncultured Mediterranean phage uvMED
Assembly-61018-SUB-0.3-ITER-9-EPAB2011_Seq_98	PROKKA_01633	gi|291335140|gb|ADD94766.1|	62.6	131	20	1	1	131	1	102	4.2e-36	159.1	phage HK022 GP18-like protein [uncultured phage MedDCM-OCT-S09-C399]	Viruses	Unclassified_derived_from_Viruses	Unclassified_derived_from_Viruses	Unclassified_derived_from_Viruses	Unclassified_derived_from_Viruses	Unclassified_derived_from_Viruses	uncultured phage MedDCM-OCT-S09-C399
Assembly-61018-SUB-0.3-ITER-9-EPAB2011_Seq_98	PROKKA_01634	gi|291335123|gb|ADD94750.1|	84.4	237	37	0	35	271	1	237	4.3e-120	439.1	phage HK022 GP19-like protein [uncultured phage MedDCM-OCT-S09-C299]	Viruses	Unclassified_derived_from_Viruses	Unclassified_derived_from_Viruses	Unclassified_derived_from_Viruses	Unclassified_derived_from_Viruses	Unclassified_derived_from_Viruses	uncultured phage MedDCM-OCT-S09-C299
Assembly-61018-SUB-0.3-ITER-9-EPAB2011_Seq_98	PROKKA_01635	gi|787049750|dbj|BAR23370.1|	78.3	221	42	2	5	219	1	221	1.6e-85	323.9	putative phage-related protein tail component [uncultured Mediterranean phage uvMED] gi|787050025|dbj|BAR23582.1| putative phage-related protein tail component [uncultured Mediterranean phage uvMED] gi|787050100|dbj|BAR23638.1| putative phage-related protein tail component [uncultured Mediterranean phage uvMED] gi|787050126|dbj|BAR23657.1| putative phage-related protein tail component [uncultured…	Viruses	Unclassified_derived_from_Viruses	Unclassified_derived_from_Viruses	Unclassified_derived_from_Viruses	Unclassified_derived_from_Viruses	Unclassified_derived_from_Viruses	uncultured Mediterranean phage uvMED
Assembly-61018-SUB-0.3-ITER-9-ESG2012b_Seq_17	PROKKA_01636	gi|775460342|dbj|BAQ93961.1|	88.5	61	7	0	1	61	92	152	2.3e-20	107.5	uncharacterized protein [uncultured Mediterranean phage uvMED]	Viruses	Unclassified_derived_from_Viruses	Unclassified_derived_from_Viruses	Unclassified_derived_from_Viruses	Unclassified_derived_from_Viruses	Unclassified_derived_from_Viruses	uncultured Mediterranean phage uvMED
Assembly-61018-SUB-0.3-ITER-9-ESG2012b_Seq_17	PROKKA_01637	gi|775460404|dbj|BAQ94021.1|	85.9	92	13	0	1	92	8	99	1.8e-39	170.6	hypothetical protein [uncultured Mediterranean phage uvMED]	Viruses	Unclassified_derived_from_Viruses	Unclassified_derived_from_Viruses	Unclassified_derived_from_Viruses	Unclassified_derived_from_Viruses	Unclassified_derived_from_Viruses	uncultured Mediterranean phage uvMED
Assembly-61018-SUB-0.3-ITER-9-ESG2012b_Seq_17	PROKKA_01638	gi|472339663|ref|YP_007673196.1|	98.1	52	1	0	3	54	2	53	8.8e-21	107.1	hypothetical protein SWQG_00053 [Synechococcus phage S-RIP2] gi|472342833|ref|YP_007676339.1| hypothetical protein CYZG_00017 [Cyanophage KBS-P-1A] gi|459945542|gb|AGG91347.1| hypothetical protein SWQG_00053 [Synechococcus phage S-RIP2] gi|469520604|gb|AGH57712.1| hypothetical protein CYZG_00017 [Cyanophage KBS-P-1A]	Viruses	Unclassified_derived_from_Viruses	Unclassified_derived_from_Viruses	Caudovirales	Podoviridae	Unclassified_derived_from_Podoviridae	Synechococcus phage S-RIP2
Assembly-61018-SUB-0.3-ITER-9-ESG2012b_Seq_17	PROKKA_01639	gi|787052645|dbj|BAR25506.1|	61.8	55	21	0	51	105	17	71	6.4e-11	75.1	hypothetical protein [uncultured Mediterranean phage uvMED]	Viruses	Unclassified_derived_from_Viruses	Unclassified_derived_from_Viruses	Unclassified_derived_from_Viruses	Unclassified_derived_from_Viruses	Unclassified_derived_from_Viruses	uncultured Mediterranean phage uvMED
Assembly-61018-SUB-0.3-ITER-9-ESG2012b_Seq_17	PROKKA_01640	gi|775460401|dbj|BAQ94018.1|	57.9	195	76	2	3	191	19	213	1.0e-51	211.5	hypothetical protein [uncultured Mediterranean phage uvMED]	Viruses	Unclassified_derived_from_Viruses	Unclassified_derived_from_Viruses	Unclassified_derived_from_Viruses	Unclassified_derived_from_Viruses	Unclassified_derived_from_Viruses	uncultured Mediterranean phage uvMED
Assembly-61018-SUB-0.4-ITER-10-EPAB2011_Seq_1	PROKKA_01643	gi|775456155|dbj|BAQ90186.1|	47.9	163	84	1	1	162	1	163	1.6e-29	137.5	putative DNA replication protein [uncultured Mediterranean phage uvMED] gi|787045089|dbj|BAR19674.1| putative DNA replication protein [uncultured Mediterranean phage uvMED]	Viruses	Unclassified_derived_from_Viruses	Unclassified_derived_from_Viruses	Unclassified_derived_from_Viruses	Unclassified_derived_from_Viruses	Unclassified_derived_from_Viruses	uncultured Mediterranean phage uvMED
Assembly-61018-SUB-0.4-ITER-10-EPAB2011_Seq_1	PROKKA_01646	gi|665994372|gb|AIF84132.1|	40.9	93	52	2	46	137	71	161	2.0e-08	67.4	methyltransferase, FkbM family [Candidatus Nitrososphaera evergladensis SR1]	Archaea	Thaumarchaeota	Nitrososphaeria	Nitrososphaerales	Nitrososphaeraceae	Nitrososphaera	Candidatus Nitrososphaera evergladensis
Assembly-61018-SUB-0.4-ITER-10-EPAB2011_Seq_1	PROKKA_01648	gi|775456221|dbj|BAQ90244.1|	59.0	139	57	0	7	145	7	145	2.0e-40	174.1	ParB like protein [uncultured Mediterranean phage uvMED] gi|787045162|dbj|BAR19741.1| DNA (cytosine-5-)-methyltransferase [uncultured Mediterranean phage uvMED] gi|787045252|dbj|BAR19824.1| DNA (cytosine-5-)-methyltransferase [uncultured Mediterranean phage uvMED]	Viruses	Unclassified_derived_from_Viruses	Unclassified_derived_from_Viruses	Unclassified_derived_from_Viruses	Unclassified_derived_from_Viruses	Unclassified_derived_from_Viruses	uncultured Mediterranean phage uvMED
Assembly-61018-SUB-0.4-ITER-10-EPAB2011_Seq_1	PROKKA_01649	gi|493069567|ref|WP_006119764.1|	58.1	298	109	2	1	298	1	282	2.2e-93	350.5	hypothetical protein [Pantoea stewartii] gi|377817342|gb|EHU00439.1| hypothetical protein CKS_2373 [Pantoea stewartii subsp. stewartii DC283]	Bacteria	Proteobacteria	Gammaproteobacteria	Enterobacteriales	Enterobacteriaceae	Pantoea	Pantoea stewartii
Assembly-61018-SUB-0.4-ITER-10-EPAB2011_Seq_1	PROKKA_01650	gi|653128414|ref|WP_027377807.1|	59.8	122	45	1	1	118	25	146	6.9e-33	148.3	glycerol-3-phosphate cytidylyltransferase [Chryseobacterium palustre]	Bacteria	Bacteroidetes	Flavobacteriia	Flavobacteriales	Flavobacteriaceae	Chryseobacterium	Chryseobacterium palustre
Assembly-61018-SUB-0.4-ITER-10-EPAB2011_Seq_1	PROKKA_01652	gi|472339821|ref|YP_007673351.1|	43.1	123	63	2	24	139	15	137	1.2e-17	97.8	hypothetical protein PSYG_00040 [Psychrobacter phage pOW20-A] gi|469520207|gb|AGH57501.1| hypothetical protein PSYG_00040 [Psychrobacter phage pOW20-A]	Viruses	Unclassified_derived_from_Viruses	Unclassified_derived_from_Viruses	Caudovirales	Myoviridae	Unclassified_derived_from_Myoviridae	Psychrobacter phage pOW20-A
Assembly-61018-SUB-0.4-ITER-10-EPAB2011_Seq_1	PROKKA_01653	gi|775456218|dbj|BAQ90241.1|	76.0	233	56	0	1	233	1	233	1.2e-99	370.9	terminase large subunit [uncultured Mediterranean phage uvMED] gi|787045159|dbj|BAR19738.1| terminase large subunit [uncultured Mediterranean phage uvMED] gi|787045255|dbj|BAR19827.1| terminase large subunit [uncultured Mediterranean phage uvMED]	Viruses	Unclassified_derived_from_Viruses	Unclassified_derived_from_Viruses	Unclassified_derived_from_Viruses	Unclassified_derived_from_Viruses	Unclassified_derived_from_Viruses	uncultured Mediterranean phage uvMED
Assembly-61018-SUB-0.4-ITER-10-EPAB2011_Seq_1	PROKKA_01654	gi|775456218|dbj|BAQ90241.1|	80.1	191	36	1	3	191	229	419	4.3e-87	328.9	terminase large subunit [uncultured Mediterranean phage uvMED] gi|787045159|dbj|BAR19738.1| terminase large subunit [uncultured Mediterranean phage uvMED] gi|787045255|dbj|BAR19827.1| terminase large subunit [uncultured Mediterranean phage uvMED]	Viruses	Unclassified_derived_from_Viruses	Unclassified_derived_from_Viruses	Unclassified_derived_from_Viruses	Unclassified_derived_from_Viruses	Unclassified_derived_from_Viruses	uncultured Mediterranean phage uvMED
Assembly-61018-SUB-0.4-ITER-10-EPAB2011_Seq_1	PROKKA_01655	gi|775455860|dbj|BAQ89926.1|	80.7	57	11	0	3	59	6	62	7.3e-17	94.0	hypothetical protein [uncultured Mediterranean phage uvMED] gi|775455918|dbj|BAQ89977.1| hypothetical protein [uncultured Mediterranean phage uvMED] gi|775455943|dbj|BAQ89992.1| hypothetical protein [uncultured Mediterranean phage uvMED] gi|775455998|dbj|BAQ90041.1| hypothetical protein [uncultured Mediterranean phage uvMED]	Viruses	Unclassified_derived_from_Viruses	Unclassified_derived_from_Viruses	Unclassified_derived_from_Viruses	Unclassified_derived_from_Viruses	Unclassified_derived_from_Viruses	uncultured Mediterranean phage uvMED
Assembly-61018-SUB-0.4-ITER-10-EPAB2011_Seq_1	PROKKA_01656	gi|775454700|dbj|BAQ88896.1|	81.2	32	6	0	1	32	57	88	3.7e-06	57.8	hypothetical protein [uncultured Mediterranean phage uvMED]	Viruses	Unclassified_derived_from_Viruses	Unclassified_derived_from_Viruses	Unclassified_derived_from_Viruses	Unclassified_derived_from_Viruses	Unclassified_derived_from_Viruses	uncultured Mediterranean phage uvMED
Assembly-61018-SUB-0.4-ITER-10-EPAB2011_Seq_1	PROKKA_01658	gi|775456216|dbj|BAQ90239.1|	61.9	42	16	0	5	46	3	44	4.6e-06	58.9	hypothetical protein [uncultured Mediterranean phage uvMED] gi|787045157|dbj|BAR19736.1| hypothetical protein [uncultured Mediterranean phage uvMED] gi|787045257|dbj|BAR19829.1| hypothetical protein [uncultured Mediterranean phage uvMED]	Viruses	Unclassified_derived_from_Viruses	Unclassified_derived_from_Viruses	Unclassified_derived_from_Viruses	Unclassified_derived_from_Viruses	Unclassified_derived_from_Viruses	uncultured Mediterranean phage uvMED
Assembly-61018-SUB-0.4-ITER-10-EPAB2011_Seq_1	PROKKA_01660	gi|787051747|dbj|BAR24748.1|	67.0	91	30	0	3	93	4	94	4.9e-28	131.7	unnamed protein product [uncultured Mediterranean phage uvMED] gi|787051859|dbj|BAR24839.1| unnamed protein product [uncultured Mediterranean phage uvMED]	Viruses	Unclassified_derived_from_Viruses	Unclassified_derived_from_Viruses	Unclassified_derived_from_Viruses	Unclassified_derived_from_Viruses	Unclassified_derived_from_Viruses	uncultured Mediterranean phage uvMED
Assembly-61018-SUB-0.4-ITER-10-EPAB2011_Seq_1	PROKKA_01661	gi|775456059|dbj|BAQ90096.1|	48.1	206	107	0	1	206	18	223	5.9e-50	205.7	conserved protein of unknown function [uncultured Mediterranean phage uvMED] gi|775456107|dbj|BAQ90138.1| conserved protein of unknown function [uncultured Mediterranean phage uvMED] gi|787045080|dbj|BAR19665.1| conserved protein of unknown function [uncultured Mediterranean phage uvMED]	Viruses	Unclassified_derived_from_Viruses	Unclassified_derived_from_Viruses	Unclassified_derived_from_Viruses	Unclassified_derived_from_Viruses	Unclassified_derived_from_Viruses	uncultured Mediterranean phage uvMED
Assembly-61018-SUB-0.4-ITER-10-EPAB2011_Seq_1	PROKKA_01662	gi|775455789|dbj|BAQ89863.1|	47.6	126	63	3	3	128	2	124	3.9e-23	115.9	b-glycanase [uncultured Mediterranean phage uvMED] gi|775455822|dbj|BAQ89888.1| b-glycanase [uncultured Mediterranean phage uvMED]	Viruses	Unclassified_derived_from_Viruses	Unclassified_derived_from_Viruses	Unclassified_derived_from_Viruses	Unclassified_derived_from_Viruses	Unclassified_derived_from_Viruses	uncultured Mediterranean phage uvMED
Assembly-61018-SUB-0.4-ITER-10-EPAB2011_Seq_1	PROKKA_01664	gi|655453663|ref|WP_028836892.1|	44.1	288	137	7	1	280	1091	1362	1.1e-46	195.3	hypothetical protein [Proteobacteria bacterium JGI 0000113-L05]	Bacteria	Proteobacteria	Unclassified_derived_from_Proteobacteria	Unclassified_derived_from_Proteobacteria	Unclassified_derived_from_Proteobacteria	Unclassified_derived_from_Proteobacteria	Proteobacteria bacterium JGI 0000113-L05
Assembly-61018-SUB-0.4-ITER-10-EPAB2011_Seq_1	PROKKA_01665	gi|737543097|ref|WP_035516354.1|	49.5	210	101	4	445	650	28	236	1.1e-49	206.5	hypothetical protein [Burkholderia sp. Ch1-1]	Bacteria	Proteobacteria	Betaproteobacteria	Burkholderiales	Burkholderiaceae	Burkholderia	Burkholderia sp. Ch1-1
Assembly-61018-SUB-0.4-ITER-10-EPAB2011_Seq_1	PROKKA_01666	gi|787052780|dbj|BAR25617.1|	56.7	60	24	1	24	83	93	150	5.4e-10	71.6	phage tail fiber assembly-like protein [uncultured Mediterranean phage uvMED] gi|787052824|dbj|BAR25654.1| phage tail fiber assembly-like protein [uncultured Mediterranean phage uvMED]	Viruses	Unclassified_derived_from_Viruses	Unclassified_derived_from_Viruses	Unclassified_derived_from_Viruses	Unclassified_derived_from_Viruses	Unclassified_derived_from_Viruses	uncultured Mediterranean phage uvMED
Assembly-61018-SUB-0.4-ITER-10-EPAB2011_Seq_1	PROKKA_01667	gi|775455801|dbj|BAQ89875.1|	51.5	485	233	2	1	484	1	484	2.8e-146	526.9	Phage stabilisation protein [uncultured Mediterranean phage uvMED]	Viruses	Unclassified_derived_from_Viruses	Unclassified_derived_from_Viruses	Unclassified_derived_from_Viruses	Unclassified_derived_from_Viruses	Unclassified_derived_from_Viruses	uncultured Mediterranean phage uvMED
Assembly-61018-SUB-0.4-ITER-10-EPAB2011_Seq_1	PROKKA_01668	gi|775455604|dbj|BAQ89701.1|	57.4	115	48	1	1	114	1	115	2.9e-30	139.4	putative Copper binding proteins [uncultured Mediterranean phage uvMED] gi|775455677|dbj|BAQ89766.1| putative Copper binding proteins [uncultured Mediterranean phage uvMED] gi|775455694|dbj|BAQ89776.1| putative Copper binding proteins [uncultured Mediterranean phage uvMED] gi|787044539|dbj|BAR19203.1| putative Copper binding proteins [uncultured Mediterranean phage uvMED] gi|787044616|dbj|BAR1926…	Viruses	Unclassified_derived_from_Viruses	Unclassified_derived_from_Viruses	Unclassified_derived_from_Viruses	Unclassified_derived_from_Viruses	Unclassified_derived_from_Viruses	uncultured Mediterranean phage uvMED
Assembly-61018-SUB-0.4-ITER-10-EPAB2011_Seq_1	PROKKA_01669	gi|775456201|dbj|BAQ90224.1|	50.0	112	53	2	1	110	1	111	1.1e-20	108.6	hypothetical protein [uncultured Mediterranean phage uvMED] gi|787045142|dbj|BAR19721.1| hypothetical protein [uncultured Mediterranean phage uvMED] gi|787045212|dbj|BAR19784.1| hypothetical protein [uncultured Mediterranean phage uvMED]	Viruses	Unclassified_derived_from_Viruses	Unclassified_derived_from_Viruses	Unclassified_derived_from_Viruses	Unclassified_derived_from_Viruses	Unclassified_derived_from_Viruses	uncultured Mediterranean phage uvMED
Assembly-61018-SUB-0.4-ITER-10-EPAB2011_Seq_1	PROKKA_01671	gi|308516952|emb|CBW47057.1|	63.6	107	36	2	8	112	207	312	8.5e-28	133.3	structural protein [Roseovarius sp. 217 phage 1] gi|408906071|emb|CBX87993.1| structural protein [Roseovarius Plymouth podovirus 1]	Viruses	Unclassified_derived_from_Viruses	Unclassified_derived_from_Viruses	Caudovirales	Podoviridae	N4likevirus	Roseovarius sp. 217 phage 1
Assembly-61018-SUB-0.4-ITER-10-EPAB2011_Seq_100	PROKKA_01674	gi|775457444|dbj|BAQ91341.1|	44.8	87	47	1	76	161	108	194	3.3e-11	76.6	hypothetical protein [uncultured Mediterranean phage uvMED]	Viruses	Unclassified_derived_from_Viruses	Unclassified_derived_from_Viruses	Unclassified_derived_from_Viruses	Unclassified_derived_from_Viruses	Unclassified_derived_from_Viruses	uncultured Mediterranean phage uvMED
Assembly-61018-SUB-0.4-ITER-10-EPAB2011_Seq_100	PROKKA_01675	gi|787064800|dbj|BAR35616.1|	63.0	73	21	3	2	73	974	1041	2.5e-11	75.9	hypothetical protein [uncultured Mediterranean phage uvMED]	Viruses	Unclassified_derived_from_Viruses	Unclassified_derived_from_Viruses	Unclassified_derived_from_Viruses	Unclassified_derived_from_Viruses	Unclassified_derived_from_Viruses	uncultured Mediterranean phage uvMED
Assembly-61018-SUB-0.4-ITER-10-EPAB2011_Seq_100	PROKKA_01676	gi|787052540|dbj|BAR25416.1|	88.2	212	24	1	1	212	1	211	3.3e-102	379.4	hypothetical protein [uncultured Mediterranean phage uvMED]	Viruses	Unclassified_derived_from_Viruses	Unclassified_derived_from_Viruses	Unclassified_derived_from_Viruses	Unclassified_derived_from_Viruses	Unclassified_derived_from_Viruses	uncultured Mediterranean phage uvMED
Assembly-61018-SUB-0.4-ITER-10-EPAB2011_Seq_100	PROKKA_01677	gi|775460764|dbj|BAQ94347.1|	89.3	121	13	0	1	121	1	121	9.5e-56	224.2	hypothetical protein [uncultured Mediterranean phage uvMED]	Viruses	Unclassified_derived_from_Viruses	Unclassified_derived_from_Viruses	Unclassified_derived_from_Viruses	Unclassified_derived_from_Viruses	Unclassified_derived_from_Viruses	uncultured Mediterranean phage uvMED
Assembly-61018-SUB-0.4-ITER-10-EPAB2011_Seq_100	PROKKA_01678	gi|787052536|dbj|BAR25412.1|	92.4	224	17	0	1	224	1	224	3.0e-116	426.0	gp165 [uncultured Mediterranean phage uvMED]	Viruses	Unclassified_derived_from_Viruses	Unclassified_derived_from_Viruses	Unclassified_derived_from_Viruses	Unclassified_derived_from_Viruses	Unclassified_derived_from_Viruses	uncultured Mediterranean phage uvMED
Assembly-61018-SUB-0.4-ITER-10-EPAB2011_Seq_198	PROKKA_01679	gi|655453164|ref|WP_028836423.1|	74.2	194	50	0	1	194	1	194	4.1e-77	295.8	hypothetical protein [Proteobacteria bacterium JGI 0000113-L05]	Bacteria	Proteobacteria	Unclassified_derived_from_Proteobacteria	Unclassified_derived_from_Proteobacteria	Unclassified_derived_from_Proteobacteria	Unclassified_derived_from_Proteobacteria	Proteobacteria bacterium JGI 0000113-L05
Assembly-61018-SUB-0.4-ITER-10-EPAB2011_Seq_198	PROKKA_01680	gi|518925259|ref|WP_020081134.1|	42.9	147	84	0	12	158	8	154	1.6e-31	144.1	hypothetical protein [Flavobacterium sp. SCGC AAA160-P02]	Bacteria	Bacteroidetes	Flavobacteriia	Flavobacteriales	Flavobacteriaceae	Flavobacterium	Flavobacterium sp. SCGC AAA160-P02
Assembly-61018-SUB-0.4-ITER-10-EPAB2011_Seq_198	PROKKA_01681	gi|655453162|ref|WP_028836421.1|	44.0	75	35	2	1	73	223	292	8.6e-07	60.8	hypothetical protein [Proteobacteria bacterium JGI 0000113-L05]	Bacteria	Proteobacteria	Unclassified_derived_from_Proteobacteria	Unclassified_derived_from_Proteobacteria	Unclassified_derived_from_Proteobacteria	Unclassified_derived_from_Proteobacteria	Proteobacteria bacterium JGI 0000113-L05
Assembly-61018-SUB-0.4-ITER-10-EPNorte_Seq_50	PROKKA_01686	gi|712916030|ref|YP_009103804.1|	45.4	183	99	1	1	182	978	1160	9.7e-40	171.8	internal core protein [Synechococcus phage S-CBP4] gi|451989231|gb|AGF91701.1| internal core protein [Synechococcus phage S-CBP4] gi|485725159|gb|AGK86642.1| internal core protein [Synechococcus phage S-CBP4]	Viruses	Unclassified_derived_from_Viruses	Unclassified_derived_from_Viruses	Caudovirales	Podoviridae	Unclassified_derived_from_Podoviridae	Synechococcus phage S-CBP4
Assembly-61018-SUB-0.4-ITER-10-EPNorte_Seq_50	PROKKA_01688	gi|787056554|dbj|BAR28774.1|	46.6	174	66	5	1	174	163	309	2.1e-25	124.4	prophage MuMc02 [uncultured Mediterranean phage uvMED]	Viruses	Unclassified_derived_from_Viruses	Unclassified_derived_from_Viruses	Unclassified_derived_from_Viruses	Unclassified_derived_from_Viruses	Unclassified_derived_from_Viruses	uncultured Mediterranean phage uvMED
Assembly-61018-SUB-0.4-ITER-10-ESG2011_Seq_82	PROKKA_01692	gi|787066188|dbj|BAR36809.1|	50.4	129	64	0	5	133	22	150	9.3e-29	135.2	hypothetical protein [uncultured Mediterranean phage uvMED]	Viruses	Unclassified_derived_from_Viruses	Unclassified_derived_from_Viruses	Unclassified_derived_from_Viruses	Unclassified_derived_from_Viruses	Unclassified_derived_from_Viruses	uncultured Mediterranean phage uvMED
Assembly-61018-SUB-0.4-ITER-10-ESG2011_Seq_82	PROKKA_01693	gi|787066189|dbj|BAR36810.1|	54.1	185	80	3	23	202	3	187	8.2e-43	182.2	DNA ligase, NAD-dependent (TIGR00575) [uncultured Mediterranean phage uvMED]	Viruses	Unclassified_derived_from_Viruses	Unclassified_derived_from_Viruses	Unclassified_derived_from_Viruses	Unclassified_derived_from_Viruses	Unclassified_derived_from_Viruses	uncultured Mediterranean phage uvMED
Assembly-61018-SUB-0.4-ITER-10-ESG2011_Seq_102	PROKKA_01695	gi|775450490|dbj|BAQ85103.1|	78.9	280	56	1	1	280	908	1184	4.7e-122	445.7	hypothetical protein [uncultured Mediterranean phage uvMED]	Viruses	Unclassified_derived_from_Viruses	Unclassified_derived_from_Viruses	Unclassified_derived_from_Viruses	Unclassified_derived_from_Viruses	Unclassified_derived_from_Viruses	uncultured Mediterranean phage uvMED
Assembly-61018-SUB-0.4-ITER-10-ESG2011_Seq_102	PROKKA_01696	gi|775450490|dbj|BAQ85103.1|	83.8	334	54	0	1	334	528	861	4.7e-164	585.5	hypothetical protein [uncultured Mediterranean phage uvMED]	Viruses	Unclassified_derived_from_Viruses	Unclassified_derived_from_Viruses	Unclassified_derived_from_Viruses	Unclassified_derived_from_Viruses	Unclassified_derived_from_Viruses	uncultured Mediterranean phage uvMED
Assembly-61018-SUB-0.4-ITER-10-ESG2011_Seq_104	PROKKA_01697	gi|658568488|ref|WP_029748545.1|	44.8	165	82	4	277	439	170	327	3.2e-24	121.3	hypothetical protein [Marinimicrobia bacterium JGI 0000113-D11]	Bacteria	Marinimicrobia	Unclassified_derived_from_Marinimicrobia	Unclassified_derived_from_Marinimicrobia	Unclassified_derived_from_Marinimicrobia	Unclassified_derived_from_Marinimicrobia	Marinimicrobia bacterium JGI 0000113-D11
Assembly-61018-SUB-0.4-ITER-10-ESG2011_Seq_104	PROKKA_01698	gi|422902173|gb|AFX83633.1|	40.0	155	63	5	167	315	29	159	9.0e-16	92.8	endosialidase [uncultured Mediterranean phage MEDS1 group] gi|787047422|dbj|BAR21580.1| endosialidase [uncultured Mediterranean phage uvMED]	Viruses	Unclassified_derived_from_Viruses	Unclassified_derived_from_Viruses	Unclassified_derived_from_Viruses	Unclassified_derived_from_Viruses	Unclassified_derived_from_Viruses	uncultured Mediterranean phage MEDS1 group
Assembly-61018-SUB-0.4-ITER-1-EPAB2011_Seq_87	PROKKA_01699	gi|775460409|dbj|BAQ94026.1|	93.6	94	6	0	38	131	12	105	6.5e-42	178.3	hypothetical protein [uncultured Mediterranean phage uvMED]	Viruses	Unclassified_derived_from_Viruses	Unclassified_derived_from_Viruses	Unclassified_derived_from_Viruses	Unclassified_derived_from_Viruses	Unclassified_derived_from_Viruses	uncultured Mediterranean phage uvMED
Assembly-61018-SUB-0.4-ITER-1-EPAB2011_Seq_87	PROKKA_01700	gi|787060918|dbj|BAR32315.1|	51.0	98	42	1	1	92	1	98	7.4e-16	91.3	hypothetical protein [uncultured Mediterranean phage uvMED]	Viruses	Unclassified_derived_from_Viruses	Unclassified_derived_from_Viruses	Unclassified_derived_from_Viruses	Unclassified_derived_from_Viruses	Unclassified_derived_from_Viruses	uncultured Mediterranean phage uvMED
Assembly-61018-SUB-0.4-ITER-1-EPAB2011_Seq_87	PROKKA_01704	gi|787051449|dbj|BAR24509.1|	47.5	202	79	5	69	250	63	257	2.5e-37	164.1	endosialidase [uncultured Mediterranean phage uvMED]	Viruses	Unclassified_derived_from_Viruses	Unclassified_derived_from_Viruses	Unclassified_derived_from_Viruses	Unclassified_derived_from_Viruses	Unclassified_derived_from_Viruses	uncultured Mediterranean phage uvMED
Assembly-61018-SUB-0.4-ITER-1-EPAB2011_Seq_87	PROKKA_01705	gi|787051449|dbj|BAR24509.1|	50.0	90	42	2	32	121	247	333	1.6e-13	84.3	endosialidase [uncultured Mediterranean phage uvMED]	Viruses	Unclassified_derived_from_Viruses	Unclassified_derived_from_Viruses	Unclassified_derived_from_Viruses	Unclassified_derived_from_Viruses	Unclassified_derived_from_Viruses	uncultured Mediterranean phage uvMED
Assembly-61018-SUB-0.4-ITER-1-ESG2011_Seq_11	PROKKA_01709	gi|739059113|ref|WP_036930603.1|	43.9	139	78	0	21	159	6	144	2.6e-22	113.6	hypothetical protein [Proteobacteria bacterium JGI 0000113-P07]	Bacteria	Proteobacteria	Unclassified_derived_from_Proteobacteria	Unclassified_derived_from_Proteobacteria	Unclassified_derived_from_Proteobacteria	Unclassified_derived_from_Proteobacteria	Proteobacteria bacterium JGI 0000113-P07
Assembly-61018-SUB-0.4-ITER-1-ESG2011_Seq_11	PROKKA_01713	gi|787042779|dbj|BAR17666.1|	46.0	126	62	2	1	126	1	120	2.9e-23	116.3	hypothetical protein [uncultured Mediterranean phage uvMED]	Viruses	Unclassified_derived_from_Viruses	Unclassified_derived_from_Viruses	Unclassified_derived_from_Viruses	Unclassified_derived_from_Viruses	Unclassified_derived_from_Viruses	uncultured Mediterranean phage uvMED
Assembly-61018-SUB-0.4-ITER-1-ESG2011_Seq_11	PROKKA_01718	gi|655441900|ref|WP_028826442.1|	68.9	421	129	2	61	480	1	420	4.3e-176	625.9	hypothetical protein, partial [Proteobacteria bacterium JGI 0000113-P07]	Bacteria	Proteobacteria	Unclassified_derived_from_Proteobacteria	Unclassified_derived_from_Proteobacteria	Unclassified_derived_from_Proteobacteria	Unclassified_derived_from_Proteobacteria	Proteobacteria bacterium JGI 0000113-P07
Assembly-61018-SUB-0.4-ITER-1-ESG2011_Seq_84	PROKKA_01721	gi|775459392|dbj|BAQ93112.1|	99.2	126	1	0	1	126	1	126	6.4e-63	248.1	putative sigma factor [uncultured Mediterranean phage uvMED]	Viruses	Unclassified_derived_from_Viruses	Unclassified_derived_from_Viruses	Unclassified_derived_from_Viruses	Unclassified_derived_from_Viruses	Unclassified_derived_from_Viruses	uncultured Mediterranean phage uvMED
Assembly-61018-SUB-0.4-ITER-1-ESG2011_Seq_84	PROKKA_01722	gi|787039121|dbj|BAR14616.1|	96.2	417	16	0	1	417	1	417	1.4e-236	826.6	terminase large subunit [uncultured Mediterranean phage uvMED] gi|787050640|dbj|BAR23865.1| phage terminase large subunit [uncultured Mediterranean phage uvMED] gi|787050718|dbj|BAR23928.1| phage terminase large subunit [uncultured Mediterranean phage uvMED] gi|787050782|dbj|BAR23976.1| phage terminase large subunit [uncultured Mediterranean phage uvMED] gi|787050845|dbj|BAR24033.1| phage termina…	Viruses	Unclassified_derived_from_Viruses	Unclassified_derived_from_Viruses	Unclassified_derived_from_Viruses	Unclassified_derived_from_Viruses	Unclassified_derived_from_Viruses	uncultured Mediterranean phage uvMED
Assembly-61018-SUB-0.4-ITER-1-ESG2011_Seq_84	PROKKA_01723	gi|787066245|dbj|BAR36851.1|	65.4	78	25	1	3	78	2	79	3.9e-18	98.6	hypothetical protein [uncultured Mediterranean phage uvMED]	Viruses	Unclassified_derived_from_Viruses	Unclassified_derived_from_Viruses	Unclassified_derived_from_Viruses	Unclassified_derived_from_Viruses	Unclassified_derived_from_Viruses	uncultured Mediterranean phage uvMED
Assembly-61018-SUB-0.4-ITER-1-ESG2011_Seq_84	PROKKA_01725	gi|775456253|dbj|BAQ90269.1|	85.3	34	5	0	1	34	50	83	1.6e-08	65.5	hypothetical protein [uncultured Mediterranean phage uvMED] gi|775456295|dbj|BAQ90306.1| hypothetical protein [uncultured Mediterranean phage uvMED]	Viruses	Unclassified_derived_from_Viruses	Unclassified_derived_from_Viruses	Unclassified_derived_from_Viruses	Unclassified_derived_from_Viruses	Unclassified_derived_from_Viruses	uncultured Mediterranean phage uvMED
Assembly-61018-SUB-0.4-ITER-1-ESG2011_Seq_84	PROKKA_01726	gi|787062328|dbj|BAR33504.1|	94.8	116	6	0	1	116	1	116	4.8e-57	228.4	hypothetical protein [uncultured Mediterranean phage uvMED]	Viruses	Unclassified_derived_from_Viruses	Unclassified_derived_from_Viruses	Unclassified_derived_from_Viruses	Unclassified_derived_from_Viruses	Unclassified_derived_from_Viruses	uncultured Mediterranean phage uvMED
Assembly-61018-SUB-0.4-ITER-1-ESG2011_Seq_98	PROKKA_01727	gi|787066188|dbj|BAR36809.1|	40.6	271	123	7	5	244	22	285	4.6e-41	176.4	hypothetical protein [uncultured Mediterranean phage uvMED]	Viruses	Unclassified_derived_from_Viruses	Unclassified_derived_from_Viruses	Unclassified_derived_from_Viruses	Unclassified_derived_from_Viruses	Unclassified_derived_from_Viruses	uncultured Mediterranean phage uvMED
Assembly-61018-SUB-0.4-ITER-1-ESG2011_Seq_98	PROKKA_01728	gi|787066189|dbj|BAR36810.1|	58.6	251	99	3	23	268	3	253	1.9e-72	280.8	DNA ligase, NAD-dependent (TIGR00575) [uncultured Mediterranean phage uvMED]	Viruses	Unclassified_derived_from_Viruses	Unclassified_derived_from_Viruses	Unclassified_derived_from_Viruses	Unclassified_derived_from_Viruses	Unclassified_derived_from_Viruses	uncultured Mediterranean phage uvMED
Assembly-61018-SUB-0.4-ITER-1-ESG2011_Seq_131	PROKKA_01730	gi|787054397|dbj|BAR26975.1|	61.3	385	147	2	1	385	131	513	3.4e-134	486.5	phage portal protein [uncultured Mediterranean phage uvMED]	Viruses	Unclassified_derived_from_Viruses	Unclassified_derived_from_Viruses	Unclassified_derived_from_Viruses	Unclassified_derived_from_Viruses	Unclassified_derived_from_Viruses	uncultured Mediterranean phage uvMED
Assembly-61018-SUB-0.4-ITER-1-ESG2011_Seq_131	PROKKA_01731	gi|787054300|dbj|BAR26883.1|	73.7	99	22	2	1	95	1	99	7.0e-31	141.4	phage major capsid protein [uncultured Mediterranean phage uvMED]	Viruses	Unclassified_derived_from_Viruses	Unclassified_derived_from_Viruses	Unclassified_derived_from_Viruses	Unclassified_derived_from_Viruses	Unclassified_derived_from_Viruses	uncultured Mediterranean phage uvMED
Assembly-61018-SUB-0.4-ITER-1-ESG2011_Seq_131	PROKKA_01732	gi|787054300|dbj|BAR26883.1|	84.2	57	9	0	1	57	118	174	8.8e-20	103.6	phage major capsid protein [uncultured Mediterranean phage uvMED]	Viruses	Unclassified_derived_from_Viruses	Unclassified_derived_from_Viruses	Unclassified_derived_from_Viruses	Unclassified_derived_from_Viruses	Unclassified_derived_from_Viruses	uncultured Mediterranean phage uvMED
Assembly-61018-SUB-0.4-ITER-1-ESG2011_Seq_131	PROKKA_01733	gi|787062521|dbj|BAR33660.1|	92.2	128	10	0	1	128	232	359	2.3e-60	239.6	phage major capsid protein [uncultured Mediterranean phage uvMED]	Viruses	Unclassified_derived_from_Viruses	Unclassified_derived_from_Viruses	Unclassified_derived_from_Viruses	Unclassified_derived_from_Viruses	Unclassified_derived_from_Viruses	uncultured Mediterranean phage uvMED
Assembly-61018-SUB-0.4-ITER-2-EPAB2011_Seq_80	PROKKA_01734	gi|291335386|gb|ADD95000.1|	76.9	91	21	0	1	91	1	91	9.6e-32	144.1	hypothetical protein P60_25 [uncultured phage MedDCM-OCT-S04-C24]	Viruses	Unclassified_derived_from_Viruses	Unclassified_derived_from_Viruses	Unclassified_derived_from_Viruses	Unclassified_derived_from_Viruses	Unclassified_derived_from_Viruses	uncultured phage MedDCM-OCT-S04-C24
Assembly-61018-SUB-0.4-ITER-2-EPAB2011_Seq_80	PROKKA_01735	gi|705244637|gb|AIW56662.1|	80.8	78	15	0	1	78	1	78	8.8e-30	137.5	ribonucleotide reductase, partial [uncultured virus]	Viruses	Unclassified_derived_from_Viruses	Unclassified_derived_from_Viruses	Unclassified_derived_from_Viruses	Unclassified_derived_from_Viruses	Unclassified_derived_from_Viruses	uncultured virus
Assembly-61018-SUB-0.4-ITER-2-EPAB2011_Seq_80	PROKKA_01736	gi|472342973|ref|YP_007676477.1|	79.8	109	22	0	1	109	219	327	6.5e-40	171.8	ribonucleotide reductase domain-containing protein [Synechococcus phage S-RIP1] gi|459945478|gb|AGG91284.1| ribonucleotide reductase domain-containing protein [Synechococcus phage S-RIP1]	Viruses	Unclassified_derived_from_Viruses	Unclassified_derived_from_Viruses	Caudovirales	Podoviridae	Unclassified_derived_from_Podoviridae	Synechococcus phage S-RIP1
Assembly-61018-SUB-0.4-ITER-2-EPAB2011_Seq_80	PROKKA_01737	gi|775460368|dbj|BAQ93987.1|	97.6	82	2	0	1	82	374	455	5.5e-39	167.9	ribonucleotide reductase [uncultured Mediterranean phage uvMED]	Viruses	Unclassified_derived_from_Viruses	Unclassified_derived_from_Viruses	Unclassified_derived_from_Viruses	Unclassified_derived_from_Viruses	Unclassified_derived_from_Viruses	uncultured Mediterranean phage uvMED
Assembly-61018-SUB-0.4-ITER-2-EPAB2011_Seq_80	PROKKA_01738	gi|775460367|dbj|BAQ93986.1|	91.8	97	8	0	1	97	1	97	7.5e-43	181.0	Ribonucleotide Reductase R2-like protein [uncultured Mediterranean phage uvMED]	Viruses	Unclassified_derived_from_Viruses	Unclassified_derived_from_Viruses	Unclassified_derived_from_Viruses	Unclassified_derived_from_Viruses	Unclassified_derived_from_Viruses	uncultured Mediterranean phage uvMED
Assembly-61018-SUB-0.4-ITER-2-EPAB2011_Seq_80	PROKKA_01739	gi|775460367|dbj|BAQ93986.1|	99.0	101	1	0	1	101	137	237	2.9e-50	205.7	Ribonucleotide Reductase R2-like protein [uncultured Mediterranean phage uvMED]	Viruses	Unclassified_derived_from_Viruses	Unclassified_derived_from_Viruses	Unclassified_derived_from_Viruses	Unclassified_derived_from_Viruses	Unclassified_derived_from_Viruses	uncultured Mediterranean phage uvMED
Assembly-61018-SUB-0.4-ITER-2-EPAB2011_Seq_80	PROKKA_01740	gi|775460366|dbj|BAQ93985.1|	81.3	107	18	1	1	105	1	107	2.7e-38	166.0	TolA-TolQ-TolR complex; inner membrane protein TolA [uncultured Mediterranean phage uvMED]	Viruses	Unclassified_derived_from_Viruses	Unclassified_derived_from_Viruses	Unclassified_derived_from_Viruses	Unclassified_derived_from_Viruses	Unclassified_derived_from_Viruses	uncultured Mediterranean phage uvMED
Assembly-61018-SUB-0.4-ITER-2-EPAB2011_Seq_80	PROKKA_01741	gi|775460364|dbj|BAQ93983.1|	98.5	66	1	0	1	66	65	130	1.2e-26	126.7	T7-like head-to-tail connector [uncultured Mediterranean phage uvMED]	Viruses	Unclassified_derived_from_Viruses	Unclassified_derived_from_Viruses	Unclassified_derived_from_Viruses	Unclassified_derived_from_Viruses	Unclassified_derived_from_Viruses	uncultured Mediterranean phage uvMED
Assembly-61018-SUB-0.4-ITER-2-EPAB2011_Seq_80	PROKKA_01742	gi|775460364|dbj|BAQ93983.1|	98.0	303	6	0	1	303	136	438	9.1e-164	584.3	T7-like head-to-tail connector [uncultured Mediterranean phage uvMED]	Viruses	Unclassified_derived_from_Viruses	Unclassified_derived_from_Viruses	Unclassified_derived_from_Viruses	Unclassified_derived_from_Viruses	Unclassified_derived_from_Viruses	uncultured Mediterranean phage uvMED
Assembly-61018-SUB-0.4-ITER-2-EPAB2011_Seq_109	PROKKA_01743	gi|775459301|dbj|BAQ93027.1|	49.5	99	48	1	1	97	533	631	2.9e-19	102.8	phage portal protein [uncultured Mediterranean phage uvMED]	Viruses	Unclassified_derived_from_Viruses	Unclassified_derived_from_Viruses	Unclassified_derived_from_Viruses	Unclassified_derived_from_Viruses	Unclassified_derived_from_Viruses	uncultured Mediterranean phage uvMED
Assembly-61018-SUB-0.4-ITER-2-EPAB2011_Seq_109	PROKKA_01744	gi|787063860|dbj|BAR34812.1|	66.9	169	53	1	1	166	1	169	1.9e-59	236.9	hypothetical protein [uncultured Mediterranean phage uvMED]	Viruses	Unclassified_derived_from_Viruses	Unclassified_derived_from_Viruses	Unclassified_derived_from_Viruses	Unclassified_derived_from_Viruses	Unclassified_derived_from_Viruses	uncultured Mediterranean phage uvMED
Assembly-61018-SUB-0.4-ITER-2-EPAB2011_Seq_109	PROKKA_01745	gi|775458965|dbj|BAQ92729.1|	76.3	59	14	0	1	59	1	59	1.7e-18	99.4	hypothetical protein [uncultured Mediterranean phage uvMED]	Viruses	Unclassified_derived_from_Viruses	Unclassified_derived_from_Viruses	Unclassified_derived_from_Viruses	Unclassified_derived_from_Viruses	Unclassified_derived_from_Viruses	uncultured Mediterranean phage uvMED
Assembly-61018-SUB-0.4-ITER-2-EPAB2011_Seq_109	PROKKA_01746	gi|775458966|dbj|BAQ92730.1|	52.6	215	97	4	1	214	1	211	9.1e-50	206.1	hypothetical protein [uncultured Mediterranean phage uvMED]	Viruses	Unclassified_derived_from_Viruses	Unclassified_derived_from_Viruses	Unclassified_derived_from_Viruses	Unclassified_derived_from_Viruses	Unclassified_derived_from_Viruses	uncultured Mediterranean phage uvMED
Assembly-61018-SUB-0.4-ITER-2-EPAB2011_Seq_109	PROKKA_01747	gi|775458966|dbj|BAQ92730.1|	45.5	292	139	9	10	288	476	760	1.0e-47	198.7	hypothetical protein [uncultured Mediterranean phage uvMED]	Viruses	Unclassified_derived_from_Viruses	Unclassified_derived_from_Viruses	Unclassified_derived_from_Viruses	Unclassified_derived_from_Viruses	Unclassified_derived_from_Viruses	uncultured Mediterranean phage uvMED
Assembly-61018-SUB-0.4-ITER-2-EPAB2011_Seq_114	PROKKA_01750	gi|787065680|dbj|BAR36378.1|	40.6	229	90	8	54	239	124	349	8.8e-24	119.0	hypothetical protein [uncultured Mediterranean phage uvMED]	Viruses	Unclassified_derived_from_Viruses	Unclassified_derived_from_Viruses	Unclassified_derived_from_Viruses	Unclassified_derived_from_Viruses	Unclassified_derived_from_Viruses	uncultured Mediterranean phage uvMED
Assembly-61018-SUB-0.4-ITER-2-EPAB2011_Seq_114	PROKKA_01752	gi|655442815|ref|WP_028827345.1|	78.8	33	7	0	1	33	1	33	1.6e-06	59.3	hypothetical protein [Proteobacteria bacterium JGI 0000113-P07]	Bacteria	Proteobacteria	Unclassified_derived_from_Proteobacteria	Unclassified_derived_from_Proteobacteria	Unclassified_derived_from_Proteobacteria	Unclassified_derived_from_Proteobacteria	Proteobacteria bacterium JGI 0000113-P07
Assembly-61018-SUB-0.4-ITER-2-EPAB2011_Seq_114	PROKKA_01754	gi|787066087|dbj|BAR36718.1|	40.3	273	144	7	23	295	65	318	6.6e-33	149.8	hypothetical protein [uncultured Mediterranean phage uvMED]	Viruses	Unclassified_derived_from_Viruses	Unclassified_derived_from_Viruses	Unclassified_derived_from_Viruses	Unclassified_derived_from_Viruses	Unclassified_derived_from_Viruses	uncultured Mediterranean phage uvMED
Assembly-61018-SUB-0.4-ITER-2-ESG2011_Seq_96	PROKKA_01756	gi|291335376|gb|ADD94990.1|	87.1	101	13	0	1	101	1	101	2.8e-48	199.1	hypothetical protein PSSP7_008 [uncultured phage MedDCM-OCT-S04-C24]	Viruses	Unclassified_derived_from_Viruses	Unclassified_derived_from_Viruses	Unclassified_derived_from_Viruses	Unclassified_derived_from_Viruses	Unclassified_derived_from_Viruses	uncultured phage MedDCM-OCT-S04-C24
Assembly-61018-SUB-0.4-ITER-2-ESG2011_Seq_96	PROKKA_01757	gi|291335375|gb|ADD94989.1|	88.9	54	6	0	1	54	1	54	8.3e-20	103.6	hypothetical protein [uncultured phage MedDCM-OCT-S04-C24]	Viruses	Unclassified_derived_from_Viruses	Unclassified_derived_from_Viruses	Unclassified_derived_from_Viruses	Unclassified_derived_from_Viruses	Unclassified_derived_from_Viruses	uncultured phage MedDCM-OCT-S04-C24
Assembly-61018-SUB-0.4-ITER-2-ESG2011_Seq_96	PROKKA_01758	gi|291335374|gb|ADD94988.1|	80.6	62	12	0	1	62	18	79	2.3e-24	119.0	hypothetical protein [uncultured phage MedDCM-OCT-S04-C24]	Viruses	Unclassified_derived_from_Viruses	Unclassified_derived_from_Viruses	Unclassified_derived_from_Viruses	Unclassified_derived_from_Viruses	Unclassified_derived_from_Viruses	uncultured phage MedDCM-OCT-S04-C24
Assembly-61018-SUB-0.4-ITER-2-ESG2011_Seq_96	PROKKA_01759	gi|775460327|dbj|BAQ93946.1|	83.3	36	6	0	1	36	1	36	1.6e-09	68.9	hypothetical protein [uncultured Mediterranean phage uvMED]	Viruses	Unclassified_derived_from_Viruses	Unclassified_derived_from_Viruses	Unclassified_derived_from_Viruses	Unclassified_derived_from_Viruses	Unclassified_derived_from_Viruses	uncultured Mediterranean phage uvMED
Assembly-61018-SUB-0.4-ITER-2-ESG2011_Seq_96	PROKKA_01760	gi|775460329|dbj|BAQ93948.1|	64.8	71	25	0	4	74	3	73	2.5e-17	95.9	hypothetical protein [uncultured Mediterranean phage uvMED]	Viruses	Unclassified_derived_from_Viruses	Unclassified_derived_from_Viruses	Unclassified_derived_from_Viruses	Unclassified_derived_from_Viruses	Unclassified_derived_from_Viruses	uncultured Mediterranean phage uvMED
Assembly-61018-SUB-0.4-ITER-2-ESG2011_Seq_96	PROKKA_01761	gi|472342960|ref|YP_007676464.1|	42.6	108	60	1	5	110	7	114	4.0e-21	109.0	hypothetical protein SWVG_00031 [Synechococcus phage S-RIP1] gi|459945465|gb|AGG91271.1| hypothetical protein SWVG_00031 [Synechococcus phage S-RIP1]	Viruses	Unclassified_derived_from_Viruses	Unclassified_derived_from_Viruses	Caudovirales	Podoviridae	Unclassified_derived_from_Podoviridae	Synechococcus phage S-RIP1
Assembly-61018-SUB-0.4-ITER-2-ESG2011_Seq_139	PROKKA_01762	gi|787039481|dbj|BAR14912.1|	42.1	503	215	15	190	637	103	584	1.3e-87	332.4	hypothetical protein [uncultured Mediterranean phage uvMED]	Viruses	Unclassified_derived_from_Viruses	Unclassified_derived_from_Viruses	Unclassified_derived_from_Viruses	Unclassified_derived_from_Viruses	Unclassified_derived_from_Viruses	uncultured Mediterranean phage uvMED
Assembly-61018-SUB-0.4-ITER-2-ESG2011_Seq_139	PROKKA_01763	gi|775450512|dbj|BAQ85125.1|	88.7	62	7	0	1	62	1	62	4.9e-24	117.9	hypothetical protein [uncultured Mediterranean phage uvMED]	Viruses	Unclassified_derived_from_Viruses	Unclassified_derived_from_Viruses	Unclassified_derived_from_Viruses	Unclassified_derived_from_Viruses	Unclassified_derived_from_Viruses	uncultured Mediterranean phage uvMED
Assembly-61018-SUB-0.4-ITER-2-ESG2012b_Seq_6	PROKKA_01769	gi|655440284|ref|WP_028824865.1|	50.5	317	151	3	1	311	67	383	2.3e-85	323.9	hypothetical protein [Proteobacteria bacterium JGI 0000113-P07]	Bacteria	Proteobacteria	Unclassified_derived_from_Proteobacteria	Unclassified_derived_from_Proteobacteria	Unclassified_derived_from_Proteobacteria	Unclassified_derived_from_Proteobacteria	Proteobacteria bacterium JGI 0000113-P07
Assembly-61018-SUB-0.4-ITER-2-ESG2012b_Seq_6	PROKKA_01770	gi|655440283|ref|WP_028824864.1|	41.0	78	45	1	1	77	4	81	5.9e-07	61.6	hypothetical protein [Proteobacteria bacterium JGI 0000113-P07]	Bacteria	Proteobacteria	Unclassified_derived_from_Proteobacteria	Unclassified_derived_from_Proteobacteria	Unclassified_derived_from_Proteobacteria	Unclassified_derived_from_Proteobacteria	Proteobacteria bacterium JGI 0000113-P07
Assembly-61018-SUB-0.4-ITER-3-EPAB2011_Seq_29	PROKKA_01771	gi|655453671|ref|WP_028836900.1|	81.3	193	29	1	1	186	483	675	7.1e-82	311.6	hypothetical protein [Proteobacteria bacterium JGI 0000113-L05]	Bacteria	Proteobacteria	Unclassified_derived_from_Proteobacteria	Unclassified_derived_from_Proteobacteria	Unclassified_derived_from_Proteobacteria	Unclassified_derived_from_Proteobacteria	Proteobacteria bacterium JGI 0000113-L05
Assembly-61018-SUB-0.4-ITER-3-EPAB2011_Seq_29	PROKKA_01772	gi|526244985|ref|YP_008320312.1|	60.8	51	20	0	13	63	7	57	1.4e-08	66.6	hypothetical protein phage1322_50 [Puniceispirillum phage HMO-2011] gi|409989334|gb|AFV50589.1| hypothetical protein phage1322_50 [Puniceispirillum phage HMO-2011]	Viruses	Unclassified_derived_from_Viruses	Unclassified_derived_from_Viruses	Caudovirales	Podoviridae	Unclassified_derived_from_Podoviridae	Puniceispirillum phage HMO-2011
Assembly-61018-SUB-0.4-ITER-3-EPAB2011_Seq_29	PROKKA_01773	gi|739053376|ref|WP_036927526.1|	55.9	195	55	4	273	454	4	180	7.4e-49	203.4	hypothetical protein, partial [Proteobacteria bacterium JGI 0000113-P07]	Bacteria	Proteobacteria	Unclassified_derived_from_Proteobacteria	Unclassified_derived_from_Proteobacteria	Unclassified_derived_from_Proteobacteria	Unclassified_derived_from_Proteobacteria	Proteobacteria bacterium JGI 0000113-P07
Assembly-61018-SUB-0.4-ITER-3-EPAB2011_Seq_29	PROKKA_01775	gi|655440234|ref|WP_028824817.1|	56.8	81	33	1	7	87	5	83	2.7e-15	89.4	hypothetical protein [Proteobacteria bacterium JGI 0000113-P07]	Bacteria	Proteobacteria	Unclassified_derived_from_Proteobacteria	Unclassified_derived_from_Proteobacteria	Unclassified_derived_from_Proteobacteria	Unclassified_derived_from_Proteobacteria	Proteobacteria bacterium JGI 0000113-P07
Assembly-61018-SUB-0.4-ITER-3-EPAB2011_Seq_29	PROKKA_01776	gi|526244983|ref|YP_008320310.1|	82.9	187	32	0	1	187	103	289	9.7e-84	317.8	hypothetical protein phage1322_48 [Puniceispirillum phage HMO-2011] gi|320042943|gb|ADW08424.1| hypothetical protein phage1322_48 [Puniceispirillum phage HMO-2011]	Viruses	Unclassified_derived_from_Viruses	Unclassified_derived_from_Viruses	Caudovirales	Podoviridae	Unclassified_derived_from_Podoviridae	Puniceispirillum phage HMO-2011
Assembly-61018-SUB-0.4-ITER-3-EPAB2011_Seq_29	PROKKA_01778	gi|526244982|ref|YP_008320309.1|	81.2	351	65	1	1	351	3	352	1.2e-159	570.9	putative coat protein [Puniceispirillum phage HMO-2011] gi|320042942|gb|ADW08423.1| putative coat protein [Puniceispirillum phage HMO-2011]	Viruses	Unclassified_derived_from_Viruses	Unclassified_derived_from_Viruses	Caudovirales	Podoviridae	Unclassified_derived_from_Podoviridae	Puniceispirillum phage HMO-2011
Assembly-61018-SUB-0.4-ITER-3-EPAB2011_Seq_54	PROKKA_01780	gi|291334804|gb|ADD94446.1|	97.7	435	10	0	1	435	93	527	2.4e-250	872.5	putative phage related protein [uncultured phage MedDCM-OCT-S05-C64] gi|787062522|dbj|BAR33661.1| phage portal protein [uncultured Mediterranean phage uvMED]	Viruses	Unclassified_derived_from_Viruses	Unclassified_derived_from_Viruses	Unclassified_derived_from_Viruses	Unclassified_derived_from_Viruses	Unclassified_derived_from_Viruses	uncultured phage MedDCM-OCT-S05-C64
Assembly-61018-SUB-0.4-ITER-3-EPAB2011_Seq_54	PROKKA_01781	gi|291334803|gb|ADD94445.1|	96.9	227	7	0	1	227	1	227	6.1e-123	448.4	hypothetical protein [uncultured phage MedDCM-OCT-S05-C64]	Viruses	Unclassified_derived_from_Viruses	Unclassified_derived_from_Viruses	Unclassified_derived_from_Viruses	Unclassified_derived_from_Viruses	Unclassified_derived_from_Viruses	uncultured phage MedDCM-OCT-S05-C64
Assembly-61018-SUB-0.4-ITER-3-EPAB2011_Seq_54	PROKKA_01782	gi|787062521|dbj|BAR33660.1|	95.8	474	20	0	1	474	232	705	1.8e-254	886.3	phage major capsid protein [uncultured Mediterranean phage uvMED]	Viruses	Unclassified_derived_from_Viruses	Unclassified_derived_from_Viruses	Unclassified_derived_from_Viruses	Unclassified_derived_from_Viruses	Unclassified_derived_from_Viruses	uncultured Mediterranean phage uvMED
Assembly-61018-SUB-0.4-ITER-3-EPAB2011_Seq_54	PROKKA_01783	gi|787062521|dbj|BAR33660.1|	94.0	83	5	0	1	83	710	792	2.5e-36	159.5	phage major capsid protein [uncultured Mediterranean phage uvMED]	Viruses	Unclassified_derived_from_Viruses	Unclassified_derived_from_Viruses	Unclassified_derived_from_Viruses	Unclassified_derived_from_Viruses	Unclassified_derived_from_Viruses	uncultured Mediterranean phage uvMED
Assembly-61018-SUB-0.4-ITER-3-EPAB2011_Seq_54	PROKKA_01784	gi|291334800|gb|ADD94442.1|	98.9	95	1	0	1	95	1	95	2.5e-43	182.6	hypothetical protein [uncultured phage MedDCM-OCT-S05-C64] gi|787062519|dbj|BAR33658.1| unnamed protein product [uncultured Mediterranean phage uvMED]	Viruses	Unclassified_derived_from_Viruses	Unclassified_derived_from_Viruses	Unclassified_derived_from_Viruses	Unclassified_derived_from_Viruses	Unclassified_derived_from_Viruses	uncultured phage MedDCM-OCT-S05-C64
Assembly-61018-SUB-0.4-ITER-3-EPAB2011_Seq_54	PROKKA_01785	gi|291334799|gb|ADD94441.1|	98.6	143	2	0	1	143	1	143	6.5e-72	278.1	hypothetical protein mma_2773 [uncultured phage MedDCM-OCT-S05-C64] gi|787062518|dbj|BAR33657.1| phage minor tail protein U [uncultured Mediterranean phage uvMED]	Viruses	Unclassified_derived_from_Viruses	Unclassified_derived_from_Viruses	Unclassified_derived_from_Viruses	Unclassified_derived_from_Viruses	Unclassified_derived_from_Viruses	uncultured phage MedDCM-OCT-S05-C64
Assembly-61018-SUB-0.4-ITER-3-EPAB2011_Seq_114	PROKKA_01786	gi|775460350|dbj|BAQ93969.1|	93.8	496	31	0	1	496	464	959	2.1e-265	922.9	internal core protein [uncultured Mediterranean phage uvMED]	Viruses	Unclassified_derived_from_Viruses	Unclassified_derived_from_Viruses	Unclassified_derived_from_Viruses	Unclassified_derived_from_Viruses	Unclassified_derived_from_Viruses	uncultured Mediterranean phage uvMED
Assembly-61018-SUB-0.4-ITER-3-EPAB2011_Seq_114	PROKKA_01787	gi|775460350|dbj|BAQ93969.1|	91.2	205	18	0	1	205	1122	1326	2.0e-106	393.3	internal core protein [uncultured Mediterranean phage uvMED]	Viruses	Unclassified_derived_from_Viruses	Unclassified_derived_from_Viruses	Unclassified_derived_from_Viruses	Unclassified_derived_from_Viruses	Unclassified_derived_from_Viruses	uncultured Mediterranean phage uvMED
Assembly-61018-SUB-0.4-ITER-3-EPAB2012_Seq_23	PROKKA_01790	gi|775452444|dbj|BAQ86884.1|	54.0	213	87	4	50	255	173	381	1.2e-52	214.9	Collagen triple helix repeat-containing protein [uncultured Mediterranean phage uvMED]	Viruses	Unclassified_derived_from_Viruses	Unclassified_derived_from_Viruses	Unclassified_derived_from_Viruses	Unclassified_derived_from_Viruses	Unclassified_derived_from_Viruses	uncultured Mediterranean phage uvMED
Assembly-61018-SUB-0.4-ITER-3-EPAB2012_Seq_23	PROKKA_01791	gi|775455029|dbj|BAQ89189.1|	62.7	102	37	1	33	133	252	353	5.5e-23	115.5	prophage MuMc02 [uncultured Mediterranean phage uvMED]	Viruses	Unclassified_derived_from_Viruses	Unclassified_derived_from_Viruses	Unclassified_derived_from_Viruses	Unclassified_derived_from_Viruses	Unclassified_derived_from_Viruses	uncultured Mediterranean phage uvMED
Assembly-61018-SUB-0.4-ITER-3-EPAB2012_Seq_23	PROKKA_01792	gi|787063813|dbj|BAR34772.1|	64.3	112	33	2	1	111	1	106	1.2e-26	127.5	c1q globular head like domain containing protein [uncultured Mediterranean phage uvMED]	Viruses	Unclassified_derived_from_Viruses	Unclassified_derived_from_Viruses	Unclassified_derived_from_Viruses	Unclassified_derived_from_Viruses	Unclassified_derived_from_Viruses	uncultured Mediterranean phage uvMED
Assembly-61018-SUB-0.4-ITER-3-EPAB2012_Seq_23	PROKKA_01793	gi|787054381|dbj|BAR26959.1|	44.0	384	155	10	74	436	249	593	2.7e-68	267.7	hypothetical protein [uncultured Mediterranean phage uvMED]	Viruses	Unclassified_derived_from_Viruses	Unclassified_derived_from_Viruses	Unclassified_derived_from_Viruses	Unclassified_derived_from_Viruses	Unclassified_derived_from_Viruses	uncultured Mediterranean phage uvMED
Assembly-61018-SUB-0.4-ITER-3-EPAB2012_Seq_23	PROKKA_01795	gi|775456499|dbj|BAQ90491.1|	83.3	48	8	0	1	48	1	48	3.0e-14	85.9	hypothetical protein [uncultured Mediterranean phage uvMED]	Viruses	Unclassified_derived_from_Viruses	Unclassified_derived_from_Viruses	Unclassified_derived_from_Viruses	Unclassified_derived_from_Viruses	Unclassified_derived_from_Viruses	uncultured Mediterranean phage uvMED
Assembly-61018-SUB-0.4-ITER-3-EPAB2012_Seq_23	PROKKA_01797	gi|775455668|dbj|BAQ89757.1|	70.1	127	38	0	1	127	1	127	8.7e-44	184.5	putative tail fiber assembly protein [uncultured Mediterranean phage uvMED]	Viruses	Unclassified_derived_from_Viruses	Unclassified_derived_from_Viruses	Unclassified_derived_from_Viruses	Unclassified_derived_from_Viruses	Unclassified_derived_from_Viruses	uncultured Mediterranean phage uvMED
Assembly-61018-SUB-0.4-ITER-3-EPAB2012_Seq_23	PROKKA_01798	gi|787041669|dbj|BAR16720.1|	43.2	199	91	5	183	373	53	237	2.1e-30	141.7	hypothetical protein [uncultured Mediterranean phage uvMED]	Viruses	Unclassified_derived_from_Viruses	Unclassified_derived_from_Viruses	Unclassified_derived_from_Viruses	Unclassified_derived_from_Viruses	Unclassified_derived_from_Viruses	uncultured Mediterranean phage uvMED
Assembly-61018-SUB-0.4-ITER-3-EPAB2012_Seq_23	PROKKA_01799	gi|787064326|dbj|BAR35217.1|	40.2	97	54	3	19	113	36	130	3.1e-06	59.7	putative carbohydrate binding domain containing protein [uncultured Mediterranean phage uvMED]	Viruses	Unclassified_derived_from_Viruses	Unclassified_derived_from_Viruses	Unclassified_derived_from_Viruses	Unclassified_derived_from_Viruses	Unclassified_derived_from_Viruses	uncultured Mediterranean phage uvMED
Assembly-61018-SUB-0.4-ITER-3-EPAB2012_Seq_74	PROKKA_01801	gi|775459357|dbj|BAQ93077.1|	45.2	124	60	5	23	140	410	531	1.0e-17	98.6	fiber protein [uncultured Mediterranean phage uvMED]	Viruses	Unclassified_derived_from_Viruses	Unclassified_derived_from_Viruses	Unclassified_derived_from_Viruses	Unclassified_derived_from_Viruses	Unclassified_derived_from_Viruses	uncultured Mediterranean phage uvMED
Assembly-61018-SUB-0.4-ITER-3-EPAB2012_Seq_74	PROKKA_01802	gi|787054435|dbj|BAR27005.1|	49.8	253	115	6	10	262	553	793	3.7e-56	226.9	hypothetical protein [uncultured Mediterranean phage uvMED]	Viruses	Unclassified_derived_from_Viruses	Unclassified_derived_from_Viruses	Unclassified_derived_from_Viruses	Unclassified_derived_from_Viruses	Unclassified_derived_from_Viruses	uncultured Mediterranean phage uvMED
Assembly-61018-SUB-0.4-ITER-3-EPAB2012_Seq_74	PROKKA_01803	gi|291335947|gb|ADD95540.1|	54.8	73	33	0	2	74	1016	1088	3.6e-13	82.0	hypothetical protein [uncultured phage MedDCM-OCT-S09-C14]	Viruses	Unclassified_derived_from_Viruses	Unclassified_derived_from_Viruses	Unclassified_derived_from_Viruses	Unclassified_derived_from_Viruses	Unclassified_derived_from_Viruses	uncultured phage MedDCM-OCT-S09-C14
Assembly-61018-SUB-0.4-ITER-3-EPAB2012_Seq_74	PROKKA_01804	gi|787062506|dbj|BAR33645.1|	66.0	194	54	3	1	183	1	193	2.7e-65	256.5	Na-Ca exchanger/integrin-beta4 [uncultured Mediterranean phage uvMED]	Viruses	Unclassified_derived_from_Viruses	Unclassified_derived_from_Viruses	Unclassified_derived_from_Viruses	Unclassified_derived_from_Viruses	Unclassified_derived_from_Viruses	uncultured Mediterranean phage uvMED
Assembly-61018-SUB-0.4-ITER-3-EPAB2012_Seq_74	PROKKA_01805	gi|472339617|ref|YP_007673150.1|	76.0	50	12	0	1	50	1	50	2.0e-13	82.4	hypothetical protein SWQG_00004 [Synechococcus phage S-RIP2] gi|472342827|ref|YP_007676333.1| hypothetical protein CYZG_00011 [Cyanophage KBS-P-1A] gi|459945496|gb|AGG91301.1| hypothetical protein SWQG_00004 [Synechococcus phage S-RIP2] gi|469520598|gb|AGH57706.1| hypothetical protein CYZG_00011 [Cyanophage KBS-P-1A]	Viruses	Unclassified_derived_from_Viruses	Unclassified_derived_from_Viruses	Caudovirales	Podoviridae	Unclassified_derived_from_Podoviridae	Synechococcus phage S-RIP2
Assembly-61018-SUB-0.4-ITER-3-EPAB2012_Seq_74	PROKKA_01806	gi|787065412|dbj|BAR36140.1|	80.0	50	10	0	1	50	91	140	7.0e-14	84.0	uncharacterized protein [uncultured Mediterranean phage uvMED]	Viruses	Unclassified_derived_from_Viruses	Unclassified_derived_from_Viruses	Unclassified_derived_from_Viruses	Unclassified_derived_from_Viruses	Unclassified_derived_from_Viruses	uncultured Mediterranean phage uvMED
Assembly-61018-SUB-0.4-ITER-3-EPAB2012_Seq_74	PROKKA_01807	gi|787065411|dbj|BAR36139.1|	65.0	100	29	2	2	98	7	103	1.4e-25	123.6	hypothetical protein [uncultured Mediterranean phage uvMED]	Viruses	Unclassified_derived_from_Viruses	Unclassified_derived_from_Viruses	Unclassified_derived_from_Viruses	Unclassified_derived_from_Viruses	Unclassified_derived_from_Viruses	uncultured Mediterranean phage uvMED
Assembly-61018-SUB-0.4-ITER-3-EPAB2012_Seq_74	PROKKA_01808	gi|775460405|dbj|BAQ94022.1|	93.3	89	6	0	1	89	28	116	7.0e-40	171.0	hypothetical protein [uncultured Mediterranean phage uvMED]	Viruses	Unclassified_derived_from_Viruses	Unclassified_derived_from_Viruses	Unclassified_derived_from_Viruses	Unclassified_derived_from_Viruses	Unclassified_derived_from_Viruses	uncultured Mediterranean phage uvMED
Assembly-61018-SUB-0.4-ITER-3-ESG2011_Seq_10	PROKKA_01809	gi|775450611|dbj|BAQ85219.1|	72.3	451	81	6	1	433	1	425	4.2e-162	579.3	filamentous hemagglutinin [uncultured Mediterranean phage uvMED]	Viruses	Unclassified_derived_from_Viruses	Unclassified_derived_from_Viruses	Unclassified_derived_from_Viruses	Unclassified_derived_from_Viruses	Unclassified_derived_from_Viruses	uncultured Mediterranean phage uvMED
Assembly-61018-SUB-0.4-ITER-3-ESG2011_Seq_10	PROKKA_01810	gi|775450610|dbj|BAQ85218.1|	95.5	112	5	0	1	112	177	288	1.1e-53	217.2	major capsid protein [uncultured Mediterranean phage uvMED]	Viruses	Unclassified_derived_from_Viruses	Unclassified_derived_from_Viruses	Unclassified_derived_from_Viruses	Unclassified_derived_from_Viruses	Unclassified_derived_from_Viruses	uncultured Mediterranean phage uvMED
Assembly-61018-SUB-0.4-ITER-3-ESG2011_Seq_10	PROKKA_01811	gi|775450610|dbj|BAQ85218.1|	96.9	129	4	0	1	129	1	129	1.0e-61	244.2	major capsid protein [uncultured Mediterranean phage uvMED]	Viruses	Unclassified_derived_from_Viruses	Unclassified_derived_from_Viruses	Unclassified_derived_from_Viruses	Unclassified_derived_from_Viruses	Unclassified_derived_from_Viruses	uncultured Mediterranean phage uvMED
Assembly-61018-SUB-0.4-ITER-3-ESG2011_Seq_10	PROKKA_01812	gi|775450609|dbj|BAQ85217.1|	93.4	183	12	0	1	183	1	183	3.6e-91	342.4	Golgi matrix protein [uncultured Mediterranean phage uvMED]	Viruses	Unclassified_derived_from_Viruses	Unclassified_derived_from_Viruses	Unclassified_derived_from_Viruses	Unclassified_derived_from_Viruses	Unclassified_derived_from_Viruses	uncultured Mediterranean phage uvMED
Assembly-61018-SUB-0.4-ITER-3-ESG2011_Seq_10	PROKKA_01813	gi|775450608|dbj|BAQ85216.1|	92.5	439	33	0	1	439	1	439	7.0e-250	870.9	phage terminase large subunit [uncultured Mediterranean phage uvMED]	Viruses	Unclassified_derived_from_Viruses	Unclassified_derived_from_Viruses	Unclassified_derived_from_Viruses	Unclassified_derived_from_Viruses	Unclassified_derived_from_Viruses	uncultured Mediterranean phage uvMED
Assembly-61018-SUB-0.4-ITER-3-ESG2011_Seq_10	PROKKA_01814	gi|775450607|dbj|BAQ85215.1|	91.1	394	35	0	1	394	1	394	3.4e-211	742.3	hypothetical protein [uncultured Mediterranean phage uvMED]	Viruses	Unclassified_derived_from_Viruses	Unclassified_derived_from_Viruses	Unclassified_derived_from_Viruses	Unclassified_derived_from_Viruses	Unclassified_derived_from_Viruses	uncultured Mediterranean phage uvMED
Assembly-61018-SUB-0.4-ITER-3-ESG2011_Seq_10	PROKKA_01815	gi|775450606|dbj|BAQ85214.1|	66.7	177	59	0	1	177	1	177	2.7e-59	236.5	hypothetical protein [uncultured Mediterranean phage uvMED]	Viruses	Unclassified_derived_from_Viruses	Unclassified_derived_from_Viruses	Unclassified_derived_from_Viruses	Unclassified_derived_from_Viruses	Unclassified_derived_from_Viruses	uncultured Mediterranean phage uvMED
Assembly-61018-SUB-0.4-ITER-3-ESG2011_Seq_10	PROKKA_01816	gi|775450605|dbj|BAQ85213.1|	75.3	73	18	0	1	73	1	73	2.0e-24	119.4	hypothetical protein [uncultured Mediterranean phage uvMED]	Viruses	Unclassified_derived_from_Viruses	Unclassified_derived_from_Viruses	Unclassified_derived_from_Viruses	Unclassified_derived_from_Viruses	Unclassified_derived_from_Viruses	uncultured Mediterranean phage uvMED
Assembly-61018-SUB-0.4-ITER-3-ESG2011_Seq_10	PROKKA_01817	gi|775450604|dbj|BAQ85212.1|	85.1	221	33	0	1	221	1	221	7.7e-104	384.8	hypothetical protein [uncultured Mediterranean phage uvMED]	Viruses	Unclassified_derived_from_Viruses	Unclassified_derived_from_Viruses	Unclassified_derived_from_Viruses	Unclassified_derived_from_Viruses	Unclassified_derived_from_Viruses	uncultured Mediterranean phage uvMED
Assembly-61018-SUB-0.4-ITER-3-ESG2011_Seq_10	PROKKA_01818	gi|775450603|dbj|BAQ85211.1|	93.6	47	3	0	1	47	1	47	1.3e-16	92.8	hypothetical protein [uncultured Mediterranean phage uvMED]	Viruses	Unclassified_derived_from_Viruses	Unclassified_derived_from_Viruses	Unclassified_derived_from_Viruses	Unclassified_derived_from_Viruses	Unclassified_derived_from_Viruses	uncultured Mediterranean phage uvMED
Assembly-61018-SUB-0.4-ITER-3-ESG2011_Seq_10	PROKKA_01819	gi|775450602|dbj|BAQ85210.1|	97.2	71	2	0	1	71	1	71	1.1e-32	146.7	hypothetical protein [uncultured Mediterranean phage uvMED]	Viruses	Unclassified_derived_from_Viruses	Unclassified_derived_from_Viruses	Unclassified_derived_from_Viruses	Unclassified_derived_from_Viruses	Unclassified_derived_from_Viruses	uncultured Mediterranean phage uvMED
Assembly-61018-SUB-0.4-ITER-3-ESG2011_Seq_10	PROKKA_01820	gi|775450601|dbj|BAQ85209.1|	84.4	45	5	1	1	43	1	45	1.0e-12	79.7	hypothetical protein [uncultured Mediterranean phage uvMED]	Viruses	Unclassified_derived_from_Viruses	Unclassified_derived_from_Viruses	Unclassified_derived_from_Viruses	Unclassified_derived_from_Viruses	Unclassified_derived_from_Viruses	uncultured Mediterranean phage uvMED
Assembly-61018-SUB-0.4-ITER-3-ESG2011_Seq_10	PROKKA_01821	gi|775450600|dbj|BAQ85208.1|	95.7	47	2	0	1	47	1	47	2.3e-18	98.6	hypothetical protein [uncultured Mediterranean phage uvMED]	Viruses	Unclassified_derived_from_Viruses	Unclassified_derived_from_Viruses	Unclassified_derived_from_Viruses	Unclassified_derived_from_Viruses	Unclassified_derived_from_Viruses	uncultured Mediterranean phage uvMED
Assembly-61018-SUB-0.4-ITER-3-ESG2011_Seq_10	PROKKA_01822	gi|775450598|dbj|BAQ85206.1|	68.7	67	21	0	1	67	1	67	2.2e-17	95.9	putative regulatory protein, FmdB family (TIGR02605) [uncultured Mediterranean phage uvMED]	Viruses	Unclassified_derived_from_Viruses	Unclassified_derived_from_Viruses	Unclassified_derived_from_Viruses	Unclassified_derived_from_Viruses	Unclassified_derived_from_Viruses	uncultured Mediterranean phage uvMED
Assembly-61018-SUB-0.4-ITER-3-ESG2011_Seq_120	PROKKA_01831	gi|429891115|gb|AGA18317.1|	60.1	168	63	2	1	168	4	167	4.0e-44	186.0	hypothetical protein [uncultured marine virus]	Viruses	Unclassified_derived_from_Viruses	Unclassified_derived_from_Viruses	Unclassified_derived_from_Viruses	Unclassified_derived_from_Viruses	Unclassified_derived_from_Viruses	uncultured marine virus
Assembly-61018-SUB-0.4-ITER-3-ESG2011_Seq_126	PROKKA_01832	gi|787058825|dbj|BAR30617.1|	99.3	137	1	0	1	137	108	244	4.3e-68	266.2	coat protein [uncultured Mediterranean phage uvMED] gi|787058932|dbj|BAR30715.1| coat protein [uncultured Mediterranean phage uvMED]	Viruses	Unclassified_derived_from_Viruses	Unclassified_derived_from_Viruses	Unclassified_derived_from_Viruses	Unclassified_derived_from_Viruses	Unclassified_derived_from_Viruses	uncultured Mediterranean phage uvMED
Assembly-61018-SUB-0.4-ITER-3-ESG2011_Seq_126	PROKKA_01833	gi|291334913|gb|ADD94549.1|	90.7	97	9	0	1	97	1	97	1.9e-42	180.3	hypothetical protein [uncultured phage MedDCM-OCT-S08-C1615]	Viruses	Unclassified_derived_from_Viruses	Unclassified_derived_from_Viruses	Unclassified_derived_from_Viruses	Unclassified_derived_from_Viruses	Unclassified_derived_from_Viruses	uncultured phage MedDCM-OCT-S08-C1615
Assembly-61018-SUB-0.4-ITER-3-ESG2011_Seq_126	PROKKA_01834	gi|775459866|dbj|BAQ93538.1|	76.2	84	18	1	1	82	1	84	9.1e-26	124.0	hypothetical protein [uncultured Mediterranean phage uvMED] gi|775459940|dbj|BAQ93605.1| hypothetical protein [uncultured Mediterranean phage uvMED] gi|787052045|dbj|BAR24991.1| hypothetical protein [uncultured Mediterranean phage uvMED] gi|787052141|dbj|BAR25073.1| hypothetical protein [uncultured Mediterranean phage uvMED] gi|787052155|dbj|BAR25084.1| hypothetical protein [uncultured Mediterran…	Viruses	Unclassified_derived_from_Viruses	Unclassified_derived_from_Viruses	Unclassified_derived_from_Viruses	Unclassified_derived_from_Viruses	Unclassified_derived_from_Viruses	uncultured Mediterranean phage uvMED
Assembly-61018-SUB-0.4-ITER-3-ESG2011_Seq_126	PROKKA_01835	gi|787058928|dbj|BAR30711.1|	69.2	117	36	0	1	117	1	117	3.2e-38	166.0	phage tail attachment protein [uncultured Mediterranean phage uvMED]	Viruses	Unclassified_derived_from_Viruses	Unclassified_derived_from_Viruses	Unclassified_derived_from_Viruses	Unclassified_derived_from_Viruses	Unclassified_derived_from_Viruses	uncultured Mediterranean phage uvMED
Assembly-61018-SUB-0.4-ITER-3-ESG2011_Seq_131	PROKKA_01836	gi|787048807|dbj|BAR22665.1|	48.3	242	109	3	21	246	1084	1325	1.3e-56	228.0	phage-related protein tail component [uncultured Mediterranean phage uvMED]	Viruses	Unclassified_derived_from_Viruses	Unclassified_derived_from_Viruses	Unclassified_derived_from_Viruses	Unclassified_derived_from_Viruses	Unclassified_derived_from_Viruses	uncultured Mediterranean phage uvMED
Assembly-61018-SUB-0.4-ITER-3-ESG2011_Seq_131	PROKKA_01837	gi|787051342|dbj|BAR24418.1|	48.1	162	84	0	1	162	1308	1469	1.1e-39	171.4	phage-related protein tail component [uncultured Mediterranean phage uvMED]	Viruses	Unclassified_derived_from_Viruses	Unclassified_derived_from_Viruses	Unclassified_derived_from_Viruses	Unclassified_derived_from_Viruses	Unclassified_derived_from_Viruses	uncultured Mediterranean phage uvMED
Assembly-61018-SUB-0.4-ITER-3-ESG2011_Seq_131	PROKKA_01838	gi|787070658|dbj|BAR39990.1|	58.0	81	34	0	3	83	44	124	3.2e-18	99.0	phage minor tail protein [uncultured Mediterranean phage uvMED]	Viruses	Unclassified_derived_from_Viruses	Unclassified_derived_from_Viruses	Unclassified_derived_from_Viruses	Unclassified_derived_from_Viruses	Unclassified_derived_from_Viruses	uncultured Mediterranean phage uvMED
Assembly-61018-SUB-0.4-ITER-3-ESG2011_Seq_131	PROKKA_01839	gi|291334787|gb|ADD94430.1|	92.8	83	6	0	1	83	1	83	5.4e-35	154.8	hypothetical protein [uncultured phage MedDCM-OCT-S05-C36]	Viruses	Unclassified_derived_from_Viruses	Unclassified_derived_from_Viruses	Unclassified_derived_from_Viruses	Unclassified_derived_from_Viruses	Unclassified_derived_from_Viruses	uncultured phage MedDCM-OCT-S05-C36
Assembly-61018-SUB-0.4-ITER-3-ETimbebas2012_Seq_65	PROKKA_01841	gi|655452993|ref|WP_028836267.1|	78.9	114	24	0	18	131	31	144	1.8e-44	186.8	hypothetical protein [Proteobacteria bacterium JGI 0000113-L05]	Bacteria	Proteobacteria	Unclassified_derived_from_Proteobacteria	Unclassified_derived_from_Proteobacteria	Unclassified_derived_from_Proteobacteria	Unclassified_derived_from_Proteobacteria	Proteobacteria bacterium JGI 0000113-L05
Assembly-61018-SUB-0.4-ITER-3-ETimbebas2012_Seq_65	PROKKA_01842	gi|655442597|ref|WP_028827131.1|	43.1	144	74	4	1	137	1	143	4.4e-24	119.4	hypothetical protein [Proteobacteria bacterium JGI 0000113-P07]	Bacteria	Proteobacteria	Unclassified_derived_from_Proteobacteria	Unclassified_derived_from_Proteobacteria	Unclassified_derived_from_Proteobacteria	Unclassified_derived_from_Proteobacteria	Proteobacteria bacterium JGI 0000113-P07
Assembly-61018-SUB-0.4-ITER-3-ETimbebas2012_Seq_65	PROKKA_01843	gi|297181630|gb|ADI17814.1|	50.5	91	41	3	211	299	48	136	1.2e-16	95.9	hypothetical protein [uncultured Sphingobacteriales bacterium HF0130_33B19]	Bacteria	Bacteroidetes	Sphingobacteriia	Sphingobacteriales	Unclassified_derived_from_Sphingobacteriales	Unclassified_derived_from_Sphingobacteriales	uncultured Sphingobacteriales bacterium HF0130_33B19
Assembly-61018-SUB-0.4-ITER-4-EPAB2011_Seq_95	PROKKA_01844	gi|775460125|dbj|BAQ93768.1|	69.6	115	33	1	1	115	1	113	4.9e-36	158.7	phage major tail protein 2 [uncultured Mediterranean phage uvMED]	Viruses	Unclassified_derived_from_Viruses	Unclassified_derived_from_Viruses	Unclassified_derived_from_Viruses	Unclassified_derived_from_Viruses	Unclassified_derived_from_Viruses	uncultured Mediterranean phage uvMED
Assembly-61018-SUB-0.4-ITER-4-EPAB2011_Seq_95	PROKKA_01845	gi|775459833|dbj|BAQ93511.1|	100.0	108	0	0	1	108	34	141	1.6e-54	219.9	hypothetical protein [uncultured Mediterranean phage uvMED]	Viruses	Unclassified_derived_from_Viruses	Unclassified_derived_from_Viruses	Unclassified_derived_from_Viruses	Unclassified_derived_from_Viruses	Unclassified_derived_from_Viruses	uncultured Mediterranean phage uvMED
Assembly-61018-SUB-0.4-ITER-4-EPAB2011_Seq_95	PROKKA_01846	gi|472340563|ref|YP_007674087.1|	61.0	146	54	2	4	148	3	146	4.4e-42	179.1	hypothetical protein CPAG_00051 [Prochlorococcus phage MED4-184] gi|472341820|ref|YP_007675334.1| hypothetical protein CPWG_00005 [Cyanophage MED4-117] gi|461222042|gb|AGH16116.1| hypothetical protein CPWG_00005 [Cyanophage MED4-117] gi|465284501|gb|AGH27019.1| hypothetical protein CPAG_00051 [Prochlorococcus phage MED4-184]	Viruses	Unclassified_derived_from_Viruses	Unclassified_derived_from_Viruses	Caudovirales	Myoviridae	Unclassified_derived_from_Myoviridae	Prochlorococcus phage MED4-184
Assembly-61018-SUB-0.4-ITER-4-EPAB2011_Seq_95	PROKKA_01847	gi|787049651|dbj|BAR23291.1|	77.1	118	27	0	1	118	1	118	5.8e-42	178.3	phage tail attachment protein [uncultured Mediterranean phage uvMED]	Viruses	Unclassified_derived_from_Viruses	Unclassified_derived_from_Viruses	Unclassified_derived_from_Viruses	Unclassified_derived_from_Viruses	Unclassified_derived_from_Viruses	uncultured Mediterranean phage uvMED
Assembly-61018-SUB-0.4-ITER-4-EPAB2011_Seq_95	PROKKA_01848	gi|787065823|dbj|BAR36510.1|	68.4	76	24	0	1	76	1	76	2.5e-22	112.5	hypothetical protein [uncultured Mediterranean phage uvMED]	Viruses	Unclassified_derived_from_Viruses	Unclassified_derived_from_Viruses	Unclassified_derived_from_Viruses	Unclassified_derived_from_Viruses	Unclassified_derived_from_Viruses	uncultured Mediterranean phage uvMED
Assembly-61018-SUB-0.4-ITER-4-EPAB2011_Seq_95	PROKKA_01849	gi|775460120|dbj|BAQ93763.1|	81.7	186	34	0	1	186	1	186	2.5e-87	329.7	putative head-tail connector protein [uncultured Mediterranean phage uvMED]	Viruses	Unclassified_derived_from_Viruses	Unclassified_derived_from_Viruses	Unclassified_derived_from_Viruses	Unclassified_derived_from_Viruses	Unclassified_derived_from_Viruses	uncultured Mediterranean phage uvMED
Assembly-61018-SUB-0.4-ITER-4-EPAB2011_Seq_95	PROKKA_01850	gi|787049648|dbj|BAR23288.1|	100.0	120	0	0	1	120	1	120	5.5e-56	224.9	unnamed protein product [uncultured Mediterranean phage uvMED]	Viruses	Unclassified_derived_from_Viruses	Unclassified_derived_from_Viruses	Unclassified_derived_from_Viruses	Unclassified_derived_from_Viruses	Unclassified_derived_from_Viruses	uncultured Mediterranean phage uvMED
Assembly-61018-SUB-0.4-ITER-4-EPAB2011_Seq_95	PROKKA_01851	gi|787058825|dbj|BAR30617.1|	95.3	233	11	0	1	233	108	340	1.4e-119	437.2	coat protein [uncultured Mediterranean phage uvMED] gi|787058932|dbj|BAR30715.1| coat protein [uncultured Mediterranean phage uvMED]	Viruses	Unclassified_derived_from_Viruses	Unclassified_derived_from_Viruses	Unclassified_derived_from_Viruses	Unclassified_derived_from_Viruses	Unclassified_derived_from_Viruses	uncultured Mediterranean phage uvMED
Assembly-61018-SUB-0.4-ITER-4-EPAB2011_Seq_149	PROKKA_01852	gi|775452359|dbj|BAQ86801.1|	66.0	47	16	0	4	50	2	48	4.0e-08	64.7	hypothetical protein [uncultured Mediterranean phage uvMED] gi|787041453|dbj|BAR16537.1| hypothetical protein [uncultured Mediterranean phage uvMED]	Viruses	Unclassified_derived_from_Viruses	Unclassified_derived_from_Viruses	Unclassified_derived_from_Viruses	Unclassified_derived_from_Viruses	Unclassified_derived_from_Viruses	uncultured Mediterranean phage uvMED
Assembly-61018-SUB-0.4-ITER-4-EPAB2011_Seq_149	PROKKA_01854	gi|775453105|dbj|BAQ87468.1|	69.6	46	14	0	1	46	1	46	1.1e-09	70.1	hypothetical protein [uncultured Mediterranean phage uvMED] gi|775453148|dbj|BAQ87503.1| hypothetical protein [uncultured Mediterranean phage uvMED] gi|787042227|dbj|BAR17197.1| hypothetical protein [uncultured Mediterranean phage uvMED] gi|787042239|dbj|BAR17202.1| hypothetical protein [uncultured Mediterranean phage uvMED] gi|787042302|dbj|BAR17258.1| hypothetical protein [uncultured Mediterran…	Viruses	Unclassified_derived_from_Viruses	Unclassified_derived_from_Viruses	Unclassified_derived_from_Viruses	Unclassified_derived_from_Viruses	Unclassified_derived_from_Viruses	uncultured Mediterranean phage uvMED
Assembly-61018-SUB-0.4-ITER-4-EPAB2011_Seq_149	PROKKA_01855	gi|291334895|gb|ADD94532.1|	84.7	288	38	1	1	282	1	288	6.9e-134	485.0	putative capsid assembly protein [uncultured phage MedDCM-OCT-S08-C159]	Viruses	Unclassified_derived_from_Viruses	Unclassified_derived_from_Viruses	Unclassified_derived_from_Viruses	Unclassified_derived_from_Viruses	Unclassified_derived_from_Viruses	uncultured phage MedDCM-OCT-S08-C159
Assembly-61018-SUB-0.4-ITER-4-EPAB2011_Seq_149	PROKKA_01856	gi|291334896|gb|ADD94533.1|	71.7	53	13	1	1	51	1	53	1.9e-13	82.4	hypothetical protein [uncultured phage MedDCM-OCT-S08-C159]	Viruses	Unclassified_derived_from_Viruses	Unclassified_derived_from_Viruses	Unclassified_derived_from_Viruses	Unclassified_derived_from_Viruses	Unclassified_derived_from_Viruses	uncultured phage MedDCM-OCT-S08-C159
Assembly-61018-SUB-0.4-ITER-4-EPAB2011_Seq_149	PROKKA_01857	gi|291334897|gb|ADD94534.1|	93.4	366	24	0	115	480	1	366	6.1e-189	668.7	T7-like head to tail connector [uncultured phage MedDCM-OCT-S08-C159]	Viruses	Unclassified_derived_from_Viruses	Unclassified_derived_from_Viruses	Unclassified_derived_from_Viruses	Unclassified_derived_from_Viruses	Unclassified_derived_from_Viruses	uncultured phage MedDCM-OCT-S08-C159
Assembly-61018-SUB-0.4-ITER-4-EPAB2011_Seq_174	PROKKA_01858	gi|775455816|dbj|BAQ89882.1|	51.5	565	260	4	1	563	131	683	3.1e-157	563.5	portal protein [uncultured Mediterranean phage uvMED]	Viruses	Unclassified_derived_from_Viruses	Unclassified_derived_from_Viruses	Unclassified_derived_from_Viruses	Unclassified_derived_from_Viruses	Unclassified_derived_from_Viruses	uncultured Mediterranean phage uvMED
Assembly-61018-SUB-0.4-ITER-4-EPAB2011_Seq_182	PROKKA_01859	gi|787041264|dbj|BAR16373.1|	81.4	566	82	3	1	566	114	656	4.5e-249	868.6	putative tail fiber [uncultured Mediterranean phage uvMED]	Viruses	Unclassified_derived_from_Viruses	Unclassified_derived_from_Viruses	Unclassified_derived_from_Viruses	Unclassified_derived_from_Viruses	Unclassified_derived_from_Viruses	uncultured Mediterranean phage uvMED
Assembly-61018-SUB-0.4-ITER-4-EPAB2011_Seq_182	PROKKA_01860	gi|787041265|dbj|BAR16374.1|	83.3	203	34	0	1	203	1	203	3.0e-94	352.8	N-acetylmuramidase/lysin [uncultured Mediterranean phage uvMED]	Viruses	Unclassified_derived_from_Viruses	Unclassified_derived_from_Viruses	Unclassified_derived_from_Viruses	Unclassified_derived_from_Viruses	Unclassified_derived_from_Viruses	uncultured Mediterranean phage uvMED
Assembly-61018-SUB-0.4-ITER-4-EPAB2011_Seq_182	PROKKA_01861	gi|787068144|dbj|BAR38483.1|	50.7	136	44	3	1	121	1	128	7.1e-23	115.2	spry domain protein [uncultured Mediterranean phage uvMED]	Viruses	Unclassified_derived_from_Viruses	Unclassified_derived_from_Viruses	Unclassified_derived_from_Viruses	Unclassified_derived_from_Viruses	Unclassified_derived_from_Viruses	uncultured Mediterranean phage uvMED
Assembly-61018-SUB-0.4-ITER-4-EPAB2012_Seq_86	PROKKA_01863	gi|775458966|dbj|BAQ92730.1|	41.4	425	222	13	2	410	347	760	1.2e-65	258.8	hypothetical protein [uncultured Mediterranean phage uvMED]	Viruses	Unclassified_derived_from_Viruses	Unclassified_derived_from_Viruses	Unclassified_derived_from_Viruses	Unclassified_derived_from_Viruses	Unclassified_derived_from_Viruses	uncultured Mediterranean phage uvMED
Assembly-61018-SUB-0.4-ITER-4-EPAB2012_Seq_86	PROKKA_01864	gi|775458966|dbj|BAQ92730.1|	59.4	64	25	1	1	63	1	64	4.8e-11	75.1	hypothetical protein [uncultured Mediterranean phage uvMED]	Viruses	Unclassified_derived_from_Viruses	Unclassified_derived_from_Viruses	Unclassified_derived_from_Viruses	Unclassified_derived_from_Viruses	Unclassified_derived_from_Viruses	uncultured Mediterranean phage uvMED
Assembly-61018-SUB-0.4-ITER-4-EPAB2012_Seq_178	PROKKA_01870	gi|518995858|ref|WP_020151733.1|	71.3	202	47	2	1	200	1	193	3.9e-78	299.3	hypothetical protein [Verrucomicrobia bacterium SCGC AAA164-M04]	Bacteria	Verrucomicrobia	Unclassified_derived_from_Verrucomicrobia	Unclassified_derived_from_Verrucomicrobia	Unclassified_derived_from_Verrucomicrobia	Unclassified_derived_from_Verrucomicrobia	Verrucomicrobia bacterium SCGC AAA164-M04
Assembly-61018-SUB-0.4-ITER-4-EPNorte_Seq_22	PROKKA_01872	gi|291335885|gb|ADD95480.1|	88.5	217	25	0	1	217	1	217	3.8e-109	402.5	T7-like tail tubular protein B [uncultured phage MedDCM-OCT-S08-C41]	Viruses	Unclassified_derived_from_Viruses	Unclassified_derived_from_Viruses	Unclassified_derived_from_Viruses	Unclassified_derived_from_Viruses	Unclassified_derived_from_Viruses	uncultured phage MedDCM-OCT-S08-C41
Assembly-61018-SUB-0.4-ITER-4-EPNorte_Seq_22	PROKKA_01873	gi|291335886|gb|ADD95481.1|	90.8	142	13	0	1	142	1	142	1.2e-69	270.8	T7-like tail tubular protein A [uncultured phage MedDCM-OCT-S08-C41]	Viruses	Unclassified_derived_from_Viruses	Unclassified_derived_from_Viruses	Unclassified_derived_from_Viruses	Unclassified_derived_from_Viruses	Unclassified_derived_from_Viruses	uncultured phage MedDCM-OCT-S08-C41
Assembly-61018-SUB-0.4-ITER-4-EPNorte_Seq_22	PROKKA_01874	gi|291335887|gb|ADD95482.1|	95.9	339	14	0	36	374	1	339	2.4e-182	646.4	T7-like capsid protein [uncultured phage MedDCM-OCT-S08-C41]	Viruses	Unclassified_derived_from_Viruses	Unclassified_derived_from_Viruses	Unclassified_derived_from_Viruses	Unclassified_derived_from_Viruses	Unclassified_derived_from_Viruses	uncultured phage MedDCM-OCT-S08-C41
Assembly-61018-SUB-0.4-ITER-4-EPNorte_Seq_22	PROKKA_01875	gi|38424270|gb|AAR19418.1|	75.9	54	13	0	1	54	1	54	4.7e-15	87.8	unknown [uncultured cyanophage]	Viruses	Unclassified_derived_from_Viruses	Unclassified_derived_from_Viruses	Unclassified_derived_from_Viruses	Unclassified_derived_from_Viruses	Unclassified_derived_from_Viruses	uncultured cyanophage
Assembly-61018-SUB-0.4-ITER-4-EPNorte_Seq_22	PROKKA_01877	gi|787061353|dbj|BAR32682.1|	96.9	358	10	1	1	358	1	357	8.9e-203	714.1	psbA photosystem II, DI subunit [uncultured Mediterranean phage uvMED]	Viruses	Unclassified_derived_from_Viruses	Unclassified_derived_from_Viruses	Unclassified_derived_from_Viruses	Unclassified_derived_from_Viruses	Unclassified_derived_from_Viruses	uncultured Mediterranean phage uvMED
Assembly-61018-SUB-0.4-ITER-4-EPNorte_Seq_22	PROKKA_01878	gi|291335394|gb|ADD95008.1|	90.5	63	6	0	1	63	1	63	5.0e-24	117.9	hypothetical protein [uncultured phage MedDCM-OCT-S04-C24]	Viruses	Unclassified_derived_from_Viruses	Unclassified_derived_from_Viruses	Unclassified_derived_from_Viruses	Unclassified_derived_from_Viruses	Unclassified_derived_from_Viruses	uncultured phage MedDCM-OCT-S04-C24
Assembly-61018-SUB-0.4-ITER-4-EPNorte_Seq_22	PROKKA_01879	gi|787061348|dbj|BAR32677.1|	56.6	256	105	2	1	251	1	255	1.9e-74	287.3	T7-like capsid assembly protein [uncultured Mediterranean phage uvMED]	Viruses	Unclassified_derived_from_Viruses	Unclassified_derived_from_Viruses	Unclassified_derived_from_Viruses	Unclassified_derived_from_Viruses	Unclassified_derived_from_Viruses	uncultured Mediterranean phage uvMED
Assembly-61018-SUB-0.4-ITER-4-EPNorte_Seq_22	PROKKA_01880	gi|787061347|dbj|BAR32676.1|	86.6	194	26	0	1	194	329	522	4.4e-87	328.9	T7-like head-to-tail connector [uncultured Mediterranean phage uvMED]	Viruses	Unclassified_derived_from_Viruses	Unclassified_derived_from_Viruses	Unclassified_derived_from_Viruses	Unclassified_derived_from_Viruses	Unclassified_derived_from_Viruses	uncultured Mediterranean phage uvMED
Assembly-61018-SUB-0.4-ITER-5-EPAB2011_Seq_78	PROKKA_01884	gi|787066249|dbj|BAR36855.1|	98.8	81	1	0	1	81	366	446	2.0e-36	159.5	phage portal protein [uncultured Mediterranean phage uvMED]	Viruses	Unclassified_derived_from_Viruses	Unclassified_derived_from_Viruses	Unclassified_derived_from_Viruses	Unclassified_derived_from_Viruses	Unclassified_derived_from_Viruses	uncultured Mediterranean phage uvMED
Assembly-61018-SUB-0.4-ITER-5-EPAB2011_Seq_78	PROKKA_01885	gi|787066249|dbj|BAR36855.1|	93.1	29	2	0	1	29	453	481	3.3e-07	60.8	phage portal protein [uncultured Mediterranean phage uvMED]	Viruses	Unclassified_derived_from_Viruses	Unclassified_derived_from_Viruses	Unclassified_derived_from_Viruses	Unclassified_derived_from_Viruses	Unclassified_derived_from_Viruses	uncultured Mediterranean phage uvMED
Assembly-61018-SUB-0.4-ITER-5-EPAB2011_Seq_78	PROKKA_01886	gi|787062392|dbj|BAR33559.1|	89.4	94	10	0	1	94	1	94	9.3e-43	180.6	hypothetical protein [uncultured Mediterranean phage uvMED]	Viruses	Unclassified_derived_from_Viruses	Unclassified_derived_from_Viruses	Unclassified_derived_from_Viruses	Unclassified_derived_from_Viruses	Unclassified_derived_from_Viruses	uncultured Mediterranean phage uvMED
Assembly-61018-SUB-0.4-ITER-5-EPAB2011_Seq_78	PROKKA_01887	gi|775459821|dbj|BAQ93499.1|	93.0	313	22	0	1	313	1	313	3.1e-159	569.3	phage head morphogenesis protein [uncultured Mediterranean phage uvMED]	Viruses	Unclassified_derived_from_Viruses	Unclassified_derived_from_Viruses	Unclassified_derived_from_Viruses	Unclassified_derived_from_Viruses	Unclassified_derived_from_Viruses	uncultured Mediterranean phage uvMED
Assembly-61018-SUB-0.4-ITER-5-EPAB2011_Seq_78	PROKKA_01888	gi|775459821|dbj|BAQ93499.1|	46.6	163	76	2	3	155	533	694	1.7e-28	134.0	phage head morphogenesis protein [uncultured Mediterranean phage uvMED]	Viruses	Unclassified_derived_from_Viruses	Unclassified_derived_from_Viruses	Unclassified_derived_from_Viruses	Unclassified_derived_from_Viruses	Unclassified_derived_from_Viruses	uncultured Mediterranean phage uvMED
Assembly-61018-SUB-0.4-ITER-5-EPAB2011_Seq_78	PROKKA_01889	gi|787066246|dbj|BAR36852.1|	82.9	35	6	0	1	35	1	35	1.9e-07	62.0	hypothetical protein [uncultured Mediterranean phage uvMED]	Viruses	Unclassified_derived_from_Viruses	Unclassified_derived_from_Viruses	Unclassified_derived_from_Viruses	Unclassified_derived_from_Viruses	Unclassified_derived_from_Viruses	uncultured Mediterranean phage uvMED
Assembly-61018-SUB-0.4-ITER-5-EPAB2011_Seq_78	PROKKA_01890	gi|775459973|dbj|BAQ93630.1|	92.2	77	6	0	1	77	1	77	1.1e-30	140.2	hypothetical protein [uncultured Mediterranean phage uvMED]	Viruses	Unclassified_derived_from_Viruses	Unclassified_derived_from_Viruses	Unclassified_derived_from_Viruses	Unclassified_derived_from_Viruses	Unclassified_derived_from_Viruses	uncultured Mediterranean phage uvMED
Assembly-61018-SUB-0.4-ITER-5-EPAB2011_Seq_78	PROKKA_01891	gi|291334909|gb|ADD94545.1|	98.7	76	1	0	1	76	1	76	1.2e-33	150.6	hypothetical protein [uncultured phage MedDCM-OCT-S08-C1615] gi|787066242|dbj|BAR36848.1| Phage minor structural protein [uncultured Mediterranean phage uvMED]	Viruses	Unclassified_derived_from_Viruses	Unclassified_derived_from_Viruses	Unclassified_derived_from_Viruses	Unclassified_derived_from_Viruses	Unclassified_derived_from_Viruses	uncultured phage MedDCM-OCT-S08-C1615
Assembly-61018-SUB-0.4-ITER-5-EPAB2011_Seq_78	PROKKA_01892	gi|775459826|dbj|BAQ93504.1|	86.7	60	8	0	1	60	167	226	3.4e-22	111.7	putative scaffold protein [uncultured Mediterranean phage uvMED]	Viruses	Unclassified_derived_from_Viruses	Unclassified_derived_from_Viruses	Unclassified_derived_from_Viruses	Unclassified_derived_from_Viruses	Unclassified_derived_from_Viruses	uncultured Mediterranean phage uvMED
Assembly-61018-SUB-0.4-ITER-5-EPAB2011_Seq_114	PROKKA_01894	gi|518925561|ref|WP_020081436.1|	58.8	182	74	1	3	184	1	181	2.1e-57	230.3	hypothetical protein [Flavobacterium sp. SCGC AAA160-P02]	Bacteria	Bacteroidetes	Flavobacteriia	Flavobacteriales	Flavobacteriaceae	Flavobacterium	Flavobacterium sp. SCGC AAA160-P02
Assembly-61018-SUB-0.4-ITER-5-EPAB2011_Seq_114	PROKKA_01895	gi|518925561|ref|WP_020081436.1|	59.2	255	101	1	1	255	216	467	2.2e-81	310.5	hypothetical protein [Flavobacterium sp. SCGC AAA160-P02]	Bacteria	Bacteroidetes	Flavobacteriia	Flavobacteriales	Flavobacteriaceae	Flavobacterium	Flavobacterium sp. SCGC AAA160-P02
Assembly-61018-SUB-0.4-ITER-5-EPAB2011_Seq_114	PROKKA_01896	gi|787065692|dbj|BAR36390.1|	85.4	82	12	0	1	82	1	82	2.0e-33	149.4	hypothetical protein [uncultured Mediterranean phage uvMED]	Viruses	Unclassified_derived_from_Viruses	Unclassified_derived_from_Viruses	Unclassified_derived_from_Viruses	Unclassified_derived_from_Viruses	Unclassified_derived_from_Viruses	uncultured Mediterranean phage uvMED
Assembly-61018-SUB-0.4-ITER-5-ESG2011_Seq_32	PROKKA_01898	gi|503330636|ref|WP_013565297.1|	45.1	501	236	8	3	499	22	487	1.7e-106	394.8	phage portal protein, lambda family [Isosphaera pallida] gi|319751249|gb|ADV63009.1| phage portal protein, lambda family [Isosphaera pallida ATCC 43644]	Bacteria	Planctomycetes	Planctomycetia	Planctomycetales	Planctomycetaceae	Isosphaera	Isosphaera pallida
Assembly-61018-SUB-0.4-ITER-5-ESG2011_Seq_32	PROKKA_01900	gi|495977804|ref|WP_008702383.1|	41.1	263	148	5	3	261	132	391	5.3e-46	194.1	phage protein, partial [Rhodopirellula maiorica] gi|460163829|gb|EMI17959.1| phage protein, partial [Rhodopirellula maiorica SM1]	Bacteria	Planctomycetes	Planctomycetia	Planctomycetales	Planctomycetaceae	Rhodopirellula	Rhodopirellula maiorica
[truncated: 67,356 more rows]
