# Supplementary material for: Marine viruses discovered via metagenomics shed light on viral strategies throughout the oceans
Source: Nat Commun. 2017 Jul 5;8:15955. doi: 10.1038/ncomms15955 (PMC5504273; doi:10.1038/ncomms15955)
Supplement: Supplementary Data 4 [file ncomms15955-s5.zip]

Archive with 1 entries (1 files):
- NCOMMS-16-21129-s05.svg
