# Supplementary material for: Marine viruses discovered via metagenomics shed light on viral strategies throughout the oceans
Source: Nat Commun. 2017 Jul 5;8:15955. doi: 10.1038/ncomms15955 (PMC5504273; doi:10.1038/ncomms15955)
Supplement: Supplementary Data 5 [file ncomms15955-s6.txt]

MVC	CRISPR	TARA_Homology	Network	RefSeq_Homology	tRNA
Assembly-00002-SUB-0.1-ITER-4-EPAB2012_Seq_25	NA	Unclassified_derived_from_Verrucomicrobia (3354)	NA	NA	NA
Assembly-00002-SUB-0.1-ITER-4-ETimbebas2012_Seq_2	NA	NA	Synechococcus (0,66)	NA	NA
Assembly-00002-SUB-0.15-ITER-2-EPAB2011_Seq_2	NA	NA	Synechococcus (0,61)	NA	NA
Assembly-00002-SUB-0.2-ITER-2-EFarol2011_Seq_28	NA	Unclassified_derived_from_Proteobacteria (1984)	NA	NA	NA
Assembly-00002-SUB-0.2-ITER-3-EFarol2011_Seq_9	NA	Unclassified_derived_from_Proteobacteria (3943)	Pelagibacter (0,61)	NA	NA
Assembly-00002-SUB-0.3-ITER-4-ESG2011_Seq_8	NA	NA	Flavobacterium (0,64)	NA	NA
Assembly-00002-SUB-0.4-ITER-1-ESG2011_Seq_4	NA	Unclassified_derived_from_Actinobacteria (7633)	NA	NA	NA
Assembly-00002-SUB-0.4-ITER-2-ESG2011_Seq_24	NA	Unclassified_derived_from_Proteobacteria (1953)	NA	NA	NA
Assembly-00002-SUB-0.4-ITER-3-EFarol2011_Seq_35	NA	Unclassified_derived_from_Proteobacteria (1197)	NA	NA	NA
Assembly-10155-SUB-0.05-ITER-14-RawMergedAbrolhos_Seq_71	NA	Unclassified_derived_from_Proteobacteria (1764)	NA	NA	NA
Assembly-10155-SUB-0.05-ITER-16-RawMergedAbrolhos_Seq_107	NA	Unclassified_derived_from_Verrucomicrobia (2414)	NA	NA	NA
Assembly-10155-SUB-0.05-ITER-20-ECtrl_Bur_Rasa_Seq_26	NA	Unclassified_derived_from_Proteobacteria (1022)	NA	NA	NA
Assembly-10155-SUB-0.05-ITER-23-RawMergedAbrolhos_Seq_3	NA	Unclassified_derived_from_Proteobacteria (979)	NA	NA	NA
Assembly-10155-SUB-0.05-ITER-26-RawMergedAbrolhos_Seq_93	NA	Unclassified_derived_from_Verrucomicrobia (1940)	NA	NA	NA
Assembly-10155-SUB-0.05-ITER-29-RawMergedAbrolhos_Seq_137	NA	Unclassified_derived_from_Verrucomicrobia (2931)	NA	NA	NA
Assembly-10155-SUB-0.05-ITER-37-RawMergedAbrolhos_Seq_129	NA	Unclassified_derived_from_Proteobacteria (1797)	NA	NA	NA
Assembly-10155-SUB-0.05-ITER-40-RawMergedAbrolhos_Seq_163	NA	Unclassified_derived_from_Proteobacteria (1129)	NA	NA	NA
Assembly-10155-SUB-0.05-ITER-43-EA_tenuis_DNA_SISPA_Seq_24	NA	Flavobacterium (981)	Pelagibacter (0,65)	NA	NA
Assembly-10155-SUB-0.05-ITER-43-EA_tenuis_DNA_SISPA_Seq_36	NA	NA	Pelagibacter (0,61)	NA	NA
Assembly-10155-SUB-0.05-ITER-43-EA_tenuis_DNA_SISPA_Seq_9	NA	NA	Prochlorococcus (0,73)	NA	NA
Assembly-10155-SUB-0.1-ITER-1-EA_tenuis_DNA_SISPA_Seq_11	NA	Flavobacterium (1062)	NA	NA	NA
Assembly-10155-SUB-0.1-ITER-1-EA_tenuis_DNA_SISPA_Seq_40	NA	Unclassified_derived_from_Proteobacteria (1829)	NA	NA	NA
Assembly-10155-SUB-0.1-ITER-1-RawMergedAbrolhos_Seq_407	NA	NA	Prochlorococcus (0,69)	NA	NA
Assembly-10155-SUB-0.1-ITER-11-EA_tenuis_DNA_SISPA_Seq_18	NA	NA	Pelagibacter (0,67)	NA	NA
Assembly-10155-SUB-0.1-ITER-12-RawMergedAbrolhos_Seq_170	NA	Flavobacterium (2054)	Synechococcus (0,65)	NA	NA
Assembly-10155-SUB-0.1-ITER-13-RawMergedAbrolhos_Seq_345	NA	Unclassified_derived_from_Proteobacteria (1929)	NA	NA	NA
Assembly-10155-SUB-0.1-ITER-14-RawMergedAbrolhos_Seq_15	NA	Unclassified_derived_from_Verrucomicrobia (6152)	NA	NA	NA
Assembly-10155-SUB-0.1-ITER-17-EP_damicornis_NLN_SISPA_Seq_57	NA	NA	Prochlorococcus (0,68)	NA	NA
Assembly-10155-SUB-0.1-ITER-18-EA_tenuis_DNA_SISPA_Seq_17	NA	NA	NA	Propionibacterium (6427)	NA
Assembly-10155-SUB-0.1-ITER-18-EA_tenuis_DNA_SISPA_Seq_65	NA	Flavobacterium (1709)	Pelagibacter (0,71)	NA	NA
Assembly-10155-SUB-0.1-ITER-19-EA_tenuis_DNA_SISPA_Seq_31	NA	NA	Pelagibacter (0,63)	NA	NA
Assembly-10155-SUB-0.1-ITER-2-EA_tenuis_DNA_SISPA_Seq_44	NA	NA	Pelagibacter (0,64)	NA	NA
Assembly-10155-SUB-0.1-ITER-20-EA_tenuis_DNA_SISPA_Seq_62	NA	Unclassified_derived_from_Actinobacteria (1175)	NA	NA	NA
Assembly-10155-SUB-0.1-ITER-20-RawMergedAbrolhos_Seq_125	NA	Unclassified_derived_from_Proteobacteria (1670)	NA	NA	NA
Assembly-10155-SUB-0.1-ITER-20-RawMergedAbrolhos_Seq_214	NA	Flavobacterium (1735)	NA	NA	NA
Assembly-10155-SUB-0.1-ITER-21-RawMergedAbrolhos_Seq_397	NA	Unclassified_derived_from_Proteobacteria (1901)	NA	NA	NA
Assembly-10155-SUB-0.1-ITER-22-EA_tenuis_DNA_SISPA_Seq_69	NA	NA	Pelagibacter (0,63)	NA	NA
Assembly-10155-SUB-0.1-ITER-23-EA_tenuis_DNA_SISPA_Seq_3	NA	NA	Pelagibacter (0,63)	NA	NA
Assembly-10155-SUB-0.1-ITER-23-EP_damicornis_LN2_SISPA_Seq_33	NA	Unclassified_derived_from_Proteobacteria (1134)	NA	NA	NA
Assembly-10155-SUB-0.1-ITER-23-RawMergedAbrolhos_Seq_279	NA	NA	Prochlorococcus (0,6)	NA	NA
Assembly-10155-SUB-0.1-ITER-23-RawMergedAbrolhos_Seq_3	NA	NA	Pelagibacter (0,7)	NA	NA
Assembly-10155-SUB-0.1-ITER-23-RawMergedAbrolhos_Seq_323	NA	NA	Pelagibacter (0,62)	NA	NA
Assembly-10155-SUB-0.1-ITER-25-EA_tenuis_DNA_SISPA_Seq_67	NA	Unclassified_derived_from_Verrucomicrobia (1280)	NA	NA	NA
Assembly-10155-SUB-0.1-ITER-25-RawMergedAbrolhos_Seq_40	NA	Unclassified_derived_from_Proteobacteria (1784)	NA	NA	NA
Assembly-10155-SUB-0.1-ITER-26-EPAB2011_Seq_1	NA	NA	Synechococcus (0,69)	NA	NA
Assembly-10155-SUB-0.1-ITER-27-EA_tenuis_DNA_SISPA_Seq_58	NA	Unclassified_derived_from_Proteobacteria (1363)	NA	NA	Cyclobacterium (97,1)
Assembly-10155-SUB-0.1-ITER-27-EA_tenuis_DNA_SISPA_Seq_9	NA	NA	Pelagibacter (0,73)	NA	NA
Assembly-10155-SUB-0.1-ITER-27-EP_damicornis_NLN_SISPA_Seq_36	NA	NA	Prochlorococcus (0,65)	NA	NA
Assembly-10155-SUB-0.1-ITER-3-EA_tenuis_DNA_SISPA_Seq_55	NA	Unclassified_derived_from_Proteobacteria (1513)	NA	NA	NA
Assembly-10155-SUB-0.1-ITER-3-EA_tenuis_DNA_SISPA_Seq_8	NA	NA	Prochlorococcus (0,67)	NA	NA
Assembly-10155-SUB-0.1-ITER-3-RawMergedAbrolhos_Seq_1	NA	Unclassified_derived_from_Verrucomicrobia (6309)	Pelagibacter (0,64)	NA	NA
Assembly-10155-SUB-0.1-ITER-30-EA_tenuis_DNA_SISPA_Seq_39	NA	NA	Prochlorococcus (0,7)	NA	NA
Assembly-10155-SUB-0.1-ITER-30-EA_tenuis_DNA_SISPA_Seq_5	NA	NA	Pelagibacter (0,71)	NA	NA
Assembly-10155-SUB-0.1-ITER-33-EP_damicornis_NLN_SISPA_Seq_72	NA	Flavobacterium (1317)	NA	NA	NA
Assembly-10155-SUB-0.1-ITER-36-RawMergedAbrolhos_Seq_211	NA	Unclassified_derived_from_Proteobacteria (1602)	NA	NA	NA
Assembly-10155-SUB-0.1-ITER-37-EP_damicornis_NLN_SISPA_Seq_41	NA	NA	Synechococcus (0,76)	NA	NA
Assembly-10155-SUB-0.1-ITER-37-RawMergedAbrolhos_Seq_282	NA	NA	Prochlorococcus (0,63)	NA	NA
Assembly-10155-SUB-0.1-ITER-37-RawMergedAbrolhos_Seq_71	NA	Unclassified_derived_from_Proteobacteria (1020)	Pelagibacter (0,71)	NA	NA
Assembly-10155-SUB-0.1-ITER-38-EA_tenuis_DNA_SISPA_Seq_11	NA	NA	Pelagibacter (0,62)	NA	NA
Assembly-10155-SUB-0.1-ITER-38-EPAB2011_Seq_1	NA	NA	Escherichia (0,7)	Escherichia (8366)	NA
Assembly-10155-SUB-0.1-ITER-39-EA_tenuis_DNA_SISPA_Seq_27	NA	NA	Prochlorococcus (0,61)	NA	NA
Assembly-10155-SUB-0.1-ITER-4-EA_tenuis_DNA_SISPA_Seq_17	NA	Unclassified_derived_from_Proteobacteria (1672)	NA	NA	NA
Assembly-10155-SUB-0.1-ITER-40-EA_tenuis_DNA_SISPA_Seq_43	Desulfobacca (2)	NA	NA	NA	NA
Assembly-10155-SUB-0.1-ITER-40-EP_damicornis_LN2_SISPA_Seq_37	NA	Flavobacterium (2800)	Pelagibacter (0,68)	NA	NA
Assembly-10155-SUB-0.1-ITER-41-EP_damicornis_NLN_SISPA_Seq_70	NA	Unclassified_derived_from_Verrucomicrobia (922)	NA	NA	NA
Assembly-10155-SUB-0.1-ITER-42-EA_tenuis_DNA_SISPA_Seq_30	NA	NA	Pelagibacter (0,69)	NA	NA
Assembly-10155-SUB-0.1-ITER-43-RawMergedAbrolhos_Seq_44	NA	Unclassified_derived_from_Proteobacteria (822)	NA	NA	NA
Assembly-10155-SUB-0.1-ITER-44-EA_tenuis_DNA_SISPA_Seq_61	NA	NA	Pelagibacter (0,72)	NA	NA
Assembly-10155-SUB-0.1-ITER-44-EA_tenuis_DNA_SISPA_Seq_9	NA	Flavobacterium (3241)	Pelagibacter (0,74)	NA	NA
Assembly-10155-SUB-0.1-ITER-44-EP_damicornis_LN2_SISPA_Seq_19	NA	Actinobacteria (1666)	NA	Propionibacterium (6444)	NA
Assembly-10155-SUB-0.1-ITER-44-RawMergedAbrolhos_Seq_322	NA	NA	Prochlorococcus (0,61)	NA	NA
Assembly-10155-SUB-0.1-ITER-44-RawMergedAbrolhos_Seq_381	NA	NA	Prochlorococcus (0,6)	NA	NA
Assembly-10155-SUB-0.1-ITER-45-ECtrl_Bur_Rasa_Seq_3	NA	Unclassified_derived_from_Proteobacteria (1101)	Pelagibacter (0,71)	NA	NA
Assembly-10155-SUB-0.1-ITER-46-EA_tenuis_DNA_SISPA_Seq_5	NA	NA	Prochlorococcus (0,77)	NA	NA
Assembly-10155-SUB-0.1-ITER-47-EA_tenuis_DNA_SISPA_Seq_29	NA	Unclassified_derived_from_Proteobacteria (1932)	NA	NA	NA
Assembly-10155-SUB-0.1-ITER-50-EP_damicornis_NLN_SISPA_Seq_53	NA	NA	Synechococcus (0,7)	NA	NA
Assembly-10155-SUB-0.1-ITER-50-RawMergedAbrolhos_Seq_383	NA	Unclassified_derived_from_Verrucomicrobia (1519)	NA	NA	Acinetobacter (117)
Assembly-10155-SUB-0.1-ITER-6-EA_tenuis_DNA_SISPA_Seq_25	NA	NA	Pelagibacter (0,68)	NA	NA
Assembly-10155-SUB-0.1-ITER-6-EA_tenuis_DNA_SISPA_Seq_7	NA	NA	Prochlorococcus (0,71)	NA	NA
Assembly-10155-SUB-0.1-ITER-6-RawMergedAbrolhos_Seq_300	NA	NA	Pelagibacter (0,6)	NA	NA
Assembly-10155-SUB-0.1-ITER-8-EP_damicornis_LN2_SISPA_Seq_56	NA	Unclassified_derived_from_Proteobacteria (1179)	NA	NA	NA
Assembly-10155-SUB-0.1-ITER-8-RawMergedAbrolhos_Seq_89	NA	Unclassified_derived_from_Verrucomicrobia (3356)	NA	NA	NA
Assembly-10155-SUB-0.1-ITER-9-EA_tenuis_DNA_SISPA_Seq_18	NA	Flavobacterium (4170)	Pelagibacter (0,76)	NA	NA
Assembly-10155-SUB-0.1-ITER-9-EFarol2011_Seq_25	NA	Unclassified_derived_from_Verrucomicrobia (1096)	NA	NA	NA
Assembly-10155-SUB-0.1-ITER-9-RawMergedAbrolhos_Seq_356	NA	NA	Prochlorococcus (0,69)	NA	NA
Assembly-10155-SUB-0.25-ITER-1-ECtrl_Bur_Rasa_Seq_3	NA	NA	Prochlorococcus (0,64)	NA	NA
Assembly-10155-SUB-0.25-ITER-1-RawMergedAbrolhos_Seq_1024	NA	Unclassified_derived_from_Proteobacteria (1410)	NA	NA	NA
Assembly-10155-SUB-0.25-ITER-1-RawMergedAbrolhos_Seq_1204	NA	Unclassified_derived_from_Verrucomicrobia (1857)	Prochlorococcus (0,79)	NA	NA
Assembly-10155-SUB-0.25-ITER-1-RawMergedAbrolhos_Seq_160	NA	Unclassified_derived_from_Proteobacteria (1092)	Pelagibacter (0,62)	NA	NA
Assembly-10155-SUB-0.25-ITER-1-RawMergedAbrolhos_Seq_295	NA	Unclassified_derived_from_Proteobacteria (856)	NA	NA	NA
Assembly-10155-SUB-0.25-ITER-1-RawMergedAbrolhos_Seq_443	NA	Unclassified_derived_from_Proteobacteria (2990)	NA	NA	NA
Assembly-10155-SUB-0.25-ITER-1-RawMergedAbrolhos_Seq_591	NA	NA	Prochlorococcus (0,65)	NA	NA
Assembly-10155-SUB-0.25-ITER-10-EFarol2011_Seq_93	NA	NA	Prochlorococcus (0,66)	NA	NA
Assembly-10155-SUB-0.25-ITER-10-RawMergedAbrolhos_Seq_1162	NA	Unclassified_derived_from_Proteobacteria (760)	NA	NA	NA
Assembly-10155-SUB-0.25-ITER-10-RawMergedAbrolhos_Seq_1180	NA	NA	Prochlorococcus (0,62)	NA	NA
Assembly-10155-SUB-0.25-ITER-10-RawMergedAbrolhos_Seq_416	NA	Unclassified_derived_from_Proteobacteria (1194)	NA	NA	NA
Assembly-10155-SUB-0.25-ITER-10-RawMergedAbrolhos_Seq_473	NA	NA	Prochlorococcus (0,72)	NA	NA
Assembly-10155-SUB-0.25-ITER-10-RawMergedAbrolhos_Seq_672	NA	Unclassified_derived_from_Alphaproteobacteria (4650)	NA	NA	NA
Assembly-10155-SUB-0.25-ITER-10-RawMergedAbrolhos_Seq_913	NA	NA	Prochlorococcus (0,71)	NA	NA
Assembly-10155-SUB-0.25-ITER-11-EA_tenuis_DNA_SISPA_Seq_51	NA	NA	Pelagibacter (0,61)	NA	NA
Assembly-10155-SUB-0.25-ITER-11-EA_tenuis_DNA_SISPA_Seq_77	NA	NA	NA	NA	Streptococcus (113)
Assembly-10155-SUB-0.25-ITER-11-ECtrl_Bur_Rasa_Seq_107	NA	NA	Prochlorococcus (0,69)	NA	NA
Assembly-10155-SUB-0.25-ITER-11-RawMergedAbrolhos_Seq_1091	NA	NA	Pelagibacter (0,61)	NA	NA
Assembly-10155-SUB-0.25-ITER-11-RawMergedAbrolhos_Seq_1143	NA	NA	Pelagibacter (0,73)	NA	NA
Assembly-10155-SUB-0.25-ITER-11-RawMergedAbrolhos_Seq_1188	NA	Unclassified_derived_from_Proteobacteria (4200)	NA	NA	NA
Assembly-10155-SUB-0.25-ITER-11-RawMergedAbrolhos_Seq_36	NA	Unclassified_derived_from_Proteobacteria (6372)	Synechococcus (0,7)	NA	NA
Assembly-10155-SUB-0.25-ITER-11-RawMergedAbrolhos_Seq_42	NA	NA	Pelagibacter (0,63)	NA	NA
Assembly-10155-SUB-0.25-ITER-11-RawMergedAbrolhos_Seq_578	NA	Unclassified_derived_from_Proteobacteria (5099)	NA	NA	NA
Assembly-10155-SUB-0.25-ITER-11-RawMergedAbrolhos_Seq_591	NA	Unclassified_derived_from_Proteobacteria (1474)	NA	NA	NA
Assembly-10155-SUB-0.25-ITER-11-RawMergedAbrolhos_Seq_634	NA	NA	Pelagibacter (0,62)	NA	Cyclobacterium (97,1)
Assembly-10155-SUB-0.25-ITER-11-RawMergedAbrolhos_Seq_751	NA	NA	Prochlorococcus (0,6)	NA	NA
Assembly-10155-SUB-0.25-ITER-11-RawMergedAbrolhos_Seq_786	NA	Unclassified_derived_from_Proteobacteria (1635)	NA	NA	NA
Assembly-10155-SUB-0.25-ITER-11-RawMergedAbrolhos_Seq_864	NA	Unclassified_derived_from_Proteobacteria (1716)	Pelagibacter (0,6)	NA	NA
Assembly-10155-SUB-0.25-ITER-12-EA_tenuis_DNA_SISPA_Seq_25	NA	NA	Pelagibacter (0,64)	NA	NA
Assembly-10155-SUB-0.25-ITER-12-EFarol2011_Seq_118	NA	NA	NA	NA	Methylomonas (99)
Assembly-10155-SUB-0.25-ITER-12-RawMergedAbrolhos_Seq_1	NA	NA	Pelagibacter (0,61)	NA	NA
Assembly-10155-SUB-0.25-ITER-12-RawMergedAbrolhos_Seq_1033	NA	NA	Prochlorococcus (0,64)	NA	NA
Assembly-10155-SUB-0.25-ITER-12-RawMergedAbrolhos_Seq_1163	NA	NA	Prochlorococcus (0,68)	NA	NA
Assembly-10155-SUB-0.25-ITER-12-RawMergedAbrolhos_Seq_20	NA	NA	Prochlorococcus (0,67)	NA	NA
Assembly-10155-SUB-0.25-ITER-12-RawMergedAbrolhos_Seq_492	NA	Unclassified_derived_from_Proteobacteria (804)	NA	NA	NA
Assembly-10155-SUB-0.25-ITER-12-RawMergedAbrolhos_Seq_591	NA	Proteobacteria (2169)	NA	NA	NA
Assembly-10155-SUB-0.25-ITER-12-RawMergedAbrolhos_Seq_97	NA	Unclassified_derived_from_Proteobacteria (2889)	Pelagibacter (0,65)	NA	NA
Assembly-10155-SUB-0.25-ITER-13-EA_tenuis_DNA_SISPA_Seq_8	NA	Unclassified_derived_from_Actinobacteria (2396)	NA	NA	NA
Assembly-10155-SUB-0.25-ITER-13-EA_tenuis_DNA_SISPA_Seq_83	NA	NA	NA	Propionibacterium (5086)	NA
Assembly-10155-SUB-0.25-ITER-13-RawMergedAbrolhos_Seq_1050	NA	NA	Synechococcus (0,7)	NA	NA
Assembly-10155-SUB-0.25-ITER-13-RawMergedAbrolhos_Seq_1202	NA	NA	Prochlorococcus (0,62)	NA	NA
Assembly-10155-SUB-0.25-ITER-13-RawMergedAbrolhos_Seq_28	NA	NA	Pelagibacter (0,64)	NA	NA
Assembly-10155-SUB-0.25-ITER-13-RawMergedAbrolhos_Seq_333	NA	Unclassified_derived_from_Proteobacteria (2272)	NA	NA	NA
Assembly-10155-SUB-0.25-ITER-13-RawMergedAbrolhos_Seq_636	NA	NA	Pelagibacter (0,71)	NA	NA
Assembly-10155-SUB-0.25-ITER-13-RawMergedAbrolhos_Seq_9	NA	NA	Pelagibacter (0,75)	NA	NA
Assembly-10155-SUB-0.25-ITER-13-RawMergedAbrolhos_Seq_928	NA	NA	Prochlorococcus (0,69)	NA	NA
Assembly-10155-SUB-0.25-ITER-14-EP_damicornis_LN2_SISPA_Seq_81	NA	NA	Pelagibacter (0,65)	NA	NA
Assembly-10155-SUB-0.25-ITER-14-RawMergedAbrolhos_Seq_12	NA	NA	Synechococcus (0,72)	NA	NA
Assembly-10155-SUB-0.25-ITER-14-RawMergedAbrolhos_Seq_136	NA	Proteobacteria (1301)	Pelagibacter (0,61)	NA	NA
Assembly-10155-SUB-0.25-ITER-14-RawMergedAbrolhos_Seq_4	NA	NA	Pelagibacter (0,72)	NA	NA
Assembly-10155-SUB-0.25-ITER-14-RawMergedAbrolhos_Seq_501	NA	NA	Synechococcus (0,62)	NA	NA
Assembly-10155-SUB-0.25-ITER-14-RawMergedAbrolhos_Seq_51	NA	Unclassified_derived_from_Proteobacteria (3856)	Pelagibacter (0,74)	NA	NA
Assembly-10155-SUB-0.25-ITER-14-RawMergedAbrolhos_Seq_651	NA	Unclassified_derived_from_Proteobacteria (2523)	NA	NA	NA
Assembly-10155-SUB-0.25-ITER-14-RawMergedAbrolhos_Seq_731	NA	Unclassified_derived_from_Proteobacteria (4340)	NA	NA	NA
Assembly-10155-SUB-0.25-ITER-14-RawMergedAbrolhos_Seq_960	NA	NA	Prochlorococcus (0,76)	NA	NA
Assembly-10155-SUB-0.25-ITER-15-EP_damicornis_LN2_SISPA_Seq_85	NA	NA	Prochlorococcus (0,62)	NA	NA
Assembly-10155-SUB-0.25-ITER-15-RawMergedAbrolhos_Seq_573	NA	NA	Prochlorococcus (0,6)	NA	NA
Assembly-10155-SUB-0.25-ITER-15-RawMergedAbrolhos_Seq_915	NA	Unclassified_derived_from_Proteobacteria (3916)	NA	NA	NA
Assembly-10155-SUB-0.25-ITER-15-RawMergedAbrolhos_Seq_946	NA	NA	Prochlorococcus (0,6)	NA	NA
Assembly-10155-SUB-0.25-ITER-15-RawMergedAbrolhos_Seq_996	NA	NA	Prochlorococcus (0,6)	NA	NA
Assembly-10155-SUB-0.25-ITER-16-EA_tenuis_DNA_SISPA_Seq_51	NA	NA	Pelagibacter (0,61)	NA	NA
Assembly-10155-SUB-0.25-ITER-16-EA_tenuis_DNA_SISPA_Seq_86	NA	NA	Pelagibacter (0,71)	NA	NA
Assembly-10155-SUB-0.25-ITER-16-RawMergedAbrolhos_Seq_1	NA	NA	Synechococcus (0,79)	NA	NA
Assembly-10155-SUB-0.25-ITER-16-RawMergedAbrolhos_Seq_18	NA	NA	Synechococcus (0,7)	NA	NA
Assembly-10155-SUB-0.25-ITER-16-RawMergedAbrolhos_Seq_20	NA	Unclassified_derived_from_Proteobacteria (13500)	Synechococcus (0,69)	NA	NA
Assembly-10155-SUB-0.25-ITER-16-RawMergedAbrolhos_Seq_24	NA	Unclassified_derived_from_Verrucomicrobia (1978)	NA	NA	NA
Assembly-10155-SUB-0.25-ITER-16-RawMergedAbrolhos_Seq_349	NA	NA	Prochlorococcus (0,73)	NA	NA
Assembly-10155-SUB-0.25-ITER-16-RawMergedAbrolhos_Seq_543	NA	Unclassified_derived_from_Proteobacteria (1725)	NA	NA	NA
Assembly-10155-SUB-0.25-ITER-16-RawMergedAbrolhos_Seq_869	NA	NA	Pelagibacter (0,73)	NA	NA
Assembly-10155-SUB-0.25-ITER-17-RawMergedAbrolhos_Seq_1048	NA	Unclassified_derived_from_Proteobacteria (3618)	NA	NA	NA
Assembly-10155-SUB-0.25-ITER-17-RawMergedAbrolhos_Seq_1089	NA	Unclassified_derived_from_Proteobacteria (785)	NA	NA	NA
Assembly-10155-SUB-0.25-ITER-17-RawMergedAbrolhos_Seq_11	NA	Unclassified_derived_from_Proteobacteria (3639)	Synechococcus (0,73)	NA	NA
Assembly-10155-SUB-0.25-ITER-17-RawMergedAbrolhos_Seq_1139	NA	NA	Prochlorococcus (0,63)	NA	NA
Assembly-10155-SUB-0.25-ITER-17-RawMergedAbrolhos_Seq_281	NA	NA	Prochlorococcus (0,66)	NA	NA
Assembly-10155-SUB-0.25-ITER-17-RawMergedAbrolhos_Seq_3	NA	NA	Pelagibacter (0,73)	NA	NA
Assembly-10155-SUB-0.25-ITER-17-RawMergedAbrolhos_Seq_875	NA	Unclassified_derived_from_Proteobacteria (1555)	NA	NA	NA
Assembly-10155-SUB-0.25-ITER-18-EA_tenuis_DNA_SISPA_Seq_23	NA	Unclassified_derived_from_Verrucomicrobia (1293)	Prochlorococcus (0,77)	NA	NA
Assembly-10155-SUB-0.25-ITER-18-EA_tenuis_DNA_SISPA_Seq_4	NA	NA	Pelagibacter (0,71)	NA	NA
Assembly-10155-SUB-0.25-ITER-18-EA_tenuis_DNA_SISPA_Seq_61	NA	NA	Pelagibacter (0,67)	NA	NA
Assembly-10155-SUB-0.25-ITER-18-EPAB2011_Seq_31	NA	Unclassified_derived_from_Proteobacteria (2218)	NA	NA	NA
Assembly-10155-SUB-0.25-ITER-18-RawMergedAbrolhos_Seq_1177	NA	Unclassified_derived_from_Proteobacteria (1175)	NA	NA	NA
Assembly-10155-SUB-0.25-ITER-18-RawMergedAbrolhos_Seq_160	NA	NA	Pelagibacter (0,61)	NA	NA
Assembly-10155-SUB-0.25-ITER-18-RawMergedAbrolhos_Seq_6	NA	NA	Synechococcus (0,65)	NA	NA
Assembly-10155-SUB-0.25-ITER-18-RawMergedAbrolhos_Seq_669	NA	NA	Pelagibacter (0,73)	NA	NA
Assembly-10155-SUB-0.25-ITER-18-RawMergedAbrolhos_Seq_724	NA	Unclassified_derived_from_Proteobacteria (3417)	NA	NA	NA
Assembly-10155-SUB-0.25-ITER-18-RawMergedAbrolhos_Seq_729	NA	Unclassified_derived_from_Proteobacteria (1751)	Pelagibacter (0,64)	NA	NA
Assembly-10155-SUB-0.25-ITER-18-RawMergedAbrolhos_Seq_918	NA	NA	Prochlorococcus (0,74)	NA	NA
Assembly-10155-SUB-0.25-ITER-19-EP_damicornis_NLN_SISPA_Seq_114	NA	Unclassified_derived_from_Proteobacteria (2431)	NA	NA	NA
Assembly-10155-SUB-0.25-ITER-19-RawMergedAbrolhos_Seq_1	NA	Unclassified_derived_from_Proteobacteria (4056)	NA	NA	NA
Assembly-10155-SUB-0.25-ITER-19-RawMergedAbrolhos_Seq_1215	NA	NA	Pelagibacter (0,69)	NA	NA
Assembly-10155-SUB-0.25-ITER-19-RawMergedAbrolhos_Seq_339	NA	NA	Prochlorococcus (0,69)	NA	NA
Assembly-10155-SUB-0.25-ITER-19-RawMergedAbrolhos_Seq_550	NA	Unclassified_derived_from_Proteobacteria (2019)	NA	NA	NA
Assembly-10155-SUB-0.25-ITER-19-RawMergedAbrolhos_Seq_613	NA	NA	Prochlorococcus (0,66)	NA	NA
Assembly-10155-SUB-0.25-ITER-19-RawMergedAbrolhos_Seq_727	NA	Unclassified_derived_from_Proteobacteria (3384)	NA	NA	NA
Assembly-10155-SUB-0.25-ITER-19-RawMergedAbrolhos_Seq_733	NA	Unclassified_derived_from_Proteobacteria (2736)	NA	NA	NA
Assembly-10155-SUB-0.25-ITER-19-RawMergedAbrolhos_Seq_79	NA	Unclassified_derived_from_Verrucomicrobia (2850)	NA	NA	NA
Assembly-10155-SUB-0.25-ITER-2-EPAB2011_Seq_116	NA	Unclassified_derived_from_Proteobacteria (1677)	NA	NA	NA
Assembly-10155-SUB-0.25-ITER-2-RawMergedAbrolhos_Seq_1017	NA	NA	Pelagibacter (0,79)	NA	NA
Assembly-10155-SUB-0.25-ITER-2-RawMergedAbrolhos_Seq_121	NA	NA	Pelagibacter (0,76)	NA	NA
Assembly-10155-SUB-0.25-ITER-2-RawMergedAbrolhos_Seq_575	NA	NA	Prochlorococcus (0,69)	NA	NA
Assembly-10155-SUB-0.25-ITER-2-RawMergedAbrolhos_Seq_704	NA	NA	Pelagibacter (0,72)	NA	NA
Assembly-10155-SUB-0.25-ITER-2-RawMergedAbrolhos_Seq_763	NA	Unclassified_derived_from_Proteobacteria (3784)	Pelagibacter (0,71)	NA	NA
Assembly-10155-SUB-0.25-ITER-2-RawMergedAbrolhos_Seq_978	NA	Flavobacterium (1225)	Pelagibacter (0,7)	NA	NA
Assembly-10155-SUB-0.25-ITER-20-EA_tenuis_DNA_SISPA_Seq_78	NA	Flavobacterium (1613)	NA	NA	NA
Assembly-10155-SUB-0.25-ITER-20-ECtrl_Bur_Rasa_Seq_121	NA	NA	Prochlorococcus (0,6)	NA	NA
Assembly-10155-SUB-0.25-ITER-20-EP_damicornis_NLN_SISPA_Seq_92	NA	Flavobacterium (1267)	NA	NA	NA
Assembly-10155-SUB-0.25-ITER-20-RawMergedAbrolhos_Seq_1	Xanthomonas (2)	NA	NA	NA	NA
Assembly-10155-SUB-0.25-ITER-20-RawMergedAbrolhos_Seq_1171	NA	NA	Prochlorococcus (0,69)	NA	NA
Assembly-10155-SUB-0.25-ITER-20-RawMergedAbrolhos_Seq_13	NA	Unclassified_derived_from_Proteobacteria (8600)	Synechococcus (0,73)	NA	NA
Assembly-10155-SUB-0.25-ITER-20-RawMergedAbrolhos_Seq_753	NA	Unclassified_derived_from_Proteobacteria (2619)	NA	NA	NA
Assembly-10155-SUB-0.25-ITER-20-RawMergedAbrolhos_Seq_850	NA	Unclassified_derived_from_Proteobacteria (3851)	NA	NA	NA
Assembly-10155-SUB-0.25-ITER-20-RawMergedAbrolhos_Seq_922	NA	NA	Prochlorococcus (0,6)	NA	NA
Assembly-10155-SUB-0.25-ITER-20-RawMergedAbrolhos_Seq_977	NA	NA	Pelagibacter (0,6)	NA	NA
Assembly-10155-SUB-0.25-ITER-21-RawMergedAbrolhos_Seq_1006	NA	Unclassified_derived_from_Proteobacteria (3465)	Prochlorococcus (0,63)	NA	NA
Assembly-10155-SUB-0.25-ITER-21-RawMergedAbrolhos_Seq_1085	NA	NA	Prochlorococcus (0,7)	NA	NA
Assembly-10155-SUB-0.25-ITER-21-RawMergedAbrolhos_Seq_743	NA	Unclassified_derived_from_Proteobacteria (4327)	NA	NA	NA
Assembly-10155-SUB-0.25-ITER-21-RawMergedAbrolhos_Seq_850	NA	NA	Synechococcus (0,61)	NA	NA
Assembly-10155-SUB-0.25-ITER-21-RawMergedAbrolhos_Seq_921	NA	Unclassified_derived_from_Proteobacteria (2686)	NA	NA	NA
Assembly-10155-SUB-0.25-ITER-22-RawMergedAbrolhos_Seq_1163	NA	Unclassified_derived_from_Proteobacteria (3367)	NA	NA	NA
Assembly-10155-SUB-0.25-ITER-22-RawMergedAbrolhos_Seq_21	NA	NA	Synechococcus (0,71)	NA	NA
Assembly-10155-SUB-0.25-ITER-22-RawMergedAbrolhos_Seq_386	NA	NA	Pelagibacter (0,66)	NA	NA
Assembly-10155-SUB-0.25-ITER-22-RawMergedAbrolhos_Seq_47	NA	Unclassified_derived_from_Proteobacteria (3068)	Synechococcus (0,66)	NA	NA
Assembly-10155-SUB-0.25-ITER-22-RawMergedAbrolhos_Seq_499	NA	Unclassified_derived_from_Proteobacteria (929)	NA	NA	NA
Assembly-10155-SUB-0.25-ITER-22-RawMergedAbrolhos_Seq_774	NA	Desulfovibrio (2314)	NA	NA	NA
Assembly-10155-SUB-0.25-ITER-22-RawMergedAbrolhos_Seq_858	NA	NA	Prochlorococcus (0,62)	NA	NA
Assembly-10155-SUB-0.25-ITER-22-RawMergedAbrolhos_Seq_992	NA	NA	Synechococcus (0,71)	NA	NA
Assembly-10155-SUB-0.25-ITER-23-RawMergedAbrolhos_Seq_1181	NA	NA	Prochlorococcus (0,77)	NA	NA
Assembly-10155-SUB-0.25-ITER-23-RawMergedAbrolhos_Seq_30	NA	NA	Synechococcus (0,7)	NA	NA
Assembly-10155-SUB-0.25-ITER-23-RawMergedAbrolhos_Seq_50	NA	Unclassified_derived_from_Verrucomicrobia (4724)	NA	NA	NA
Assembly-10155-SUB-0.25-ITER-23-RawMergedAbrolhos_Seq_565	NA	NA	Pelagibacter (0,77)	NA	NA
Assembly-10155-SUB-0.25-ITER-23-RawMergedAbrolhos_Seq_696	NA	NA	Pelagibacter (0,62)	NA	NA
Assembly-10155-SUB-0.25-ITER-24-EA_tenuis_DNA_SISPA_Seq_23	NA	NA	Pelagibacter (0,61)	NA	NA
Assembly-10155-SUB-0.25-ITER-24-EBur_Rasa2012_Seq_156	NA	Unclassified_derived_from_Verrucomicrobia (1186)	NA	NA	NA
Assembly-10155-SUB-0.25-ITER-24-RawMergedAbrolhos_Seq_1068	NA	Unclassified_derived_from_Proteobacteria (2396)	NA	NA	NA
Assembly-10155-SUB-0.25-ITER-24-RawMergedAbrolhos_Seq_185	NA	NA	Pelagibacter (0,63)	NA	NA
Assembly-10155-SUB-0.25-ITER-24-RawMergedAbrolhos_Seq_342	NA	NA	Prochlorococcus (0,64)	NA	NA
Assembly-10155-SUB-0.25-ITER-24-RawMergedAbrolhos_Seq_479	NA	NA	Synechococcus (0,62)	NA	NA
Assembly-10155-SUB-0.25-ITER-24-RawMergedAbrolhos_Seq_708	NA	NA	Pelagibacter (0,64)	NA	NA
Assembly-10155-SUB-0.25-ITER-24-RawMergedAbrolhos_Seq_718	NA	Unclassified_derived_from_Proteobacteria (5851)	NA	NA	NA
Assembly-10155-SUB-0.25-ITER-24-RawMergedAbrolhos_Seq_896	NA	NA	Prochlorococcus (0,73)	NA	NA
Assembly-10155-SUB-0.25-ITER-25-RawMergedAbrolhos_Seq_1040	NA	NA	Prochlorococcus (0,66)	NA	NA
Assembly-10155-SUB-0.25-ITER-25-RawMergedAbrolhos_Seq_1098	NA	NA	NA	NA	Acinetobacter (117)
Assembly-10155-SUB-0.25-ITER-25-RawMergedAbrolhos_Seq_1104	NA	Unclassified_derived_from_Proteobacteria (1419)	NA	NA	NA
Assembly-10155-SUB-0.25-ITER-25-RawMergedAbrolhos_Seq_1113	NA	NA	Pelagibacter (0,6)	NA	NA
Assembly-10155-SUB-0.25-ITER-25-RawMergedAbrolhos_Seq_1126	NA	NA	Prochlorococcus (0,65)	NA	NA
Assembly-10155-SUB-0.25-ITER-25-RawMergedAbrolhos_Seq_1160	NA	Actinobacteria (2887)	NA	NA	NA
Assembly-10155-SUB-0.25-ITER-25-RawMergedAbrolhos_Seq_132	NA	Unclassified_derived_from_Proteobacteria (4194)	NA	NA	NA
Assembly-10155-SUB-0.25-ITER-25-RawMergedAbrolhos_Seq_202	NA	Unclassified_derived_from_Proteobacteria (4765)	NA	NA	NA
Assembly-10155-SUB-0.25-ITER-25-RawMergedAbrolhos_Seq_528	NA	Unclassified_derived_from_Proteobacteria (5446)	Pelagibacter (0,74)	NA	NA
Assembly-10155-SUB-0.25-ITER-25-RawMergedAbrolhos_Seq_629	NA	Flavobacterium (1725)	NA	NA	NA
Assembly-10155-SUB-0.25-ITER-25-RawMergedAbrolhos_Seq_970	NA	Unclassified_derived_from_Verrucomicrobia (2372)	NA	NA	NA
Assembly-10155-SUB-0.25-ITER-3-EA_tenuis_DNA_SISPA_Seq_33	NA	NA	Synechococcus (0,75)	NA	NA
Assembly-10155-SUB-0.25-ITER-3-RawMergedAbrolhos_Seq_17	NA	NA	Pelagibacter (0,62)	NA	NA
Assembly-10155-SUB-0.25-ITER-3-RawMergedAbrolhos_Seq_319	NA	Unclassified_derived_from_Proteobacteria (1260)	Prochlorococcus (0,61)	NA	NA
Assembly-10155-SUB-0.25-ITER-3-RawMergedAbrolhos_Seq_565	NA	Unclassified_derived_from_Actinobacteria (1718)	NA	NA	NA
Assembly-10155-SUB-0.25-ITER-3-RawMergedAbrolhos_Seq_70	NA	NA	Synechococcus (0,65)	NA	NA
Assembly-10155-SUB-0.25-ITER-3-RawMergedAbrolhos_Seq_778	NA	NA	Prochlorococcus (0,73)	NA	NA
Assembly-10155-SUB-0.25-ITER-3-RawMergedAbrolhos_Seq_794	NA	NA	Pelagibacter (0,68)	NA	NA
Assembly-10155-SUB-0.25-ITER-3-RawMergedAbrolhos_Seq_81	NA	Unclassified_derived_from_Verrucomicrobia (1901)	NA	NA	NA
Assembly-10155-SUB-0.25-ITER-4-EA_tenuis_DNA_SISPA_Seq_40	NA	Unclassified_derived_from_Proteobacteria (1736)	NA	NA	NA
Assembly-10155-SUB-0.25-ITER-4-RawMergedAbrolhos_Seq_1193	NA	Unclassified_derived_from_Verrucomicrobia (1748)	NA	NA	NA
Assembly-10155-SUB-0.25-ITER-4-RawMergedAbrolhos_Seq_17	NA	NA	Synechococcus (0,62)	NA	NA
Assembly-10155-SUB-0.25-ITER-4-RawMergedAbrolhos_Seq_201	NA	NA	Prochlorococcus (0,69)	NA	NA
Assembly-10155-SUB-0.25-ITER-4-RawMergedAbrolhos_Seq_28	NA	Proteobacteria (10397)	Pelagibacter (0,72)	NA	NA
Assembly-10155-SUB-0.25-ITER-4-RawMergedAbrolhos_Seq_323	NA	NA	Pelagibacter (0,71)	NA	NA
Assembly-10155-SUB-0.25-ITER-4-RawMergedAbrolhos_Seq_339	NA	NA	Pelagibacter (0,72)	NA	NA
Assembly-10155-SUB-0.25-ITER-4-RawMergedAbrolhos_Seq_349	NA	Unclassified_derived_from_Proteobacteria (1465)	NA	NA	NA
Assembly-10155-SUB-0.25-ITER-4-RawMergedAbrolhos_Seq_415	NA	NA	Prochlorococcus (0,74)	NA	NA
Assembly-10155-SUB-0.25-ITER-4-RawMergedAbrolhos_Seq_524	NA	NA	Prochlorococcus (0,63)	NA	NA
Assembly-10155-SUB-0.25-ITER-4-RawMergedAbrolhos_Seq_714	NA	Unclassified_derived_from_Proteobacteria (3555)	NA	NA	NA
Assembly-10155-SUB-0.25-ITER-4-RawMergedAbrolhos_Seq_755	NA	NA	Prochlorococcus (0,66)	NA	NA
Assembly-10155-SUB-0.25-ITER-4-RawMergedAbrolhos_Seq_928	NA	NA	Prochlorococcus (0,68)	NA	NA
Assembly-10155-SUB-0.25-ITER-5-EA_tenuis_DNA_SISPA_Seq_44	NA	NA	Pelagibacter (0,66)	NA	NA
Assembly-10155-SUB-0.25-ITER-5-RawMergedAbrolhos_Seq_1032	NA	Unclassified_derived_from_Proteobacteria (2108)	NA	NA	NA
Assembly-10155-SUB-0.25-ITER-5-RawMergedAbrolhos_Seq_1112	NA	Proteobacteria (1099)	NA	NA	NA
Assembly-10155-SUB-0.25-ITER-5-RawMergedAbrolhos_Seq_1183	NA	NA	Pelagibacter (0,7)	NA	NA
Assembly-10155-SUB-0.25-ITER-5-RawMergedAbrolhos_Seq_148	NA	NA	Pelagibacter (0,6)	NA	NA
Assembly-10155-SUB-0.25-ITER-5-RawMergedAbrolhos_Seq_155	NA	Unclassified_derived_from_Proteobacteria (1663)	Pelagibacter (0,67)	NA	NA
Assembly-10155-SUB-0.25-ITER-5-RawMergedAbrolhos_Seq_335	NA	NA	Synechococcus (0,65)	NA	NA
Assembly-10155-SUB-0.25-ITER-5-RawMergedAbrolhos_Seq_360	NA	Unclassified_derived_from_Proteobacteria (1050)	NA	NA	NA
Assembly-10155-SUB-0.25-ITER-5-RawMergedAbrolhos_Seq_461	NA	Unclassified_derived_from_Proteobacteria (2392)	Pelagibacter (0,6)	NA	NA
Assembly-10155-SUB-0.25-ITER-5-RawMergedAbrolhos_Seq_499	NA	NA	Prochlorococcus (0,66)	NA	NA
Assembly-10155-SUB-0.25-ITER-5-RawMergedAbrolhos_Seq_606	NA	NA	Synechococcus (0,63)	NA	NA
Assembly-10155-SUB-0.25-ITER-5-RawMergedAbrolhos_Seq_687	NA	NA	Pelagibacter (0,74)	NA	NA
Assembly-10155-SUB-0.25-ITER-5-RawMergedAbrolhos_Seq_761	NA	Proteobacteria (2785)	NA	NA	NA
Assembly-10155-SUB-0.25-ITER-5-RawMergedAbrolhos_Seq_78	NA	NA	Pelagibacter (0,69)	NA	NA
Assembly-10155-SUB-0.25-ITER-6-EA_tenuis_DNA_SISPA_Seq_75	NA	NA	Prochlorococcus (0,6)	NA	NA
Assembly-10155-SUB-0.25-ITER-6-EA_tenuis_DNA_SISPA_Seq_91	NA	Flavobacterium (2176)	NA	NA	NA
Assembly-10155-SUB-0.25-ITER-6-EA_tenuis_DNA_SISPA_Seq_93	NA	Flavobacterium (1502)	Synechococcus (0,6)	NA	NA
Assembly-10155-SUB-0.25-ITER-6-EP_damicornis_NLN_SISPA_Seq_107	NA	Unclassified_derived_from_Verrucomicrobia (1530)	NA	NA	NA
Assembly-10155-SUB-0.25-ITER-6-RawMergedAbrolhos_Seq_1026	NA	NA	Prochlorococcus (0,68)	NA	NA
Assembly-10155-SUB-0.25-ITER-6-RawMergedAbrolhos_Seq_1047	NA	Unclassified_derived_from_Proteobacteria (3031)	NA	NA	NA
Assembly-10155-SUB-0.25-ITER-6-RawMergedAbrolhos_Seq_15	NA	Unclassified_derived_from_Verrucomicrobia (13437)	NA	NA	NA
Assembly-10155-SUB-0.25-ITER-6-RawMergedAbrolhos_Seq_638	NA	Unclassified_derived_from_Proteobacteria (5869)	NA	NA	NA
Assembly-10155-SUB-0.25-ITER-6-RawMergedAbrolhos_Seq_679	NA	Unclassified_derived_from_Actinobacteria (961)	NA	NA	NA
Assembly-10155-SUB-0.25-ITER-6-RawMergedAbrolhos_Seq_796	NA	Unclassified_derived_from_Proteobacteria (1851)	NA	NA	NA
Assembly-10155-SUB-0.25-ITER-6-RawMergedAbrolhos_Seq_969	NA	Unclassified_derived_from_Proteobacteria (2268)	NA	NA	NA
Assembly-10155-SUB-0.25-ITER-7-RawMergedAbrolhos_Seq_1026	NA	Flavobacterium (856)	NA	NA	NA
Assembly-10155-SUB-0.25-ITER-7-RawMergedAbrolhos_Seq_1098	NA	Unclassified_derived_from_Proteobacteria (1528)	NA	NA	NA
Assembly-10155-SUB-0.25-ITER-7-RawMergedAbrolhos_Seq_1148	NA	Unclassified_derived_from_Verrucomicrobia (1304)	NA	NA	NA
Assembly-10155-SUB-0.25-ITER-7-RawMergedAbrolhos_Seq_1165	NA	Unclassified_derived_from_Proteobacteria (1607)	Prochlorococcus (0,6)	NA	NA
Assembly-10155-SUB-0.25-ITER-7-RawMergedAbrolhos_Seq_131	NA	NA	Pelagibacter (0,6)	NA	NA
Assembly-10155-SUB-0.25-ITER-7-RawMergedAbrolhos_Seq_261	NA	Unclassified_derived_from_Proteobacteria (3539)	NA	NA	NA
Assembly-10155-SUB-0.25-ITER-7-RawMergedAbrolhos_Seq_541	NA	Unclassified_derived_from_Proteobacteria (5858)	NA	NA	NA
Assembly-10155-SUB-0.25-ITER-7-RawMergedAbrolhos_Seq_561	NA	Unclassified_derived_from_Proteobacteria (2287)	NA	NA	NA
Assembly-10155-SUB-0.25-ITER-7-RawMergedAbrolhos_Seq_673	NA	Unclassified_derived_from_Verrucomicrobia (3868)	NA	NA	NA
Assembly-10155-SUB-0.25-ITER-7-RawMergedAbrolhos_Seq_711	NA	NA	Prochlorococcus (0,71)	NA	NA
Assembly-10155-SUB-0.25-ITER-7-RawMergedAbrolhos_Seq_780	NA	Unclassified_derived_from_Proteobacteria (5112)	Pelagibacter (0,71)	NA	NA
Assembly-10155-SUB-0.25-ITER-7-RawMergedAbrolhos_Seq_85	NA	Unclassified_derived_from_Proteobacteria (3362)	Synechococcus (0,71)	NA	NA
Assembly-10155-SUB-0.25-ITER-7-RawMergedAbrolhos_Seq_939	NA	Unclassified_derived_from_Verrucomicrobia (1447)	NA	NA	NA
Assembly-10155-SUB-0.25-ITER-8-EPAB2011_Seq_29	NA	Flavobacterium (2006)	NA	NA	NA
Assembly-10155-SUB-0.25-ITER-8-EPAB2011_Seq_70	NA	Unclassified_derived_from_Proteobacteria (2290)	NA	NA	NA
Assembly-10155-SUB-0.25-ITER-8-ESG2011_Seq_72	NA	Unclassified_derived_from_Proteobacteria (1465)	NA	NA	NA
Assembly-10155-SUB-0.25-ITER-8-RawMergedAbrolhos_Seq_1053	NA	NA	Prochlorococcus (0,76)	NA	NA
Assembly-10155-SUB-0.25-ITER-8-RawMergedAbrolhos_Seq_1097	NA	Unclassified_derived_from_Proteobacteria (2333)	NA	NA	NA
Assembly-10155-SUB-0.25-ITER-8-RawMergedAbrolhos_Seq_237	NA	NA	Pelagibacter (0,64)	NA	NA
Assembly-10155-SUB-0.25-ITER-8-RawMergedAbrolhos_Seq_387	NA	Unclassified_derived_from_Actinobacteria (1003)	NA	NA	NA
Assembly-10155-SUB-0.25-ITER-8-RawMergedAbrolhos_Seq_42	NA	NA	Puniceispirillum (0,74)	NA	NA
Assembly-10155-SUB-0.25-ITER-8-RawMergedAbrolhos_Seq_461	NA	Unclassified_derived_from_Proteobacteria (1068)	NA	NA	NA
Assembly-10155-SUB-0.25-ITER-8-RawMergedAbrolhos_Seq_579	NA	Desulfovibrio (4124)	NA	NA	NA
Assembly-10155-SUB-0.25-ITER-8-RawMergedAbrolhos_Seq_588	NA	Unclassified_derived_from_Verrucomicrobia (4754)	NA	NA	NA
Assembly-10155-SUB-0.25-ITER-8-RawMergedAbrolhos_Seq_872	NA	NA	Prochlorococcus (0,67)	NA	NA
Assembly-10155-SUB-0.25-ITER-9-EA_tenuis_DNA_SISPA_Seq_107	NA	Flavobacterium (1993)	NA	NA	NA
Assembly-10155-SUB-0.25-ITER-9-EA_tenuis_DNA_SISPA_Seq_37	NA	NA	Pelagibacter (0,61)	NA	NA
Assembly-10155-SUB-0.25-ITER-9-EA_tenuis_DNA_SISPA_Seq_58	NA	Unclassified_derived_from_Proteobacteria (1146)	NA	NA	NA
Assembly-10155-SUB-0.25-ITER-9-RawMergedAbrolhos_Seq_1029	NA	Unclassified_derived_from_Proteobacteria (955)	NA	NA	NA
Assembly-10155-SUB-0.25-ITER-9-RawMergedAbrolhos_Seq_1032	NA	Unclassified_derived_from_Actinobacteria (1323)	NA	NA	NA
Assembly-10155-SUB-0.25-ITER-9-RawMergedAbrolhos_Seq_1070	NA	NA	Prochlorococcus (0,6)	NA	NA
Assembly-10155-SUB-0.25-ITER-9-RawMergedAbrolhos_Seq_1097	NA	Unclassified_derived_from_Proteobacteria (4684)	NA	NA	NA
Assembly-10155-SUB-0.25-ITER-9-RawMergedAbrolhos_Seq_1158	NA	NA	Prochlorococcus (0,61)	NA	NA
Assembly-10155-SUB-0.25-ITER-9-RawMergedAbrolhos_Seq_159	NA	Unclassified_derived_from_Proteobacteria (4876)	Synechococcus (0,61)	NA	NA
Assembly-10155-SUB-0.25-ITER-9-RawMergedAbrolhos_Seq_29	NA	NA	Synechococcus (0,76)	NA	NA
Assembly-10155-SUB-0.25-ITER-9-RawMergedAbrolhos_Seq_774	NA	Unclassified_derived_from_Proteobacteria (4813)	NA	NA	NA
Assembly-10155-SUB-0.25-ITER-9-RawMergedAbrolhos_Seq_877	NA	Unclassified_derived_from_Proteobacteria (3744)	NA	NA	NA
Assembly-10155-SUB-0.5-ITER-1-EA_tenuis_DNA_SISPA_Seq_57	NA	NA	Pelagibacter (0,76)	NA	NA
Assembly-10155-SUB-0.5-ITER-10-EFarol2011_Seq_204	NA	Unclassified_derived_from_Proteobacteria (1085)	NA	NA	NA
Assembly-10155-SUB-0.5-ITER-10-EPAB2011_Seq_78	NA	NA	Synechococcus (0,7)	NA	NA
Assembly-10155-SUB-0.5-ITER-10-ESG2011_Seq_14	NA	NA	Prochlorococcus (0,63)	NA	NA
Assembly-10155-SUB-0.5-ITER-11-ECtrl_Bur_Rasa_Seq_100	NA	NA	NA	Prochlorococcus (1131)	NA
Assembly-10155-SUB-0.5-ITER-11-EPAB2011_Seq_161	NA	NA	Synechococcus (0,63)	NA	NA
Assembly-10155-SUB-0.5-ITER-12-EA_tenuis_DNA_SISPA_Seq_125	NA	NA	Pelagibacter (0,6)	NA	NA
Assembly-10155-SUB-0.5-ITER-12-EA_tenuis_DNA_SISPA_Seq_16	NA	NA	Pelagibacter (0,71)	NA	NA
Assembly-10155-SUB-0.5-ITER-12-EA_tenuis_DNA_SISPA_Seq_56	NA	NA	Synechococcus (0,73)	NA	NA
Assembly-10155-SUB-0.5-ITER-12-EA_tenuis_DNA_SISPA_Seq_76	NA	NA	Prochlorococcus (0,66)	NA	NA
Assembly-10155-SUB-0.5-ITER-12-ECtrl_Bur_Rasa_Seq_152	NA	Unclassified_derived_from_Verrucomicrobia (2060)	NA	NA	NA
Assembly-10155-SUB-0.5-ITER-12-EFarol2011_Seq_162	NA	Unclassified_derived_from_Proteobacteria (1694)	Prochlorococcus (0,67)	NA	NA
Assembly-10155-SUB-0.5-ITER-12-EP_damicornis_LN2_SISPA_Seq_72	NA	Flavobacterium (1203)	NA	NA	NA
Assembly-10155-SUB-0.5-ITER-12-EP_damicornis_NLN_SISPA_Seq_7	NA	NA	NA	Propionibacterium (4122)	NA
Assembly-10155-SUB-0.5-ITER-12-ESG2011_Seq_173	NA	NA	Pelagibacter (0,65)	NA	NA
Assembly-10155-SUB-0.5-ITER-13-EA_tenuis_DNA_SISPA_Seq_139	NA	Flavobacterium (1171)	NA	NA	NA
Assembly-10155-SUB-0.5-ITER-13-EA_tenuis_DNA_SISPA_Seq_140	NA	NA	Prochlorococcus (0,64)	NA	NA
Assembly-10155-SUB-0.5-ITER-13-EA_tenuis_DNA_SISPA_Seq_86	NA	NA	NA	Propionibacterium (2394)	NA
Assembly-10155-SUB-0.5-ITER-13-EA_tenuis_DNA_SISPA_Seq_87	NA	NA	Synechococcus (0,76)	NA	NA
Assembly-10155-SUB-0.5-ITER-13-EP_damicornis_NLN_SISPA_Seq_2	NA	NA	Pelagibacter (0,64)	NA	NA
Assembly-10155-SUB-0.5-ITER-13-ESG2011_Seq_100	NA	Unclassified_derived_from_Proteobacteria (2344)	NA	NA	NA
Assembly-10155-SUB-0.5-ITER-13-ESG2011_Seq_38	NA	Unclassified_derived_from_Proteobacteria (1995)	NA	NA	NA
Assembly-10155-SUB-0.5-ITER-14-EA_tenuis_DNA_SISPA_Seq_106	NA	NA	Prochlorococcus (0,74)	NA	NA
Assembly-10155-SUB-0.5-ITER-14-EA_tenuis_DNA_SISPA_Seq_32	NA	NA	Prochlorococcus (0,69)	NA	NA
Assembly-10155-SUB-0.5-ITER-15-EA_tenuis_DNA_SISPA_Seq_101	NA	Unclassified_derived_from_Proteobacteria (1384)	Pelagibacter (0,74)	NA	NA
Assembly-10155-SUB-0.5-ITER-15-ECtrl_Bur_Rasa_Seq_212	NA	NA	Prochlorococcus (0,61)	NA	NA
Assembly-10155-SUB-0.5-ITER-15-ECtrl_Bur_Rasa_Seq_31	NA	NA	Prochlorococcus (0,64)	NA	NA
Assembly-10155-SUB-0.5-ITER-15-EPAB2011_Seq_194	NA	Unclassified_derived_from_Proteobacteria (1755)	NA	NA	NA
Assembly-10155-SUB-0.5-ITER-15-EPAB2011_Seq_96	NA	NA	Pelagibacter (0,61)	NA	NA
Assembly-10155-SUB-0.5-ITER-16-EA_tenuis_DNA_SISPA_Seq_115	NA	NA	NA	Haemophilus (1790)	NA
Assembly-10155-SUB-0.5-ITER-16-EA_tenuis_DNA_SISPA_Seq_161	NA	Flavobacterium (1768)	NA	NA	NA
Assembly-10155-SUB-0.5-ITER-16-EA_tenuis_DNA_SISPA_Seq_90	NA	NA	Pelagibacter (0,66)	NA	NA
Assembly-10155-SUB-0.5-ITER-16-ECtrl_Bur_Rasa_Seq_29	NA	NA	Pelagibacter (0,73)	NA	NA
Assembly-10155-SUB-0.5-ITER-16-ECtrl_Bur_Rasa_Seq_64	NA	NA	Prochlorococcus (0,66)	NA	NA
Assembly-10155-SUB-0.5-ITER-16-ECtrl_Bur_Rasa_Seq_8	NA	Bacillales (22960)	NA	NA	NA
Assembly-10155-SUB-0.5-ITER-17-EA_tenuis_DNA_SISPA_Seq_119	NA	Unclassified_derived_from_Proteobacteria (3886)	NA	NA	NA
Assembly-10155-SUB-0.5-ITER-17-EFarol2011_Seq_216	NA	NA	Prochlorococcus (0,62)	NA	NA
Assembly-10155-SUB-0.5-ITER-18-EA_tenuis_DNA_SISPA_Seq_19	NA	NA	Pelagibacter (0,8)	NA	NA
Assembly-10155-SUB-0.5-ITER-18-EA_tenuis_DNA_SISPA_Seq_45	NA	Unclassified_derived_from_Proteobacteria (1814)	NA	NA	NA
Assembly-10155-SUB-0.5-ITER-18-ECtrl_Bur_Rasa_Seq_139	NA	NA	Prochlorococcus (0,72)	NA	NA
Assembly-10155-SUB-0.5-ITER-18-EPAB2011_Seq_145	NA	Unclassified_derived_from_Proteobacteria (5891)	NA	NA	NA
Assembly-10155-SUB-0.5-ITER-18-EPAB2011_Seq_22	NA	NA	Pelagibacter (0,63)	NA	NA
Assembly-10155-SUB-0.5-ITER-18-EP_damicornis_LN2_SISPA_Seq_62	NA	Unclassified_derived_from_Proteobacteria (1487)	NA	NA	NA
Assembly-10155-SUB-0.5-ITER-19-EA_tenuis_DNA_SISPA_Seq_146	NA	NA	Prochlorococcus (0,64)	NA	NA
Assembly-10155-SUB-0.5-ITER-19-ESG2011_Seq_33	NA	NA	Synechococcus (0,73)	NA	NA
Assembly-10155-SUB-0.5-ITER-2-EA_tenuis_DNA_SISPA_Seq_97	Pseudomonas (1)	NA	NA	Streptococcus (1899)	NA
Assembly-10155-SUB-0.5-ITER-2-ECtrl_Bur_Rasa_Seq_1	NA	Unclassified_derived_from_Proteobacteria (5690)	Pelagibacter (0,6)	NA	NA
Assembly-10155-SUB-0.5-ITER-2-ECtrl_Bur_Rasa_Seq_223	NA	Unclassified_derived_from_Proteobacteria (4394)	NA	NA	NA
Assembly-10155-SUB-0.5-ITER-2-ECtrl_Bur_Rasa_Seq_49	NA	Unclassified_derived_from_Proteobacteria (7197)	Prochlorococcus (0,69)	NA	NA
Assembly-10155-SUB-0.5-ITER-20-EA_tenuis_DNA_SISPA_Seq_40	NA	NA	NA	Propionibacterium (6414)	NA
Assembly-10155-SUB-0.5-ITER-20-EA_tenuis_DNA_SISPA_Seq_80	NA	NA	Pelagibacter (0,62)	NA	NA
Assembly-10155-SUB-0.5-ITER-20-EP_damicornis_LN2_SISPA_Seq_83	NA	NA	NA	Propionibacterium (1991)	NA
Assembly-10155-SUB-0.5-ITER-20-EP_damicornis_NLN_SISPA_Seq_63	NA	NA	Prochlorococcus (0,62)	NA	NA
Assembly-10155-SUB-0.5-ITER-21-EA_tenuis_DNA_SISPA_Seq_128	NA	NA	Synechococcus (0,72)	NA	NA
Assembly-10155-SUB-0.5-ITER-21-EA_tenuis_DNA_SISPA_Seq_79	NA	NA	NA	Propionibacterium (3886)	NA
Assembly-10155-SUB-0.5-ITER-22-EA_tenuis_DNA_SISPA_Seq_109	NA	NA	Pelagibacter (0,66)	NA	NA
Assembly-10155-SUB-0.5-ITER-22-EA_tenuis_DNA_SISPA_Seq_60	NA	NA	NA	Propionibacterium (2844)	NA
Assembly-10155-SUB-0.5-ITER-22-EA_tenuis_DNA_SISPA_Seq_89	NA	NA	Pelagibacter (0,63)	NA	NA
Assembly-10155-SUB-0.5-ITER-22-EA_tenuis_DNA_SISPA_Seq_91	NA	NA	Pelagibacter (0,75)	NA	NA
Assembly-10155-SUB-0.5-ITER-22-ECtrl_Bur_Rasa_Seq_91	NA	NA	Prochlorococcus (0,67)	NA	NA
Assembly-10155-SUB-0.5-ITER-22-ESG2011_Seq_90	NA	NA	Prochlorococcus (0,67)	NA	NA
Assembly-10155-SUB-0.5-ITER-23-EA_tenuis_DNA_SISPA_Seq_112	NA	NA	Propionibacterium (0,6)	NA	NA
Assembly-10155-SUB-0.5-ITER-23-EA_tenuis_DNA_SISPA_Seq_122	NA	Unclassified_derived_from_Proteobacteria (2660)	NA	NA	NA
Assembly-10155-SUB-0.5-ITER-23-EA_tenuis_DNA_SISPA_Seq_33	NA	NA	Pelagibacter (0,74)	NA	NA
Assembly-10155-SUB-0.5-ITER-23-EA_tenuis_DNA_SISPA_Seq_88	NA	NA	Pelagibacter (0,61)	NA	NA
Assembly-10155-SUB-0.5-ITER-23-ECtrl_Bur_Rasa_Seq_10	NA	Unclassified_derived_from_Proteobacteria (1306)	NA	NA	NA
Assembly-10155-SUB-0.5-ITER-23-ECtrl_Bur_Rasa_Seq_92	NA	Unclassified_derived_from_Verrucomicrobia (5142)	NA	NA	NA
Assembly-10155-SUB-0.5-ITER-24-EA_tenuis_DNA_SISPA_Seq_118	NA	Unclassified_derived_from_Proteobacteria (1910)	NA	NA	NA
Assembly-10155-SUB-0.5-ITER-24-EA_tenuis_DNA_SISPA_Seq_30	NA	NA	Prochlorococcus (0,71)	NA	NA
Assembly-10155-SUB-0.5-ITER-24-EA_tenuis_DNA_SISPA_Seq_97	NA	NA	NA	Propionibacterium (2359)	NA
Assembly-10155-SUB-0.5-ITER-24-EP_damicornis_LN2_SISPA_Seq_112	NA	Flavobacterium (1110)	NA	NA	NA
Assembly-10155-SUB-0.5-ITER-25-EA_tenuis_DNA_SISPA_Seq_118	NA	NA	Flavobacterium (0,73)	NA	NA
Assembly-10155-SUB-0.5-ITER-25-ESG2011_Seq_25	NA	NA	Pelagibacter (0,63)	NA	NA
Assembly-10155-SUB-0.5-ITER-3-EA_tenuis_DNA_SISPA_Seq_91	NA	NA	NA	Propionibacterium (5234)	NA
Assembly-10155-SUB-0.5-ITER-3-EFarol2011_Seq_226	NA	Unclassified_derived_from_Proteobacteria (1325)	NA	NA	Propionibacterium (143)
Assembly-10155-SUB-0.5-ITER-3-EPAB2011_Seq_89	NA	Flavobacterium (5011)	Pelagibacter (0,67)	NA	NA
Assembly-10155-SUB-0.5-ITER-5-EA_tenuis_DNA_SISPA_Seq_155	NA	NA	NA	Propionibacterium (2379)	NA
Assembly-10155-SUB-0.5-ITER-6-EA_tenuis_DNA_SISPA_Seq_28	NA	NA	Pelagibacter (0,74)	NA	NA
Assembly-10155-SUB-0.5-ITER-6-EA_tenuis_DNA_SISPA_Seq_40	NA	NA	Pelagibacter (0,69)	NA	NA
Assembly-10155-SUB-0.5-ITER-6-EFarol2011_Seq_229	NA	NA	Pelagibacter (0,68)	NA	NA
Assembly-10155-SUB-0.5-ITER-6-ESG2011_Seq_177	NA	NA	Pelagibacter (0,68)	NA	NA
Assembly-10155-SUB-0.5-ITER-7-EA_tenuis_DNA_SISPA_Seq_18	NA	Unclassified_derived_from_Proteobacteria (2739)	NA	NA	NA
Assembly-10155-SUB-0.5-ITER-7-EA_tenuis_DNA_SISPA_Seq_44	NA	NA	Pelagibacter (0,62)	NA	NA
Assembly-10155-SUB-0.5-ITER-7-EA_tenuis_DNA_SISPA_Seq_77	NA	Unclassified_derived_from_Proteobacteria (3286)	NA	NA	NA
Assembly-10155-SUB-0.5-ITER-7-ECtrl_Bur_Rasa_Seq_193	NA	Unclassified_derived_from_Verrucomicrobia (1295)	NA	NA	NA
Assembly-10155-SUB-0.5-ITER-7-ESG2011_Seq_181	NA	Unclassified_derived_from_Proteobacteria (870)	NA	NA	NA
Assembly-10155-SUB-0.5-ITER-8-EA_tenuis_DNA_SISPA_Seq_57	NA	Limnobacter (1461)	NA	NA	NA
Assembly-10155-SUB-0.5-ITER-8-EA_tenuis_DNA_SISPA_Seq_96	NA	NA	Prochlorococcus (0,68)	NA	NA
Assembly-10155-SUB-0.5-ITER-8-EBur_Rasa2012_Seq_263	NA	Unclassified_derived_from_Verrucomicrobia (3583)	NA	NA	NA
Assembly-10155-SUB-0.5-ITER-8-ECtrl_Bur_Rasa_Seq_164	NA	NA	NA	Prochlorococcus (985)	NA
Assembly-10155-SUB-0.5-ITER-9-EA_tenuis_DNA_SISPA_Seq_51	NA	NA	Synechococcus (0,63)	NA	NA
Assembly-10155-SUB-0.5-ITER-9-EA_tenuis_DNA_SISPA_Seq_70	NA	Unclassified_derived_from_Proteobacteria (2366)	NA	NA	NA
Assembly-10155-SUB-0.75-ITER-1-EA_tenuis_DNA_SISPA_Seq_174	NA	Unclassified_derived_from_Proteobacteria (1016)	NA	NA	NA
Assembly-10155-SUB-0.75-ITER-1-ECtrl_Bur_Rasa_Seq_108	NA	NA	Prochlorococcus (0,61)	NA	NA
Assembly-10155-SUB-0.75-ITER-1-ESG2011_Seq_242	NA	Unclassified_derived_from_Proteobacteria (1829)	NA	NA	NA
Assembly-10155-SUB-0.75-ITER-1-ESG2011_Seq_34	NA	NA	Pelagibacter (0,61)	NA	NA
Assembly-10155-SUB-0.75-ITER-1-ESG2011_Seq_6	NA	Unclassified_derived_from_Proteobacteria (7642)	Pelagibacter (0,63)	NA	NA
Assembly-10155-SUB-0.75-ITER-10-EA_tenuis_DNA_SISPA_Seq_118	NA	Unclassified_derived_from_Verrucomicrobia (1687)	NA	NA	NA
Assembly-10155-SUB-0.75-ITER-10-EA_tenuis_DNA_SISPA_Seq_191	NA	NA	Pelagibacter (0,63)	NA	NA
Assembly-10155-SUB-0.75-ITER-10-EA_tenuis_DNA_SISPA_Seq_20	NA	NA	Prochlorococcus (0,75)	NA	NA
Assembly-10155-SUB-0.75-ITER-10-EA_tenuis_DNA_SISPA_Seq_89	NA	Unclassified_derived_from_Proteobacteria (2798)	NA	Propionibacterium (2374)	NA
Assembly-10155-SUB-0.75-ITER-10-ECtrl_Bur_Rasa_Seq_100	NA	Unclassified_derived_from_Verrucomicrobia (2863)	NA	NA	NA
Assembly-10155-SUB-0.75-ITER-10-ECtrl_Bur_Rasa_Seq_259	NA	NA	Prochlorococcus (0,73)	NA	NA
Assembly-10155-SUB-0.75-ITER-10-ECtrl_Bur_Rasa_Seq_341	NA	Unclassified_derived_from_Proteobacteria (1568)	NA	NA	NA
Assembly-10155-SUB-0.75-ITER-10-ECtrl_Bur_Rasa_Seq_353	NA	NA	Pelagibacter (0,63)	NA	NA
Assembly-10155-SUB-0.75-ITER-10-ECtrl_Bur_Rasa_Seq_362	NA	NA	Prochlorococcus (0,63)	NA	NA
Assembly-10155-SUB-0.75-ITER-10-ECtrl_Bur_Rasa_Seq_54	NA	NA	Prochlorococcus (0,68)	NA	NA
Assembly-10155-SUB-0.75-ITER-10-ESG2011_Seq_22	NA	Flavobacterium (1434)	Pelagibacter (0,74)	NA	NA
Assembly-10155-SUB-0.75-ITER-10-ESG2011_Seq_226	NA	Unclassified_derived_from_Actinobacteria (2586)	NA	NA	NA
Assembly-10155-SUB-0.75-ITER-11-EA_tenuis_DNA_SISPA_Seq_109	NA	Unclassified_derived_from_Proteobacteria (1050)	Pelagibacter (0,69)	NA	NA
Assembly-10155-SUB-0.75-ITER-11-EA_tenuis_DNA_SISPA_Seq_63	NA	Unclassified_derived_from_Proteobacteria (2368)	NA	NA	NA
Assembly-10155-SUB-0.75-ITER-11-ECtrl_Bur_Rasa_Seq_13	NA	Unclassified_derived_from_Verrucomicrobia (4870)	NA	NA	NA
Assembly-10155-SUB-0.75-ITER-11-ECtrl_Bur_Rasa_Seq_150	NA	Unclassified_derived_from_Verrucomicrobia (6964)	NA	NA	NA
Assembly-10155-SUB-0.75-ITER-11-ECtrl_Bur_Rasa_Seq_301	NA	Unclassified_derived_from_Proteobacteria (1098)	NA	NA	NA
Assembly-10155-SUB-0.75-ITER-11-ECtrl_Bur_Rasa_Seq_336	NA	NA	Prochlorococcus (0,7)	NA	NA
Assembly-10155-SUB-0.75-ITER-11-EP_damicornis_LN2_SISPA_Seq_52	NA	NA	Prochlorococcus (0,62)	NA	NA
Assembly-10155-SUB-0.75-ITER-11-ESG2011_Seq_1	NA	NA	Pelagibacter (0,81)	NA	NA
Assembly-10155-SUB-0.75-ITER-11-ESG2011_Seq_109	NA	NA	Pelagibacter (0,63)	NA	NA
Assembly-10155-SUB-0.75-ITER-12-EA_tenuis_DNA_SISPA_Seq_114	NA	Unclassified_derived_from_Proteobacteria (1138)	NA	Propionibacterium (2355)	NA
Assembly-10155-SUB-0.75-ITER-12-EA_tenuis_DNA_SISPA_Seq_14	NA	Unclassified_derived_from_Proteobacteria (3997)	NA	NA	NA
Assembly-10155-SUB-0.75-ITER-12-EA_tenuis_DNA_SISPA_Seq_184	NA	Proteobacteria (2143)	NA	NA	NA
Assembly-10155-SUB-0.75-ITER-12-EA_tenuis_DNA_SISPA_Seq_46	NA	Flavobacterium (1927)	Synechococcus (0,72)	NA	NA
Assembly-10155-SUB-0.75-ITER-12-ECtrl_Bur_Rasa_Seq_232	NA	Unclassified_derived_from_Verrucomicrobia (2130)	NA	NA	NA
Assembly-10155-SUB-0.75-ITER-12-ECtrl_Bur_Rasa_Seq_348	NA	Unclassified_derived_from_Proteobacteria (3692)	NA	NA	NA
Assembly-10155-SUB-0.75-ITER-12-EPAB2011_Seq_1	NA	NA	Synechococcus (0,74)	NA	NA
Assembly-10155-SUB-0.75-ITER-12-EPAB2011_Seq_288	NA	Unclassified_derived_from_Proteobacteria (2071)	Prochlorococcus (0,6)	NA	NA
Assembly-10155-SUB-0.75-ITER-12-EP_damicornis_LN2_SISPA_Seq_26	NA	NA	Pelagibacter (0,71)	NA	NA
Assembly-10155-SUB-0.75-ITER-12-EP_damicornis_LN2_SISPA_Seq_97	NA	Unclassified_derived_from_Proteobacteria (1513)	NA	NA	NA
Assembly-10155-SUB-0.75-ITER-12-ESG2011_Seq_307	NA	NA	Synechococcus (0,64)	NA	NA
Assembly-10155-SUB-0.75-ITER-13-EA_tenuis_DNA_SISPA_Seq_17	NA	NA	Pelagibacter (0,82)	NA	NA
Assembly-10155-SUB-0.75-ITER-13-EA_tenuis_DNA_SISPA_Seq_19	NA	NA	NA	Propionibacterium (6270)	NA
Assembly-10155-SUB-0.75-ITER-13-EA_tenuis_DNA_SISPA_Seq_36	NA	NA	NA	Synechococcus (1544)	NA
Assembly-10155-SUB-0.75-ITER-13-EA_tenuis_DNA_SISPA_Seq_51	NA	NA	Prochlorococcus (0,66)	NA	NA
Assembly-10155-SUB-0.75-ITER-13-EBur_Rasa2012_Seq_88	Methylophaga (2)	NA	NA	NA	NA
Assembly-10155-SUB-0.75-ITER-13-ECtrl_Bur_Rasa_Seq_147	NA	Unclassified_derived_from_Gammaproteobacteria (3225)	NA	NA	NA
Assembly-10155-SUB-0.75-ITER-13-ECtrl_Bur_Rasa_Seq_192	NA	NA	Prochlorococcus (0,68)	NA	NA
Assembly-10155-SUB-0.75-ITER-13-ECtrl_Bur_Rasa_Seq_345	NA	Unclassified_derived_from_Verrucomicrobia (1849)	NA	NA	NA
Assembly-10155-SUB-0.75-ITER-13-ECtrl_Bur_Rasa_Seq_52	NA	NA	Prochlorococcus (0,68)	NA	NA
Assembly-10155-SUB-0.75-ITER-13-EFarol2011_Seq_52	NA	NA	Pelagibacter (0,62)	NA	NA
Assembly-10155-SUB-0.75-ITER-13-EPAB2011_Seq_130	NA	NA	NA	Synechococcus (933)	NA
Assembly-10155-SUB-0.75-ITER-13-EPAB2011_Seq_450	NA	Unclassified_derived_from_Proteobacteria (972)	NA	NA	NA
Assembly-10155-SUB-0.75-ITER-13-EP_damicornis_LN2_SISPA_Seq_52	NA	NA	Prochlorococcus (0,64)	NA	NA
Assembly-10155-SUB-0.75-ITER-13-ESG2011_Seq_82	NA	Proteobacteria (6776)	NA	NA	NA
Assembly-10155-SUB-0.75-ITER-14-EA_tenuis_DNA_SISPA_Seq_139	NA	Flavobacterium (1498)	NA	NA	NA
Assembly-10155-SUB-0.75-ITER-14-EA_tenuis_DNA_SISPA_Seq_143	NA	NA	Pelagibacter (0,71)	NA	NA
Assembly-10155-SUB-0.75-ITER-14-EA_tenuis_DNA_SISPA_Seq_61	NA	NA	Synechococcus (0,6)	NA	NA
Assembly-10155-SUB-0.75-ITER-14-EA_tenuis_DNA_SISPA_Seq_62	NA	NA	Pelagibacter (0,67)	NA	NA
Assembly-10155-SUB-0.75-ITER-14-ECtrl_Bur_Rasa_Seq_198	NA	NA	Prochlorococcus (0,73)	NA	NA
Assembly-10155-SUB-0.75-ITER-14-EPAB2011_Seq_329	NA	NA	Prochlorococcus (0,6)	NA	NA
Assembly-10155-SUB-0.75-ITER-14-EP_damicornis_NLN_SISPA_Seq_6	NA	NA	Prochlorococcus (0,61)	NA	NA
Assembly-10155-SUB-0.75-ITER-14-ESG2011_Seq_27	NA	NA	Pelagibacter (0,66)	NA	NA
Assembly-10155-SUB-0.75-ITER-15-EA_tenuis_DNA_SISPA_Seq_25	NA	NA	NA	Propionibacterium (2532)	NA
Assembly-10155-SUB-0.75-ITER-15-EA_tenuis_DNA_SISPA_Seq_42	NA	NA	NA	Propionibacterium (3509)	NA
Assembly-10155-SUB-0.75-ITER-15-EA_tenuis_DNA_SISPA_Seq_60	NA	NA	Pelagibacter (0,61)	NA	NA
Assembly-10155-SUB-0.75-ITER-15-EA_tenuis_DNA_SISPA_Seq_64	NA	NA	Pelagibacter (0,62)	NA	NA
Assembly-10155-SUB-0.75-ITER-15-EA_tenuis_DNA_SISPA_Seq_81	NA	Unclassified_derived_from_Proteobacteria (1493)	NA	NA	NA
Assembly-10155-SUB-0.75-ITER-15-EPAB2011_Seq_226	NA	NA	Pelagibacter (0,6)	NA	NA
Assembly-10155-SUB-0.75-ITER-15-EPAB2011_Seq_443	NA	Proteobacteria (1171)	NA	NA	NA
Assembly-10155-SUB-0.75-ITER-16-ECtrl_Bur_Rasa_Seq_311	NA	Unclassified_derived_from_Verrucomicrobia (1626)	NA	NA	NA
Assembly-10155-SUB-0.75-ITER-16-ECtrl_Bur_Rasa_Seq_368	NA	NA	Prochlorococcus (0,61)	NA	NA
Assembly-10155-SUB-0.75-ITER-16-EP_damicornis_NLN_SISPA_Seq_35	NA	NA	Prochlorococcus (0,63)	NA	NA
Assembly-10155-SUB-0.75-ITER-16-ESG2011_Seq_310	NA	NA	Prochlorococcus (0,6)	NA	NA
Assembly-10155-SUB-0.75-ITER-17-EA_tenuis_DNA_SISPA_Seq_118	NA	NA	Synechococcus (0,65)	NA	NA
Assembly-10155-SUB-0.75-ITER-17-EA_tenuis_DNA_SISPA_Seq_48	NA	NA	Pelagibacter (0,74)	NA	NA
Assembly-10155-SUB-0.75-ITER-17-EA_tenuis_DNA_SISPA_Seq_81	NA	NA	Pelagibacter (0,66)	NA	NA
Assembly-10155-SUB-0.75-ITER-17-EA_tenuis_DNA_SISPA_Seq_90	NA	NA	Pelagibacter (0,61)	NA	NA
Assembly-10155-SUB-0.75-ITER-17-ECtrl_Bur_Rasa_Seq_197	NA	Desulfovibrio (2209)	NA	NA	NA
Assembly-10155-SUB-0.75-ITER-17-EPAB2011_Seq_196	NA	Unclassified_derived_from_Proteobacteria (1594)	NA	NA	NA
Assembly-10155-SUB-0.75-ITER-17-EPAB2011_Seq_2	NA	Unclassified_derived_from_Verrucomicrobia (4457)	NA	NA	NA
Assembly-10155-SUB-0.75-ITER-17-EPAB2011_Seq_39	NA	NA	Pelagibacter (0,72)	NA	NA
Assembly-10155-SUB-0.75-ITER-17-EPAB2011_Seq_447	NA	Flavobacterium (2564)	Pelagibacter (0,66)	NA	NA
Assembly-10155-SUB-0.75-ITER-17-EP_damicornis_NLN_SISPA_Seq_39	NA	NA	NA	Propionibacterium (2172)	NA
Assembly-10155-SUB-0.75-ITER-17-EP_damicornis_NLN_SISPA_Seq_70	NA	NA	Prochlorococcus (0,64)	NA	NA
Assembly-10155-SUB-0.75-ITER-17-ESG2011_Seq_207	NA	Unclassified_derived_from_Proteobacteria (1539)	Pelagibacter (0,68)	NA	NA
Assembly-10155-SUB-0.75-ITER-17-ESG2011_Seq_352	NA	Unclassified_derived_from_Proteobacteria (1118)	NA	NA	NA
Assembly-10155-SUB-0.75-ITER-18-EA_tenuis_DNA_SISPA_Seq_28	NA	NA	Prochlorococcus (0,6)	NA	NA
Assembly-10155-SUB-0.75-ITER-18-ECtrl_Bur_Rasa_Seq_132	NA	Unclassified_derived_from_Proteobacteria (2843)	NA	NA	NA
Assembly-10155-SUB-0.75-ITER-18-ECtrl_Bur_Rasa_Seq_205	NA	Unclassified_derived_from_Proteobacteria (2726)	Prochlorococcus (0,61)	NA	NA
Assembly-10155-SUB-0.75-ITER-18-ECtrl_Bur_Rasa_Seq_22	NA	Unclassified_derived_from_Proteobacteria (1011)	Prochlorococcus (0,77)	NA	NA
Assembly-10155-SUB-0.75-ITER-18-ECtrl_Bur_Rasa_Seq_61	NA	Unclassified_derived_from_Verrucomicrobia (4161)	NA	NA	NA
Assembly-10155-SUB-0.75-ITER-18-ESG2011_Seq_14	NA	NA	Pelagibacter (0,69)	NA	NA
Assembly-10155-SUB-0.75-ITER-18-ESG2011_Seq_87	NA	Unclassified_derived_from_Proteobacteria (4181)	NA	NA	NA
Assembly-10155-SUB-0.75-ITER-19-EA_tenuis_DNA_SISPA_Seq_104	NA	Proteobacteria (1938)	NA	NA	NA
Assembly-10155-SUB-0.75-ITER-19-EA_tenuis_DNA_SISPA_Seq_144	NA	NA	Pelagibacter (0,75)	NA	NA
Assembly-10155-SUB-0.75-ITER-19-EA_tenuis_DNA_SISPA_Seq_33	NA	NA	Pelagibacter (0,66)	NA	NA
Assembly-10155-SUB-0.75-ITER-19-EA_tenuis_DNA_SISPA_Seq_87	NA	NA	NA	Propionibacterium (5609)	NA
Assembly-10155-SUB-0.75-ITER-19-ECtrl_Bur_Rasa_Seq_129	NA	NA	Prochlorococcus (0,64)	NA	NA
Assembly-10155-SUB-0.75-ITER-19-ECtrl_Bur_Rasa_Seq_232	NA	Flavobacterium (2748)	NA	NA	NA
Assembly-10155-SUB-0.75-ITER-19-ECtrl_Bur_Rasa_Seq_325	NA	NA	Prochlorococcus (0,75)	NA	NA
Assembly-10155-SUB-0.75-ITER-19-ECtrl_Bur_Rasa_Seq_53	NA	NA	Pelagibacter (0,76)	NA	NA
Assembly-10155-SUB-0.75-ITER-19-EPAB2011_Seq_468	NA	Unclassified_derived_from_Proteobacteria (2972)	NA	NA	NA
Assembly-10155-SUB-0.75-ITER-19-EP_damicornis_NLN_SISPA_Seq_12	NA	NA	Prochlorococcus (0,72)	NA	NA
Assembly-10155-SUB-0.75-ITER-19-ESG2011_Seq_3	NA	NA	Pelagibacter (0,79)	NA	NA
Assembly-10155-SUB-0.75-ITER-19-ESG2011_Seq_414	NA	Planctomycetaceae (3999)	NA	NA	NA
Assembly-10155-SUB-0.75-ITER-2-ECtrl_Bur_Rasa_Seq_136	NA	NA	Pelagibacter (0,73)	NA	NA
Assembly-10155-SUB-0.75-ITER-2-ECtrl_Bur_Rasa_Seq_358	NA	NA	Prochlorococcus (0,6)	NA	NA
Assembly-10155-SUB-0.75-ITER-2-ECtrl_Bur_Rasa_Seq_42	NA	Unclassified_derived_from_Verrucomicrobia (2946)	NA	NA	NA
Assembly-10155-SUB-0.75-ITER-2-ECtrl_Bur_Rasa_Seq_68	NA	NA	Prochlorococcus (0,74)	NA	NA
Assembly-10155-SUB-0.75-ITER-2-EPAB2011_Seq_2	NA	NA	Synechococcus (0,75)	NA	NA
Assembly-10155-SUB-0.75-ITER-2-EPAB2011_Seq_282	NA	Unclassified_derived_from_Proteobacteria (865)	NA	NA	NA
Assembly-10155-SUB-0.75-ITER-2-EPAB2011_Seq_407	NA	Verrucomicrobia (1724)	NA	NA	NA
Assembly-10155-SUB-0.75-ITER-2-ESG2011_Seq_74	NA	NA	Synechococcus (0,67)	NA	NA
Assembly-10155-SUB-0.75-ITER-20-EA_tenuis_DNA_SISPA_Seq_10	NA	Unclassified_derived_from_Proteobacteria (1851)	Pelagibacter (0,6)	NA	NA
Assembly-10155-SUB-0.75-ITER-20-EA_tenuis_DNA_SISPA_Seq_128	NA	NA	Prochlorococcus (0,74)	NA	NA
Assembly-10155-SUB-0.75-ITER-20-EA_tenuis_DNA_SISPA_Seq_176	NA	Unclassified_derived_from_Proteobacteria (1555)	NA	NA	NA
Assembly-10155-SUB-0.75-ITER-20-ECtrl_Bur_Rasa_Seq_228	NA	NA	Prochlorococcus (0,61)	NA	NA
Assembly-10155-SUB-0.75-ITER-20-ECtrl_Bur_Rasa_Seq_234	NA	NA	Prochlorococcus (0,6)	NA	NA
Assembly-10155-SUB-0.75-ITER-20-ECtrl_Bur_Rasa_Seq_37	NA	Unclassified_derived_from_Gammaproteobacteria (2429)	Pelagibacter (0,71)	NA	NA
Assembly-10155-SUB-0.75-ITER-20-ECtrl_Bur_Rasa_Seq_71	NA	NA	Prochlorococcus (0,64)	NA	NA
Assembly-10155-SUB-0.75-ITER-20-EFarol2011_Seq_238	NA	NA	Synechococcus (0,72)	NA	NA
Assembly-10155-SUB-0.75-ITER-20-EPAB2011_Seq_447	NA	Unclassified_derived_from_Proteobacteria (2673)	NA	NA	NA
Assembly-10155-SUB-0.75-ITER-20-EP_damicornis_NLN_SISPA_Seq_35	NA	Unclassified_derived_from_Proteobacteria (1186)	NA	NA	NA
Assembly-10155-SUB-0.75-ITER-20-EP_damicornis_NLN_SISPA_Seq_47	NA	NA	Prochlorococcus (0,6)	NA	NA
Assembly-10155-SUB-0.75-ITER-20-ESG2011_Seq_379	NA	NA	Synechococcus (0,67)	NA	NA
Assembly-10155-SUB-0.75-ITER-20-ESG2011_Seq_52	NA	NA	Synechococcus (0,64)	NA	NA
Assembly-10155-SUB-0.75-ITER-20-ESG2011_Seq_62	NA	Unclassified_derived_from_Proteobacteria (1376)	Pelagibacter (0,78)	NA	NA
Assembly-10155-SUB-0.75-ITER-21-EA_tenuis_DNA_SISPA_Seq_111	NA	Unclassified_derived_from_Verrucomicrobia (3866)	NA	NA	NA
Assembly-10155-SUB-0.75-ITER-21-EA_tenuis_DNA_SISPA_Seq_72	NA	NA	Pelagibacter (0,66)	NA	NA
Assembly-10155-SUB-0.75-ITER-21-ECtrl_Bur_Rasa_Seq_166	NA	Unclassified_derived_from_Verrucomicrobia (1038)	NA	NA	NA
Assembly-10155-SUB-0.75-ITER-21-ECtrl_Bur_Rasa_Seq_18	NA	NA	Prochlorococcus (0,61)	NA	NA
Assembly-10155-SUB-0.75-ITER-21-ECtrl_Bur_Rasa_Seq_293	NA	NA	Pelagibacter (0,65)	NA	NA
Assembly-10155-SUB-0.75-ITER-21-ECtrl_Bur_Rasa_Seq_344	NA	NA	Prochlorococcus (0,7)	NA	NA
Assembly-10155-SUB-0.75-ITER-21-ECtrl_Bur_Rasa_Seq_375	NA	NA	Prochlorococcus (0,63)	NA	NA
Assembly-10155-SUB-0.75-ITER-21-ECtrl_Bur_Rasa_Seq_84	NA	NA	Prochlorococcus (0,62)	NA	NA
Assembly-10155-SUB-0.75-ITER-21-EP_damicornis_NLN_SISPA_Seq_80	NA	Flavobacterium (1714)	NA	NA	NA
Assembly-10155-SUB-0.75-ITER-21-ESG2011_Seq_167	NA	NA	Synechococcus (0,77)	NA	NA
Assembly-10155-SUB-0.75-ITER-21-ESG2011_Seq_226	NA	Unclassified_derived_from_Proteobacteria (2571)	NA	NA	NA
Assembly-10155-SUB-0.75-ITER-21-ESG2011_Seq_384	NA	NA	Prochlorococcus (0,64)	NA	NA
Assembly-10155-SUB-0.75-ITER-21-ESG2011_Seq_47	NA	NA	Pelagibacter (0,62)	NA	NA
Assembly-10155-SUB-0.75-ITER-22-EA_tenuis_DNA_SISPA_Seq_107	NA	Unclassified_derived_from_Verrucomicrobia (2069)	Prochlorococcus (0,77)	NA	NA
Assembly-10155-SUB-0.75-ITER-22-EA_tenuis_DNA_SISPA_Seq_128	NA	Flavobacterium (1725)	Pelagibacter (0,74)	NA	NA
Assembly-10155-SUB-0.75-ITER-22-EA_tenuis_DNA_SISPA_Seq_44	NA	Unclassified_derived_from_Proteobacteria (1447)	Synechococcus (0,7)	NA	Acinetobacter (117)
Assembly-10155-SUB-0.75-ITER-22-EA_tenuis_DNA_SISPA_Seq_5	NA	NA	Flavobacterium (0,66)	NA	NA
Assembly-10155-SUB-0.75-ITER-22-EPAB2011_Seq_46	NA	Unclassified_derived_from_Verrucomicrobia (1369)	NA	NA	NA
Assembly-10155-SUB-0.75-ITER-22-EPAB2011_Seq_6	NA	NA	Pelagibacter (0,71)	NA	NA
Assembly-10155-SUB-0.75-ITER-22-ESG2011_Seq_283	NA	Unclassified_derived_from_Proteobacteria (1598)	NA	NA	NA
Assembly-10155-SUB-0.75-ITER-23-EA_tenuis_DNA_SISPA_Seq_127	NA	Unclassified_derived_from_Proteobacteria (824)	NA	NA	NA
Assembly-10155-SUB-0.75-ITER-23-EA_tenuis_DNA_SISPA_Seq_143	NA	NA	Prochlorococcus (0,66)	NA	NA
Assembly-10155-SUB-0.75-ITER-23-EA_tenuis_DNA_SISPA_Seq_43	NA	NA	Pelagibacter (0,79)	NA	NA
Assembly-10155-SUB-0.75-ITER-23-ECtrl_Bur_Rasa_Seq_269	NA	Unclassified_derived_from_Proteobacteria (2889)	NA	NA	NA
Assembly-10155-SUB-0.75-ITER-23-EPAB2011_Seq_340	NA	Unclassified_derived_from_Proteobacteria (5084)	NA	NA	NA
Assembly-10155-SUB-0.75-ITER-23-EP_damicornis_LN2_SISPA_Seq_47	NA	NA	Pelagibacter (0,66)	NA	NA
Assembly-10155-SUB-0.75-ITER-23-ESG2011_Seq_345	NA	Archaea (4494)	NA	NA	NA
Assembly-10155-SUB-0.75-ITER-24-ECtrl_Bur_Rasa_Seq_272	NA	NA	Prochlorococcus (0,64)	NA	NA
Assembly-10155-SUB-0.75-ITER-24-ECtrl_Bur_Rasa_Seq_319	NA	Unclassified_derived_from_Verrucomicrobia (3603)	NA	NA	NA
Assembly-10155-SUB-0.75-ITER-24-ECtrl_Bur_Rasa_Seq_94	NA	NA	Prochlorococcus (0,6)	NA	NA
Assembly-10155-SUB-0.75-ITER-24-EPAB2011_Seq_3	NA	NA	Synechococcus (0,62)	Synechococcus (994)	NA
Assembly-10155-SUB-0.75-ITER-24-EPAB2011_Seq_405	NA	Unclassified_derived_from_Verrucomicrobia (2233)	NA	NA	NA
Assembly-10155-SUB-0.75-ITER-24-EPAB2011_Seq_424	NA	NA	Pelagibacter (0,68)	NA	NA
Assembly-10155-SUB-0.75-ITER-24-ESG2011_Seq_12	NA	NA	Pelagibacter (0,79)	NA	NA
Assembly-10155-SUB-0.75-ITER-24-ESG2011_Seq_178	NA	NA	Pelagibacter (0,76)	NA	NA
Assembly-10155-SUB-0.75-ITER-24-ESG2011_Seq_92	NA	Unclassified_derived_from_Proteobacteria (3723)	Flavobacterium (0,75)	NA	NA
Assembly-10155-SUB-0.75-ITER-25-EA_tenuis_DNA_SISPA_Seq_16	NA	Flavobacterium (1469)	Pelagibacter (0,65)	NA	NA
Assembly-10155-SUB-0.75-ITER-25-EA_tenuis_DNA_SISPA_Seq_178	NA	Alphaproteobacteria (2137)	NA	NA	NA
Assembly-10155-SUB-0.75-ITER-25-EA_tenuis_DNA_SISPA_Seq_18	NA	NA	Pelagibacter (0,66)	NA	NA
Assembly-10155-SUB-0.75-ITER-25-EA_tenuis_DNA_SISPA_Seq_33	NA	NA	Prochlorococcus (0,7)	NA	NA
Assembly-10155-SUB-0.75-ITER-25-EA_tenuis_DNA_SISPA_Seq_38	NA	Unclassified_derived_from_Proteobacteria (1134)	NA	NA	NA
Assembly-10155-SUB-0.75-ITER-25-ECtrl_Bur_Rasa_Seq_136	NA	NA	Prochlorococcus (0,67)	NA	NA
Assembly-10155-SUB-0.75-ITER-25-ECtrl_Bur_Rasa_Seq_157	NA	NA	Prochlorococcus (0,7)	NA	NA
Assembly-10155-SUB-0.75-ITER-25-ECtrl_Bur_Rasa_Seq_207	NA	NA	Prochlorococcus (0,71)	NA	NA
Assembly-10155-SUB-0.75-ITER-25-ECtrl_Bur_Rasa_Seq_53	NA	Unclassified_derived_from_Proteobacteria (1408)	NA	NA	NA
Assembly-10155-SUB-0.75-ITER-25-ESG2011_Seq_137	NA	NA	Pelagibacter (0,72)	NA	NA
Assembly-10155-SUB-0.75-ITER-25-ESG2011_Seq_44	NA	Unclassified_derived_from_Proteobacteria (2942)	Pelagibacter (0,7)	NA	NA
Assembly-10155-SUB-0.75-ITER-25-ESG2011_Seq_5	NA	NA	Synechococcus (0,71)	NA	NA
Assembly-10155-SUB-0.75-ITER-25-ESG2011_Seq_59	NA	Unclassified_derived_from_Proteobacteria (1026)	Pelagibacter (0,64)	NA	NA
Assembly-10155-SUB-0.75-ITER-25-ESG2011_Seq_8	NA	Flavobacterium (5620)	Pelagibacter (0,77)	NA	NA
Assembly-10155-SUB-0.75-ITER-3-ECtrl_Bur_Rasa_Seq_244	NA	Puniceispirillum (1598)	NA	NA	NA
Assembly-10155-SUB-0.75-ITER-3-ECtrl_Bur_Rasa_Seq_70	NA	NA	Prochlorococcus (0,69)	NA	NA
Assembly-10155-SUB-0.75-ITER-3-EP_damicornis_LN2_SISPA_Seq_61	NA	NA	Prochlorococcus (0,66)	NA	NA
Assembly-10155-SUB-0.75-ITER-3-EP_damicornis_LN2_SISPA_Seq_74	NA	NA	Prochlorococcus (0,66)	NA	NA
Assembly-10155-SUB-0.75-ITER-3-EP_damicornis_NLN_SISPA_Seq_6	NA	Unclassified_derived_from_Proteobacteria (2372)	NA	NA	NA
Assembly-10155-SUB-0.75-ITER-3-ESG2011_Seq_150	NA	NA	Prochlorococcus (0,63)	NA	NA
Assembly-10155-SUB-0.75-ITER-3-ESG2011_Seq_251	NA	Flavobacterium (2468)	NA	NA	NA
Assembly-10155-SUB-0.75-ITER-4-EA_tenuis_DNA_SISPA_Seq_164	NA	Unclassified_derived_from_Proteobacteria (3153)	NA	NA	NA
Assembly-10155-SUB-0.75-ITER-4-EA_tenuis_DNA_SISPA_Seq_72	NA	Unclassified_derived_from_Actinobacteria (1578)	NA	NA	NA
Assembly-10155-SUB-0.75-ITER-4-EA_tenuis_DNA_SISPA_Seq_99	NA	NA	Prochlorococcus (0,65)	NA	NA
Assembly-10155-SUB-0.75-ITER-4-ECtrl_Bur_Rasa_Seq_82	NA	NA	Pelagibacter (0,67)	NA	NA
Assembly-10155-SUB-0.75-ITER-4-EPAB2011_Seq_194	NA	NA	Synechococcus (0,64)	NA	NA
Assembly-10155-SUB-0.75-ITER-4-EPAB2011_Seq_218	NA	Unclassified_derived_from_Proteobacteria (1613)	NA	NA	NA
Assembly-10155-SUB-0.75-ITER-4-EP_damicornis_NLN_SISPA_Seq_35	NA	NA	Synechococcus (0,61)	NA	NA
Assembly-10155-SUB-0.75-ITER-4-ESG2011_Seq_134	NA	NA	Prochlorococcus (0,68)	NA	NA
Assembly-10155-SUB-0.75-ITER-5-EA_tenuis_DNA_SISPA_Seq_179	NA	NA	Prochlorococcus (0,63)	NA	NA
Assembly-10155-SUB-0.75-ITER-5-ECtrl_Bur_Rasa_Seq_76	NA	NA	Prochlorococcus (0,66)	NA	NA
Assembly-10155-SUB-0.75-ITER-5-EPAB2011_Seq_115	NA	NA	Pelagibacter (0,68)	NA	NA
Assembly-10155-SUB-0.75-ITER-5-ESG2011_Seq_183	NA	NA	Synechococcus (0,61)	NA	NA
Assembly-10155-SUB-0.75-ITER-5-ESG2011_Seq_320	NA	NA	Pelagibacter (0,64)	NA	NA
Assembly-10155-SUB-0.75-ITER-5-ESG2011_Seq_323	NA	NA	Synechococcus (0,63)	NA	NA
Assembly-10155-SUB-0.75-ITER-5-ESG2011_Seq_38	NA	NA	Pelagibacter (0,6)	NA	NA
Assembly-10155-SUB-0.75-ITER-6-EA_tenuis_DNA_SISPA_Seq_29	NA	Unclassified_derived_from_Proteobacteria (1229)	NA	NA	NA
Assembly-10155-SUB-0.75-ITER-6-EA_tenuis_DNA_SISPA_Seq_72	NA	Unclassified_derived_from_Proteobacteria (1230)	NA	NA	NA
Assembly-10155-SUB-0.75-ITER-6-ECtrl_Bur_Rasa_Seq_155	NA	NA	Prochlorococcus (0,63)	NA	NA
Assembly-10155-SUB-0.75-ITER-6-ECtrl_Bur_Rasa_Seq_18	NA	NA	Prochlorococcus (0,81)	NA	NA
Assembly-10155-SUB-0.75-ITER-6-ECtrl_Bur_Rasa_Seq_287	NA	NA	Prochlorococcus (0,62)	NA	NA
Assembly-10155-SUB-0.75-ITER-6-ECtrl_Bur_Rasa_Seq_353	NA	NA	Prochlorococcus (0,6)	NA	NA
Assembly-10155-SUB-0.75-ITER-6-ESG2011_Seq_232	NA	NA	Prochlorococcus (0,61)	NA	NA
Assembly-10155-SUB-0.75-ITER-6-ESG2011_Seq_319	NA	NA	Prochlorococcus (0,6)	NA	NA
Assembly-10155-SUB-0.75-ITER-7-EA_tenuis_DNA_SISPA_Seq_169	NA	NA	Synechococcus (0,77)	NA	NA
Assembly-10155-SUB-0.75-ITER-7-EA_tenuis_DNA_SISPA_Seq_17	NA	Unclassified_derived_from_Proteobacteria (1548)	Prochlorococcus (0,8)	NA	NA
Assembly-10155-SUB-0.75-ITER-7-EA_tenuis_DNA_SISPA_Seq_29	NA	NA	Pelagibacter (0,65)	NA	NA
Assembly-10155-SUB-0.75-ITER-7-EA_tenuis_DNA_SISPA_Seq_51	NA	Unclassified_derived_from_Proteobacteria (1441)	NA	NA	NA
Assembly-10155-SUB-0.75-ITER-7-ECtrl_Bur_Rasa_Seq_280	NA	NA	Prochlorococcus (0,65)	NA	NA
Assembly-10155-SUB-0.75-ITER-7-ECtrl_Bur_Rasa_Seq_287	NA	Proteobacteria (1260)	NA	NA	NA
Assembly-10155-SUB-0.75-ITER-7-ECtrl_Bur_Rasa_Seq_378	NA	Unclassified_derived_from_Proteobacteria (2566)	NA	NA	NA
Assembly-10155-SUB-0.75-ITER-7-EPAB2011_Seq_408	NA	Flavobacterium (1046)	NA	NA	NA
Assembly-10155-SUB-0.75-ITER-7-ESG2011_Seq_1	NA	NA	Pelagibacter (0,76)	NA	NA
Assembly-10155-SUB-0.75-ITER-7-ESG2011_Seq_211	NA	Unclassified_derived_from_Proteobacteria (1203)	NA	NA	NA
Assembly-10155-SUB-0.75-ITER-7-ESG2011_Seq_250	NA	Unclassified_derived_from_Proteobacteria (1487)	Pelagibacter (0,61)	NA	NA
Assembly-10155-SUB-0.75-ITER-7-ESG2011_Seq_277	NA	Flavobacterium (1018)	Pelagibacter (0,61)	NA	NA
Assembly-10155-SUB-0.75-ITER-8-EA_tenuis_DNA_SISPA_Seq_30	NA	Unclassified_derived_from_Proteobacteria (1487)	NA	NA	NA
Assembly-10155-SUB-0.75-ITER-8-ECtrl_Bur_Rasa_Seq_118	NA	NA	Prochlorococcus (0,67)	NA	NA
Assembly-10155-SUB-0.75-ITER-8-ECtrl_Bur_Rasa_Seq_361	NA	NA	Prochlorococcus (0,68)	NA	NA
Assembly-10155-SUB-0.75-ITER-8-ECtrl_Bur_Rasa_Seq_75	NA	NA	Prochlorococcus (0,68)	NA	NA
Assembly-10155-SUB-0.75-ITER-8-ECtrl_Bur_Rasa_Seq_94	NA	NA	Prochlorococcus (0,75)	NA	NA
Assembly-10155-SUB-0.75-ITER-8-EP_damicornis_LN2_SISPA_Seq_93	NA	NA	NA	Propionibacterium (2464)	NA
Assembly-10155-SUB-0.75-ITER-8-ESG2011_Seq_108	NA	NA	Pelagibacter (0,8)	NA	NA
Assembly-10155-SUB-0.75-ITER-8-ESG2011_Seq_114	NA	NA	Prochlorococcus (0,72)	NA	NA
Assembly-10155-SUB-0.75-ITER-8-ESG2011_Seq_14	NA	Unclassified_derived_from_Actinobacteria (7583)	NA	NA	NA
Assembly-10155-SUB-0.75-ITER-8-ESG2011_Seq_36	NA	NA	Pelagibacter (0,63)	NA	NA
Assembly-10155-SUB-0.75-ITER-8-ESG2011_Seq_78	NA	NA	Pelagibacter (0,71)	NA	NA
Assembly-10155-SUB-0.75-ITER-9-ECtrl_Bur_Rasa_Seq_15	NA	NA	Prochlorococcus (0,68)	NA	NA
Assembly-10155-SUB-0.75-ITER-9-ECtrl_Bur_Rasa_Seq_172	NA	Unclassified_derived_from_Proteobacteria (3570)	NA	NA	NA
Assembly-10155-SUB-0.75-ITER-9-ECtrl_Bur_Rasa_Seq_217	NA	Unclassified_derived_from_Proteobacteria (758)	NA	NA	NA
Assembly-10155-SUB-0.75-ITER-9-ECtrl_Bur_Rasa_Seq_27	NA	NA	Pelagibacter (0,63)	NA	NA
Assembly-10155-SUB-0.75-ITER-9-ECtrl_Bur_Rasa_Seq_300	NA	Unclassified_derived_from_Proteobacteria (3027)	Prochlorococcus (0,65)	NA	NA
Assembly-10155-SUB-0.75-ITER-9-ECtrl_Bur_Rasa_Seq_329	NA	NA	Prochlorococcus (0,66)	NA	NA
Assembly-10155-SUB-0.75-ITER-9-EFarol2011_Seq_2	NA	NA	Synechococcus (0,68)	NA	NA
Assembly-10155-SUB-0.75-ITER-9-EFarol2011_Seq_6	NA	NA	Prochlorococcus (0,67)	NA	NA
Assembly-10155-SUB-0.75-ITER-9-EPAB2011_Seq_456	NA	Unclassified_derived_from_Proteobacteria (1984)	NA	NA	NA
Assembly-10155-SUB-0.75-ITER-9-EP_damicornis_LN2_SISPA_Seq_46	NA	NA	Pelagibacter (0,64)	NA	NA
Assembly-10155-SUB-0.75-ITER-9-ESG2011_Seq_198	NA	NA	Synechococcus (0,65)	NA	NA
Assembly-10155-SUB-0.75-ITER-9-ESG2011_Seq_31	NA	NA	Pelagibacter (0,65)	NA	NA
Assembly-10155-SUB-0.75-ITER-9-ESG2011_Seq_398	NA	NA	Prochlorococcus (0,68)	NA	NA
Assembly-10155-SUB-0.75-ITER-9-ESG2011_Seq_47	NA	NA	Pelagibacter (0,61)	NA	NA
Assembly-10155-SUB-1-ITER-1-EA_tenuis_DNA_SISPA_Seq_3	NA	Unclassified_derived_from_Proteobacteria (1160)	NA	NA	NA
Assembly-10155-SUB-1-ITER-1-EA_tenuis_DNA_SISPA_Seq_37	NA	NA	NA	Propionibacterium (3771)	NA
Assembly-10155-SUB-1-ITER-1-EA_tenuis_DNA_SISPA_Seq_82	NA	Unclassified_derived_from_Proteobacteria (1461)	NA	NA	NA
Assembly-10155-SUB-1-ITER-1-ECtrl_Bur_Rasa_Seq_187	NA	Unclassified_derived_from_Proteobacteria (3720)	NA	NA	NA
Assembly-10155-SUB-1-ITER-1-ECtrl_Bur_Rasa_Seq_284	NA	NA	Prochlorococcus (0,66)	NA	NA
Assembly-10155-SUB-1-ITER-1-ECtrl_Bur_Rasa_Seq_480	NA	Unclassified_derived_from_Proteobacteria (1166)	Prochlorococcus (0,64)	NA	NA
Assembly-10155-SUB-1-ITER-1-ECtrl_Bur_Rasa_Seq_79	NA	Unclassified_derived_from_Verrucomicrobia (3941)	NA	NA	NA
Assembly-10155-SUB-1-ITER-1-EP_damicornis_LN2_SISPA_Seq_59	NA	NA	NA	Propionibacterium (4817)	NA
Assembly-10155-SUB-1-ITER-1-EP_damicornis_NLN_SISPA_Seq_10	NA	Proteobacteria (1280)	NA	NA	NA
Assembly-10155-SUB-1-ITER-1-ESG2011_Seq_114	NA	Unclassified_derived_from_Proteobacteria (1066)	Prochlorococcus (0,69)	NA	NA
Assembly-10155-SUB-1-ITER-1-ESG2011_Seq_116	NA	Flavobacterium (1554)	NA	NA	NA
Assembly-10155-SUB-1-ITER-1-ESG2011_Seq_212	NA	Unclassified_derived_from_Verrucomicrobia (1249)	NA	NA	NA
Assembly-13827-SUB-0.25-ITER-15-EPOV_LJ12S_Seq_1	NA	NA	Propionibacterium (0,6)	NA	NA
Assembly-13827-SUB-0.5-ITER-5-EPOV_LJ12S_Seq_5	NA	Bradyrhizobium (2100)	NA	NA	NA
Assembly-13827-SUB-0.75-ITER-3-EP_Compressa_Nutrient_Seq_1	NA	NA	NA	Acinetobacter (3018)	NA
Assembly-13827-SUB-0.75-ITER-4-EPOV_LJ12S_Seq_5	NA	Bradyrhizobium (5227)	NA	NA	NA
Assembly-13827-SUB-0.75-ITER-6-EPOV_LJ4O_Seq_1	NA	Sulfitobacter (3803)	NA	NA	NA
Assembly-13827-SUB-0.75-ITER-7-EPOV_LJ12S_Seq_7	NA	NA	NA	NA	Vibrio (113)
Assembly-13827-SUB-1-ITER-1-EPOV_LJ4O_Seq_1	NA	Unclassified_derived_from_Gammaproteobacteria (1079)	NA	Pseudoalteromonas (6257)	NA
Assembly-24122-SUB-0.1-ITER-1-EIndian_Ocean_GS112_Seq_4	NA	Unclassified_derived_from_Proteobacteria (2459)	NA	NA	NA
Assembly-24122-SUB-0.1-ITER-10-EIndian_Ocean_GS117_Seq_12	NA	NA	Prochlorococcus (0,7)	NA	NA
Assembly-24122-SUB-0.1-ITER-11-EIndian_Ocean_GS112_Seq_9	NA	Desulfovibrio (3349)	NA	NA	NA
Assembly-24122-SUB-0.1-ITER-13-EIndian_Ocean_GS108_Seq_8	NA	Unclassified_derived_from_Proteobacteria (3227)	NA	NA	NA
Assembly-24122-SUB-0.1-ITER-14-EIndian_Ocean_GS112_Seq_9	NA	NA	NA	Prochlorococcus (1114)	NA
Assembly-24122-SUB-0.1-ITER-16-EPOV_SFCS_Seq_1	NA	Unclassified_derived_from_Actinobacteria (1266)	NA	NA	NA
Assembly-24122-SUB-0.1-ITER-17-EIndian_Ocean_GS117_Seq_19	NA	NA	Prochlorococcus (0,63)	NA	NA
Assembly-24122-SUB-0.1-ITER-17-EIndian_Ocean_GS122_Seq_8	NA	Unclassified_derived_from_Proteobacteria (1072)	NA	NA	NA
Assembly-24122-SUB-0.1-ITER-23-EIndian_Ocean_GS108_Seq_17	NA	Unclassified_derived_from_Proteobacteria (1554)	NA	NA	NA
Assembly-24122-SUB-0.1-ITER-24-EIndian_Ocean_GS112_Seq_9	NA	NA	Prochlorococcus (0,6)	NA	NA
Assembly-24122-SUB-0.1-ITER-25-EIndian_Ocean_GS108_Seq_18	NA	NA	Prochlorococcus (0,66)	NA	NA
Assembly-24122-SUB-0.1-ITER-25-EIndian_Ocean_GS112_Seq_6	NA	Desulfovibrio (3954)	NA	NA	NA
Assembly-24122-SUB-0.1-ITER-28-EIndian_Ocean_GS117_Seq_11	NA	Unclassified_derived_from_Proteobacteria (994)	Prochlorococcus (0,66)	NA	NA
Assembly-24122-SUB-0.1-ITER-30-EPOV_STCS_Seq_26	NA	NA	Prochlorococcus (0,61)	NA	NA
Assembly-24122-SUB-0.1-ITER-32-EIndian_Ocean_GS108_Seq_13	NA	NA	Prochlorococcus (0,62)	NA	NA
Assembly-24122-SUB-0.1-ITER-33-EIndian_Ocean_GS112_Seq_8	NA	NA	Prochlorococcus (0,71)	NA	NA
Assembly-24122-SUB-0.1-ITER-33-EPOV_SFDS_Seq_3	NA	Unclassified_derived_from_Proteobacteria (2815)	NA	NA	NA
Assembly-24122-SUB-0.1-ITER-4-EIndian_Ocean_GS112_Seq_10	NA	NA	Prochlorococcus (0,62)	NA	NA
Assembly-24122-SUB-0.1-ITER-44-EIndian_Ocean_GS108_Seq_11	NA	NA	Prochlorococcus (0,67)	NA	NA
Assembly-24122-SUB-0.1-ITER-45-EIndian_Ocean_GS108_Seq_13	NA	NA	Prochlorococcus (0,75)	NA	NA
Assembly-24122-SUB-0.1-ITER-45-EIndian_Ocean_GS112_Seq_3	NA	Unclassified_derived_from_Proteobacteria (4763)	NA	NA	NA
Assembly-24122-SUB-0.1-ITER-5-EIndian_Ocean_GS112_Seq_10	NA	Desulfovibrio (2915)	NA	NA	NA
Assembly-24122-SUB-0.1-ITER-5-EPOV_SFDS_Seq_2	NA	Unclassified_derived_from_Verrucomicrobia (1354)	NA	NA	NA
Assembly-24122-SUB-0.1-ITER-50-EPOV_STCS_Seq_36	NA	Unclassified_derived_from_Proteobacteria (1051)	NA	NA	NA
Assembly-24122-SUB-0.1-ITER-8-EIndian_Ocean_GS122_Seq_6	NA	Unclassified_derived_from_Proteobacteria (3230)	NA	NA	NA
Assembly-24122-SUB-0.1-ITER-9-EIndian_Ocean_GS122_Seq_13	NA	Unclassified_derived_from_Proteobacteria (1768)	NA	NA	NA
Assembly-24122-SUB-0.25-ITER-1-EIndian_Ocean_GS108_Seq_13	NA	NA	Prochlorococcus (0,67)	NA	NA
Assembly-24122-SUB-0.25-ITER-1-EPOV_M1CS_Seq_12	NA	Unclassified_derived_from_Actinobacteria (2065)	NA	NA	NA
Assembly-24122-SUB-0.25-ITER-1-EPOV_SFCS_Seq_43	NA	Unclassified_derived_from_Actinobacteria (985)	NA	NA	NA
Assembly-24122-SUB-0.25-ITER-1-EPOV_SFSS_Seq_17	NA	NA	NA	Synechococcus (782)	NA
Assembly-24122-SUB-0.25-ITER-1-EPOV_SFSS_Seq_30	NA	Unclassified_derived_from_Proteobacteria (959)	NA	NA	NA
Assembly-24122-SUB-0.25-ITER-1-EP_damicornis_LN2_RepliG_Seq_4	NA	NA	Propionibacterium (0,6)	NA	NA
Assembly-24122-SUB-0.25-ITER-10-E2008OMZst5viral90m_Seq_4	NA	NA	NA	Bacillus (1868)	NA
Assembly-24122-SUB-0.25-ITER-10-EIndian_Ocean_GS117_Seq_65	NA	NA	Pelagibacter (0,73)	NA	NA
Assembly-24122-SUB-0.25-ITER-10-EIndian_Ocean_GS122_Seq_17	NA	Unclassified_derived_from_Proteobacteria (1587)	NA	NA	NA
Assembly-24122-SUB-0.25-ITER-10-EPOV_STCS_Seq_82	NA	Unclassified_derived_from_Proteobacteria (1784)	NA	NA	NA
Assembly-24122-SUB-0.25-ITER-12-EIndian_Ocean_GS122_Seq_16	NA	Unclassified_derived_from_Proteobacteria (3330)	NA	NA	NA
Assembly-24122-SUB-0.25-ITER-12-EIndian_Ocean_GS122_Seq_5	NA	Unclassified_derived_from_Proteobacteria (2970)	NA	NA	NA
Assembly-24122-SUB-0.25-ITER-12-EPOV_STCS_Seq_109	NA	Flavobacterium (2503)	Pelagibacter (0,68)	NA	NA
Assembly-24122-SUB-0.25-ITER-13-EIndian_Ocean_GS112_Seq_42	NA	NA	Prochlorococcus (0,71)	NA	NA
Assembly-24122-SUB-0.25-ITER-13-EPOV_SFDS_Seq_29	NA	Unclassified_derived_from_Actinobacteria (1267)	NA	NA	NA
Assembly-24122-SUB-0.25-ITER-13-EPOV_STCS_Seq_144	NA	NA	Synechococcus (0,64)	NA	NA
Assembly-24122-SUB-0.25-ITER-14-EIndian_Ocean_GS108_Seq_15	NA	Flavobacterium (3494)	Synechococcus (0,71)	NA	NA
Assembly-24122-SUB-0.25-ITER-14-EIndian_Ocean_GS112_Seq_44	NA	NA	Pelagibacter (0,69)	NA	NA
Assembly-24122-SUB-0.25-ITER-14-EIndian_Ocean_GS112_Seq_51	NA	NA	Prochlorococcus (0,65)	NA	NA
Assembly-24122-SUB-0.25-ITER-14-EIndian_Ocean_GS117_Seq_4	NA	NA	Prochlorococcus (0,64)	NA	NA
Assembly-24122-SUB-0.25-ITER-14-EIndian_Ocean_GS122_Seq_3	NA	Unclassified_derived_from_Proteobacteria (1480)	NA	NA	NA
Assembly-24122-SUB-0.25-ITER-14-EPOV_M1CS_Seq_28	NA	Unclassified_derived_from_Actinobacteria (1062)	NA	NA	NA
Assembly-24122-SUB-0.25-ITER-15-EPOV_STCS_Seq_123	NA	NA	Pelagibacter (0,62)	NA	NA
Assembly-24122-SUB-0.25-ITER-16-EIndian_Ocean_GS108_Seq_15	NA	NA	Prochlorococcus (0,76)	NA	NA
Assembly-24122-SUB-0.25-ITER-16-EPOV_M2MS_Seq_2	NA	NA	Prochlorococcus (0,65)	NA	NA
Assembly-24122-SUB-0.25-ITER-17-EPOV_SFDS_Seq_2	NA	Unclassified_derived_from_Verrucomicrobia (1365)	NA	NA	NA
Assembly-24122-SUB-0.25-ITER-17-EPOV_STCS_Seq_1	NA	Unclassified_derived_from_Actinobacteria (3118)	NA	NA	NA
Assembly-24122-SUB-0.25-ITER-18-EIndian_Ocean_GS108_Seq_29	NA	NA	Prochlorococcus (0,6)	NA	NA
Assembly-24122-SUB-0.25-ITER-18-EIndian_Ocean_GS112_Seq_27	NA	Unclassified_derived_from_Verrucomicrobia (1471)	NA	NA	NA
Assembly-24122-SUB-0.25-ITER-18-EIndian_Ocean_GS117_Seq_65	NA	NA	Prochlorococcus (0,65)	NA	NA
Assembly-24122-SUB-0.25-ITER-18-EIndian_Ocean_GS122_Seq_28	NA	Unclassified_derived_from_Proteobacteria (2857)	NA	NA	NA
Assembly-24122-SUB-0.25-ITER-18-EIndian_Ocean_GS122_Seq_3	NA	Unclassified_derived_from_Proteobacteria (1404)	NA	NA	NA
Assembly-24122-SUB-0.25-ITER-18-EIndian_Ocean_GS122_Seq_38	NA	Unclassified_derived_from_Proteobacteria (2543)	NA	NA	NA
Assembly-24122-SUB-0.25-ITER-18-EIndian_Ocean_GS122_Seq_6	NA	NA	Pelagibacter (0,64)	NA	NA
Assembly-24122-SUB-0.25-ITER-18-EPOV_SFCS_Seq_69	NA	Unclassified_derived_from_Proteobacteria (1024)	NA	NA	NA
Assembly-24122-SUB-0.25-ITER-19-EIndian_Ocean_GS108_Seq_29	NA	Unclassified_derived_from_Proteobacteria (1628)	NA	NA	NA
Assembly-24122-SUB-0.25-ITER-19-EIndian_Ocean_GS112_Seq_16	NA	NA	Prochlorococcus (0,66)	NA	NA
Assembly-24122-SUB-0.25-ITER-19-EIndian_Ocean_GS117_Seq_18	NA	NA	Prochlorococcus (0,66)	NA	NA
Assembly-24122-SUB-0.25-ITER-19-EIndian_Ocean_GS122_Seq_19	NA	NA	Prochlorococcus (0,66)	NA	NA
Assembly-24122-SUB-0.25-ITER-19-EIndian_Ocean_GS122_Seq_53	NA	NA	Prochlorococcus (0,6)	NA	NA
Assembly-24122-SUB-0.25-ITER-19-EPOV_SFDS_Seq_41	NA	Unclassified_derived_from_Actinobacteria (1454)	NA	NA	NA
Assembly-24122-SUB-0.25-ITER-19-EPOV_SFSS_Seq_24	NA	Unclassified_derived_from_Proteobacteria (1075)	NA	NA	NA
Assembly-24122-SUB-0.25-ITER-2-EIndian_Ocean_GS112_Seq_24	NA	Unclassified_derived_from_Proteobacteria (4911)	Prochlorococcus (0,61)	NA	NA
Assembly-24122-SUB-0.25-ITER-2-EPOV_STCS_Seq_114	NA	NA	Flavobacterium (0,68)	NA	NA
Assembly-24122-SUB-0.25-ITER-20-EIndian_Ocean_GS108_Seq_2	NA	Unclassified_derived_from_Verrucomicrobia (3254)	NA	NA	NA
Assembly-24122-SUB-0.25-ITER-20-EPOV_M1CS_Seq_29	NA	Unclassified_derived_from_Actinobacteria (1264)	NA	NA	NA
Assembly-24122-SUB-0.25-ITER-20-EPOV_SFCS_Seq_97	NA	Bradyrhizobium (2342)	NA	NA	NA
Assembly-24122-SUB-0.25-ITER-21-EIndian_Ocean_GS112_Seq_40	NA	Unclassified_derived_from_Proteobacteria (2017)	NA	NA	NA
Assembly-24122-SUB-0.25-ITER-22-EIndian_Ocean_GS112_Seq_20	NA	NA	Prochlorococcus (0,62)	Prochlorococcus (1160)	NA
Assembly-24122-SUB-0.25-ITER-22-EIndian_Ocean_GS112_Seq_40	NA	NA	Prochlorococcus (0,61)	NA	NA
Assembly-24122-SUB-0.25-ITER-22-EIndian_Ocean_GS112_Seq_48	NA	NA	Prochlorococcus (0,68)	NA	NA
Assembly-24122-SUB-0.25-ITER-22-EIndian_Ocean_GS117_Seq_1	NA	NA	Synechococcus (0,61)	NA	NA
Assembly-24122-SUB-0.25-ITER-22-EIndian_Ocean_GS117_Seq_22	NA	Unclassified_derived_from_Proteobacteria (3884)	Prochlorococcus (0,76)	NA	NA
Assembly-24122-SUB-0.25-ITER-22-EIndian_Ocean_GS117_Seq_40	NA	NA	Prochlorococcus (0,6)	NA	NA
Assembly-24122-SUB-0.25-ITER-22-EIndian_Ocean_GS122_Seq_15	NA	Unclassified_derived_from_Proteobacteria (1554)	NA	NA	NA
Assembly-24122-SUB-0.25-ITER-22-EPOV_M1CS_Seq_33	NA	Unclassified_derived_from_Actinobacteria (1205)	NA	NA	NA
Assembly-24122-SUB-0.25-ITER-22-EPOV_SFSS_Seq_1	NA	Bradyrhizobium (2608)	NA	NA	NA
Assembly-24122-SUB-0.25-ITER-22-EPOV_STCS_Seq_149	NA	Unclassified_derived_from_Proteobacteria (2037)	NA	NA	NA
Assembly-24122-SUB-0.25-ITER-23-EPOV_M1CS_Seq_14	NA	Unclassified_derived_from_Actinobacteria (2645)	NA	NA	NA
Assembly-24122-SUB-0.25-ITER-24-EIndian_Ocean_GS112_Seq_31	NA	Unclassified_derived_from_Proteobacteria (1757)	NA	NA	NA
Assembly-24122-SUB-0.25-ITER-24-EIndian_Ocean_GS122_Seq_15	NA	NA	Pelagibacter (0,65)	NA	NA
Assembly-24122-SUB-0.25-ITER-24-EPOV_SFCS_Seq_104	NA	Unclassified_derived_from_Actinobacteria (1690)	NA	NA	NA
Assembly-24122-SUB-0.25-ITER-24-EPOV_SFDS_Seq_32	NA	Unclassified_derived_from_Actinobacteria (1050)	Escherichia (0,61)	NA	NA
Assembly-24122-SUB-0.25-ITER-25-EIndian_Ocean_GS108_Seq_11	NA	Unclassified_derived_from_Actinobacteria (1613)	NA	NA	NA
Assembly-24122-SUB-0.25-ITER-25-EIndian_Ocean_GS108_Seq_7	NA	NA	Prochlorococcus (0,72)	NA	NA
Assembly-24122-SUB-0.25-ITER-25-EPOV_SFCS_Seq_60	NA	Unclassified_derived_from_Proteobacteria (1155)	NA	NA	NA
Assembly-24122-SUB-0.25-ITER-3-EIndian_Ocean_GS117_Seq_60	NA	NA	Prochlorococcus (0,68)	NA	NA
Assembly-24122-SUB-0.25-ITER-3-EIndian_Ocean_GS122_Seq_47	NA	Unclassified_derived_from_Proteobacteria (3751)	NA	NA	NA
Assembly-24122-SUB-0.25-ITER-3-EPOV_M1CS_Seq_27	NA	NA	NA	NA	Desulfosporosinus (113)
Assembly-24122-SUB-0.25-ITER-4-EPOV_M2MS_Seq_5	NA	NA	Pelagibacter (0,69)	NA	NA
Assembly-24122-SUB-0.25-ITER-4-EPOV_SFDS_Seq_47	NA	NA	Flavobacterium (0,76)	NA	NA
Assembly-24122-SUB-0.25-ITER-4-EPOV_SFSS_Seq_10	NA	Unclassified_derived_from_Proteobacteria (1356)	NA	NA	NA
Assembly-24122-SUB-0.25-ITER-5-EIndian_Ocean_GS122_Seq_43	NA	Unclassified_derived_from_Proteobacteria (1674)	NA	NA	NA
Assembly-24122-SUB-0.25-ITER-5-EPOV_STCS_Seq_56	NA	Unclassified_derived_from_Proteobacteria (1890)	NA	NA	NA
Assembly-24122-SUB-0.25-ITER-6-EIndian_Ocean_GS108_Seq_16	NA	Unclassified_derived_from_Proteobacteria (2180)	Prochlorococcus (0,64)	NA	NA
Assembly-24122-SUB-0.25-ITER-6-EPOV_M1CS_Seq_25	NA	Unclassified_derived_from_Proteobacteria (1988)	NA	NA	NA
Assembly-24122-SUB-0.25-ITER-6-EPOV_M2MS_Seq_12	NA	Unclassified_derived_from_Proteobacteria (1096)	NA	NA	NA
Assembly-24122-SUB-0.25-ITER-6-EPOV_SFCS_Seq_27	NA	Unclassified_derived_from_Actinobacteria (1531)	NA	NA	NA
Assembly-24122-SUB-0.25-ITER-7-EPOV_STCS_Seq_45	NA	Unclassified_derived_from_Proteobacteria (1171)	NA	NA	NA
Assembly-24122-SUB-0.25-ITER-8-EIndian_Ocean_GS112_Seq_18	NA	NA	NA	Prochlorococcus (1155)	NA
Assembly-24122-SUB-0.25-ITER-8-EIndian_Ocean_GS112_Seq_25	NA	Unclassified_derived_from_Proteobacteria (1908)	NA	NA	NA
Assembly-24122-SUB-0.25-ITER-8-EIndian_Ocean_GS112_Seq_45	NA	NA	Prochlorococcus (0,71)	NA	NA
Assembly-24122-SUB-0.25-ITER-8-EIndian_Ocean_GS117_Seq_42	NA	NA	NA	Leptolyngbya (880)	NA
Assembly-24122-SUB-0.25-ITER-8-EIndian_Ocean_GS122_Seq_21	NA	Unclassified_derived_from_Proteobacteria (1866)	NA	NA	NA
Assembly-24122-SUB-0.25-ITER-8-EPOV_M2MS_Seq_1	NA	Unclassified_derived_from_Proteobacteria (1794)	NA	NA	NA
Assembly-24122-SUB-0.25-ITER-9-EIndian_Ocean_GS122_Seq_8	NA	Unclassified_derived_from_Proteobacteria (1821)	NA	NA	NA
Assembly-24122-SUB-0.25-ITER-9-EPOV_SFCS_Seq_115	NA	Unclassified_derived_from_Actinobacteria (1188)	NA	NA	NA
Assembly-24122-SUB-0.25-ITER-9-EPOV_STCS_Seq_40	NA	Unclassified_derived_from_Proteobacteria (2078)	NA	NA	NA
Assembly-24122-SUB-0.50-ITER-1-EIndian_Ocean_GS108_Seq_3	NA	Unclassified_derived_from_Verrucomicrobia (3332)	NA	NA	NA
Assembly-24122-SUB-0.50-ITER-1-EIndian_Ocean_GS108_Seq_51	NA	NA	Prochlorococcus (0,63)	NA	NA
Assembly-24122-SUB-0.50-ITER-1-EIndian_Ocean_GS112_Seq_57	NA	Proteobacteria (3489)	NA	NA	NA
Assembly-24122-SUB-0.50-ITER-1-EIndian_Ocean_GS112_Seq_84	NA	NA	Prochlorococcus (0,67)	NA	NA
Assembly-24122-SUB-0.50-ITER-1-EIndian_Ocean_GS117_Seq_224	NA	NA	Pelagibacter (0,67)	NA	NA
Assembly-24122-SUB-0.50-ITER-1-EPAB2012_Seq_2	NA	NA	Synechococcus (0,68)	NA	NA
Assembly-24122-SUB-0.50-ITER-1-EPOV_M1CS_Seq_120	NA	Unclassified_derived_from_Proteobacteria (2462)	NA	NA	NA
Assembly-24122-SUB-0.50-ITER-1-EPOV_M2MS_Seq_20	NA	Unclassified_derived_from_Proteobacteria (4455)	NA	NA	NA
Assembly-24122-SUB-0.50-ITER-1-EPOV_SFCS_Seq_173	NA	NA	NA	NA	Echinicola (95,3)
Assembly-24122-SUB-0.50-ITER-1-EPOV_SFCS_Seq_9	NA	Unclassified_derived_from_Proteobacteria (4322)	NA	NA	NA
Assembly-24122-SUB-0.50-ITER-1-EPOV_STCS_Seq_152	NA	NA	Pelagibacter (0,6)	NA	NA
Assembly-24122-SUB-0.50-ITER-1-EPOV_STCS_Seq_239	NA	Unclassified_derived_from_Verrucomicrobia (2736)	Pelagibacter (0,66)	NA	NA
Assembly-24122-SUB-0.50-ITER-10-EIndian_Ocean_GS108_Seq_64	NA	NA	Prochlorococcus (0,6)	NA	NA
Assembly-24122-SUB-0.50-ITER-10-EIndian_Ocean_GS112_Seq_24	NA	NA	Synechococcus (0,74)	NA	NA
Assembly-24122-SUB-0.50-ITER-10-EIndian_Ocean_GS117_Seq_117	NA	Unclassified_derived_from_Proteobacteria (2200)	NA	NA	NA
Assembly-24122-SUB-0.50-ITER-10-EIndian_Ocean_GS117_Seq_211	NA	NA	Pelagibacter (0,71)	NA	NA
Assembly-24122-SUB-0.50-ITER-10-EIndian_Ocean_GS122_Seq_20	NA	Unclassified_derived_from_Proteobacteria (1144)	NA	NA	NA
Assembly-24122-SUB-0.50-ITER-10-EIndian_Ocean_GS122_Seq_30	NA	Unclassified_derived_from_Proteobacteria (5583)	NA	NA	NA
Assembly-24122-SUB-0.50-ITER-10-EPAB2012_Seq_72	NA	NA	NA	Geitlerinema (843)	NA
Assembly-24122-SUB-0.50-ITER-10-EPOV_M1CS_Seq_66	NA	Unclassified_derived_from_Proteobacteria (1666)	NA	NA	NA
Assembly-24122-SUB-0.50-ITER-10-EPOV_M1CS_Seq_98	NA	Unclassified_derived_from_Proteobacteria (1066)	NA	NA	NA
Assembly-24122-SUB-0.50-ITER-10-EPOV_M2MS_Seq_48	NA	NA	Pelagibacter (0,6)	NA	NA
Assembly-24122-SUB-0.50-ITER-10-EPOV_SFDS_Seq_259	NA	Unclassified_derived_from_Proteobacteria (1663)	NA	NA	NA
Assembly-24122-SUB-0.50-ITER-10-EPOV_SFSS_Seq_10	NA	Unclassified_derived_from_Proteobacteria (1786)	NA	NA	NA
Assembly-24122-SUB-0.50-ITER-11-EIndian_Ocean_GS108_Seq_53	NA	NA	Synechococcus (0,66)	NA	NA
Assembly-24122-SUB-0.50-ITER-11-EIndian_Ocean_GS112_Seq_36	NA	Unclassified_derived_from_Proteobacteria (1977)	Prochlorococcus (0,64)	NA	NA
Assembly-24122-SUB-0.50-ITER-11-EIndian_Ocean_GS112_Seq_5	NA	NA	Prochlorococcus (0,66)	NA	NA
Assembly-24122-SUB-0.50-ITER-11-EIndian_Ocean_GS112_Seq_87	NA	Unclassified_derived_from_Proteobacteria (1901)	NA	NA	NA
Assembly-24122-SUB-0.50-ITER-11-EIndian_Ocean_GS112_Seq_99	NA	Desulfovibrio (1447)	NA	NA	NA
Assembly-24122-SUB-0.50-ITER-11-EIndian_Ocean_GS117_Seq_102	NA	NA	Prochlorococcus (0,61)	NA	NA
Assembly-24122-SUB-0.50-ITER-11-EIndian_Ocean_GS117_Seq_211	NA	Unclassified_derived_from_Proteobacteria (2926)	NA	NA	NA
Assembly-24122-SUB-0.50-ITER-11-EIndian_Ocean_GS122_Seq_112	NA	Unclassified_derived_from_Proteobacteria (1685)	NA	NA	NA
Assembly-24122-SUB-0.50-ITER-11-EPAB2012_Seq_1	NA	Unclassified_derived_from_Verrucomicrobia (7260)	Synechococcus (0,66)	NA	NA
Assembly-24122-SUB-0.50-ITER-11-ETimbebas2012_Seq_86	NA	Unclassified_derived_from_Proteobacteria (1864)	NA	NA	NA
Assembly-24122-SUB-0.50-ITER-12-EIndian_Ocean_GS108_Seq_21	NA	Unclassified_derived_from_Proteobacteria (2132)	NA	NA	NA
Assembly-24122-SUB-0.50-ITER-12-EIndian_Ocean_GS108_Seq_63	NA	Unclassified_derived_from_Verrucomicrobia (2289)	NA	NA	NA
Assembly-24122-SUB-0.50-ITER-12-EIndian_Ocean_GS112_Seq_20	NA	NA	Prochlorococcus (0,73)	NA	NA
Assembly-24122-SUB-0.50-ITER-12-EIndian_Ocean_GS112_Seq_27	NA	NA	Prochlorococcus (0,6)	NA	NA
Assembly-24122-SUB-0.50-ITER-12-EIndian_Ocean_GS117_Seq_128	NA	NA	Pelagibacter (0,64)	NA	NA
Assembly-24122-SUB-0.50-ITER-12-EIndian_Ocean_GS117_Seq_165	NA	Unclassified_derived_from_Proteobacteria (1953)	NA	NA	NA
Assembly-24122-SUB-0.50-ITER-12-EIndian_Ocean_GS117_Seq_2	NA	Unclassified_derived_from_Verrucomicrobia (9500)	NA	NA	NA
Assembly-24122-SUB-0.50-ITER-12-EIndian_Ocean_GS117_Seq_220	NA	Unclassified_derived_from_Proteobacteria (1151)	NA	NA	NA
Assembly-24122-SUB-0.50-ITER-12-EIndian_Ocean_GS117_Seq_53	NA	NA	Synechococcus (0,61)	NA	NA
Assembly-24122-SUB-0.50-ITER-12-EIndian_Ocean_GS122_Seq_88	NA	NA	Prochlorococcus (0,7)	NA	NA
Assembly-24122-SUB-0.50-ITER-12-EPOV_STCS_Seq_133	NA	Unclassified_derived_from_Proteobacteria (1011)	NA	NA	NA
Assembly-24122-SUB-0.50-ITER-12-EPOV_STCS_Seq_215	NA	Unclassified_derived_from_Proteobacteria (872)	NA	NA	NA
Assembly-24122-SUB-0.50-ITER-12-EPOV_STCS_Seq_235	NA	NA	Flavobacterium (0,7)	NA	NA
Assembly-24122-SUB-0.50-ITER-13-EIndian_Ocean_GS108_Seq_58	NA	Unclassified_derived_from_Proteobacteria (1127)	Pelagibacter (0,6)	NA	NA
Assembly-24122-SUB-0.50-ITER-13-EIndian_Ocean_GS112_Seq_9	NA	Desulfovibrio (7140)	Prochlorococcus (0,68)	NA	NA
Assembly-24122-SUB-0.50-ITER-13-EIndian_Ocean_GS117_Seq_106	NA	NA	Prochlorococcus (0,62)	NA	NA
Assembly-24122-SUB-0.50-ITER-13-EPOV_M2MS_Seq_40	NA	NA	Pelagibacter (0,64)	NA	NA
Assembly-24122-SUB-0.50-ITER-13-EPOV_M2MS_Seq_69	NA	Unclassified_derived_from_Proteobacteria (2457)	NA	NA	NA
Assembly-24122-SUB-0.50-ITER-13-EPOV_SFDS_Seq_203	NA	Unclassified_derived_from_Proteobacteria (2516)	NA	NA	NA
Assembly-24122-SUB-0.50-ITER-13-EPOV_SFSS_Seq_121	NA	Unclassified_derived_from_Proteobacteria (970)	NA	NA	NA
Assembly-24122-SUB-0.50-ITER-14-EIndian_Ocean_GS112_Seq_10	NA	NA	Prochlorococcus (0,7)	NA	NA
Assembly-24122-SUB-0.50-ITER-14-EIndian_Ocean_GS112_Seq_2	NA	Unclassified_derived_from_Verrucomicrobia (4558)	NA	NA	NA
Assembly-24122-SUB-0.50-ITER-14-EIndian_Ocean_GS112_Seq_32	NA	Unclassified_derived_from_Actinobacteria (1465)	NA	NA	NA
Assembly-24122-SUB-0.50-ITER-14-EIndian_Ocean_GS112_Seq_42	NA	NA	Prochlorococcus (0,8)	NA	NA
Assembly-24122-SUB-0.50-ITER-14-EIndian_Ocean_GS117_Seq_198	NA	NA	Prochlorococcus (0,73)	NA	NA
Assembly-24122-SUB-0.50-ITER-14-EIndian_Ocean_GS117_Seq_221	NA	NA	Synechococcus (0,66)	NA	NA
Assembly-24122-SUB-0.50-ITER-14-EIndian_Ocean_GS117_Seq_43	NA	NA	Prochlorococcus (0,61)	NA	NA
Assembly-24122-SUB-0.50-ITER-14-EIndian_Ocean_GS122_Seq_2	NA	Unclassified_derived_from_Proteobacteria (902)	Flavobacterium (0,74)	NA	NA
Assembly-24122-SUB-0.50-ITER-14-EPOV_SFCS_Seq_102	NA	Unclassified_derived_from_Actinobacteria (2538)	NA	NA	NA
Assembly-24122-SUB-0.50-ITER-15-EIndian_Ocean_GS108_Seq_45	NA	Bacillales (4582)	NA	NA	NA
Assembly-24122-SUB-0.50-ITER-15-EIndian_Ocean_GS108_Seq_55	NA	NA	Prochlorococcus (0,61)	NA	NA
Assembly-24122-SUB-0.50-ITER-15-EIndian_Ocean_GS108_Seq_61	NA	NA	Prochlorococcus (0,64)	NA	NA
Assembly-24122-SUB-0.50-ITER-15-EIndian_Ocean_GS112_Seq_2	NA	Unclassified_derived_from_Proteobacteria (2250)	NA	NA	NA
Assembly-24122-SUB-0.50-ITER-15-EIndian_Ocean_GS112_Seq_91	NA	NA	Prochlorococcus (0,62)	NA	NA
Assembly-24122-SUB-0.50-ITER-15-EIndian_Ocean_GS117_Seq_147	NA	NA	Pelagibacter (0,7)	NA	NA
Assembly-24122-SUB-0.50-ITER-15-EIndian_Ocean_GS117_Seq_48	NA	NA	Synechococcus (0,73)	NA	NA
Assembly-24122-SUB-0.50-ITER-15-EIndian_Ocean_GS117_Seq_83	NA	Unclassified_derived_from_Proteobacteria (3520)	NA	NA	NA
Assembly-24122-SUB-0.50-ITER-15-EPAB2012_Seq_17	NA	NA	Synechococcus (0,62)	NA	NA
Assembly-24122-SUB-0.50-ITER-15-EPOV_M2MS_Seq_12	NA	Unclassified_derived_from_Proteobacteria (3288)	NA	NA	NA
Assembly-24122-SUB-0.50-ITER-15-EPOV_SFCS_Seq_174	NA	Unclassified_derived_from_Actinobacteria (1238)	NA	NA	NA
Assembly-24122-SUB-0.50-ITER-15-EPOV_SFDS_Seq_72	NA	Unclassified_derived_from_Proteobacteria (1280)	NA	NA	NA
Assembly-24122-SUB-0.50-ITER-15-EPOV_STCS_Seq_342	NA	NA	Pelagibacter (0,72)	NA	Thioalkalimicrobium (93,5)
Assembly-24122-SUB-0.50-ITER-15-EPOV_STCS_Seq_37	NA	NA	Puniceispirillum (0,67)	NA	NA
Assembly-24122-SUB-0.50-ITER-15-EP_damicornis_NLN_RepliG_Seq_72	Burkholderia (1)	NA	NA	NA	NA
Assembly-24122-SUB-0.50-ITER-16-EIndian_Ocean_GS108_Seq_4	NA	Unclassified_derived_from_Verrucomicrobia (4285)	NA	NA	NA
Assembly-24122-SUB-0.50-ITER-16-EIndian_Ocean_GS117_Seq_101	NA	NA	Prochlorococcus (0,69)	NA	NA
Assembly-24122-SUB-0.50-ITER-16-EIndian_Ocean_GS117_Seq_107	NA	Flavobacterium (1895)	NA	NA	NA
Assembly-24122-SUB-0.50-ITER-16-EIndian_Ocean_GS117_Seq_62	NA	NA	Prochlorococcus (0,63)	NA	NA
Assembly-24122-SUB-0.50-ITER-16-EPOV_M2MS_Seq_14	NA	Unclassified_derived_from_Proteobacteria (1860)	NA	NA	NA
Assembly-24122-SUB-0.50-ITER-16-EPOV_SFDS_Seq_108	NA	Unclassified_derived_from_Proteobacteria (791)	NA	NA	NA
Assembly-24122-SUB-0.50-ITER-16-EPOV_SFDS_Seq_207	NA	Unclassified_derived_from_Proteobacteria (2547)	NA	NA	NA
Assembly-24122-SUB-0.50-ITER-16-EPOV_STCS_Seq_107	NA	NA	Pelagibacter (0,64)	NA	NA
Assembly-24122-SUB-0.50-ITER-16-EPOV_STCS_Seq_63	NA	Unclassified_derived_from_Proteobacteria (1587)	Pelagibacter (0,79)	NA	NA
Assembly-24122-SUB-0.50-ITER-17-EIndian_Ocean_GS108_Seq_46	NA	Unclassified_derived_from_Proteobacteria (1434)	NA	NA	NA
Assembly-24122-SUB-0.50-ITER-17-EIndian_Ocean_GS108_Seq_53	NA	NA	Prochlorococcus (0,7)	NA	NA
Assembly-24122-SUB-0.50-ITER-17-EIndian_Ocean_GS117_Seq_186	NA	Unclassified_derived_from_Verrucomicrobia (1018)	NA	NA	NA
Assembly-24122-SUB-0.50-ITER-17-EPOV_M1CS_Seq_35	NA	Unclassified_derived_from_Proteobacteria (974)	NA	NA	NA
Assembly-24122-SUB-0.50-ITER-17-EPOV_SFCS_Seq_229	NA	NA	Pelagibacter (0,7)	NA	NA
Assembly-24122-SUB-0.50-ITER-17-EPOV_SFDS_Seq_151	NA	Unclassified_derived_from_Proteobacteria (1020)	NA	NA	NA
Assembly-24122-SUB-0.50-ITER-17-EPOV_SFSS_Seq_166	NA	Unclassified_derived_from_Proteobacteria (1306)	NA	NA	NA
Assembly-24122-SUB-0.50-ITER-17-EPOV_STCS_Seq_253	NA	Unclassified_derived_from_Proteobacteria (1280)	NA	NA	NA
Assembly-24122-SUB-0.50-ITER-17-EPOV_STCS_Seq_285	NA	NA	Pelagibacter (0,62)	NA	NA
Assembly-24122-SUB-0.50-ITER-17-ETimbebas2012_Seq_1	NA	NA	Synechococcus (0,63)	NA	NA
Assembly-24122-SUB-0.50-ITER-18-EIndian_Ocean_GS112_Seq_15	NA	NA	Prochlorococcus (0,63)	NA	NA
Assembly-24122-SUB-0.50-ITER-18-EIndian_Ocean_GS112_Seq_20	NA	NA	Prochlorococcus (0,66)	NA	NA
Assembly-24122-SUB-0.50-ITER-18-EIndian_Ocean_GS117_Seq_195	NA	NA	Prochlorococcus (0,67)	NA	NA
Assembly-24122-SUB-0.50-ITER-18-EIndian_Ocean_GS117_Seq_220	NA	Unclassified_derived_from_Proteobacteria (1406)	NA	NA	NA
Assembly-24122-SUB-0.50-ITER-18-EIndian_Ocean_GS117_Seq_53	NA	NA	Pelagibacter (0,8)	NA	NA
Assembly-24122-SUB-0.50-ITER-18-EPOV_M2MS_Seq_12	NA	Unclassified_derived_from_Proteobacteria (4416)	NA	NA	NA
Assembly-24122-SUB-0.50-ITER-18-EPOV_M4OS_Seq_20	NA	Flavobacterium (832)	NA	NA	NA
Assembly-24122-SUB-0.50-ITER-18-EPOV_M4OS_Seq_34	NA	NA	Pelagibacter (0,64)	NA	NA
Assembly-24122-SUB-0.50-ITER-18-EPOV_SFCS_Seq_44	NA	NA	Puniceispirillum (0,71)	NA	NA
Assembly-24122-SUB-0.50-ITER-18-EPOV_SFCS_Seq_52	NA	NA	Pelagibacter (0,61)	NA	NA
Assembly-24122-SUB-0.50-ITER-18-EPOV_STCS_Seq_345	NA	NA	Flavobacterium (0,62)	NA	NA
Assembly-24122-SUB-0.50-ITER-19-EIndian_Ocean_GS108_Seq_63	NA	NA	Prochlorococcus (0,64)	NA	NA
Assembly-24122-SUB-0.50-ITER-19-EIndian_Ocean_GS112_Seq_40	NA	Desulfovibrio (1825)	NA	NA	NA
Assembly-24122-SUB-0.50-ITER-19-EIndian_Ocean_GS117_Seq_124	NA	NA	Prochlorococcus (0,69)	NA	NA
Assembly-24122-SUB-0.50-ITER-19-EIndian_Ocean_GS117_Seq_66	NA	NA	Prochlorococcus (0,63)	NA	NA
Assembly-24122-SUB-0.50-ITER-19-EPOV_M1CS_Seq_81	NA	Unclassified_derived_from_Actinobacteria (1997)	NA	NA	Chlamydia (106)
Assembly-24122-SUB-0.50-ITER-19-EPOV_SFCS_Seq_137	NA	Unclassified_derived_from_Proteobacteria (867)	Flavobacterium (0,73)	NA	NA
Assembly-24122-SUB-0.50-ITER-19-EPOV_SFDS_Seq_75	NA	Unclassified_derived_from_Proteobacteria (1303)	NA	NA	NA
Assembly-24122-SUB-0.50-ITER-19-ETimbebas2012_Seq_112	NA	Unclassified_derived_from_Proteobacteria (911)	NA	NA	NA
Assembly-24122-SUB-0.50-ITER-2-EIndian_Ocean_GS108_Seq_55	NA	NA	Prochlorococcus (0,69)	NA	NA
Assembly-24122-SUB-0.50-ITER-2-EIndian_Ocean_GS112_Seq_18	NA	NA	Prochlorococcus (0,65)	NA	NA
Assembly-24122-SUB-0.50-ITER-2-EIndian_Ocean_GS112_Seq_40	NA	Unclassified_derived_from_Proteobacteria (1358)	Pelagibacter (0,71)	NA	NA
Assembly-24122-SUB-0.50-ITER-2-EIndian_Ocean_GS112_Seq_7	NA	NA	Prochlorococcus (0,64)	NA	NA
Assembly-24122-SUB-0.50-ITER-2-EIndian_Ocean_GS117_Seq_134	NA	Unclassified_derived_from_Proteobacteria (1301)	NA	NA	NA
Assembly-24122-SUB-0.50-ITER-2-EIndian_Ocean_GS117_Seq_146	NA	Unclassified_derived_from_Proteobacteria (3040)	NA	NA	NA
Assembly-24122-SUB-0.50-ITER-2-EIndian_Ocean_GS122_Seq_18	NA	Comamonadaceae (1995)	NA	Acidovorax (5921)	NA
Assembly-24122-SUB-0.50-ITER-2-EPOV_M2MS_Seq_4	NA	Unclassified_derived_from_Proteobacteria (5744)	NA	NA	NA
Assembly-24122-SUB-0.50-ITER-2-EPOV_M2MS_Seq_53	NA	NA	Pelagibacter (0,6)	NA	NA
Assembly-24122-SUB-0.50-ITER-2-EPOV_SFCS_Seq_254	NA	Flavobacterium (2113)	NA	NA	NA
Assembly-24122-SUB-0.50-ITER-2-EPOV_STCS_Seq_166	NA	NA	Prochlorococcus (0,69)	NA	NA
Assembly-24122-SUB-0.50-ITER-2-EPOV_STCS_Seq_211	NA	Unclassified_derived_from_Proteobacteria (1659)	NA	NA	NA
Assembly-24122-SUB-0.50-ITER-2-EPOV_STCS_Seq_92	NA	Unclassified_derived_from_Proteobacteria (1755)	NA	NA	NA
Assembly-24122-SUB-0.50-ITER-20-EIndian_Ocean_GS117_Seq_161	NA	NA	Prochlorococcus (0,69)	NA	Desulfotalea (115)
Assembly-24122-SUB-0.50-ITER-20-EPNorte_Seq_1	NA	NA	Pelagibacter (0,66)	NA	NA
Assembly-24122-SUB-0.50-ITER-20-EPOV_M1CS_Seq_10	NA	Unclassified_derived_from_Actinobacteria (2669)	NA	NA	NA
Assembly-24122-SUB-0.50-ITER-20-EPOV_SFCS_Seq_114	NA	Unclassified_derived_from_Actinobacteria (2798)	NA	NA	NA
Assembly-24122-SUB-0.50-ITER-20-EPOV_SFDS_Seq_95	NA	NA	Pelagibacter (0,68)	NA	NA
Assembly-24122-SUB-0.50-ITER-20-EPOV_STCS_Seq_214	NA	Proteobacteria (2462)	NA	NA	NA
Assembly-24122-SUB-0.50-ITER-20-EPOV_STCS_Seq_361	NA	Flavobacterium (1044)	Pelagibacter (0,6)	NA	NA
Assembly-24122-SUB-0.50-ITER-21-EIndian_Ocean_GS112_Seq_98	NA	NA	Pelagibacter (0,62)	NA	NA
Assembly-24122-SUB-0.50-ITER-21-EIndian_Ocean_GS117_Seq_115	NA	Unclassified_derived_from_Proteobacteria (1914)	Pelagibacter (0,62)	NA	NA
Assembly-24122-SUB-0.50-ITER-21-EIndian_Ocean_GS117_Seq_38	NA	Unclassified_derived_from_Proteobacteria (4423)	Pelagibacter (0,76)	NA	NA
Assembly-24122-SUB-0.50-ITER-21-EIndian_Ocean_GS117_Seq_94	NA	NA	Prochlorococcus (0,67)	NA	NA
Assembly-24122-SUB-0.50-ITER-21-EPOV_SFCS_Seq_115	NA	Unclassified_derived_from_Actinobacteria (1882)	NA	NA	NA
Assembly-24122-SUB-0.50-ITER-21-EPOV_SFCS_Seq_129	NA	Unclassified_derived_from_Proteobacteria (3254)	NA	NA	NA
Assembly-24122-SUB-0.50-ITER-21-EPOV_SFSS_Seq_22	NA	Unclassified_derived_from_Verrucomicrobia (1461)	NA	NA	NA
Assembly-24122-SUB-0.50-ITER-21-EPOV_STCS_Seq_322	NA	NA	Pelagibacter (0,6)	NA	NA
Assembly-24122-SUB-0.50-ITER-21-EPOV_STCS_Seq_80	NA	NA	Pelagibacter (0,62)	NA	NA
Assembly-24122-SUB-0.50-ITER-22-EIndian_Ocean_GS112_Seq_52	NA	NA	Prochlorococcus (0,64)	NA	NA
Assembly-24122-SUB-0.50-ITER-22-EIndian_Ocean_GS117_Seq_1	NA	NA	Prochlorococcus (0,75)	NA	NA
Assembly-24122-SUB-0.50-ITER-22-EIndian_Ocean_GS117_Seq_23	NA	Unclassified_derived_from_Proteobacteria (1973)	NA	NA	NA
Assembly-24122-SUB-0.50-ITER-22-EIndian_Ocean_GS122_Seq_22	NA	Unclassified_derived_from_Proteobacteria (2078)	NA	NA	NA
Assembly-24122-SUB-0.50-ITER-22-EPOV_M1CS_Seq_26	NA	Unclassified_derived_from_Actinobacteria (2730)	NA	NA	NA
Assembly-24122-SUB-0.50-ITER-22-EPOV_M2MS_Seq_44	NA	Unclassified_derived_from_Proteobacteria (3251)	NA	NA	NA
Assembly-24122-SUB-0.50-ITER-22-EPOV_SFDS_Seq_261	NA	Unclassified_derived_from_Proteobacteria (1814)	NA	NA	NA
Assembly-24122-SUB-0.50-ITER-23-EIndian_Ocean_GS112_Seq_74	NA	NA	Pelagibacter (0,65)	NA	NA
Assembly-24122-SUB-0.50-ITER-23-EIndian_Ocean_GS117_Seq_179	NA	Unclassified_derived_from_Proteobacteria (1845)	NA	NA	NA
Assembly-24122-SUB-0.50-ITER-23-EIndian_Ocean_GS117_Seq_181	NA	Unclassified_derived_from_Proteobacteria (1166)	NA	NA	NA
Assembly-24122-SUB-0.50-ITER-23-EIndian_Ocean_GS117_Seq_31	NA	Unclassified_derived_from_Verrucomicrobia (2573)	NA	NA	NA
Assembly-24122-SUB-0.50-ITER-23-EPOV_M2MS_Seq_14	NA	Unclassified_derived_from_Proteobacteria (2776)	NA	NA	NA
Assembly-24122-SUB-0.50-ITER-23-EPOV_M2MS_Seq_41	NA	NA	Flavobacterium (0,61)	NA	NA
Assembly-24122-SUB-0.50-ITER-23-EPOV_SFCS_Seq_154	NA	Unclassified_derived_from_Proteobacteria (2139)	NA	NA	NA
Assembly-24122-SUB-0.50-ITER-23-EPOV_STCS_Seq_111	NA	Unclassified_derived_from_Proteobacteria (1796)	NA	NA	Verminephrobacter (141)
Assembly-24122-SUB-0.50-ITER-23-EPOV_STCS_Seq_326	NA	NA	Pelagibacter (0,64)	NA	NA
Assembly-24122-SUB-0.50-ITER-24-EIndian_Ocean_GS112_Seq_63	NA	Unclassified_derived_from_Gammaproteobacteria (867)	Bartonella (0,68)	Rubrivivax (3709)	NA
Assembly-24122-SUB-0.50-ITER-24-EIndian_Ocean_GS117_Seq_159	NA	NA	Prochlorococcus (0,74)	NA	NA
Assembly-24122-SUB-0.50-ITER-24-EIndian_Ocean_GS117_Seq_197	NA	NA	Prochlorococcus (0,72)	NA	NA
Assembly-24122-SUB-0.50-ITER-24-EIndian_Ocean_GS117_Seq_222	NA	NA	Pelagibacter (0,68)	NA	NA
Assembly-24122-SUB-0.50-ITER-24-EPOV_LA26S_Seq_21	NA	Unclassified_derived_from_Proteobacteria (2964)	NA	NA	NA
Assembly-24122-SUB-0.50-ITER-24-EPOV_M1CS_Seq_117	NA	Unclassified_derived_from_Proteobacteria (2580)	NA	NA	NA
Assembly-24122-SUB-0.50-ITER-24-EPOV_STCS_Seq_258	NA	NA	Pelagibacter (0,71)	NA	NA
Assembly-24122-SUB-0.50-ITER-24-EPOV_STCS_Seq_341	NA	NA	Pelagibacter (0,65)	NA	NA
Assembly-24122-SUB-0.50-ITER-24-EPOV_STCS_Seq_371	NA	NA	Flavobacterium (0,65)	NA	NA
Assembly-24122-SUB-0.50-ITER-24-EPOV_STCS_Seq_44	NA	Unclassified_derived_from_Proteobacteria (929)	NA	NA	NA
Assembly-24122-SUB-0.50-ITER-25-EIndian_Ocean_GS108_Seq_5	NA	NA	Prochlorococcus (0,7)	NA	NA
Assembly-24122-SUB-0.50-ITER-25-EIndian_Ocean_GS112_Seq_13	NA	NA	Synechococcus (0,72)	NA	NA
Assembly-24122-SUB-0.50-ITER-25-EIndian_Ocean_GS117_Seq_239	NA	NA	Prochlorococcus (0,62)	NA	NA
Assembly-24122-SUB-0.50-ITER-25-EPNorte_Seq_85	NA	Unclassified_derived_from_Verrucomicrobia (1600)	NA	NA	NA
Assembly-24122-SUB-0.50-ITER-25-EPOV_M2MS_Seq_61	NA	NA	Flavobacterium (0,6)	NA	NA
Assembly-24122-SUB-0.50-ITER-25-EPOV_M2MS_Seq_9	NA	Unclassified_derived_from_Proteobacteria (3025)	NA	NA	NA
Assembly-24122-SUB-0.50-ITER-25-EPOV_M4OS_Seq_1	NA	NA	Pelagibacter (0,63)	NA	NA
Assembly-24122-SUB-0.50-ITER-25-EPOV_SFCS_Seq_92	NA	Unclassified_derived_from_Proteobacteria (3511)	NA	NA	NA
Assembly-24122-SUB-0.50-ITER-25-EPOV_STCS_Seq_245	NA	NA	Pelagibacter (0,72)	NA	NA
Assembly-24122-SUB-0.50-ITER-3-EIndian_Ocean_GS108_Seq_47	NA	NA	Prochlorococcus (0,64)	NA	NA
Assembly-24122-SUB-0.50-ITER-3-EIndian_Ocean_GS112_Seq_31	NA	Unclassified_derived_from_Verrucomicrobia (1330)	NA	NA	NA
Assembly-24122-SUB-0.50-ITER-3-EIndian_Ocean_GS117_Seq_177	NA	NA	Pelagibacter (0,71)	NA	NA
Assembly-24122-SUB-0.50-ITER-3-EIndian_Ocean_GS117_Seq_91	NA	Unclassified_derived_from_Proteobacteria (1443)	NA	NA	NA
Assembly-24122-SUB-0.50-ITER-3-EPOV_M1CS_Seq_89	NA	Unclassified_derived_from_Actinobacteria (1496)	NA	NA	NA
Assembly-24122-SUB-0.50-ITER-3-EPOV_M2MS_Seq_63	NA	Unclassified_derived_from_Proteobacteria (1855)	NA	NA	NA
Assembly-24122-SUB-0.50-ITER-3-EPOV_STCS_Seq_334	NA	Unclassified_derived_from_Proteobacteria (1266)	NA	NA	NA
Assembly-24122-SUB-0.50-ITER-3-EPOV_STCS_Seq_75	NA	Unclassified_derived_from_Proteobacteria (1266)	NA	NA	NA
Assembly-24122-SUB-0.50-ITER-4-EIndian_Ocean_GS108_Seq_20	NA	NA	Prochlorococcus (0,68)	NA	NA
Assembly-24122-SUB-0.50-ITER-4-EIndian_Ocean_GS112_Seq_64	NA	NA	Prochlorococcus (0,63)	NA	NA
Assembly-24122-SUB-0.50-ITER-4-EIndian_Ocean_GS117_Seq_113	NA	Unclassified_derived_from_Verrucomicrobia (1585)	NA	NA	NA
Assembly-24122-SUB-0.50-ITER-4-EIndian_Ocean_GS117_Seq_196	NA	Proteobacteria (1668)	NA	NA	NA
Assembly-24122-SUB-0.50-ITER-4-EIndian_Ocean_GS122_Seq_105	NA	NA	Prochlorococcus (0,74)	NA	NA
Assembly-24122-SUB-0.50-ITER-4-EPOV_STCS_Seq_216	NA	Flavobacterium (2021)	NA	NA	NA
Assembly-24122-SUB-0.50-ITER-5-EIndian_Ocean_GS108_Seq_46	NA	NA	Prochlorococcus (0,62)	NA	NA
Assembly-24122-SUB-0.50-ITER-5-EIndian_Ocean_GS117_Seq_117	NA	Unclassified_derived_from_Proteobacteria (1391)	NA	NA	NA
Assembly-24122-SUB-0.50-ITER-5-EIndian_Ocean_GS117_Seq_203	NA	Unclassified_derived_from_Proteobacteria (3631)	NA	NA	NA
Assembly-24122-SUB-0.50-ITER-5-EIndian_Ocean_GS117_Seq_218	NA	Unclassified_derived_from_Proteobacteria (1404)	NA	NA	NA
Assembly-24122-SUB-0.50-ITER-5-EPOV_STCS_Seq_23	NA	Unclassified_derived_from_Proteobacteria (760)	Synechococcus (0,69)	NA	NA
Assembly-24122-SUB-0.50-ITER-6-EIndian_Ocean_GS108_Seq_41	NA	NA	Prochlorococcus (0,62)	NA	NA
Assembly-24122-SUB-0.50-ITER-6-EIndian_Ocean_GS112_Seq_41	NA	NA	Pelagibacter (0,72)	NA	NA
Assembly-24122-SUB-0.50-ITER-6-EIndian_Ocean_GS112_Seq_74	NA	NA	Pelagibacter (0,74)	NA	NA
Assembly-24122-SUB-0.50-ITER-6-EIndian_Ocean_GS117_Seq_124	NA	NA	Prochlorococcus (0,61)	NA	NA
Assembly-24122-SUB-0.50-ITER-6-EIndian_Ocean_GS117_Seq_149	NA	NA	Prochlorococcus (0,65)	NA	NA
Assembly-24122-SUB-0.50-ITER-6-EIndian_Ocean_GS122_Seq_13	NA	Pseudomonas (1886)	NA	Burkholderia (3369)	NA
Assembly-24122-SUB-0.50-ITER-6-EIndian_Ocean_GS122_Seq_92	NA	Unclassified_derived_from_Proteobacteria (2314)	NA	NA	NA
Assembly-24122-SUB-0.50-ITER-6-EPNorte_Seq_72	NA	Unclassified_derived_from_Proteobacteria (1646)	NA	NA	NA
Assembly-24122-SUB-0.50-ITER-6-EPOV_LF26S_Seq_5	NA	Unclassified_derived_from_Proteobacteria (1251)	NA	NA	NA
Assembly-24122-SUB-0.50-ITER-6-EPOV_M2MS_Seq_45	NA	NA	Pelagibacter (0,6)	NA	NA
Assembly-24122-SUB-0.50-ITER-6-EPOV_SFDS_Seq_83	NA	Unclassified_derived_from_Proteobacteria (4185)	NA	NA	NA
Assembly-24122-SUB-0.50-ITER-6-EPOV_STCS_Seq_221	NA	NA	Prochlorococcus (0,62)	NA	NA
Assembly-24122-SUB-0.50-ITER-7-EIndian_Ocean_GS108_Seq_54	NA	NA	Prochlorococcus (0,65)	Prochlorococcus (1175)	NA
Assembly-24122-SUB-0.50-ITER-7-EIndian_Ocean_GS108_Seq_58	NA	Proteobacteria (3297)	Prochlorococcus (0,74)	NA	NA
Assembly-24122-SUB-0.50-ITER-7-EIndian_Ocean_GS112_Seq_22	NA	Proteobacteria (3365)	NA	NA	NA
Assembly-24122-SUB-0.50-ITER-7-EIndian_Ocean_GS117_Seq_60	NA	Proteobacteria (5153)	NA	NA	NA
Assembly-24122-SUB-0.50-ITER-7-EIndian_Ocean_GS122_Seq_95	NA	NA	Prochlorococcus (0,67)	NA	NA
Assembly-24122-SUB-0.50-ITER-7-EPNorte_Seq_112	NA	Unclassified_derived_from_Proteobacteria (2023)	NA	NA	NA
Assembly-24122-SUB-0.50-ITER-7-EPOV_LF26O_Seq_1	NA	NA	Escherichia (0,62)	NA	NA
Assembly-24122-SUB-0.50-ITER-7-EPOV_M1CS_Seq_106	NA	Unclassified_derived_from_Proteobacteria (1746)	NA	NA	NA
Assembly-24122-SUB-0.50-ITER-7-EPOV_M1CS_Seq_53	NA	Unclassified_derived_from_Proteobacteria (894)	NA	NA	NA
Assembly-24122-SUB-0.50-ITER-7-EPOV_M2MS_Seq_32	NA	Unclassified_derived_from_Proteobacteria (1803)	NA	NA	NA
Assembly-24122-SUB-0.50-ITER-7-EPOV_M2MS_Seq_6	NA	Unclassified_derived_from_Proteobacteria (8412)	Pelagibacter (0,61)	NA	NA
Assembly-24122-SUB-0.50-ITER-7-EPOV_M2MS_Seq_62	NA	NA	Prochlorococcus (0,66)	NA	NA
Assembly-24122-SUB-0.50-ITER-7-EPOV_STCS_Seq_204	NA	Unclassified_derived_from_Proteobacteria (793)	NA	NA	NA
Assembly-24122-SUB-0.50-ITER-7-ETimbebas2012_Seq_8	NA	NA	Pelagibacter (0,64)	NA	NA
Assembly-24122-SUB-0.50-ITER-8-EIndian_Ocean_GS108_Seq_18	NA	NA	Prochlorococcus (0,67)	NA	NA
Assembly-24122-SUB-0.50-ITER-8-EIndian_Ocean_GS112_Seq_37	NA	NA	Prochlorococcus (0,63)	NA	NA
Assembly-24122-SUB-0.50-ITER-8-EIndian_Ocean_GS112_Seq_53	NA	NA	Prochlorococcus (0,65)	NA	NA
Assembly-24122-SUB-0.50-ITER-8-EIndian_Ocean_GS117_Seq_125	NA	NA	Pelagibacter (0,71)	NA	NA
Assembly-24122-SUB-0.50-ITER-8-EIndian_Ocean_GS117_Seq_161	NA	NA	Prochlorococcus (0,66)	NA	Slackia (106)
Assembly-24122-SUB-0.50-ITER-8-EIndian_Ocean_GS117_Seq_206	NA	NA	Prochlorococcus (0,63)	NA	NA
Assembly-24122-SUB-0.50-ITER-8-EPOV_M5OD_Seq_5	NA	NA	Prochlorococcus (0,66)	NA	NA
Assembly-24122-SUB-0.50-ITER-8-EPOV_M5OD_Seq_9	NA	NA	Prochlorococcus (0,61)	NA	NA
Assembly-24122-SUB-0.50-ITER-8-EPOV_SFSS_Seq_30	NA	Unclassified_derived_from_Proteobacteria (2281)	NA	NA	NA
Assembly-24122-SUB-0.50-ITER-8-EPOV_STCS_Seq_371	NA	NA	Flavobacterium (0,7)	NA	NA
Assembly-24122-SUB-0.50-ITER-9-EIndian_Ocean_GS108_Seq_2	NA	Proteobacteria (1260)	NA	NA	NA
Assembly-24122-SUB-0.50-ITER-9-EIndian_Ocean_GS108_Seq_45	NA	NA	Prochlorococcus (0,72)	NA	NA
Assembly-24122-SUB-0.50-ITER-9-EIndian_Ocean_GS117_Seq_109	NA	Unclassified_derived_from_Proteobacteria (1725)	NA	NA	NA
Assembly-24122-SUB-0.50-ITER-9-EIndian_Ocean_GS117_Seq_139	NA	NA	Pelagibacter (0,6)	NA	NA
Assembly-24122-SUB-0.50-ITER-9-EIndian_Ocean_GS117_Seq_161	NA	NA	Pelagibacter (0,72)	NA	NA
Assembly-24122-SUB-0.50-ITER-9-EIndian_Ocean_GS117_Seq_206	NA	NA	Prochlorococcus (0,64)	NA	NA
Assembly-24122-SUB-0.50-ITER-9-EIndian_Ocean_GS122_Seq_47	NA	Unclassified_derived_from_Proteobacteria (2658)	NA	NA	NA
Assembly-24122-SUB-0.50-ITER-9-EPOV_SFSS_Seq_3	NA	Unclassified_derived_from_Proteobacteria (1805)	NA	NA	NA
Assembly-24122-SUB-0.50-ITER-9-EP_damicornis_NLN_RepliG_Seq_14	NA	NA	NA	Propionibacterium (10912)	NA
Assembly-24122-SUB-0.75-ITER-1-EArctic_Seq_27	NA	NA	NA	Sphingomonas (1853)	NA
Assembly-24122-SUB-0.75-ITER-1-EArctic_Seq_90	NA	NA	NA	Sphingopyxis (1343)	NA
Assembly-24122-SUB-0.75-ITER-1-EArctic_Seq_97	NA	NA	NA	Sphingopyxis (1347)	NA
Assembly-24122-SUB-0.75-ITER-1-EIndian_Ocean_GS112_Seq_16	NA	Unclassified_derived_from_Proteobacteria (4494)	Pelagibacter (0,75)	NA	NA
Assembly-24122-SUB-0.75-ITER-1-EIndian_Ocean_GS117_Seq_218	NA	NA	Prochlorococcus (0,65)	NA	NA
Assembly-24122-SUB-0.75-ITER-1-EIndian_Ocean_GS122_Seq_33	NA	Unclassified_derived_from_Proteobacteria (2970)	Pelagibacter (0,69)	NA	NA
Assembly-24122-SUB-0.75-ITER-1-EIndian_Ocean_GS122_Seq_78	NA	Unclassified_derived_from_Verrucomicrobia (2887)	NA	NA	NA
Assembly-24122-SUB-0.75-ITER-1-EPAB2012_Seq_5	NA	NA	Synechococcus (0,75)	NA	NA
Assembly-24122-SUB-0.75-ITER-1-EPAB2012_Seq_83	NA	Unclassified_derived_from_Verrucomicrobia (1615)	NA	NA	NA
Assembly-24122-SUB-0.75-ITER-1-EPOV_Dunk_Island_Seq_1	NA	NA	Prochlorococcus (0,63)	NA	NA
Assembly-24122-SUB-0.75-ITER-1-EPOV_M1CS_Seq_226	NA	NA	Flavobacterium (0,72)	NA	NA
Assembly-24122-SUB-0.75-ITER-1-EPOV_M1CS_Seq_235	NA	Unclassified_derived_from_Proteobacteria (2518)	NA	NA	NA
Assembly-24122-SUB-0.75-ITER-1-EPOV_M5OD_Seq_15	NA	NA	Prochlorococcus (0,72)	NA	NA
Assembly-24122-SUB-0.75-ITER-1-EPOV_STCS_Seq_357	NA	Proteobacteria (1827)	NA	NA	NA
Assembly-24122-SUB-0.75-ITER-1-EPOV_STCS_Seq_481	NA	NA	Flavobacterium (0,61)	NA	NA
Assembly-24122-SUB-0.75-ITER-1-EPOV_STCS_Seq_80	NA	Flavobacterium (1524)	Flavobacterium (0,63)	NA	NA
Assembly-24122-SUB-0.75-ITER-1-EP_damicornis_NLN_RepliG_Seq_110	NA	NA	NA	Propionibacterium (5217)	NA
Assembly-24122-SUB-0.75-ITER-1-EP_damicornis_NLN_RepliG_Seq_129	NA	NA	NA	Sphingomonas (1648)	NA
Assembly-24122-SUB-0.75-ITER-1-ETimbebas2012_Seq_19	NA	Unclassified_derived_from_Verrucomicrobia (5083)	NA	NA	NA
Assembly-24122-SUB-0.75-ITER-10-EArctic_Seq_104	NA	NA	NA	Sphingopyxis (2599)	NA
Assembly-24122-SUB-0.75-ITER-10-EArctic_Seq_15	NA	NA	NA	Sphingobium (2525)	NA
Assembly-24122-SUB-0.75-ITER-10-EArctic_Seq_25	NA	NA	NA	Sphingopyxis (2656)	NA
Assembly-24122-SUB-0.75-ITER-10-EArctic_Seq_31	NA	NA	NA	Sphingopyxis (1528)	NA
Assembly-24122-SUB-0.75-ITER-10-EArctic_Seq_55	NA	NA	NA	Sphingopyxis (1271)	NA
Assembly-24122-SUB-0.75-ITER-10-EArctic_Seq_57	NA	NA	NA	Sphingopyxis (5275)	NA
Assembly-24122-SUB-0.75-ITER-10-EArctic_Seq_79	NA	Rhizobiales (1055)	NA	Sinorhizobium (1552)	NA
Assembly-24122-SUB-0.75-ITER-10-EIndian_Ocean_GS108_Seq_52	NA	Unclassified_derived_from_Actinobacteria (2054)	NA	NA	NA
Assembly-24122-SUB-0.75-ITER-10-EIndian_Ocean_GS108_Seq_59	NA	NA	Pelagibacter (0,77)	NA	Synechococcus (115)
Assembly-24122-SUB-0.75-ITER-10-EIndian_Ocean_GS112_Seq_126	NA	Unclassified_derived_from_Verrucomicrobia (1507)	NA	NA	NA
Assembly-24122-SUB-0.75-ITER-10-EIndian_Ocean_GS117_Seq_179	NA	NA	Synechococcus (0,62)	NA	NA
Assembly-24122-SUB-0.75-ITER-10-EIndian_Ocean_GS117_Seq_206	NA	Unclassified_derived_from_Proteobacteria (2359)	NA	NA	NA
Assembly-24122-SUB-0.75-ITER-10-EIndian_Ocean_GS117_Seq_230	NA	NA	Prochlorococcus (0,68)	NA	NA
Assembly-24122-SUB-0.75-ITER-10-EIndian_Ocean_GS117_Seq_245	NA	Unclassified_derived_from_Proteobacteria (2418)	NA	NA	NA
Assembly-24122-SUB-0.75-ITER-10-EIndian_Ocean_GS117_Seq_268	NA	Unclassified_derived_from_Proteobacteria (1906)	NA	NA	NA
Assembly-24122-SUB-0.75-ITER-10-EIndian_Ocean_GS117_Seq_303	NA	NA	Prochlorococcus (0,71)	NA	NA
Assembly-24122-SUB-0.75-ITER-10-EIndian_Ocean_GS117_Seq_314	NA	Unclassified_derived_from_Proteobacteria (1454)	NA	NA	NA
Assembly-24122-SUB-0.75-ITER-10-EIndian_Ocean_GS117_Seq_341	NA	Flavobacterium (1182)	NA	NA	NA
Assembly-24122-SUB-0.75-ITER-10-EIndian_Ocean_GS117_Seq_363	NA	NA	Prochlorococcus (0,6)	NA	NA
Assembly-24122-SUB-0.75-ITER-10-EIndian_Ocean_GS117_Seq_9	NA	NA	Pelagibacter (0,63)	NA	NA
Assembly-24122-SUB-0.75-ITER-10-EIndian_Ocean_GS122_Seq_160	NA	NA	Prochlorococcus (0,71)	NA	NA
Assembly-24122-SUB-0.75-ITER-10-EIndian_Ocean_GS122_Seq_33	NA	Unclassified_derived_from_Verrucomicrobia (3795)	NA	NA	NA
Assembly-24122-SUB-0.75-ITER-10-EPAB2012_Seq_45	NA	NA	Synechococcus (0,63)	Synechococcus (953)	NA
Assembly-24122-SUB-0.75-ITER-10-EPAB2012_Seq_9	NA	NA	Synechococcus (0,71)	NA	NA
Assembly-24122-SUB-0.75-ITER-10-EPOV_LA26S_Seq_1	NA	Paracoccus (4499)	NA	NA	NA
Assembly-24122-SUB-0.75-ITER-10-EPOV_LF26S_Seq_22	NA	Unclassified_derived_from_Proteobacteria (1480)	NA	NA	NA
Assembly-24122-SUB-0.75-ITER-10-EPOV_LF26S_Seq_31	NA	Unclassified_derived_from_Proteobacteria (963)	NA	NA	NA
Assembly-24122-SUB-0.75-ITER-10-EPOV_M1CS_Seq_241	NA	Unclassified_derived_from_Proteobacteria (2569)	NA	NA	NA
Assembly-24122-SUB-0.75-ITER-10-EPOV_M1CS_Seq_31	NA	Unclassified_derived_from_Proteobacteria (3637)	NA	NA	NA
Assembly-24122-SUB-0.75-ITER-10-EPOV_M2MS_Seq_2	NA	NA	Puniceispirillum (0,61)	NA	NA
Assembly-24122-SUB-0.75-ITER-10-EPOV_M2MS_Seq_7	NA	Unclassified_derived_from_Proteobacteria (2686)	Puniceispirillum (0,61)	NA	NA
Assembly-24122-SUB-0.75-ITER-10-EPOV_M5OD_Seq_16	NA	NA	Prochlorococcus (0,68)	NA	NA
Assembly-24122-SUB-0.75-ITER-10-EPOV_SFCS_Seq_141	NA	Unclassified_derived_from_Proteobacteria (2327)	NA	NA	NA
Assembly-24122-SUB-0.75-ITER-10-EPOV_SFSS_Seq_148	NA	Bradyrhizobium (880)	NA	NA	NA
Assembly-24122-SUB-0.75-ITER-10-EPOV_SFSS_Seq_227	NA	Bradyrhizobium (1820)	NA	NA	NA
Assembly-24122-SUB-0.75-ITER-10-EPOV_SFSS_Seq_300	NA	Unclassified_derived_from_Proteobacteria (2165)	NA	NA	NA
Assembly-24122-SUB-0.75-ITER-10-EPOV_STCS_Seq_265	NA	NA	Pelagibacter (0,62)	NA	NA
Assembly-24122-SUB-0.75-ITER-10-EP_damicornis_NLN_RepliG_Seq_95	NA	NA	NA	Propionibacterium (5840)	NA
Assembly-24122-SUB-0.75-ITER-10-ETimbebas2012_Seq_101	NA	NA	Pelagibacter (0,6)	NA	NA
Assembly-24122-SUB-0.75-ITER-10-ETimbebas2012_Seq_18	NA	Unclassified_derived_from_Proteobacteria (3304)	NA	NA	NA
Assembly-24122-SUB-0.75-ITER-10-ETimbebas2012_Seq_56	NA	Unclassified_derived_from_Proteobacteria (6054)	NA	NA	NA
Assembly-24122-SUB-0.75-ITER-11-EArctic_Seq_107	NA	NA	NA	Sphingopyxis (1452)	NA
Assembly-24122-SUB-0.75-ITER-11-EArctic_Seq_78	NA	NA	NA	Sphingopyxis (1040)	NA
Assembly-24122-SUB-0.75-ITER-11-EArctic_Seq_87	NA	NA	NA	Sphingopyxis (1266)	NA
Assembly-24122-SUB-0.75-ITER-11-EIndian_Ocean_GS108_Seq_37	NA	NA	Pelagibacter (0,67)	NA	NA
Assembly-24122-SUB-0.75-ITER-11-EIndian_Ocean_GS108_Seq_54	NA	NA	Prochlorococcus (0,75)	NA	NA
Assembly-24122-SUB-0.75-ITER-11-EIndian_Ocean_GS108_Seq_63	NA	NA	Prochlorococcus (0,6)	NA	NA
Assembly-24122-SUB-0.75-ITER-11-EIndian_Ocean_GS108_Seq_74	NA	NA	Prochlorococcus (0,73)	NA	NA
Assembly-24122-SUB-0.75-ITER-11-EIndian_Ocean_GS112_Seq_153	NA	NA	Pelagibacter (0,66)	NA	NA
Assembly-24122-SUB-0.75-ITER-11-EIndian_Ocean_GS112_Seq_2	NA	NA	Prochlorococcus (0,69)	NA	NA
Assembly-24122-SUB-0.75-ITER-11-EIndian_Ocean_GS112_Seq_43	NA	NA	Prochlorococcus (0,63)	NA	NA
Assembly-24122-SUB-0.75-ITER-11-EIndian_Ocean_GS112_Seq_50	NA	NA	Prochlorococcus (0,64)	NA	NA
Assembly-24122-SUB-0.75-ITER-11-EIndian_Ocean_GS112_Seq_90	NA	NA	Prochlorococcus (0,6)	NA	NA
Assembly-24122-SUB-0.75-ITER-11-EIndian_Ocean_GS117_Seq_124	NA	NA	Prochlorococcus (0,81)	NA	NA
Assembly-24122-SUB-0.75-ITER-11-EIndian_Ocean_GS117_Seq_167	NA	Flavobacterium (4492)	NA	NA	NA
Assembly-24122-SUB-0.75-ITER-11-EIndian_Ocean_GS117_Seq_210	NA	NA	Synechococcus (0,61)	NA	NA
Assembly-24122-SUB-0.75-ITER-11-EIndian_Ocean_GS117_Seq_222	NA	NA	Prochlorococcus (0,69)	NA	NA
Assembly-24122-SUB-0.75-ITER-11-EIndian_Ocean_GS117_Seq_276	NA	NA	Prochlorococcus (0,66)	NA	NA
Assembly-24122-SUB-0.75-ITER-11-EIndian_Ocean_GS117_Seq_291	NA	NA	Prochlorococcus (0,61)	NA	NA
Assembly-24122-SUB-0.75-ITER-11-EIndian_Ocean_GS117_Seq_292	NA	NA	Prochlorococcus (0,76)	NA	NA
Assembly-24122-SUB-0.75-ITER-11-EIndian_Ocean_GS117_Seq_332	NA	Flavobacterium (1799)	NA	NA	NA
Assembly-24122-SUB-0.75-ITER-11-EIndian_Ocean_GS117_Seq_396	NA	NA	Synechococcus (0,66)	NA	NA
Assembly-24122-SUB-0.75-ITER-11-EIndian_Ocean_GS117_Seq_6	NA	Unclassified_derived_from_Verrucomicrobia (8257)	NA	NA	NA
Assembly-24122-SUB-0.75-ITER-11-EIndian_Ocean_GS122_Seq_17	NA	Unclassified_derived_from_Proteobacteria (1604)	NA	NA	NA
Assembly-24122-SUB-0.75-ITER-11-EIndian_Ocean_GS122_Seq_83	NA	Unclassified_derived_from_Proteobacteria (1164)	NA	NA	NA
Assembly-24122-SUB-0.75-ITER-11-EPAB2012_Seq_29	NA	NA	Synechococcus (0,62)	NA	NA
Assembly-24122-SUB-0.75-ITER-11-EPOV_M1CS_Seq_107	NA	Unclassified_derived_from_Proteobacteria (2761)	NA	NA	NA
Assembly-24122-SUB-0.75-ITER-11-EPOV_M2MS_Seq_1	NA	NA	Puniceispirillum (0,6)	NA	NA
Assembly-24122-SUB-0.75-ITER-11-EPOV_M4OS_Seq_43	NA	NA	Prochlorococcus (0,65)	NA	NA
Assembly-24122-SUB-0.75-ITER-11-EPOV_SFDS_Seq_7	NA	Unclassified_derived_from_Proteobacteria (1386)	NA	NA	NA
Assembly-24122-SUB-0.75-ITER-11-EPOV_STCS_Seq_295	NA	NA	Prochlorococcus (0,74)	NA	NA
Assembly-24122-SUB-0.75-ITER-11-EPOV_STCS_Seq_397	NA	Unclassified_derived_from_Verrucomicrobia (2390)	NA	NA	NA
Assembly-24122-SUB-0.75-ITER-11-EP_damicornis_NLN_RepliG_Seq_60	NA	NA	NA	Propionibacterium (7755)	Sphingopyxis (143)
Assembly-24122-SUB-0.75-ITER-11-ESG2012b_Seq_32	NA	Unclassified_derived_from_Proteobacteria (1070)	NA	NA	NA
Assembly-24122-SUB-0.75-ITER-11-ETimbebas2012_Seq_27	NA	Unclassified_derived_from_Proteobacteria (4344)	NA	NA	NA
Assembly-24122-SUB-0.75-ITER-12-EArctic_Seq_132	NA	NA	NA	Sphingopyxis (2073)	NA
Assembly-24122-SUB-0.75-ITER-12-EArctic_Seq_37	NA	NA	NA	Sphingopyxis (2036)	NA
Assembly-24122-SUB-0.75-ITER-12-EArctic_Seq_41	NA	NA	NA	Sphingopyxis (2254)	NA
Assembly-24122-SUB-0.75-ITER-12-EArctic_Seq_54	NA	NA	NA	Sphingopyxis (2678)	NA
Assembly-24122-SUB-0.75-ITER-12-EArctic_Seq_65	NA	NA	NA	Sphingopyxis (2346)	NA
Assembly-24122-SUB-0.75-ITER-12-EIndian_Ocean_GS108_Seq_34	NA	NA	Prochlorococcus (0,75)	NA	NA
Assembly-24122-SUB-0.75-ITER-12-EIndian_Ocean_GS108_Seq_48	NA	NA	Prochlorococcus (0,68)	NA	NA
Assembly-24122-SUB-0.75-ITER-12-EIndian_Ocean_GS112_Seq_131	NA	NA	Synechococcus (0,72)	NA	NA
Assembly-24122-SUB-0.75-ITER-12-EIndian_Ocean_GS112_Seq_17	NA	NA	Prochlorococcus (0,61)	NA	NA
Assembly-24122-SUB-0.75-ITER-12-EIndian_Ocean_GS112_Seq_170	NA	Unclassified_derived_from_Proteobacteria (2481)	NA	NA	NA
Assembly-24122-SUB-0.75-ITER-12-EIndian_Ocean_GS112_Seq_188	NA	NA	Pelagibacter (0,6)	NA	NA
Assembly-24122-SUB-0.75-ITER-12-EIndian_Ocean_GS112_Seq_77	NA	NA	Prochlorococcus (0,68)	NA	NA
Assembly-24122-SUB-0.75-ITER-12-EIndian_Ocean_GS117_Seq_165	NA	NA	Prochlorococcus (0,61)	NA	NA
Assembly-24122-SUB-0.75-ITER-12-EIndian_Ocean_GS117_Seq_189	NA	Unclassified_derived_from_Proteobacteria (1173)	Prochlorococcus (0,67)	NA	NA
Assembly-24122-SUB-0.75-ITER-12-EIndian_Ocean_GS117_Seq_251	NA	Unclassified_derived_from_Proteobacteria (1838)	NA	NA	NA
Assembly-24122-SUB-0.75-ITER-12-EIndian_Ocean_GS117_Seq_312	NA	NA	NA	NA	Staphylococcus (139)
Assembly-24122-SUB-0.75-ITER-12-EIndian_Ocean_GS117_Seq_351	NA	Unclassified_derived_from_Proteobacteria (2266)	NA	NA	NA
Assembly-24122-SUB-0.75-ITER-12-EIndian_Ocean_GS122_Seq_136	NA	NA	NA	Staphylococcus (2523)	NA
Assembly-24122-SUB-0.75-ITER-12-EPAB2012_Seq_261	NA	Unclassified_derived_from_Proteobacteria (2176)	NA	NA	NA
Assembly-24122-SUB-0.75-ITER-12-EPOV_M2MS_Seq_30	NA	Unclassified_derived_from_Proteobacteria (3701)	NA	NA	NA
Assembly-24122-SUB-0.75-ITER-12-EPOV_M2MS_Seq_61	NA	NA	Pelagibacter (0,67)	NA	NA
Assembly-24122-SUB-0.75-ITER-12-EPOV_SFCS_Seq_143	NA	Unclassified_derived_from_Proteobacteria (2885)	NA	NA	NA
Assembly-24122-SUB-0.75-ITER-12-EPOV_SFCS_Seq_172	NA	NA	Pelagibacter (0,79)	NA	NA
Assembly-24122-SUB-0.75-ITER-12-EPOV_SFCS_Seq_194	NA	Unclassified_derived_from_Proteobacteria (992)	NA	NA	NA
Assembly-24122-SUB-0.75-ITER-12-EPOV_SFCS_Seq_417	NA	Unclassified_derived_from_Proteobacteria (1090)	NA	NA	Azorhizobium (102)
Assembly-24122-SUB-0.75-ITER-12-EPOV_SFCS_Seq_461	NA	Unclassified_derived_from_Proteobacteria (2217)	NA	NA	NA
Assembly-24122-SUB-0.75-ITER-12-EPOV_SFDS_Seq_322	NA	Unclassified_derived_from_Proteobacteria (1018)	NA	NA	NA
Assembly-24122-SUB-0.75-ITER-12-EPOV_SFDS_Seq_38	NA	Unclassified_derived_from_Proteobacteria (754)	NA	NA	NA
Assembly-24122-SUB-0.75-ITER-12-EPOV_SFSS_Seq_218	NA	Unclassified_derived_from_Proteobacteria (2699)	NA	NA	NA
Assembly-24122-SUB-0.75-ITER-12-EPOV_SFSS_Seq_32	NA	Bradyrhizobium (6279)	NA	NA	NA
Assembly-24122-SUB-0.75-ITER-12-EPOV_STCS_Seq_308	NA	Flavobacterium (1123)	NA	NA	NA
Assembly-24122-SUB-0.75-ITER-12-EPOV_STCS_Seq_510	NA	Paracoccus (3576)	NA	NA	NA
Assembly-24122-SUB-0.75-ITER-12-EPOV_STCS_Seq_559	NA	Proteobacteria (3605)	NA	NA	NA
Assembly-24122-SUB-0.75-ITER-12-EP_damicornis_CFM_RepliG_Seq_187	NA	NA	NA	Propionibacterium (3698)	NA
Assembly-24122-SUB-0.75-ITER-13-EArctic_Seq_115	NA	Blastomonas (902)	NA	Sphingopyxis (2061)	NA
Assembly-24122-SUB-0.75-ITER-13-EArctic_Seq_28	NA	NA	NA	Sphingopyxis (1074)	NA
Assembly-24122-SUB-0.75-ITER-13-EIndian_Ocean_GS108_Seq_46	NA	NA	Prochlorococcus (0,65)	NA	NA
Assembly-24122-SUB-0.75-ITER-13-EIndian_Ocean_GS108_Seq_68	NA	NA	Prochlorococcus (0,79)	NA	NA
Assembly-24122-SUB-0.75-ITER-13-EIndian_Ocean_GS112_Seq_103	NA	Proteobacteria (3768)	NA	NA	NA
Assembly-24122-SUB-0.75-ITER-13-EIndian_Ocean_GS112_Seq_124	NA	NA	Prochlorococcus (0,7)	NA	NA
Assembly-24122-SUB-0.75-ITER-13-EIndian_Ocean_GS117_Seq_31	NA	Gammaproteobacteria (8122)	NA	NA	NA
Assembly-24122-SUB-0.75-ITER-13-EIndian_Ocean_GS117_Seq_95	NA	NA	Pelagibacter (0,63)	NA	NA
Assembly-24122-SUB-0.75-ITER-13-EIndian_Ocean_GS122_Seq_75	NA	Unclassified_derived_from_Proteobacteria (5662)	NA	NA	NA
Assembly-24122-SUB-0.75-ITER-13-EPOV_M2MS_Seq_39	NA	Unclassified_derived_from_Proteobacteria (1262)	NA	NA	NA
Assembly-24122-SUB-0.75-ITER-13-EPOV_M5OD_Seq_17	NA	NA	Prochlorococcus (0,6)	NA	NA
Assembly-24122-SUB-0.75-ITER-13-EPOV_SFDS_Seq_198	NA	Unclassified_derived_from_Proteobacteria (2117)	NA	NA	NA
Assembly-24122-SUB-0.75-ITER-13-EPOV_STCS_Seq_183	NA	NA	Pelagibacter (0,67)	NA	NA
Assembly-24122-SUB-0.75-ITER-13-EPOV_STCS_Seq_34	NA	Unclassified_derived_from_Proteobacteria (3308)	Pelagibacter (0,61)	NA	NA
Assembly-24122-SUB-0.75-ITER-13-EPOV_STCS_Seq_351	NA	Unclassified_derived_from_Proteobacteria (826)	NA	NA	NA
Assembly-24122-SUB-0.75-ITER-13-EPOV_STCS_Seq_517	NA	NA	NA	NA	Novosphingobium (156)
Assembly-24122-SUB-0.75-ITER-13-EPOV_STCS_Seq_547	NA	Unclassified_derived_from_Actinobacteria (1061)	NA	NA	NA
Assembly-24122-SUB-0.75-ITER-13-EPOV_STCS_Seq_7	NA	Unclassified_derived_from_Proteobacteria (2702)	NA	NA	NA
Assembly-24122-SUB-0.75-ITER-14-EArctic_Seq_114	NA	NA	NA	Sphingopyxis (1748)	NA
Assembly-24122-SUB-0.75-ITER-14-EArctic_Seq_66	NA	NA	NA	Sphingopyxis (1980)	NA
Assembly-24122-SUB-0.75-ITER-14-EIndian_Ocean_GS117_Seq_1	NA	Unclassified_derived_from_Proteobacteria (20386)	NA	NA	NA
Assembly-24122-SUB-0.75-ITER-14-EIndian_Ocean_GS117_Seq_151	NA	Unclassified_derived_from_Proteobacteria (2320)	NA	NA	NA
Assembly-24122-SUB-0.75-ITER-14-EIndian_Ocean_GS117_Seq_25	NA	Unclassified_derived_from_Proteobacteria (1118)	NA	NA	NA
Assembly-24122-SUB-0.75-ITER-14-EIndian_Ocean_GS117_Seq_307	NA	NA	Synechococcus (0,63)	NA	NA
Assembly-24122-SUB-0.75-ITER-14-EIndian_Ocean_GS117_Seq_358	NA	Proteobacteria (1158)	NA	NA	NA
Assembly-24122-SUB-0.75-ITER-14-EIndian_Ocean_GS117_Seq_382	NA	Flavobacterium (1291)	NA	NA	NA
Assembly-24122-SUB-0.75-ITER-14-EIndian_Ocean_GS117_Seq_43	NA	Unclassified_derived_from_Proteobacteria (1037)	NA	NA	NA
Assembly-24122-SUB-0.75-ITER-14-EPAB2012_Seq_4	NA	NA	Synechococcus (0,63)	NA	NA
Assembly-24122-SUB-0.75-ITER-14-EPAB2012_Seq_7	NA	NA	Synechococcus (0,75)	NA	NA
Assembly-24122-SUB-0.75-ITER-14-EPOV_LA26S_Seq_42	NA	Unclassified_derived_from_Proteobacteria (2952)	NA	NA	NA
Assembly-24122-SUB-0.75-ITER-14-EPOV_LJ260_Seq_4	NA	Proteobacteria (3273)	NA	NA	NA
Assembly-24122-SUB-0.75-ITER-14-EPOV_M2MS_Seq_40	NA	Unclassified_derived_from_Proteobacteria (5760)	NA	NA	NA
Assembly-24122-SUB-0.75-ITER-14-EPOV_M2MS_Seq_99	NA	Unclassified_derived_from_Proteobacteria (1890)	NA	NA	NA
Assembly-24122-SUB-0.75-ITER-14-EPOV_M4OS_Seq_71	NA	NA	Pelagibacter (0,62)	NA	NA
Assembly-24122-SUB-0.75-ITER-14-EPOV_SFDS_Seq_36	NA	Unclassified_derived_from_Proteobacteria (4735)	NA	NA	NA
Assembly-24122-SUB-0.75-ITER-14-EPOV_SFDS_Seq_52	NA	Unclassified_derived_from_Proteobacteria (1066)	NA	NA	NA
Assembly-24122-SUB-0.75-ITER-14-EPOV_SFSS_Seq_20	NA	Unclassified_derived_from_Proteobacteria (1530)	NA	NA	NA
Assembly-24122-SUB-0.75-ITER-14-EPOV_STCS_Seq_254	NA	NA	Pelagibacter (0,6)	NA	NA
Assembly-24122-SUB-0.75-ITER-14-EPOV_STCS_Seq_280	NA	NA	Flavobacterium (0,68)	NA	NA
Assembly-24122-SUB-0.75-ITER-14-EPOV_STCS_Seq_369	NA	Unclassified_derived_from_Proteobacteria (1982)	NA	NA	NA
Assembly-24122-SUB-0.75-ITER-14-EPOV_STCS_Seq_463	NA	NA	Flavobacterium (0,62)	NA	NA
Assembly-24122-SUB-0.75-ITER-14-EPOV_STCS_Seq_469	NA	Bradyrhizobium (1315)	NA	NA	Xanthobacter (141)
Assembly-24122-SUB-0.75-ITER-15-EArctic_Seq_41	NA	NA	NA	Sphingopyxis (2351)	NA
Assembly-24122-SUB-0.75-ITER-15-EArctic_Seq_87	NA	NA	NA	Sphingopyxis (1162)	NA
Assembly-24122-SUB-0.75-ITER-15-EArctic_Seq_98	NA	NA	NA	Sphingopyxis (1266)	NA
Assembly-24122-SUB-0.75-ITER-15-EIndian_Ocean_GS108_Seq_63	NA	NA	Prochlorococcus (0,71)	NA	NA
Assembly-24122-SUB-0.75-ITER-15-EIndian_Ocean_GS108_Seq_77	NA	NA	Prochlorococcus (0,69)	NA	NA
Assembly-24122-SUB-0.75-ITER-15-EIndian_Ocean_GS108_Seq_86	NA	NA	Prochlorococcus (0,63)	NA	NA
Assembly-24122-SUB-0.75-ITER-15-EIndian_Ocean_GS112_Seq_111	NA	NA	Pelagibacter (0,7)	NA	NA
Assembly-24122-SUB-0.75-ITER-15-EIndian_Ocean_GS112_Seq_127	NA	NA	Prochlorococcus (0,65)	NA	NA
Assembly-24122-SUB-0.75-ITER-15-EIndian_Ocean_GS112_Seq_75	NA	NA	Prochlorococcus (0,6)	Prochlorococcus (1005)	NA
Assembly-24122-SUB-0.75-ITER-15-EIndian_Ocean_GS117_Seq_142	NA	Unclassified_derived_from_Proteobacteria (2505)	NA	NA	NA
Assembly-24122-SUB-0.75-ITER-15-EIndian_Ocean_GS117_Seq_174	NA	NA	Prochlorococcus (0,69)	NA	NA
Assembly-24122-SUB-0.75-ITER-15-EIndian_Ocean_GS117_Seq_199	NA	Unclassified_derived_from_Proteobacteria (1253)	NA	NA	NA
Assembly-24122-SUB-0.75-ITER-15-EIndian_Ocean_GS117_Seq_319	NA	NA	Pelagibacter (0,67)	NA	NA
Assembly-24122-SUB-0.75-ITER-15-EIndian_Ocean_GS117_Seq_349	NA	Flavobacterium (1365)	NA	NA	NA
Assembly-24122-SUB-0.75-ITER-15-EIndian_Ocean_GS117_Seq_73	NA	Flavobacterium (1122)	NA	NA	NA
Assembly-24122-SUB-0.75-ITER-15-EIndian_Ocean_GS122_Seq_114	NA	NA	Prochlorococcus (0,62)	NA	NA
Assembly-24122-SUB-0.75-ITER-15-EIndian_Ocean_GS122_Seq_142	NA	NA	Prochlorococcus (0,6)	NA	NA
Assembly-24122-SUB-0.75-ITER-15-EIndian_Ocean_GS122_Seq_87	NA	Unclassified_derived_from_Verrucomicrobia (4534)	NA	NA	NA
Assembly-24122-SUB-0.75-ITER-15-EPAB2012_Seq_1	NA	NA	Synechococcus (0,79)	NA	NA
Assembly-24122-SUB-0.75-ITER-15-EPOV_LF26S_Seq_1	NA	Proteobacteria (2368)	NA	NA	NA
Assembly-24122-SUB-0.75-ITER-15-EPOV_M2MS_Seq_34	NA	NA	Prochlorococcus (0,63)	NA	NA
Assembly-24122-SUB-0.75-ITER-15-EPOV_M2MS_Seq_75	NA	Unclassified_derived_from_Proteobacteria (1351)	Flavobacterium (0,6)	NA	NA
Assembly-24122-SUB-0.75-ITER-15-EPOV_M4OS_Seq_29	NA	NA	Prochlorococcus (0,71)	NA	NA
Assembly-24122-SUB-0.75-ITER-15-EPOV_M6O1K_Seq_3	NA	NA	Vibrio (0,62)	NA	NA
Assembly-24122-SUB-0.75-ITER-15-EPOV_SFCS_Seq_180	NA	Unclassified_derived_from_Proteobacteria (3587)	NA	NA	NA
Assembly-24122-SUB-0.75-ITER-15-EPOV_SFCS_Seq_202	NA	Unclassified_derived_from_Proteobacteria (2224)	NA	NA	NA
Assembly-24122-SUB-0.75-ITER-15-EPOV_SFDS_Seq_234	NA	NA	Pelagibacter (0,63)	NA	NA
Assembly-24122-SUB-0.75-ITER-15-EP_damicornis_NLN_RepliG_Seq_130	NA	NA	NA	Sphingobium (2344)	NA
Assembly-24122-SUB-0.75-ITER-16-EArctic_Seq_28	NA	NA	NA	NA	Sphingopyxis (147)
Assembly-24122-SUB-0.75-ITER-16-EArctic_Seq_35	NA	Blastomonas (1177)	NA	Sphingopyxis (2619)	NA
Assembly-24122-SUB-0.75-ITER-16-EArctic_Seq_91	NA	NA	NA	Sphingopyxis (1182)	NA
Assembly-24122-SUB-0.75-ITER-16-EIndian_Ocean_GS108_Seq_30	NA	NA	Prochlorococcus (0,72)	NA	NA
Assembly-24122-SUB-0.75-ITER-16-EIndian_Ocean_GS108_Seq_51	NA	NA	Prochlorococcus (0,71)	NA	NA
Assembly-24122-SUB-0.75-ITER-16-EIndian_Ocean_GS112_Seq_87	NA	NA	Prochlorococcus (0,63)	NA	NA
Assembly-24122-SUB-0.75-ITER-16-EIndian_Ocean_GS112_Seq_95	NA	Unclassified_derived_from_Verrucomicrobia (2410)	NA	NA	NA
Assembly-24122-SUB-0.75-ITER-16-EIndian_Ocean_GS117_Seq_276	NA	Unclassified_derived_from_Proteobacteria (2510)	NA	NA	NA
Assembly-24122-SUB-0.75-ITER-16-EIndian_Ocean_GS117_Seq_405	NA	NA	Prochlorococcus (0,6)	NA	NA
Assembly-24122-SUB-0.75-ITER-16-EIndian_Ocean_GS122_Seq_118	NA	Unclassified_derived_from_Proteobacteria (2364)	NA	NA	NA
Assembly-24122-SUB-0.75-ITER-16-EPNorte_Seq_124	NA	Unclassified_derived_from_Proteobacteria (2233)	NA	NA	NA
Assembly-24122-SUB-0.75-ITER-16-EPNorte_Seq_49	NA	Unclassified_derived_from_Verrucomicrobia (2687)	NA	NA	NA
Assembly-24122-SUB-0.75-ITER-16-EPOV_LA26S_Seq_36	NA	Unclassified_derived_from_Proteobacteria (970)	NA	NA	NA
Assembly-24122-SUB-0.75-ITER-16-EPOV_SFCS_Seq_8	NA	NA	Pelagibacter (0,68)	NA	NA
Assembly-24122-SUB-0.75-ITER-16-EPOV_SFDS_Seq_341	NA	Unclassified_derived_from_Proteobacteria (2527)	NA	NA	NA
Assembly-24122-SUB-0.75-ITER-16-EPOV_STCS_Seq_263	NA	Proteobacteria (2350)	NA	NA	NA
Assembly-24122-SUB-0.75-ITER-16-EPOV_STCS_Seq_382	NA	Flavobacterium (3073)	NA	NA	NA
Assembly-24122-SUB-0.75-ITER-16-EPOV_STCS_Seq_475	NA	Unclassified_derived_from_Proteobacteria (1681)	NA	NA	NA
Assembly-24122-SUB-0.75-ITER-16-EPOV_STCS_Seq_492	NA	Bradyrhizobium (2111)	NA	NA	NA
Assembly-24122-SUB-0.75-ITER-16-EPOV_STCS_Seq_80	NA	Unclassified_derived_from_Proteobacteria (1125)	NA	NA	NA
Assembly-24122-SUB-0.75-ITER-16-EP_damicornis_NLN_RepliG_Seq_21	NA	Sphingomonadaceae (1860)	NA	Sphingomonas (4599)	NA
Assembly-24122-SUB-0.75-ITER-16-ETimbebas2012_Seq_34	NA	Unclassified_derived_from_Verrucomicrobia (7886)	NA	NA	NA
Assembly-24122-SUB-0.75-ITER-17-EArctic_Seq_121	NA	NA	NA	Sphingopyxis (1892)	NA
Assembly-24122-SUB-0.75-ITER-17-EArctic_Seq_125	NA	NA	NA	Sphingopyxis (1677)	NA
Assembly-24122-SUB-0.75-ITER-17-EArctic_Seq_127	NA	NA	NA	Sphingopyxis (1546)	NA
Assembly-24122-SUB-0.75-ITER-17-EArctic_Seq_135	NA	NA	NA	Sphingopyxis (1110)	NA
Assembly-24122-SUB-0.75-ITER-17-EArctic_Seq_17	NA	Sphingomonadaceae (1602)	NA	Sphingopyxis (3175)	NA
Assembly-24122-SUB-0.75-ITER-17-EArctic_Seq_37	NA	NA	NA	Sphingopyxis (5090)	NA
Assembly-24122-SUB-0.75-ITER-17-EArctic_Seq_99	NA	NA	NA	Sphingopyxis (1386)	NA
Assembly-24122-SUB-0.75-ITER-17-EIndian_Ocean_GS108_Seq_65	NA	Unclassified_derived_from_Proteobacteria (5084)	NA	NA	NA
Assembly-24122-SUB-0.75-ITER-17-EIndian_Ocean_GS108_Seq_9	NA	NA	Prochlorococcus (0,66)	NA	NA
Assembly-24122-SUB-0.75-ITER-17-EIndian_Ocean_GS108_Seq_96	NA	NA	Pelagibacter (0,63)	NA	NA
Assembly-24122-SUB-0.75-ITER-17-EIndian_Ocean_GS112_Seq_117	NA	NA	Prochlorococcus (0,64)	NA	NA
Assembly-24122-SUB-0.75-ITER-17-EIndian_Ocean_GS112_Seq_12	NA	NA	Prochlorococcus (0,66)	NA	NA
Assembly-24122-SUB-0.75-ITER-17-EIndian_Ocean_GS112_Seq_131	NA	Unclassified_derived_from_Proteobacteria (2717)	NA	NA	NA
Assembly-24122-SUB-0.75-ITER-17-EIndian_Ocean_GS112_Seq_136	NA	NA	Prochlorococcus (0,64)	NA	NA
Assembly-24122-SUB-0.75-ITER-17-EIndian_Ocean_GS112_Seq_174	NA	NA	Prochlorococcus (0,68)	NA	NA
Assembly-24122-SUB-0.75-ITER-17-EIndian_Ocean_GS117_Seq_189	NA	NA	Pelagibacter (0,78)	NA	NA
Assembly-24122-SUB-0.75-ITER-17-EIndian_Ocean_GS117_Seq_208	NA	NA	Prochlorococcus (0,65)	NA	NA
Assembly-24122-SUB-0.75-ITER-17-EIndian_Ocean_GS117_Seq_329	NA	NA	Pelagibacter (0,7)	NA	NA
Assembly-24122-SUB-0.75-ITER-17-EIndian_Ocean_GS117_Seq_337	NA	Unclassified_derived_from_Proteobacteria (3055)	NA	NA	NA
Assembly-24122-SUB-0.75-ITER-17-EIndian_Ocean_GS117_Seq_383	NA	NA	Prochlorococcus (0,69)	NA	NA
Assembly-24122-SUB-0.75-ITER-17-EIndian_Ocean_GS117_Seq_57	NA	Unclassified_derived_from_Proteobacteria (5413)	NA	NA	NA
Assembly-24122-SUB-0.75-ITER-17-EIndian_Ocean_GS122_Seq_155	NA	Unclassified_derived_from_Proteobacteria (4974)	NA	NA	Spirosoma (104)
Assembly-24122-SUB-0.75-ITER-17-EIndian_Ocean_GS122_Seq_177	NA	Unclassified_derived_from_Verrucomicrobia (2019)	NA	NA	NA
Assembly-24122-SUB-0.75-ITER-17-EIndian_Ocean_GS122_Seq_41	NA	Unclassified_derived_from_Proteobacteria (1842)	NA	NA	NA
Assembly-24122-SUB-0.75-ITER-17-EPAB2012_Seq_316	NA	Unclassified_derived_from_Proteobacteria (2268)	NA	NA	NA
Assembly-24122-SUB-0.75-ITER-17-EPNorte_Seq_177	NA	Unclassified_derived_from_Proteobacteria (1053)	NA	NA	NA
Assembly-24122-SUB-0.75-ITER-17-EPNorte_Seq_78	NA	Unclassified_derived_from_Proteobacteria (1389)	NA	NA	NA
Assembly-24122-SUB-0.75-ITER-17-EPOV_M1CS_Seq_128	Xanthomonas (2)	NA	NA	NA	NA
Assembly-24122-SUB-0.75-ITER-17-EPOV_M2MS_Seq_75	NA	NA	NA	NA	Chlamydia (106)
Assembly-24122-SUB-0.75-ITER-17-EPOV_SFCS_Seq_17	NA	NA	Puniceispirillum (0,76)	NA	NA
Assembly-24122-SUB-0.75-ITER-17-EPOV_SFCS_Seq_29	NA	Unclassified_derived_from_Proteobacteria (1147)	NA	NA	NA
Assembly-24122-SUB-0.75-ITER-17-EPOV_SFSS_Seq_100	NA	Unclassified_derived_from_Proteobacteria (2178)	NA	NA	NA
Assembly-24122-SUB-0.75-ITER-17-EPOV_STCS_Seq_528	NA	NA	Flavobacterium (0,62)	NA	NA
Assembly-24122-SUB-0.75-ITER-17-EP_damicornis_NLN_RepliG_Seq_42	NA	NA	NA	Propionibacterium (9653)	NA
Assembly-24122-SUB-0.75-ITER-17-EP_damicornis_NLN_RepliG_Seq_71	NA	NA	NA	Pirellula (959)	NA
Assembly-24122-SUB-0.75-ITER-17-ETimbebas2012_Seq_91	NA	Unclassified_derived_from_Proteobacteria (2808)	NA	NA	NA
Assembly-24122-SUB-0.75-ITER-17-ETimbebas2012_Seq_92	NA	Unclassified_derived_from_Proteobacteria (1528)	NA	NA	NA
Assembly-24122-SUB-0.75-ITER-18-EArctic_Seq_84	NA	NA	NA	Sphingopyxis (1269)	NA
Assembly-24122-SUB-0.75-ITER-18-EArctic_Seq_96	NA	NA	NA	Sphingopyxis (1208)	NA
Assembly-24122-SUB-0.75-ITER-18-EIndian_Ocean_GS112_Seq_183	NA	NA	Prochlorococcus (0,61)	NA	NA
Assembly-24122-SUB-0.75-ITER-18-EIndian_Ocean_GS117_Seq_12	NA	Unclassified_derived_from_Proteobacteria (6189)	NA	NA	NA
Assembly-24122-SUB-0.75-ITER-18-EIndian_Ocean_GS117_Seq_166	NA	Unclassified_derived_from_Proteobacteria (2891)	Pelagibacter (0,62)	NA	NA
Assembly-24122-SUB-0.75-ITER-18-EIndian_Ocean_GS117_Seq_260	NA	NA	Pelagibacter (0,61)	NA	NA
Assembly-24122-SUB-0.75-ITER-18-EIndian_Ocean_GS117_Seq_330	NA	Unclassified_derived_from_Proteobacteria (2830)	NA	NA	NA
Assembly-24122-SUB-0.75-ITER-18-EIndian_Ocean_GS117_Seq_395	NA	NA	Prochlorococcus (0,66)	NA	NA
Assembly-24122-SUB-0.75-ITER-18-EIndian_Ocean_GS117_Seq_400	NA	Unclassified_derived_from_Verrucomicrobia (2180)	NA	NA	NA
Assembly-24122-SUB-0.75-ITER-18-EIndian_Ocean_GS117_Seq_56	NA	Unclassified_derived_from_Proteobacteria (1458)	NA	NA	NA
Assembly-24122-SUB-0.75-ITER-18-EIndian_Ocean_GS122_Seq_113	NA	Unclassified_derived_from_Proteobacteria (3068)	NA	NA	NA
Assembly-24122-SUB-0.75-ITER-18-EPAB2012_Seq_51	NA	NA	Synechococcus (0,62)	NA	NA
Assembly-24122-SUB-0.75-ITER-18-EPNorte_Seq_180	NA	Unclassified_derived_from_Proteobacteria (1646)	NA	NA	NA
Assembly-24122-SUB-0.75-ITER-18-EPOV_LA26S_Seq_22	NA	Unclassified_derived_from_Proteobacteria (2913)	NA	NA	NA
Assembly-24122-SUB-0.75-ITER-18-EPOV_LF26S_Seq_22	NA	Proteobacteria (2270)	NA	NA	NA
Assembly-24122-SUB-0.75-ITER-18-EPOV_M1CS_Seq_230	NA	Unclassified_derived_from_Proteobacteria (4907)	NA	NA	NA
Assembly-24122-SUB-0.75-ITER-18-EPOV_M1CS_Seq_63	NA	Unclassified_derived_from_Proteobacteria (1194)	NA	NA	NA
Assembly-24122-SUB-0.75-ITER-18-EPOV_M2MS_Seq_118	NA	Proteobacteria (1925)	NA	NA	NA
Assembly-24122-SUB-0.75-ITER-18-EPOV_M2MS_Seq_36	NA	NA	Pelagibacter (0,64)	NA	NA
Assembly-24122-SUB-0.75-ITER-18-EPOV_M2MS_Seq_64	NA	Unclassified_derived_from_Verrucomicrobia (3205)	NA	NA	NA
Assembly-24122-SUB-0.75-ITER-18-EPOV_M2MS_Seq_91	NA	NA	Prochlorococcus (0,62)	NA	NA
Assembly-24122-SUB-0.75-ITER-18-EPOV_M4OS_Seq_29	NA	NA	Pelagibacter (0,77)	NA	NA
Assembly-24122-SUB-0.75-ITER-18-EPOV_SFCS_Seq_374	NA	NA	NA	NA	Shewanella (99)
Assembly-24122-SUB-0.75-ITER-18-EPOV_SFDS_Seq_444	NA	Unclassified_derived_from_Proteobacteria (3919)	NA	NA	NA
Assembly-24122-SUB-0.75-ITER-18-EPOV_STCS_Seq_20	NA	Proteobacteria (6023)	NA	NA	NA
Assembly-24122-SUB-0.75-ITER-18-EPOV_STCS_Seq_234	NA	NA	Pelagibacter (0,6)	NA	NA
Assembly-24122-SUB-0.75-ITER-19-EArctic_Seq_108	NA	NA	NA	Sphingopyxis (2222)	NA
Assembly-24122-SUB-0.75-ITER-19-EArctic_Seq_120	NA	Erythrobacter (765)	NA	Sphingopyxis (2948)	NA
Assembly-24122-SUB-0.75-ITER-19-EArctic_Seq_34	NA	NA	NA	Sphingopyxis (1821)	NA
Assembly-24122-SUB-0.75-ITER-19-EArctic_Seq_40	NA	NA	NA	Sphingopyxis (3801)	NA
Assembly-24122-SUB-0.75-ITER-19-EIndian_Ocean_GS108_Seq_42	NA	NA	Prochlorococcus (0,8)	NA	NA
Assembly-24122-SUB-0.75-ITER-19-EIndian_Ocean_GS108_Seq_54	NA	NA	Pelagibacter (0,72)	NA	NA
Assembly-24122-SUB-0.75-ITER-19-EIndian_Ocean_GS108_Seq_65	NA	Unclassified_derived_from_Proteobacteria (1288)	NA	NA	NA
Assembly-24122-SUB-0.75-ITER-19-EIndian_Ocean_GS117_Seq_120	NA	NA	Pelagibacter (0,74)	NA	NA
Assembly-24122-SUB-0.75-ITER-19-EIndian_Ocean_GS117_Seq_28	NA	Unclassified_derived_from_Proteobacteria (1980)	NA	NA	NA
Assembly-24122-SUB-0.75-ITER-19-EIndian_Ocean_GS117_Seq_302	NA	NA	Synechococcus (0,66)	NA	NA
Assembly-24122-SUB-0.75-ITER-19-EIndian_Ocean_GS117_Seq_333	NA	Unclassified_derived_from_Proteobacteria (1962)	Synechococcus (0,61)	NA	NA
Assembly-24122-SUB-0.75-ITER-19-EPAB2012_Seq_2	NA	NA	Synechococcus (0,69)	NA	NA
Assembly-24122-SUB-0.75-ITER-19-EPAB2012_Seq_4	NA	NA	Synechococcus (0,78)	NA	NA
Assembly-24122-SUB-0.75-ITER-19-EPAB2012_Seq_5	NA	NA	Synechococcus (0,77)	NA	NA
Assembly-24122-SUB-0.75-ITER-19-EPOV_M2MS_Seq_31	NA	NA	Pelagibacter (0,65)	NA	NA
Assembly-24122-SUB-0.75-ITER-19-EPOV_M2MS_Seq_46	NA	NA	Pelagibacter (0,66)	NA	NA
Assembly-24122-SUB-0.75-ITER-19-EPOV_M2MS_Seq_68	NA	NA	Prochlorococcus (0,63)	NA	NA
Assembly-24122-SUB-0.75-ITER-19-EPOV_SFDS_Seq_63	NA	Unclassified_derived_from_Proteobacteria (1375)	NA	NA	NA
Assembly-24122-SUB-0.75-ITER-19-EPOV_STCS_Seq_107	NA	Proteobacteria (5446)	NA	NA	NA
Assembly-24122-SUB-0.75-ITER-19-EPOV_STCS_Seq_262	NA	NA	Pelagibacter (0,67)	NA	NA
Assembly-24122-SUB-0.75-ITER-19-EPOV_STCS_Seq_616	NA	Unclassified_derived_from_Proteobacteria (1245)	NA	NA	NA
Assembly-24122-SUB-0.75-ITER-2-EArctic_Seq_61	NA	NA	NA	Sphingopyxis (2174)	NA
Assembly-24122-SUB-0.75-ITER-2-EIndian_Ocean_GS108_Seq_2	NA	Unclassified_derived_from_Verrucomicrobia (806)	NA	NA	NA
Assembly-24122-SUB-0.75-ITER-2-EIndian_Ocean_GS108_Seq_54	NA	NA	Prochlorococcus (0,76)	NA	NA
Assembly-24122-SUB-0.75-ITER-2-EIndian_Ocean_GS108_Seq_93	NA	Unclassified_derived_from_Proteobacteria (1816)	NA	NA	NA
Assembly-24122-SUB-0.75-ITER-2-EIndian_Ocean_GS108_Seq_95	NA	Unclassified_derived_from_Proteobacteria (2063)	Prochlorococcus (0,61)	NA	NA
Assembly-24122-SUB-0.75-ITER-2-EIndian_Ocean_GS112_Seq_11	NA	NA	Prochlorococcus (0,69)	NA	NA
Assembly-24122-SUB-0.75-ITER-2-EIndian_Ocean_GS117_Seq_179	NA	NA	Synechococcus (0,68)	NA	NA
Assembly-24122-SUB-0.75-ITER-2-EIndian_Ocean_GS117_Seq_21	NA	Unclassified_derived_from_Proteobacteria (11714)	NA	NA	NA
Assembly-24122-SUB-0.75-ITER-2-EIndian_Ocean_GS117_Seq_225	NA	NA	Pelagibacter (0,7)	NA	NA
Assembly-24122-SUB-0.75-ITER-2-EIndian_Ocean_GS117_Seq_388	NA	Proteobacteria (1663)	NA	NA	NA
Assembly-24122-SUB-0.75-ITER-2-EIndian_Ocean_GS117_Seq_47	NA	NA	Prochlorococcus (0,74)	NA	NA
Assembly-24122-SUB-0.75-ITER-2-EIndian_Ocean_GS122_Seq_179	NA	NA	Prochlorococcus (0,7)	NA	NA
Assembly-24122-SUB-0.75-ITER-2-EIndian_Ocean_GS122_Seq_31	NA	Unclassified_derived_from_Proteobacteria (1491)	NA	NA	NA
Assembly-24122-SUB-0.75-ITER-2-EPAB2012_Seq_1	NA	NA	Synechococcus (0,66)	NA	NA
Assembly-24122-SUB-0.75-ITER-2-EPAB2012_Seq_3	NA	NA	Synechococcus (0,61)	NA	NA
Assembly-24122-SUB-0.75-ITER-2-EPOV_LF26S_Seq_14	NA	Unclassified_derived_from_Proteobacteria (1332)	NA	NA	NA
Assembly-24122-SUB-0.75-ITER-2-EPOV_M1CS_Seq_186	NA	Unclassified_derived_from_Proteobacteria (1925)	NA	NA	NA
Assembly-24122-SUB-0.75-ITER-2-EPOV_M1CS_Seq_48	NA	Unclassified_derived_from_Proteobacteria (1081)	NA	NA	NA
Assembly-24122-SUB-0.75-ITER-2-EPOV_M2MS_Seq_13	NA	Unclassified_derived_from_Proteobacteria (2366)	NA	NA	NA
Assembly-24122-SUB-0.75-ITER-2-EPOV_M2MS_Seq_45	NA	Unclassified_derived_from_Proteobacteria (6288)	NA	NA	NA
Assembly-24122-SUB-0.75-ITER-2-EPOV_SFCS_Seq_263	NA	Bradyrhizobium (2353)	NA	NA	NA
Assembly-24122-SUB-0.75-ITER-2-EPOV_SFCS_Seq_324	NA	Unclassified_derived_from_Proteobacteria (809)	NA	NA	NA
Assembly-24122-SUB-0.75-ITER-2-EPOV_SFCS_Seq_401	NA	Unclassified_derived_from_Proteobacteria (1624)	NA	NA	NA
Assembly-24122-SUB-0.75-ITER-2-EPOV_STCS_Seq_385	NA	NA	Pelagibacter (0,6)	NA	NA
Assembly-24122-SUB-0.75-ITER-2-EPOV_STCS_Seq_579	NA	Unclassified_derived_from_Proteobacteria (1866)	NA	NA	NA
Assembly-24122-SUB-0.75-ITER-2-EPOV_STCS_Seq_585	NA	Unclassified_derived_from_Proteobacteria (1441)	NA	NA	NA
Assembly-24122-SUB-0.75-ITER-20-EArctic_Seq_119	NA	NA	NA	Sphingopyxis (1282)	NA
Assembly-24122-SUB-0.75-ITER-20-EArctic_Seq_75	NA	NA	NA	Sphingopyxis (1347)	NA
Assembly-24122-SUB-0.75-ITER-20-EArctic_Seq_96	NA	NA	NA	Sphingopyxis (1832)	NA
Assembly-24122-SUB-0.75-ITER-20-EIndian_Ocean_GS108_Seq_51	NA	NA	Pelagibacter (0,63)	NA	NA
Assembly-24122-SUB-0.75-ITER-20-EIndian_Ocean_GS108_Seq_62	NA	NA	Bacillus (0,63)	NA	NA
Assembly-24122-SUB-0.75-ITER-20-EIndian_Ocean_GS108_Seq_77	NA	NA	Prochlorococcus (0,74)	NA	NA
Assembly-24122-SUB-0.75-ITER-20-EIndian_Ocean_GS112_Seq_154	NA	NA	Prochlorococcus (0,71)	NA	NA
Assembly-24122-SUB-0.75-ITER-20-EIndian_Ocean_GS112_Seq_84	NA	NA	Prochlorococcus (0,65)	NA	NA
Assembly-24122-SUB-0.75-ITER-20-EIndian_Ocean_GS112_Seq_85	NA	NA	Prochlorococcus (0,72)	NA	NA
Assembly-24122-SUB-0.75-ITER-20-EIndian_Ocean_GS117_Seq_119	NA	Unclassified_derived_from_Proteobacteria (2992)	NA	NA	NA
Assembly-24122-SUB-0.75-ITER-20-EIndian_Ocean_GS117_Seq_127	NA	Unclassified_derived_from_Proteobacteria (6612)	NA	NA	NA
Assembly-24122-SUB-0.75-ITER-20-EIndian_Ocean_GS117_Seq_273	NA	NA	Prochlorococcus (0,71)	NA	NA
Assembly-24122-SUB-0.75-ITER-20-EIndian_Ocean_GS117_Seq_37	NA	Azorhizobium (2174)	NA	NA	NA
Assembly-24122-SUB-0.75-ITER-20-EIndian_Ocean_GS117_Seq_383	NA	NA	Prochlorococcus (0,65)	NA	NA
Assembly-24122-SUB-0.75-ITER-20-EIndian_Ocean_GS122_Seq_1	NA	Unclassified_derived_from_Proteobacteria (4257)	Flavobacterium (0,71)	NA	NA
Assembly-24122-SUB-0.75-ITER-20-EIndian_Ocean_GS122_Seq_150	NA	Unclassified_derived_from_Proteobacteria (1875)	NA	NA	NA
Assembly-24122-SUB-0.75-ITER-20-EIndian_Ocean_GS122_Seq_164	NA	Unclassified_derived_from_Proteobacteria (4261)	NA	NA	NA
Assembly-24122-SUB-0.75-ITER-20-EIndian_Ocean_GS122_Seq_167	NA	NA	Prochlorococcus (0,7)	NA	NA
Assembly-24122-SUB-0.75-ITER-20-EIndian_Ocean_GS122_Seq_29	NA	NA	Escherichia (0,64)	Bacillus (3783)	NA
Assembly-24122-SUB-0.75-ITER-20-EIndian_Ocean_GS122_Seq_76	NA	NA	Prochlorococcus (0,78)	NA	NA
Assembly-24122-SUB-0.75-ITER-20-EPNorte_Seq_86	NA	Unclassified_derived_from_Proteobacteria (2929)	NA	NA	NA
Assembly-24122-SUB-0.75-ITER-20-EPOV_LF26S_Seq_2	NA	Unclassified_derived_from_Proteobacteria (4662)	NA	NA	NA
Assembly-24122-SUB-0.75-ITER-20-EPOV_M2MS_Seq_28	NA	NA	Puniceispirillum (0,63)	NA	NA
Assembly-24122-SUB-0.75-ITER-20-EPOV_M2MS_Seq_70	NA	Unclassified_derived_from_Verrucomicrobia (835)	NA	NA	NA
Assembly-24122-SUB-0.75-ITER-20-EPOV_SFCS_Seq_220	NA	Unclassified_derived_from_Actinobacteria (1578)	NA	NA	NA
Assembly-24122-SUB-0.75-ITER-20-EPOV_SFDS_Seq_233	NA	Unclassified_derived_from_Proteobacteria (2490)	NA	NA	NA
Assembly-24122-SUB-0.75-ITER-20-EPOV_STCS_Seq_192	NA	Unclassified_derived_from_Proteobacteria (1700)	Flavobacterium (0,78)	NA	NA
Assembly-24122-SUB-0.75-ITER-20-EPOV_STCS_Seq_35	NA	Proteobacteria (6440)	NA	NA	NA
Assembly-24122-SUB-0.75-ITER-20-EPOV_STCS_Seq_37	NA	Unclassified_derived_from_Proteobacteria (1192)	NA	NA	NA
Assembly-24122-SUB-0.75-ITER-20-EPOV_STCS_Seq_529	NA	NA	Pelagibacter (0,6)	NA	NA
Assembly-24122-SUB-0.75-ITER-20-EP_damicornis_NLN_RepliG_Seq_123	NA	NA	NA	Propionibacterium (4837)	NA
Assembly-24122-SUB-0.75-ITER-20-EP_damicornis_NLN_RepliG_Seq_57	NA	NA	NA	Propionibacterium (7808)	NA
Assembly-24122-SUB-0.75-ITER-20-ETimbebas2012_Seq_125	NA	Unclassified_derived_from_Proteobacteria (876)	NA	NA	NA
Assembly-24122-SUB-0.75-ITER-3-E2008OMZst5viral90m_Seq_7	NA	NA	NA	Bacillus (2883)	NA
Assembly-24122-SUB-0.75-ITER-3-EArctic_Seq_44	NA	NA	NA	Sphingopyxis (1685)	NA
Assembly-24122-SUB-0.75-ITER-3-EArctic_Seq_76	NA	NA	NA	Sphingopyxis (802)	NA
Assembly-24122-SUB-0.75-ITER-3-EArctic_Seq_98	NA	NA	NA	Sphingopyxis (1291)	NA
Assembly-24122-SUB-0.75-ITER-3-EIndian_Ocean_GS108_Seq_29	NA	NA	Prochlorococcus (0,6)	NA	NA
Assembly-24122-SUB-0.75-ITER-3-EIndian_Ocean_GS112_Seq_9	NA	Proteobacteria (6270)	NA	Thauera (6924)	NA
Assembly-24122-SUB-0.75-ITER-3-EIndian_Ocean_GS117_Seq_13	NA	NA	Puniceispirillum (0,6)	NA	NA
Assembly-24122-SUB-0.75-ITER-3-EIndian_Ocean_GS117_Seq_356	NA	Unclassified_derived_from_Proteobacteria (2686)	NA	NA	NA
Assembly-24122-SUB-0.75-ITER-3-EIndian_Ocean_GS117_Seq_64	NA	NA	Pelagibacter (0,77)	NA	NA
Assembly-24122-SUB-0.75-ITER-3-EIndian_Ocean_GS122_Seq_14	NA	Unclassified_derived_from_Proteobacteria (2795)	NA	NA	NA
Assembly-24122-SUB-0.75-ITER-3-EIndian_Ocean_GS122_Seq_92	NA	NA	Prochlorococcus (0,61)	NA	NA
Assembly-24122-SUB-0.75-ITER-3-EPAB2012_Seq_191	NA	Unclassified_derived_from_Proteobacteria (1014)	NA	NA	NA
Assembly-24122-SUB-0.75-ITER-3-EPNorte_Seq_139	NA	Unclassified_derived_from_Proteobacteria (1731)	NA	NA	NA
Assembly-24122-SUB-0.75-ITER-3-EPOV_M2MS_Seq_16	NA	NA	Pelagibacter (0,75)	NA	NA
Assembly-24122-SUB-0.75-ITER-3-EPOV_M2MS_Seq_35	NA	NA	Flavobacterium (0,71)	NA	NA
Assembly-24122-SUB-0.75-ITER-3-EPOV_M2MS_Seq_46	NA	Unclassified_derived_from_Proteobacteria (5869)	NA	NA	NA
Assembly-24122-SUB-0.75-ITER-3-EPOV_M2MS_Seq_55	NA	Unclassified_derived_from_Verrucomicrobia (3118)	NA	NA	NA
Assembly-24122-SUB-0.75-ITER-3-EPOV_M2MS_Seq_60	NA	NA	Pelagibacter (0,65)	NA	NA
Assembly-24122-SUB-0.75-ITER-3-EPOV_M2MS_Seq_66	NA	NA	Pelagibacter (0,71)	NA	NA
Assembly-24122-SUB-0.75-ITER-3-EPOV_M7O4K_Seq_4	NA	Unclassified_derived_from_Chloroflexi (1565)	NA	NA	NA
Assembly-24122-SUB-0.75-ITER-3-EPOV_SFCS_Seq_306	NA	Unclassified_derived_from_Proteobacteria (2169)	NA	NA	NA
Assembly-24122-SUB-0.75-ITER-3-EPOV_SFDS_Seq_98	NA	Unclassified_derived_from_Proteobacteria (798)	NA	NA	NA
Assembly-24122-SUB-0.75-ITER-3-EPOV_STCS_Seq_319	NA	Unclassified_derived_from_Proteobacteria (3712)	NA	NA	NA
Assembly-24122-SUB-0.75-ITER-3-EPOV_STCS_Seq_554	NA	NA	Pelagibacter (0,72)	NA	NA
Assembly-24122-SUB-0.75-ITER-3-EP_damicornis_NLN_RepliG_Seq_129	NA	NA	NA	Sphingobium (4187)	NA
Assembly-24122-SUB-0.75-ITER-3-EP_damicornis_NLN_RepliG_Seq_14	NA	NA	NA	Propionibacterium (15793)	NA
Assembly-24122-SUB-0.75-ITER-3-EP_damicornis_NLN_RepliG_Seq_96	NA	NA	NA	Propionibacterium (5234)	NA
Assembly-24122-SUB-0.75-ITER-4-EArctic_Seq_11	NA	NA	NA	Sphingopyxis (2056)	NA
Assembly-24122-SUB-0.75-ITER-4-EArctic_Seq_34	NA	Blastomonas (876)	NA	Novosphingobium (955)	NA
Assembly-24122-SUB-0.75-ITER-4-EArctic_Seq_37	NA	NA	NA	Sphingopyxis (2708)	NA
Assembly-24122-SUB-0.75-ITER-4-EArctic_Seq_51	NA	NA	NA	Sphingopyxis (1349)	NA
Assembly-24122-SUB-0.75-ITER-4-EArctic_Seq_82	NA	Blastomonas (821)	NA	Sphingopyxis (1917)	NA
Assembly-24122-SUB-0.75-ITER-4-EIndian_Ocean_GS108_Seq_26	NA	Unclassified_derived_from_Proteobacteria (2789)	NA	NA	NA
Assembly-24122-SUB-0.75-ITER-4-EIndian_Ocean_GS108_Seq_62	NA	NA	Prochlorococcus (0,62)	NA	NA
Assembly-24122-SUB-0.75-ITER-4-EIndian_Ocean_GS108_Seq_66	NA	Unclassified_derived_from_Proteobacteria (2095)	NA	NA	NA
Assembly-24122-SUB-0.75-ITER-4-EIndian_Ocean_GS108_Seq_90	NA	Unclassified_derived_from_Proteobacteria (2782)	Prochlorococcus (0,74)	NA	NA
Assembly-24122-SUB-0.75-ITER-4-EIndian_Ocean_GS112_Seq_101	NA	NA	Pelagibacter (0,65)	NA	NA
Assembly-24122-SUB-0.75-ITER-4-EIndian_Ocean_GS112_Seq_131	NA	Unclassified_derived_from_Proteobacteria (2627)	NA	NA	NA
Assembly-24122-SUB-0.75-ITER-4-EIndian_Ocean_GS112_Seq_88	NA	NA	Prochlorococcus (0,78)	NA	NA
Assembly-24122-SUB-0.75-ITER-4-EIndian_Ocean_GS117_Seq_25	NA	Synechococcus (5989)	NA	NA	NA
Assembly-24122-SUB-0.75-ITER-4-EIndian_Ocean_GS117_Seq_291	NA	Unclassified_derived_from_Verrucomicrobia (1478)	NA	NA	NA
Assembly-24122-SUB-0.75-ITER-4-EIndian_Ocean_GS117_Seq_330	NA	Unclassified_derived_from_Proteobacteria (2800)	NA	NA	NA
Assembly-24122-SUB-0.75-ITER-4-EIndian_Ocean_GS117_Seq_59	NA	Unclassified_derived_from_Actinobacteria (4543)	NA	NA	NA
Assembly-24122-SUB-0.75-ITER-4-EIndian_Ocean_GS122_Seq_12	NA	Unclassified_derived_from_Verrucomicrobia (3262)	NA	NA	NA
Assembly-24122-SUB-0.75-ITER-4-EIndian_Ocean_GS122_Seq_83	NA	NA	NA	NA	Nitrosomonas (99)
Assembly-24122-SUB-0.75-ITER-4-EIndian_Ocean_GS122_Seq_9	NA	Unclassified_derived_from_Proteobacteria (2512)	Pelagibacter (0,65)	NA	NA
Assembly-24122-SUB-0.75-ITER-4-EPOV_LA26S_Seq_1	NA	Bradyrhizobium (3594)	NA	NA	NA
Assembly-24122-SUB-0.75-ITER-4-EPOV_M1CS_Seq_44	NA	Unclassified_derived_from_Proteobacteria (804)	NA	NA	NA
Assembly-24122-SUB-0.75-ITER-4-EPOV_M2MS_Seq_21	NA	NA	Flavobacterium (0,64)	NA	NA
Assembly-24122-SUB-0.75-ITER-4-EPOV_M2MS_Seq_3	NA	Unclassified_derived_from_Actinobacteria (12181)	NA	NA	NA
Assembly-24122-SUB-0.75-ITER-4-EPOV_M2MS_Seq_83	NA	Unclassified_derived_from_Proteobacteria (2004)	NA	NA	NA
Assembly-24122-SUB-0.75-ITER-4-EPOV_SFCS_Seq_277	NA	Unclassified_derived_from_Proteobacteria (1888)	NA	NA	NA
Assembly-24122-SUB-0.75-ITER-4-EPOV_SFCS_Seq_360	NA	Unclassified_derived_from_Proteobacteria (1991)	NA	NA	NA
Assembly-24122-SUB-0.75-ITER-4-EPOV_SFDS_Seq_257	NA	Unclassified_derived_from_Proteobacteria (2974)	NA	NA	NA
Assembly-24122-SUB-0.75-ITER-4-EPOV_SFDS_Seq_365	NA	NA	Pelagibacter (0,71)	NA	Shewanella (115)
Assembly-24122-SUB-0.75-ITER-4-EPOV_SFDS_Seq_402	NA	Unclassified_derived_from_Proteobacteria (2531)	NA	NA	NA
Assembly-24122-SUB-0.75-ITER-4-EPOV_SFDS_Seq_464	NA	Unclassified_derived_from_Proteobacteria (1267)	NA	NA	NA
Assembly-24122-SUB-0.75-ITER-4-EPOV_SFSS_Seq_1	NA	Unclassified_derived_from_Actinobacteria (2545)	NA	NA	NA
Assembly-24122-SUB-0.75-ITER-4-EPOV_STCS_Seq_273	NA	Unclassified_derived_from_Proteobacteria (817)	NA	NA	NA
Assembly-24122-SUB-0.75-ITER-4-EPOV_STCS_Seq_474	NA	NA	Flavobacterium (0,64)	NA	NA
Assembly-24122-SUB-0.75-ITER-4-EPOV_STCS_Seq_493	NA	Proteobacteria (1796)	NA	NA	NA
Assembly-24122-SUB-0.75-ITER-4-EPOV_STCS_Seq_55	NA	Flavobacterium (5976)	NA	NA	NA
Assembly-24122-SUB-0.75-ITER-4-ETimbebas2012_Seq_52	NA	NA	NA	NA	Sphingopyxis (135)
Assembly-24122-SUB-0.75-ITER-5-EArctic_Seq_110	NA	NA	NA	Sphingopyxis (994)	NA
Assembly-24122-SUB-0.75-ITER-5-EArctic_Seq_42	NA	NA	NA	Sphingopyxis (3856)	NA
Assembly-24122-SUB-0.75-ITER-5-EArctic_Seq_97	NA	NA	NA	Sphingopyxis (2687)	NA
Assembly-24122-SUB-0.75-ITER-5-EIndian_Ocean_GS108_Seq_46	NA	Proteobacteria (1591)	NA	NA	NA
Assembly-24122-SUB-0.75-ITER-5-EIndian_Ocean_GS108_Seq_63	NA	NA	Prochlorococcus (0,64)	NA	NA
Assembly-24122-SUB-0.75-ITER-5-EIndian_Ocean_GS108_Seq_98	NA	NA	Prochlorococcus (0,69)	NA	NA
Assembly-24122-SUB-0.75-ITER-5-EIndian_Ocean_GS112_Seq_10	NA	NA	Prochlorococcus (0,67)	NA	NA
Assembly-24122-SUB-0.75-ITER-5-EIndian_Ocean_GS112_Seq_141	NA	NA	Prochlorococcus (0,62)	NA	NA
Assembly-24122-SUB-0.75-ITER-5-EIndian_Ocean_GS112_Seq_177	NA	NA	Prochlorococcus (0,76)	NA	NA
Assembly-24122-SUB-0.75-ITER-5-EIndian_Ocean_GS112_Seq_76	NA	NA	Prochlorococcus (0,68)	NA	NA
Assembly-24122-SUB-0.75-ITER-5-EIndian_Ocean_GS117_Seq_199	NA	NA	NA	Prochlorococcus (952)	NA
Assembly-24122-SUB-0.75-ITER-5-EIndian_Ocean_GS117_Seq_211	NA	Unclassified_derived_from_Proteobacteria (3417)	NA	NA	NA
Assembly-24122-SUB-0.75-ITER-5-EIndian_Ocean_GS117_Seq_40	NA	Unclassified_derived_from_Proteobacteria (9247)	NA	NA	NA
Assembly-24122-SUB-0.75-ITER-5-EIndian_Ocean_GS122_Seq_112	NA	Unclassified_derived_from_Proteobacteria (968)	NA	NA	NA
Assembly-24122-SUB-0.75-ITER-5-EPOV_M1CS_Seq_166	NA	Unclassified_derived_from_Proteobacteria (1681)	NA	NA	NA
Assembly-24122-SUB-0.75-ITER-5-EPOV_M2MS_Seq_109	NA	Unclassified_derived_from_Proteobacteria (4824)	NA	NA	NA
Assembly-24122-SUB-0.75-ITER-5-EPOV_M2MS_Seq_33	NA	Unclassified_derived_from_Proteobacteria (1144)	Pelagibacter (0,69)	NA	NA
Assembly-24122-SUB-0.75-ITER-5-EPOV_M4OS_Seq_11	NA	Unclassified_derived_from_Proteobacteria (4975)	NA	NA	NA
Assembly-24122-SUB-0.75-ITER-5-EPOV_SFDS_Seq_313	NA	Unclassified_derived_from_Verrucomicrobia (3070)	Pelagibacter (0,7)	NA	NA
Assembly-24122-SUB-0.75-ITER-5-EPOV_SFSS_Seq_212	NA	Unclassified_derived_from_Proteobacteria (3367)	NA	NA	NA
Assembly-24122-SUB-0.75-ITER-5-EPOV_STCS_Seq_510	NA	Unclassified_derived_from_Actinobacteria (1291)	NA	NA	NA
Assembly-24122-SUB-0.75-ITER-5-ETimbebas2012_Seq_35	NA	NA	Pelagibacter (0,62)	NA	NA
Assembly-24122-SUB-0.75-ITER-6-EArctic_Seq_124	NA	NA	NA	Sphingopyxis (1910)	NA
Assembly-24122-SUB-0.75-ITER-6-EArctic_Seq_21	NA	NA	NA	Sphingopyxis (1989)	NA
Assembly-24122-SUB-0.75-ITER-6-EArctic_Seq_41	NA	Sphingomonadaceae (1153)	NA	Sphingopyxis (2128)	NA
Assembly-24122-SUB-0.75-ITER-6-EArctic_Seq_54	NA	Blastomonas (749)	NA	Sphingopyxis (1591)	NA
Assembly-24122-SUB-0.75-ITER-6-EArctic_Seq_69	NA	NA	NA	Sphingopyxis (4351)	NA
Assembly-24122-SUB-0.75-ITER-6-EArctic_Seq_92	NA	Blastomonas (965)	NA	Sphingopyxis (1869)	NA
Assembly-24122-SUB-0.75-ITER-6-EIndian_Ocean_GS108_Seq_33	NA	NA	Prochlorococcus (0,79)	NA	NA
Assembly-24122-SUB-0.75-ITER-6-EIndian_Ocean_GS112_Seq_112	NA	NA	Prochlorococcus (0,74)	NA	NA
Assembly-24122-SUB-0.75-ITER-6-EIndian_Ocean_GS112_Seq_113	NA	Gammaproteobacteria (1581)	NA	NA	NA
Assembly-24122-SUB-0.75-ITER-6-EIndian_Ocean_GS112_Seq_116	NA	NA	Prochlorococcus (0,68)	NA	NA
Assembly-24122-SUB-0.75-ITER-6-EIndian_Ocean_GS112_Seq_131	NA	Unclassified_derived_from_Proteobacteria (1849)	NA	NA	NA
Assembly-24122-SUB-0.75-ITER-6-EIndian_Ocean_GS112_Seq_134	Pseudomonas (1)	Unclassified_derived_from_Proteobacteria (3308)	NA	Xanthomonas (3792)	Sphingobium (99)
Assembly-24122-SUB-0.75-ITER-6-EIndian_Ocean_GS112_Seq_44	NA	NA	Synechococcus (0,7)	NA	NA
Assembly-24122-SUB-0.75-ITER-6-EIndian_Ocean_GS117_Seq_130	NA	Unclassified_derived_from_Proteobacteria (3325)	NA	NA	NA
Assembly-24122-SUB-0.75-ITER-6-EIndian_Ocean_GS117_Seq_286	NA	Unclassified_derived_from_Proteobacteria (1677)	NA	NA	NA
Assembly-24122-SUB-0.75-ITER-6-EIndian_Ocean_GS117_Seq_339	NA	NA	NA	NA	Gardnerella (113)
Assembly-24122-SUB-0.75-ITER-6-EIndian_Ocean_GS117_Seq_345	NA	Proteobacteria (2743)	NA	NA	NA
Assembly-24122-SUB-0.75-ITER-6-EIndian_Ocean_GS117_Seq_59	NA	Unclassified_derived_from_Proteobacteria (4656)	NA	NA	NA
Assembly-24122-SUB-0.75-ITER-6-EIndian_Ocean_GS117_Seq_89	NA	Unclassified_derived_from_Proteobacteria (3014)	NA	NA	NA
Assembly-24122-SUB-0.75-ITER-6-EIndian_Ocean_GS122_Seq_140	NA	NA	NA	Prochlorococcus (1109)	NA
Assembly-24122-SUB-0.75-ITER-6-EPOV_M1CS_Seq_10	NA	Unclassified_derived_from_Proteobacteria (2383)	NA	NA	NA
Assembly-24122-SUB-0.75-ITER-6-EPOV_M2MS_Seq_49	NA	NA	Pelagibacter (0,72)	NA	NA
Assembly-24122-SUB-0.75-ITER-6-EPOV_M2MS_Seq_58	NA	Unclassified_derived_from_Verrucomicrobia (3766)	NA	NA	NA
Assembly-24122-SUB-0.75-ITER-6-EPOV_M2MS_Seq_65	NA	Unclassified_derived_from_Proteobacteria (2381)	NA	NA	NA
Assembly-24122-SUB-0.75-ITER-6-EPOV_M2MS_Seq_71	NA	Unclassified_derived_from_Proteobacteria (1291)	Pelagibacter (0,66)	NA	NA
Assembly-24122-SUB-0.75-ITER-6-EPOV_M4OS_Seq_1	NA	NA	Puniceispirillum (0,67)	NA	NA
Assembly-24122-SUB-0.75-ITER-6-EPOV_SFCS_Seq_141	NA	Unclassified_derived_from_Proteobacteria (965)	NA	NA	NA
Assembly-24122-SUB-0.75-ITER-6-EPOV_SFCS_Seq_71	NA	Unclassified_derived_from_Proteobacteria (837)	NA	NA	NA
Assembly-24122-SUB-0.75-ITER-6-EPOV_SFDS_Seq_163	NA	Unclassified_derived_from_Proteobacteria (1718)	NA	NA	NA
Assembly-24122-SUB-0.75-ITER-6-EPOV_STCS_Seq_152	NA	NA	Pelagibacter (0,74)	NA	NA
Assembly-24122-SUB-0.75-ITER-6-EPOV_STCS_Seq_205	NA	Unclassified_derived_from_Proteobacteria (1232)	NA	NA	NA
Assembly-24122-SUB-0.75-ITER-6-EPOV_STCS_Seq_508	NA	Unclassified_derived_from_Proteobacteria (3123)	NA	NA	NA
Assembly-24122-SUB-0.75-ITER-6-EPOV_STCS_Seq_563	NA	Unclassified_derived_from_Proteobacteria (990)	NA	NA	NA
Assembly-24122-SUB-0.75-ITER-6-EPOV_STCS_Seq_624	NA	NA	Pelagibacter (0,62)	NA	NA
Assembly-24122-SUB-0.75-ITER-6-ETimbebas2012_Seq_9	NA	NA	Pelagibacter (0,63)	NA	NA
Assembly-24122-SUB-0.75-ITER-7-EArctic_Seq_16	NA	NA	NA	Sphingopyxis (5450)	NA
Assembly-24122-SUB-0.75-ITER-7-EArctic_Seq_44	NA	NA	NA	Sphingopyxis (3565)	NA
Assembly-24122-SUB-0.75-ITER-7-EArctic_Seq_65	NA	NA	NA	Sphingopyxis (3520)	NA
Assembly-24122-SUB-0.75-ITER-7-EArctic_Seq_95	NA	NA	NA	Sphingopyxis (1122)	NA
Assembly-24122-SUB-0.75-ITER-7-EIndian_Ocean_GS112_Seq_165	NA	NA	Prochlorococcus (0,67)	NA	NA
Assembly-24122-SUB-0.75-ITER-7-EIndian_Ocean_GS112_Seq_60	NA	NA	Prochlorococcus (0,67)	NA	NA
Assembly-24122-SUB-0.75-ITER-7-EIndian_Ocean_GS117_Seq_15	NA	Unclassified_derived_from_Proteobacteria (5073)	NA	NA	NA
Assembly-24122-SUB-0.75-ITER-7-EIndian_Ocean_GS117_Seq_174	NA	NA	Pelagibacter (0,73)	NA	NA
Assembly-24122-SUB-0.75-ITER-7-EIndian_Ocean_GS117_Seq_366	NA	Unclassified_derived_from_Proteobacteria (1218)	Prochlorococcus (0,65)	NA	NA
Assembly-24122-SUB-0.75-ITER-7-EIndian_Ocean_GS117_Seq_72	NA	NA	Pelagibacter (0,78)	NA	NA
Assembly-24122-SUB-0.75-ITER-7-EIndian_Ocean_GS122_Seq_146	NA	NA	Pelagibacter (0,78)	NA	NA
Assembly-24122-SUB-0.75-ITER-7-EIndian_Ocean_GS122_Seq_96	NA	NA	Prochlorococcus (0,7)	NA	NA
Assembly-24122-SUB-0.75-ITER-7-EPOV_M1CS_Seq_147	NA	Unclassified_derived_from_Proteobacteria (1291)	NA	NA	NA
Assembly-24122-SUB-0.75-ITER-7-EPOV_M1CS_Seq_155	NA	Unclassified_derived_from_Proteobacteria (3221)	NA	NA	NA
Assembly-24122-SUB-0.75-ITER-7-EPOV_M2MS_Seq_7	NA	NA	Pelagibacter (0,64)	NA	NA
Assembly-24122-SUB-0.75-ITER-7-EPOV_SFDS_Seq_239	NA	NA	NA	NA	Rhodospirillum (117)
Assembly-24122-SUB-0.75-ITER-7-EPOV_STCS_Seq_574	NA	Unclassified_derived_from_Proteobacteria (3354)	NA	NA	NA
Assembly-24122-SUB-0.75-ITER-7-EPOV_STCS_Seq_622	NA	NA	Pelagibacter (0,74)	NA	NA
Assembly-24122-SUB-0.75-ITER-7-EPOV_STCS_Seq_633	NA	NA	NA	NA	Xylella (124)
Assembly-24122-SUB-0.75-ITER-7-EPOV_STCS_Seq_87	NA	Unclassified_derived_from_Proteobacteria (907)	NA	NA	NA
Assembly-24122-SUB-0.75-ITER-7-EP_damicornis_NLN_RepliG_Seq_79	NA	NA	NA	Propionibacterium (6621)	NA
Assembly-24122-SUB-0.75-ITER-7-ESG2012b_Seq_12	NA	Unclassified_derived_from_Proteobacteria (3328)	NA	NA	NA
Assembly-24122-SUB-0.75-ITER-7-ETimbebas2012_Seq_128	NA	Unclassified_derived_from_Verrucomicrobia (1081)	NA	NA	NA
Assembly-24122-SUB-0.75-ITER-7-ETimbebas2012_Seq_39	NA	Unclassified_derived_from_Proteobacteria (2128)	Pelagibacter (0,62)	NA	NA
Assembly-24122-SUB-0.75-ITER-7-ETimbebas2012_Seq_41	NA	Unclassified_derived_from_Proteobacteria (3437)	Prochlorococcus (0,63)	NA	NA
Assembly-24122-SUB-0.75-ITER-7-ETimbebas2012_Seq_80	NA	Unclassified_derived_from_Verrucomicrobia (2050)	NA	NA	NA
Assembly-24122-SUB-0.75-ITER-8-EArctic_Seq_1	NA	Hyphomonas (7917)	NA	NA	NA
Assembly-24122-SUB-0.75-ITER-8-EArctic_Seq_134	NA	NA	NA	Sphingopyxis (2488)	NA
Assembly-24122-SUB-0.75-ITER-8-EArctic_Seq_136	NA	NA	NA	Sphingopyxis (1164)	NA
Assembly-24122-SUB-0.75-ITER-8-EIndian_Ocean_GS108_Seq_71	NA	NA	Prochlorococcus (0,66)	NA	NA
Assembly-24122-SUB-0.75-ITER-8-EIndian_Ocean_GS112_Seq_101	NA	Unclassified_derived_from_Proteobacteria (1714)	NA	NA	NA
Assembly-24122-SUB-0.75-ITER-8-EIndian_Ocean_GS112_Seq_21	NA	NA	Prochlorococcus (0,78)	NA	NA
Assembly-24122-SUB-0.75-ITER-8-EIndian_Ocean_GS112_Seq_4	NA	NA	Prochlorococcus (0,72)	NA	NA
Assembly-24122-SUB-0.75-ITER-8-EIndian_Ocean_GS112_Seq_42	NA	NA	Prochlorococcus (0,7)	NA	NA
Assembly-24122-SUB-0.75-ITER-8-EIndian_Ocean_GS117_Seq_391	NA	NA	Prochlorococcus (0,72)	NA	NA
Assembly-24122-SUB-0.75-ITER-8-EIndian_Ocean_GS122_Seq_2	NA	Unclassified_derived_from_Proteobacteria (2878)	Pelagibacter (0,6)	NA	NA
Assembly-24122-SUB-0.75-ITER-8-EPAB2012_Seq_3	NA	NA	Synechococcus (0,74)	NA	Halorhodospira (110)
Assembly-24122-SUB-0.75-ITER-8-EPOV_M1CS_Seq_149	NA	Unclassified_derived_from_Proteobacteria (1921)	NA	NA	NA
Assembly-24122-SUB-0.75-ITER-8-EPOV_M1CS_Seq_9	NA	Unclassified_derived_from_Actinobacteria (2736)	NA	NA	NA
Assembly-24122-SUB-0.75-ITER-8-EPOV_M2MS_Seq_52	NA	NA	Pelagibacter (0,61)	NA	NA
Assembly-24122-SUB-0.75-ITER-8-EPOV_M4OS_Seq_22	NA	NA	Prochlorococcus (0,6)	NA	NA
Assembly-24122-SUB-0.75-ITER-8-EPOV_M4OS_Seq_6	NA	Accumulibacter (9854)	NA	NA	NA
Assembly-24122-SUB-0.75-ITER-8-EPOV_SFDS_Seq_42	NA	Proteobacteria (9055)	NA	NA	NA
Assembly-24122-SUB-0.75-ITER-8-EPOV_STCS_Seq_1	NA	NA	Synechococcus (0,6)	NA	NA
Assembly-24122-SUB-0.75-ITER-8-EPOV_STCS_Seq_136	NA	Unclassified_derived_from_Proteobacteria (3570)	Pelagibacter (0,72)	NA	NA
Assembly-24122-SUB-0.75-ITER-8-EPOV_STCS_Seq_374	NA	Unclassified_derived_from_Proteobacteria (1842)	NA	NA	NA
Assembly-24122-SUB-0.75-ITER-8-EPOV_STCS_Seq_47	NA	Unclassified_derived_from_Proteobacteria (1450)	NA	NA	NA
Assembly-24122-SUB-0.75-ITER-9-EArctic_Seq_10	NA	Alphaproteobacteria (1027)	NA	Sphingopyxis (2374)	Sphingopyxis (159)
Assembly-24122-SUB-0.75-ITER-9-EArctic_Seq_103	NA	Alphaproteobacteria (1011)	NA	Sphingopyxis (1454)	NA
Assembly-24122-SUB-0.75-ITER-9-EArctic_Seq_53	NA	NA	NA	Sphingopyxis (2508)	NA
Assembly-24122-SUB-0.75-ITER-9-EIndian_Ocean_GS108_Seq_52	NA	Flavobacterium (2808)	Prochlorococcus (0,62)	NA	NA
Assembly-24122-SUB-0.75-ITER-9-EIndian_Ocean_GS108_Seq_73	NA	Flavobacterium (880)	NA	NA	NA
Assembly-24122-SUB-0.75-ITER-9-EIndian_Ocean_GS112_Seq_109	NA	NA	Prochlorococcus (0,71)	NA	NA
Assembly-24122-SUB-0.75-ITER-9-EIndian_Ocean_GS112_Seq_172	NA	NA	Prochlorococcus (0,65)	NA	NA
Assembly-24122-SUB-0.75-ITER-9-EIndian_Ocean_GS112_Seq_91	NA	NA	Prochlorococcus (0,67)	NA	NA
Assembly-24122-SUB-0.75-ITER-9-EIndian_Ocean_GS117_Seq_105	NA	Unclassified_derived_from_Proteobacteria (5033)	NA	NA	NA
Assembly-24122-SUB-0.75-ITER-9-EIndian_Ocean_GS117_Seq_198	NA	Unclassified_derived_from_Proteobacteria (1085)	NA	NA	NA
Assembly-24122-SUB-0.75-ITER-9-EIndian_Ocean_GS117_Seq_255	NA	NA	Prochlorococcus (0,67)	NA	NA
Assembly-24122-SUB-0.75-ITER-9-EIndian_Ocean_GS117_Seq_290	NA	NA	Prochlorococcus (0,67)	NA	NA
Assembly-24122-SUB-0.75-ITER-9-EIndian_Ocean_GS117_Seq_33	NA	Unclassified_derived_from_Proteobacteria (1428)	NA	NA	NA
Assembly-24122-SUB-0.75-ITER-9-EIndian_Ocean_GS117_Seq_384	NA	NA	Prochlorococcus (0,64)	NA	NA
Assembly-24122-SUB-0.75-ITER-9-EIndian_Ocean_GS117_Seq_64	NA	NA	Synechococcus (0,6)	NA	NA
Assembly-24122-SUB-0.75-ITER-9-EIndian_Ocean_GS117_Seq_97	NA	NA	Pelagibacter (0,76)	NA	NA
Assembly-24122-SUB-0.75-ITER-9-EPOV_M1CS_Seq_11	NA	Unclassified_derived_from_Actinobacteria (1736)	NA	NA	NA
Assembly-24122-SUB-0.75-ITER-9-EPOV_M1CS_Seq_225	NA	Unclassified_derived_from_Actinobacteria (1742)	NA	NA	NA
Assembly-24122-SUB-0.75-ITER-9-EPOV_M1CS_Seq_240	NA	Unclassified_derived_from_Proteobacteria (800)	NA	NA	NA
Assembly-24122-SUB-0.75-ITER-9-EPOV_M2MS_Seq_48	NA	Unclassified_derived_from_Proteobacteria (1572)	NA	NA	NA
Assembly-24122-SUB-0.75-ITER-9-EPOV_M2MS_Seq_75	NA	NA	Pelagibacter (0,63)	NA	NA
Assembly-24122-SUB-0.75-ITER-9-EPOV_M4OS_Seq_38	NA	Unclassified_derived_from_Proteobacteria (5053)	NA	NA	NA
Assembly-24122-SUB-0.75-ITER-9-EPOV_M4OS_Seq_68	NA	NA	Prochlorococcus (0,7)	NA	NA
Assembly-24122-SUB-0.75-ITER-9-EPOV_M5OD_Seq_15	NA	NA	Prochlorococcus (0,62)	NA	NA
Assembly-24122-SUB-0.75-ITER-9-EPOV_SFSS_Seq_109	NA	Paracoccus (1600)	NA	NA	NA
Assembly-24122-SUB-0.75-ITER-9-EPOV_STCS_Seq_348	NA	Unclassified_derived_from_Actinobacteria (3177)	NA	NA	NA
Assembly-24122-SUB-0.75-ITER-9-EPOV_STCS_Seq_407	NA	Unclassified_derived_from_Proteobacteria (2182)	NA	NA	NA
Assembly-24122-SUB-0.75-ITER-9-EPOV_STCS_Seq_68	NA	Proteobacteria (2916)	NA	NA	NA
Assembly-24122-SUB-0.75-ITER-9-EP_damicornis_NLN_RepliG_Seq_95	NA	NA	NA	Propionibacterium (3648)	NA
Assembly-24122-SUB-1-ITER-1-EArctic_Seq_1	NA	NA	NA	Novosphingobium (3179)	NA
Assembly-24122-SUB-1-ITER-1-EArctic_Seq_105	NA	Blastomonas (1105)	NA	Sphingopyxis (1336)	NA
Assembly-24122-SUB-1-ITER-1-EArctic_Seq_106	NA	NA	NA	Sphingopyxis (2691)	Puniceispirillum (143)
Assembly-24122-SUB-1-ITER-1-EArctic_Seq_108	NA	NA	NA	Sphingopyxis (3319)	Sphingopyxis (143)
Assembly-24122-SUB-1-ITER-1-EArctic_Seq_11	NA	Blastomonas (1109)	NA	Sphingopyxis (1611)	NA
Assembly-24122-SUB-1-ITER-1-EArctic_Seq_111	NA	NA	NA	Sphingopyxis (3299)	NA
Assembly-24122-SUB-1-ITER-1-EArctic_Seq_112	NA	NA	NA	Sphingopyxis (1927)	NA
Assembly-24122-SUB-1-ITER-1-EArctic_Seq_113	NA	NA	NA	Sphingopyxis (1836)	NA
Assembly-24122-SUB-1-ITER-1-EArctic_Seq_117	NA	NA	NA	Sphingopyxis (1868)	NA
Assembly-24122-SUB-1-ITER-1-EArctic_Seq_120	NA	Novosphingobium (1005)	NA	Sphingopyxis (2486)	NA
Assembly-24122-SUB-1-ITER-1-EArctic_Seq_121	NA	NA	NA	Sphingopyxis (3779)	NA
Assembly-24122-SUB-1-ITER-1-EArctic_Seq_125	NA	NA	NA	Sphingopyxis (3816)	NA
Assembly-24122-SUB-1-ITER-1-EArctic_Seq_128	NA	NA	NA	Sphingopyxis (1574)	NA
Assembly-24122-SUB-1-ITER-1-EArctic_Seq_129	NA	NA	NA	Sphingopyxis (2344)	NA
Assembly-24122-SUB-1-ITER-1-EArctic_Seq_136	NA	NA	NA	Sphingopyxis (2859)	Sphingopyxis (156)
Assembly-24122-SUB-1-ITER-1-EArctic_Seq_139	NA	Erythrobacter (1134)	NA	Sphingopyxis (1784)	Zymomonas (161)
Assembly-24122-SUB-1-ITER-1-EArctic_Seq_14	NA	NA	NA	Sphingopyxis (7247)	NA
Assembly-24122-SUB-1-ITER-1-EArctic_Seq_142	NA	NA	NA	Sphingopyxis (1299)	NA
Assembly-24122-SUB-1-ITER-1-EArctic_Seq_143	NA	NA	NA	Sphingopyxis (2163)	NA
Assembly-24122-SUB-1-ITER-1-EArctic_Seq_144	NA	NA	NA	Sphingomonas (769)	NA
Assembly-24122-SUB-1-ITER-1-EArctic_Seq_146	NA	NA	NA	Sphingopyxis (1583)	NA
Assembly-24122-SUB-1-ITER-1-EArctic_Seq_147	NA	NA	NA	Sphingopyxis (2296)	NA
Assembly-24122-SUB-1-ITER-1-EArctic_Seq_151	NA	NA	NA	Sphingopyxis (2172)	NA
Assembly-24122-SUB-1-ITER-1-EArctic_Seq_154	NA	NA	NA	Sphingopyxis (2156)	NA
Assembly-24122-SUB-1-ITER-1-EArctic_Seq_155	NA	NA	NA	Sphingopyxis (2213)	NA
Assembly-24122-SUB-1-ITER-1-EArctic_Seq_159	NA	NA	NA	Sphingopyxis (2039)	NA
Assembly-24122-SUB-1-ITER-1-EArctic_Seq_16	NA	Blastomonas (1146)	NA	NA	NA
Assembly-24122-SUB-1-ITER-1-EArctic_Seq_160	NA	NA	NA	Sphingopyxis (1821)	NA
Assembly-24122-SUB-1-ITER-1-EArctic_Seq_162	NA	NA	NA	Sphingopyxis (1580)	NA
Assembly-24122-SUB-1-ITER-1-EArctic_Seq_167	NA	NA	NA	Sphingopyxis (2636)	Sphingopyxis (122)
Assembly-24122-SUB-1-ITER-1-EArctic_Seq_168	NA	Sphingomonadaceae (1304)	Methylobacterium (0,61)	Sphingopyxis (2170)	NA
Assembly-24122-SUB-1-ITER-1-EArctic_Seq_17	NA	NA	NA	NA	Sphingopyxis (124)
Assembly-24122-SUB-1-ITER-1-EArctic_Seq_171	NA	NA	NA	Sphingopyxis (1832)	NA
Assembly-24122-SUB-1-ITER-1-EArctic_Seq_174	NA	NA	NA	Sphingopyxis (2274)	NA
Assembly-24122-SUB-1-ITER-1-EArctic_Seq_176	NA	NA	NA	Sphingopyxis (3249)	NA
Assembly-24122-SUB-1-ITER-1-EArctic_Seq_183	NA	Blastomonas (1315)	Methylobacterium (0,61)	Sphingopyxis (1712)	NA
Assembly-24122-SUB-1-ITER-1-EArctic_Seq_191	NA	NA	NA	Sphingopyxis (1260)	NA
Assembly-24122-SUB-1-ITER-1-EArctic_Seq_196	NA	NA	NA	Sphingopyxis (1604)	NA
Assembly-24122-SUB-1-ITER-1-EArctic_Seq_198	NA	NA	NA	Sphingopyxis (2915)	Sphingopyxis (115)
Assembly-24122-SUB-1-ITER-1-EArctic_Seq_199	NA	NA	NA	Sphingopyxis (2298)	NA
Assembly-24122-SUB-1-ITER-1-EArctic_Seq_202	NA	NA	NA	Sphingopyxis (2193)	NA
Assembly-24122-SUB-1-ITER-1-EArctic_Seq_208	NA	NA	NA	Sphingopyxis (2503)	NA
Assembly-24122-SUB-1-ITER-1-EArctic_Seq_213	NA	NA	NA	Sphingopyxis (2510)	NA
Assembly-24122-SUB-1-ITER-1-EArctic_Seq_214	NA	NA	NA	Sphingopyxis (974)	NA
Assembly-24122-SUB-1-ITER-1-EArctic_Seq_218	NA	NA	NA	Sphingopyxis (2002)	NA
Assembly-24122-SUB-1-ITER-1-EArctic_Seq_22	NA	NA	NA	Sphingopyxis (1129)	NA
Assembly-24122-SUB-1-ITER-1-EArctic_Seq_221	NA	Proteobacteria (1424)	NA	Sphingopyxis (3022)	NA
Assembly-24122-SUB-1-ITER-1-EArctic_Seq_231	NA	NA	NA	Sphingopyxis (1899)	NA
Assembly-24122-SUB-1-ITER-1-EArctic_Seq_24	NA	NA	NA	Sphingopyxis (3751)	NA
Assembly-24122-SUB-1-ITER-1-EArctic_Seq_245	NA	NA	NA	Sphingopyxis (2017)	NA
Assembly-24122-SUB-1-ITER-1-EArctic_Seq_250	NA	NA	NA	Sphingopyxis (1496)	NA
Assembly-24122-SUB-1-ITER-1-EArctic_Seq_258	NA	NA	NA	Sinorhizobium (1701)	NA
Assembly-24122-SUB-1-ITER-1-EArctic_Seq_259	NA	NA	NA	Sphingopyxis (2119)	NA
Assembly-24122-SUB-1-ITER-1-EArctic_Seq_267	NA	NA	NA	Sphingopyxis (1746)	NA
Assembly-24122-SUB-1-ITER-1-EArctic_Seq_28	NA	Blastomonas (1051)	NA	Sphingopyxis (2143)	NA
Assembly-24122-SUB-1-ITER-1-EArctic_Seq_29	NA	NA	NA	Sphingopyxis (4913)	NA
Assembly-24122-SUB-1-ITER-1-EArctic_Seq_3	NA	NA	NA	Sphingopyxis (4420)	NA
Assembly-24122-SUB-1-ITER-1-EArctic_Seq_31	NA	Blastomonas (1413)	NA	Sphingopyxis (2420)	Sphingopyxis (139)
Assembly-24122-SUB-1-ITER-1-EArctic_Seq_32	NA	NA	NA	Sphingomonas (1511)	NA
Assembly-24122-SUB-1-ITER-1-EArctic_Seq_37	NA	NA	NA	Sphingopyxis (1356)	NA
Assembly-24122-SUB-1-ITER-1-EArctic_Seq_40	NA	NA	NA	Sphingobium (2440)	NA
Assembly-24122-SUB-1-ITER-1-EArctic_Seq_46	NA	NA	NA	Sphingopyxis (2595)	NA
Assembly-24122-SUB-1-ITER-1-EArctic_Seq_5	NA	Novosphingobium (1092)	NA	Nitrobacter (1035)	NA
Assembly-24122-SUB-1-ITER-1-EArctic_Seq_52	NA	NA	NA	Sphingopyxis (4628)	NA
Assembly-24122-SUB-1-ITER-1-EArctic_Seq_61	NA	NA	NA	Sphingopyxis (3526)	NA
Assembly-24122-SUB-1-ITER-1-EArctic_Seq_64	NA	NA	NA	Sphingopyxis (1410)	NA
Assembly-24122-SUB-1-ITER-1-EArctic_Seq_66	NA	Blastomonas (1312)	Citreicella (0,62)	Sphingopyxis (1884)	Zymomonas (128)
Assembly-24122-SUB-1-ITER-1-EArctic_Seq_69	NA	Sphingomonas (1055)	Methylobacterium (0,61)	Sphingopyxis (2569)	NA
Assembly-24122-SUB-1-ITER-1-EArctic_Seq_71	NA	Sphingomonadaceae (869)	NA	Sphingopyxis (1365)	NA
Assembly-24122-SUB-1-ITER-1-EArctic_Seq_73	NA	NA	NA	Sphingopyxis (4318)	NA
Assembly-24122-SUB-1-ITER-1-EArctic_Seq_76	NA	NA	NA	Sphingopyxis (2573)	NA
Assembly-24122-SUB-1-ITER-1-EArctic_Seq_78	NA	NA	NA	Sphingopyxis (1766)	NA
Assembly-24122-SUB-1-ITER-1-EArctic_Seq_80	NA	NA	NA	Sphingopyxis (1029)	NA
Assembly-24122-SUB-1-ITER-1-EArctic_Seq_9	NA	NA	NA	Sphingopyxis (2856)	NA
Assembly-24122-SUB-1-ITER-1-EArctic_Seq_90	NA	Blastomonas (1085)	NA	Sphingopyxis (4137)	NA
Assembly-24122-SUB-1-ITER-1-EArctic_Seq_92	NA	Blastomonas (2259)	NA	Sphingopyxis (4170)	NA
Assembly-24122-SUB-1-ITER-1-EArctic_Seq_95	NA	NA	NA	Sphingopyxis (4021)	NA
Assembly-24122-SUB-1-ITER-1-EArctic_Seq_96	NA	NA	NA	Sphingopyxis (2154)	NA
Assembly-24122-SUB-1-ITER-1-ECoral_Atoll_Taburean_Seq_4	NA	Unclassified_derived_from_Proteobacteria (3725)	NA	NA	NA
Assembly-24122-SUB-1-ITER-1-EIndian_Ocean_GS108_Seq_131	NA	NA	Prochlorococcus (0,66)	NA	NA
Assembly-24122-SUB-1-ITER-1-EIndian_Ocean_GS108_Seq_154	NA	Unclassified_derived_from_Proteobacteria (1790)	Prochlorococcus (0,62)	NA	NA
Assembly-24122-SUB-1-ITER-1-EIndian_Ocean_GS108_Seq_156	NA	Unclassified_derived_from_Proteobacteria (3877)	NA	NA	NA
Assembly-24122-SUB-1-ITER-1-EIndian_Ocean_GS108_Seq_33	NA	NA	Prochlorococcus (0,65)	NA	NA
Assembly-24122-SUB-1-ITER-1-EIndian_Ocean_GS108_Seq_38	NA	NA	Prochlorococcus (0,61)	NA	NA
Assembly-24122-SUB-1-ITER-1-EIndian_Ocean_GS108_Seq_45	NA	Proteobacteria (2870)	Pelagibacter (0,7)	NA	NA
Assembly-24122-SUB-1-ITER-1-EIndian_Ocean_GS108_Seq_7	NA	NA	Prochlorococcus (0,63)	NA	NA
Assembly-24122-SUB-1-ITER-1-EIndian_Ocean_GS108_Seq_8	NA	Unclassified_derived_from_Verrucomicrobia (1343)	NA	NA	NA
Assembly-24122-SUB-1-ITER-1-EIndian_Ocean_GS108_Seq_95	NA	NA	Prochlorococcus (0,61)	NA	NA
Assembly-24122-SUB-1-ITER-1-EIndian_Ocean_GS112_Seq_101	NA	Unclassified_derived_from_Proteobacteria (3020)	Pelagibacter (0,72)	NA	NA
Assembly-24122-SUB-1-ITER-1-EIndian_Ocean_GS112_Seq_150	NA	NA	Prochlorococcus (0,62)	NA	NA
Assembly-24122-SUB-1-ITER-1-EIndian_Ocean_GS112_Seq_16	NA	NA	Prochlorococcus (0,77)	NA	NA
Assembly-24122-SUB-1-ITER-1-EIndian_Ocean_GS112_Seq_188	NA	NA	Prochlorococcus (0,66)	NA	NA
Assembly-24122-SUB-1-ITER-1-EIndian_Ocean_GS112_Seq_193	NA	Unclassified_derived_from_Proteobacteria (3018)	NA	NA	NA
Assembly-24122-SUB-1-ITER-1-EIndian_Ocean_GS112_Seq_221	NA	NA	Pelagibacter (0,68)	NA	NA
Assembly-24122-SUB-1-ITER-1-EIndian_Ocean_GS112_Seq_255	NA	Unclassified_derived_from_Verrucomicrobia (1454)	Pelagibacter (0,73)	NA	NA
Assembly-24122-SUB-1-ITER-1-EIndian_Ocean_GS112_Seq_40	NA	NA	Prochlorococcus (0,69)	NA	NA
Assembly-24122-SUB-1-ITER-1-EIndian_Ocean_GS112_Seq_81	NA	NA	Prochlorococcus (0,72)	NA	NA
Assembly-24122-SUB-1-ITER-1-EIndian_Ocean_GS117_Seq_140	NA	NA	Prochlorococcus (0,61)	NA	NA
Assembly-24122-SUB-1-ITER-1-EIndian_Ocean_GS117_Seq_161	NA	Unclassified_derived_from_Actinobacteria (1676)	NA	NA	NA
Assembly-24122-SUB-1-ITER-1-EIndian_Ocean_GS117_Seq_172	NA	Flavobacterium (2244)	NA	NA	NA
Assembly-24122-SUB-1-ITER-1-EIndian_Ocean_GS117_Seq_176	NA	Unclassified_derived_from_Verrucomicrobia (5275)	NA	NA	NA
Assembly-24122-SUB-1-ITER-1-EIndian_Ocean_GS117_Seq_182	NA	Unclassified_derived_from_Proteobacteria (2634)	NA	NA	NA
Assembly-24122-SUB-1-ITER-1-EIndian_Ocean_GS117_Seq_23	NA	Unclassified_derived_from_Proteobacteria (12622)	NA	NA	NA
Assembly-24122-SUB-1-ITER-1-EIndian_Ocean_GS117_Seq_282	NA	Unclassified_derived_from_Proteobacteria (1075)	NA	NA	NA
Assembly-24122-SUB-1-ITER-1-EIndian_Ocean_GS117_Seq_30	NA	NA	Synechococcus (0,62)	NA	NA
Assembly-24122-SUB-1-ITER-1-EIndian_Ocean_GS117_Seq_319	NA	Unclassified_derived_from_Proteobacteria (2909)	Pelagibacter (0,64)	NA	NA
Assembly-24122-SUB-1-ITER-1-EIndian_Ocean_GS117_Seq_400	NA	NA	Pelagibacter (0,72)	NA	NA
Assembly-24122-SUB-1-ITER-1-EIndian_Ocean_GS117_Seq_494	NA	NA	Synechococcus (0,6)	NA	NA
Assembly-24122-SUB-1-ITER-1-EIndian_Ocean_GS122_Seq_12	NA	Unclassified_derived_from_Proteobacteria (3906)	NA	NA	NA
Assembly-24122-SUB-1-ITER-1-EIndian_Ocean_GS122_Seq_22	NA	Unclassified_derived_from_Proteobacteria (1356)	Pelagibacter (0,68)	NA	NA
Assembly-24122-SUB-1-ITER-1-EIndian_Ocean_GS122_Seq_236	NA	Unclassified_derived_from_Proteobacteria (1565)	NA	NA	NA
Assembly-24122-SUB-1-ITER-1-EIndian_Ocean_GS122_Seq_86	NA	Unclassified_derived_from_Proteobacteria (5258)	Prochlorococcus (0,61)	NA	NA
Assembly-24122-SUB-1-ITER-1-EPOV_M1CS_Seq_157	NA	Unclassified_derived_from_Proteobacteria (1118)	NA	NA	NA
Assembly-24122-SUB-1-ITER-1-EPOV_M1CS_Seq_212	NA	Unclassified_derived_from_Proteobacteria (4146)	NA	NA	NA
Assembly-24122-SUB-1-ITER-1-EPOV_M1CS_Seq_242	NA	Unclassified_derived_from_Proteobacteria (1687)	NA	NA	NA
Assembly-24122-SUB-1-ITER-1-EPOV_M1CS_Seq_331	NA	NA	Pelagibacter (0,63)	NA	NA
Assembly-24122-SUB-1-ITER-1-EPOV_M2MS_Seq_1	Alteromonas (2)	NA	NA	NA	NA
Assembly-24122-SUB-1-ITER-1-EPOV_M2MS_Seq_163	NA	Unclassified_derived_from_Verrucomicrobia (3153)	NA	NA	NA
Assembly-24122-SUB-1-ITER-1-EPOV_M2MS_Seq_167	NA	NA	Pelagibacter (0,67)	NA	NA
Assembly-24122-SUB-1-ITER-1-EPOV_M2MS_Seq_24	NA	Unclassified_derived_from_Proteobacteria (1746)	NA	NA	NA
Assembly-24122-SUB-1-ITER-1-EPOV_M2MS_Seq_32	NA	NA	Prochlorococcus (0,65)	NA	NA
Assembly-24122-SUB-1-ITER-1-EPOV_M2MS_Seq_34	NA	NA	Pelagibacter (0,61)	NA	NA
Assembly-24122-SUB-1-ITER-1-EPOV_M2MS_Seq_74	NA	Puniceispirillum (2030)	NA	NA	NA
Assembly-24122-SUB-1-ITER-1-EPOV_M2MS_Seq_80	NA	Alphaproteobacteria (1362)	NA	NA	NA
Assembly-24122-SUB-1-ITER-1-EPOV_M2MS_Seq_83	NA	Unclassified_derived_from_Proteobacteria (817)	NA	NA	NA
Assembly-24122-SUB-1-ITER-1-EPOV_M4OS_Seq_2	NA	NA	Puniceispirillum (0,67)	NA	NA
Assembly-24122-SUB-1-ITER-1-EPOV_M4OS_Seq_36	NA	NA	Prochlorococcus (0,65)	NA	NA
Assembly-24122-SUB-1-ITER-1-EPOV_M4OS_Seq_63	NA	NA	Pelagibacter (0,63)	NA	NA
Assembly-24122-SUB-1-ITER-1-EPOV_M5OD_Seq_1	NA	NA	Prochlorococcus (0,68)	NA	NA
Assembly-24122-SUB-1-ITER-1-EPOV_SFCS_Seq_11	NA	Unclassified_derived_from_Proteobacteria (2490)	NA	NA	NA
Assembly-24122-SUB-1-ITER-1-EPOV_SFCS_Seq_197	NA	Unclassified_derived_from_Proteobacteria (1327)	NA	NA	NA
Assembly-24122-SUB-1-ITER-1-EPOV_SFDS_Seq_1	NA	Unclassified_derived_from_Proteobacteria (14307)	NA	NA	NA
Assembly-24122-SUB-1-ITER-1-EPOV_SFDS_Seq_432	NA	Unclassified_derived_from_Proteobacteria (806)	NA	NA	NA
Assembly-24122-SUB-1-ITER-1-EPOV_SFDS_Seq_446	NA	Unclassified_derived_from_Proteobacteria (3432)	NA	NA	NA
Assembly-24122-SUB-1-ITER-1-EPOV_SFDS_Seq_575	NA	Unclassified_derived_from_Proteobacteria (1456)	NA	NA	NA
Assembly-24122-SUB-1-ITER-1-EPOV_STCS_Seq_100	NA	Unclassified_derived_from_Proteobacteria (3145)	NA	NA	NA
Assembly-24122-SUB-1-ITER-1-EPOV_STCS_Seq_500	NA	Unclassified_derived_from_Proteobacteria (924)	NA	NA	NA
Assembly-24122-SUB-1-ITER-1-EPOV_STCS_Seq_648	Cycloclasticus (2)	NA	NA	NA	NA
Assembly-24122-SUB-1-ITER-1-EPOV_STCS_Seq_69	NA	NA	Pelagibacter (0,63)	NA	NA
Assembly-24122-SUB-1-ITER-1-EPOV_STCS_Seq_700	NA	Flavobacterium (2344)	NA	NA	NA
Assembly-24122-SUB-1-ITER-1-EPOV_STCS_Seq_72	NA	NA	Flavobacterium (0,62)	NA	NA
Assembly-24122-SUB-1-ITER-1-EPOV_STCS_Seq_727	NA	Proteobacteria (1513)	NA	NA	NA
Assembly-24122-SUB-1-ITER-1-EPOV_STCS_Seq_9	NA	Unclassified_derived_from_Proteobacteria (6890)	Flavobacterium (0,74)	NA	NA
Assembly-24122-SUB-1-ITER-1-EPOV_STCS_Seq_93	NA	Unclassified_derived_from_Verrucomicrobia (2447)	NA	NA	NA
Assembly-24122-SUB-1-ITER-1-EP_damicornis_NLN_RepliG_Seq_1	NA	NA	NA	Propionibacterium (27060)	NA
Assembly-24122-SUB-1-ITER-1-EP_damicornis_NLN_RepliG_Seq_13	NA	NA	Pseudomonas (0,63)	Azoarcus (865)	NA
Assembly-24122-SUB-1-ITER-1-EP_damicornis_NLN_RepliG_Seq_131	NA	NA	NA	Sphingobium (839)	NA
Assembly-24122-SUB-1-ITER-1-EP_damicornis_NLN_RepliG_Seq_139	NA	NA	NA	NA	Unclassified_derived_from_Alphaproteobacteria (132)
Assembly-24122-SUB-1-ITER-1-EP_damicornis_NLN_RepliG_Seq_14	NA	NA	NA	NA	Sphingopyxis (169)
Assembly-24122-SUB-1-ITER-1-EP_damicornis_NLN_RepliG_Seq_140	NA	Actinobacteria (1871)	NA	Mycobacterium (4626)	NA
Assembly-24122-SUB-1-ITER-1-EP_damicornis_NLN_RepliG_Seq_144	NA	NA	NA	Propionibacterium (6107)	NA
Assembly-24122-SUB-1-ITER-1-EP_damicornis_NLN_RepliG_Seq_162	NA	NA	NA	Propionibacterium (5834)	NA
Assembly-24122-SUB-1-ITER-1-EP_damicornis_NLN_RepliG_Seq_172	NA	NA	NA	Propionibacterium (4639)	NA
Assembly-24122-SUB-1-ITER-1-EP_damicornis_NLN_RepliG_Seq_175	NA	NA	NA	Propionibacterium (5585)	NA
Assembly-24122-SUB-1-ITER-1-EP_damicornis_NLN_RepliG_Seq_182	NA	NA	NA	Propionibacterium (5328)	NA
Assembly-24122-SUB-1-ITER-1-EP_damicornis_NLN_RepliG_Seq_195	NA	Sphingobium (3422)	NA	NA	NA
Assembly-24122-SUB-1-ITER-1-EP_damicornis_NLN_RepliG_Seq_201	NA	Pseudomonas (1921)	NA	Burkholderia (1919)	NA
Assembly-24122-SUB-1-ITER-1-EP_damicornis_NLN_RepliG_Seq_204	NA	NA	NA	Propionibacterium (5003)	NA
Assembly-24122-SUB-1-ITER-1-EP_damicornis_NLN_RepliG_Seq_21	NA	NA	NA	Propionibacterium (14081)	NA
Assembly-24122-SUB-1-ITER-1-EP_damicornis_NLN_RepliG_Seq_224	NA	NA	NA	Sphingobium (3674)	NA
Assembly-24122-SUB-1-ITER-1-EP_damicornis_NLN_RepliG_Seq_227	NA	NA	NA	Propionibacterium (4826)	NA
Assembly-24122-SUB-1-ITER-1-EP_damicornis_NLN_RepliG_Seq_39	NA	Sphingobium (1293)	NA	Sphingobium (1363)	NA
Assembly-24122-SUB-1-ITER-1-EP_damicornis_NLN_RepliG_Seq_44	NA	NA	NA	NA	Nitrospira (122)
Assembly-24122-SUB-1-ITER-1-EP_damicornis_NLN_RepliG_Seq_6	NA	NA	Propionibacterium (0,64)	Propionibacterium (28243)	Propionibacterium (139)
Assembly-24122-SUB-1-ITER-1-EP_damicornis_NLN_RepliG_Seq_95	NA	Sphingobium (6174)	NA	NA	NA
Assembly-24122-SUB-1-ITER-1-EP_damicornis_NLN_RepliG_Seq_96	NA	NA	NA	Propionibacterium (7552)	NA
Assembly-40100-SUB-0.05-ITER-20-ViromesRawMerged_Seq_97	NA	Unclassified_derived_from_Verrucomicrobia (4235)	NA	NA	NA
Assembly-40100-SUB-0.05-ITER-9-ViromesRawMerged_Seq_135	NA	Unclassified_derived_from_Verrucomicrobia (1358)	NA	NA	NA
Assembly-40100-SUB-0.075-ITER-7-ViromesRawMerged_Seq_206	NA	Unclassified_derived_from_Proteobacteria (1624)	NA	NA	NA
Assembly-40100-SUB-0.1-ITER-10-ViromesRawMerged_Seq_254	NA	Unclassified_derived_from_Proteobacteria (1587)	NA	NA	NA
Assembly-40100-SUB-0.1-ITER-2-ViromesRawMerged_Seq_221	NA	Unclassified_derived_from_Proteobacteria (4501)	Prochlorococcus (0,62)	NA	NA
Assembly-40100-SUB-0.1-ITER-3-ViromesRawMerged_Seq_339	NA	NA	Pelagibacter (0,61)	NA	NA
Assembly-40100-SUB-0.1-ITER-4-ViromesRawMerged_Seq_204	NA	Unclassified_derived_from_Proteobacteria (4157)	NA	NA	NA
Assembly-40100-SUB-0.1-ITER-5-ViromesRawMerged_Seq_242	NA	Unclassified_derived_from_Verrucomicrobia (4248)	NA	NA	NA
Assembly-40100-SUB-0.1-ITER-6-ViromesRawMerged_Seq_296	NA	Unclassified_derived_from_Proteobacteria (2324)	NA	NA	NA
Assembly-40100-SUB-0.1-ITER-6-ViromesRawMerged_Seq_390	NA	Unclassified_derived_from_Proteobacteria (931)	NA	NA	NA
Assembly-40100-SUB-0.1-ITER-7-ViromesRawMerged_Seq_264	NA	Unclassified_derived_from_Verrucomicrobia (2654)	NA	NA	NA
Assembly-40100-SUB-0.1-ITER-7-ViromesRawMerged_Seq_391	NA	NA	Pelagibacter (0,73)	NA	NA
Assembly-40100-SUB-0.1-ITER-9-ViromesRawMerged_Seq_329	NA	Unclassified_derived_from_Actinobacteria (739)	NA	NA	NA
Assembly-40100-SUB-0.2-ITER-1-ViromesRawMerged_Seq_919	NA	Unclassified_derived_from_Proteobacteria (1531)	NA	NA	NA
Assembly-40100-SUB-0.2-ITER-2-ViromesRawMerged_Seq_457	NA	NA	Pelagibacter (0,61)	NA	NA
Assembly-40100-SUB-0.2-ITER-2-ViromesRawMerged_Seq_615	NA	NA	Prochlorococcus (0,65)	NA	NA
Assembly-40100-SUB-0.2-ITER-2-ViromesRawMerged_Seq_766	NA	NA	Prochlorococcus (0,69)	NA	NA
Assembly-40100-SUB-0.2-ITER-2-ViromesRawMerged_Seq_929	NA	Unclassified_derived_from_Proteobacteria (1531)	NA	NA	NA
Assembly-40100-SUB-0.2-ITER-2-ViromesRawMerged_Seq_974	NA	Unclassified_derived_from_Proteobacteria (2028)	NA	NA	NA
Assembly-40100-SUB-0.2-ITER-3-ViromesRawMerged_Seq_11	NA	NA	Synechococcus (0,72)	NA	NA
Assembly-40100-SUB-0.2-ITER-3-ViromesRawMerged_Seq_24	NA	Unclassified_derived_from_Proteobacteria (4501)	Pelagibacter (0,74)	NA	NA
Assembly-40100-SUB-0.2-ITER-3-ViromesRawMerged_Seq_961	NA	Unclassified_derived_from_Proteobacteria (2318)	NA	NA	NA
Assembly-40100-SUB-0.2-ITER-4-ViromesRawMerged_Seq_11	NA	Unclassified_derived_from_Verrucomicrobia (10571)	NA	NA	NA
Assembly-40100-SUB-0.2-ITER-4-ViromesRawMerged_Seq_588	NA	Unclassified_derived_from_Proteobacteria (1203)	NA	NA	NA
Assembly-40100-SUB-0.2-ITER-4-ViromesRawMerged_Seq_740	NA	Unclassified_derived_from_Proteobacteria (1687)	NA	NA	NA
Assembly-40100-SUB-0.2-ITER-4-ViromesRawMerged_Seq_968	NA	NA	Synechococcus (0,64)	NA	NA
Assembly-40100-SUB-0.2-ITER-5-ViromesRawMerged_Seq_31	NA	NA	Synechococcus (0,62)	NA	NA
Assembly-40100-SUB-0.2-ITER-5-ViromesRawMerged_Seq_452	NA	Unclassified_derived_from_Proteobacteria (3103)	NA	NA	NA
Assembly-40100-SUB-0.2-ITER-5-ViromesRawMerged_Seq_682	NA	NA	Pelagibacter (0,65)	NA	NA
Assembly-43255-SUB-1-ITER-1-ECtrl_Bur_Rasa_Seq_13	NA	NA	Pelagibacter (0,67)	NA	NA
Assembly-43255-SUB-1-ITER-1-ECtrl_Bur_Rasa_Seq_137	NA	NA	Prochlorococcus (0,78)	NA	NA
Assembly-43255-SUB-1-ITER-1-ECtrl_Bur_Rasa_Seq_240	NA	NA	Prochlorococcus (0,64)	NA	NA
Assembly-43255-SUB-1-ITER-1-ECtrl_Bur_Rasa_Seq_378	NA	NA	Prochlorococcus (0,64)	NA	NA
Assembly-43255-SUB-1-ITER-1-ECtrl_Bur_Rasa_Seq_401	NA	Puniceispirillum (4324)	NA	NA	NA
Assembly-43255-SUB-1-ITER-1-ECtrl_Bur_Rasa_Seq_433	NA	Unclassified_derived_from_Proteobacteria (3729)	NA	NA	NA
Assembly-43255-SUB-1-ITER-1-ECtrl_Bur_Rasa_Seq_459	NA	NA	Prochlorococcus (0,61)	NA	NA
Assembly-43255-SUB-1-ITER-1-ECtrl_Bur_Rasa_Seq_83	NA	Unclassified_derived_from_Verrucomicrobia (8628)	NA	NA	NA
Assembly-43255-SUB-1-ITER-1-ECtrl_Bur_Rasa_Seq_95	NA	NA	Prochlorococcus (0,8)	NA	NA
Assembly-43255-SUB-1-ITER-1-EPAB2011_Seq_49	NA	NA	Pelagibacter (0,73)	NA	NA
Assembly-43255-SUB-1-ITER-1-EPAB2011_Seq_5	NA	Unclassified_derived_from_Proteobacteria (2433)	Synechococcus (0,7)	NA	NA
Assembly-43255-SUB-1-ITER-1-EPAB2012_Seq_11	NA	NA	Synechococcus (0,78)	NA	NA
Assembly-43255-SUB-1-ITER-1-EPAB2012_Seq_4	NA	NA	Synechococcus (0,8)	NA	NA
Assembly-43255-SUB-1-ITER-1-EPNorte_Seq_142	NA	Unclassified_derived_from_Proteobacteria (739)	Pelagibacter (0,62)	NA	NA
Assembly-43255-SUB-1-ITER-1-EPNorte_Seq_210	NA	Proteobacteria (3759)	NA	NA	NA
Assembly-43255-SUB-1-ITER-1-EPNorte_Seq_41	NA	Unclassified_derived_from_Verrucomicrobia (1954)	NA	NA	NA
Assembly-43255-SUB-1-ITER-1-EPNorte_Seq_75	NA	Unclassified_derived_from_Verrucomicrobia (6865)	NA	NA	NA
Assembly-43255-SUB-1-ITER-1-ESG2011_Seq_101	NA	NA	Pelagibacter (0,72)	NA	NA
Assembly-43255-SUB-1-ITER-1-ESG2011_Seq_126	NA	NA	Pelagibacter (0,72)	NA	NA
Assembly-43255-SUB-1-ITER-1-ESG2011_Seq_145	NA	NA	Prochlorococcus (0,69)	NA	NA
Assembly-43255-SUB-1-ITER-1-ESG2011_Seq_173	NA	NA	Pelagibacter (0,65)	NA	NA
Assembly-43255-SUB-1-ITER-1-ESG2011_Seq_176	NA	NA	Pelagibacter (0,67)	NA	NA
Assembly-43255-SUB-1-ITER-1-ESG2011_Seq_195	NA	NA	Pelagibacter (0,76)	NA	NA
Assembly-43255-SUB-1-ITER-1-ESG2011_Seq_22	NA	Unclassified_derived_from_Proteobacteria (5858)	Pelagibacter (0,74)	NA	NA
Assembly-43255-SUB-1-ITER-1-ESG2011_Seq_233	NA	NA	Pelagibacter (0,77)	NA	NA
Assembly-43255-SUB-1-ITER-1-ESG2011_Seq_238	NA	Unclassified_derived_from_Proteobacteria (5461)	NA	NA	NA
Assembly-43255-SUB-1-ITER-1-ESG2011_Seq_299	NA	Gammaproteobacteria (2758)	NA	NA	NA
Assembly-43255-SUB-1-ITER-1-ESG2011_Seq_314	NA	Unclassified_derived_from_Verrucomicrobia (1552)	NA	NA	NA
Assembly-43255-SUB-1-ITER-1-ESG2011_Seq_328	NA	NA	Prochlorococcus (0,67)	NA	NA
Assembly-43255-SUB-1-ITER-1-ESG2011_Seq_339	NA	NA	Pelagibacter (0,71)	NA	NA
Assembly-43255-SUB-1-ITER-1-ESG2011_Seq_381	NA	Proteobacteria (1194)	Prochlorococcus (0,66)	NA	NA
Assembly-43255-SUB-1-ITER-1-ESG2011_Seq_425	NA	Alphaproteobacteria (1997)	NA	NA	NA
Assembly-43255-SUB-1-ITER-1-ESG2011_Seq_480	NA	NA	Prochlorococcus (0,67)	NA	NA
Assembly-43255-SUB-1-ITER-1-ESG2011_Seq_554	NA	NA	Synechococcus (0,61)	NA	NA
Assembly-43255-SUB-1-ITER-1-ESG2011_Seq_587	NA	NA	NA	NA	Nitrosomonas (108)
Assembly-43255-SUB-1-ITER-1-ESG2011_Seq_66	NA	Unclassified_derived_from_Proteobacteria (1230)	Flavobacterium (0,77)	NA	NA
Assembly-43255-SUB-1-ITER-1-ESG2011_Seq_84	NA	NA	Prochlorococcus (0,76)	NA	NA
Assembly-43255-SUB-1-ITER-1-ESG2011_Seq_95	NA	Unclassified_derived_from_Actinobacteria (2335)	NA	NA	NA
Assembly-43255-SUB-1-ITER-1-ETimbebas2012_Seq_151	NA	Unclassified_derived_from_Verrucomicrobia (1971)	NA	NA	NA
Assembly-43255-SUB-1-ITER-1-ETimbebas2012_Seq_43	NA	Unclassified_derived_from_Proteobacteria (1672)	NA	NA	NA
Assembly-43255-SUB-1-ITER-1-ETimbebas2012_Seq_50	NA	NA	Prochlorococcus (0,66)	NA	NA
Assembly-43255-SUB-1-ITER-1-ETimbebas2012_Seq_56	NA	Unclassified_derived_from_Proteobacteria (2390)	NA	NA	NA
Assembly-43255-SUB-1-ITER-1-ETimbebas2012_Seq_6	NA	NA	Synechococcus (0,66)	NA	NA
Assembly-43255-SUB-1-ITER-1-ETimbebas2012_Seq_68	NA	Unclassified_derived_from_Proteobacteria (2944)	NA	NA	NA
Assembly-61018-SUB-0.2-ITER-2-ETimbebas2012_Seq_4	NA	Unclassified_derived_from_Proteobacteria (1310)	Pelagibacter (0,66)	NA	NA
Assembly-61018-SUB-0.3-ITER-1-EPAB2011_Seq_31	NA	Unclassified_derived_from_Verrucomicrobia (2819)	NA	NA	NA
Assembly-61018-SUB-0.3-ITER-2-ESG2011_Seq_39	NA	Unclassified_derived_from_Actinobacteria (2719)	NA	NA	NA
Assembly-61018-SUB-0.3-ITER-5-ETimbebas2012_Seq_50	NA	Unclassified_derived_from_Proteobacteria (1903)	NA	NA	NA
Assembly-61018-SUB-0.3-ITER-8-ETimbebas2012_Seq_7	NA	NA	Pelagibacter (0,67)	NA	NA
Assembly-61018-SUB-0.4-ITER-1-ESG2011_Seq_11	NA	NA	Pelagibacter (0,66)	NA	NA
Assembly-61018-SUB-0.4-ITER-2-EPAB2011_Seq_114	NA	Unclassified_derived_from_Proteobacteria (1823)	Pelagibacter (0,67)	NA	NA
Assembly-61018-SUB-0.4-ITER-3-EPAB2011_Seq_29	NA	NA	Pelagibacter (0,64)	NA	NA
Assembly-61018-SUB-0.4-ITER-3-ETimbebas2012_Seq_65	NA	Unclassified_derived_from_Verrucomicrobia (2477)	NA	NA	NA
Assembly-61018-SUB-0.4-ITER-5-EPAB2011_Seq_114	NA	Flavobacterium (1362)	NA	NA	NA
Assembly-61018-SUB-0.4-ITER-5-ETimbebas2012_Seq_6	NA	NA	Pelagibacter (0,6)	NA	NA
Assembly-61018-SUB-0.4-ITER-9-ESG2011_Seq_30	NA	Unclassified_derived_from_Proteobacteria (2929)	NA	NA	NA
Assembly-68776-SUB-0.4-ITER-1-ECtrl_Bur_Rasa_Seq_157	NA	NA	Prochlorococcus (0,69)	NA	NA
Assembly-68776-SUB-0.4-ITER-1-ECtrl_Bur_Rasa_Seq_77	NA	NA	Pelagibacter (0,66)	NA	NA
Assembly-68776-SUB-0.4-ITER-4-ECtrl_Bur_Rasa_Seq_155	NA	NA	Prochlorococcus (0,75)	NA	NA
Assembly-68776-SUB-0.4-ITER-5-ECtrl_Bur_Rasa_Seq_132	NA	NA	Prochlorococcus (0,69)	NA	NA
Assembly-71514-SUB-0.25-ITER-1-Indian_Merged_Seq_22	NA	NA	Prochlorococcus (0,61)	NA	NA
Assembly-71514-SUB-0.25-ITER-1-POV_Merged_Seq_394	NA	Bradyrhizobium (4174)	NA	NA	NA
Assembly-71514-SUB-0.25-ITER-1-POV_Merged_Seq_569	NA	Unclassified_derived_from_Proteobacteria (1712)	NA	NA	NA
Assembly-71514-SUB-0.25-ITER-1-POV_Merged_Seq_730	NA	NA	Vibrio (0,6)	NA	NA
Assembly-71514-SUB-0.25-ITER-1-POV_Merged_Seq_775	NA	Unclassified_derived_from_Proteobacteria (1171)	NA	NA	NA
Assembly-71514-SUB-0.25-ITER-10-Indian_Merged_Seq_1	NA	Unclassified_derived_from_Proteobacteria (4649)	NA	NA	NA
Assembly-71514-SUB-0.25-ITER-10-Indian_Merged_Seq_128	NA	NA	Prochlorococcus (0,71)	NA	NA
Assembly-71514-SUB-0.25-ITER-10-Indian_Merged_Seq_147	NA	Unclassified_derived_from_Verrucomicrobia (2455)	NA	NA	NA
Assembly-71514-SUB-0.25-ITER-10-Indian_Merged_Seq_95	NA	NA	Prochlorococcus (0,64)	NA	NA
Assembly-71514-SUB-0.25-ITER-10-POV_Merged_Seq_270	NA	Unclassified_derived_from_Proteobacteria (3025)	NA	NA	NA
Assembly-71514-SUB-0.25-ITER-10-POV_Merged_Seq_606	NA	NA	Flavobacterium (0,67)	NA	NA
Assembly-71514-SUB-0.25-ITER-2-Indian_Merged_Seq_147	NA	NA	Prochlorococcus (0,72)	NA	NA
Assembly-71514-SUB-0.25-ITER-2-Indian_Merged_Seq_158	NA	NA	Pelagibacter (0,73)	NA	NA
Assembly-71514-SUB-0.25-ITER-2-Indian_Merged_Seq_165	NA	Unclassified_derived_from_Proteobacteria (1225)	NA	NA	NA
Assembly-71514-SUB-0.25-ITER-2-Indian_Merged_Seq_38	NA	Unclassified_derived_from_Verrucomicrobia (1496)	NA	NA	NA
Assembly-71514-SUB-0.25-ITER-2-POV_Merged_Seq_139	NA	Bradyrhizobium (887)	NA	NA	Nitrosomonas (99)
Assembly-71514-SUB-0.25-ITER-3-Indian_Merged_Seq_1	NA	NA	Synechococcus (0,62)	NA	NA
Assembly-71514-SUB-0.25-ITER-3-Indian_Merged_Seq_117	NA	NA	NA	Acidovorax (1402)	NA
Assembly-71514-SUB-0.25-ITER-3-Indian_Merged_Seq_128	NA	NA	Prochlorococcus (0,74)	NA	NA
Assembly-71514-SUB-0.25-ITER-3-Indian_Merged_Seq_135	NA	Flavobacterium (835)	Prochlorococcus (0,6)	NA	NA
Assembly-71514-SUB-0.25-ITER-3-Indian_Merged_Seq_190	NA	NA	Prochlorococcus (0,61)	NA	NA
Assembly-71514-SUB-0.25-ITER-3-Indian_Merged_Seq_195	NA	NA	Pelagibacter (0,69)	NA	NA
Assembly-71514-SUB-0.25-ITER-3-POV_Merged_Seq_74	NA	Unclassified_derived_from_Proteobacteria (1199)	NA	NA	NA
Assembly-71514-SUB-0.25-ITER-4-Indian_Merged_Seq_101	NA	NA	Prochlorococcus (0,6)	NA	NA
Assembly-71514-SUB-0.25-ITER-5-Indian_Merged_Seq_105	NA	Unclassified_derived_from_Proteobacteria (1044)	Prochlorococcus (0,69)	NA	NA
Assembly-71514-SUB-0.25-ITER-5-Indian_Merged_Seq_191	NA	NA	Prochlorococcus (0,67)	NA	NA
Assembly-71514-SUB-0.25-ITER-5-POV_Merged_Seq_318	NA	Unclassified_derived_from_Proteobacteria (789)	NA	NA	NA
Assembly-71514-SUB-0.25-ITER-5-POV_Merged_Seq_411	NA	Unclassified_derived_from_Proteobacteria (1786)	NA	NA	NA
Assembly-71514-SUB-0.25-ITER-5-POV_Merged_Seq_577	NA	Unclassified_derived_from_Proteobacteria (2316)	Prochlorococcus (0,66)	NA	NA
Assembly-71514-SUB-0.25-ITER-5-POV_Merged_Seq_708	NA	Unclassified_derived_from_Proteobacteria (845)	NA	NA	NA
Assembly-71514-SUB-0.25-ITER-6-Indian_Merged_Seq_187	NA	NA	Prochlorococcus (0,61)	NA	NA
Assembly-71514-SUB-0.25-ITER-6-Indian_Merged_Seq_36	NA	Desulfovibrio (1343)	Prochlorococcus (0,61)	NA	NA
Assembly-71514-SUB-0.25-ITER-6-Indian_Merged_Seq_8	NA	NA	Prochlorococcus (0,66)	NA	NA
Assembly-71514-SUB-0.25-ITER-6-POV_Merged_Seq_163	NA	NA	Flavobacterium (0,69)	NA	NA
Assembly-71514-SUB-0.25-ITER-6-POV_Merged_Seq_291	NA	Flavobacterium (3664)	NA	NA	NA
Assembly-71514-SUB-0.25-ITER-6-POV_Merged_Seq_646	NA	Proteobacteria (2808)	NA	NA	NA
Assembly-71514-SUB-0.25-ITER-7-Indian_Merged_Seq_189	NA	Unclassified_derived_from_Proteobacteria (2455)	NA	NA	NA
Assembly-71514-SUB-0.25-ITER-7-Indian_Merged_Seq_205	NA	NA	Prochlorococcus (0,68)	NA	NA
Assembly-71514-SUB-0.25-ITER-7-Indian_Merged_Seq_79	NA	NA	Prochlorococcus (0,69)	NA	NA
Assembly-71514-SUB-0.25-ITER-7-POV_Merged_Seq_425	NA	Unclassified_derived_from_Proteobacteria (3491)	NA	NA	NA
Assembly-71514-SUB-0.25-ITER-7-POV_Merged_Seq_46	NA	Unclassified_derived_from_Verrucomicrobia (1487)	NA	NA	NA
Assembly-71514-SUB-0.25-ITER-7-POV_Merged_Seq_597	NA	Unclassified_derived_from_Proteobacteria (1707)	NA	NA	NA
Assembly-71514-SUB-0.25-ITER-8-POV_Merged_Seq_505	NA	Unclassified_derived_from_Proteobacteria (839)	NA	NA	NA
Assembly-71514-SUB-0.25-ITER-9-Indian_Merged_Seq_120	NA	NA	Prochlorococcus (0,71)	NA	NA
Assembly-71514-SUB-0.25-ITER-9-Indian_Merged_Seq_124	NA	Proteobacteria (1408)	NA	NA	NA
Assembly-71514-SUB-0.25-ITER-9-Indian_Merged_Seq_138	NA	NA	Prochlorococcus (0,62)	NA	NA
Assembly-71514-SUB-0.25-ITER-9-Indian_Merged_Seq_208	NA	NA	Prochlorococcus (0,73)	NA	NA
Assembly-71514-SUB-0.25-ITER-9-Indian_Merged_Seq_49	NA	Unclassified_derived_from_Verrucomicrobia (1799)	NA	NA	NA
Assembly-71514-SUB-0.25-ITER-9-POV_Merged_Seq_112	NA	Unclassified_derived_from_Proteobacteria (5428)	NA	NA	NA
Assembly-71514-SUB-0.25-ITER-9-POV_Merged_Seq_836	NA	Unclassified_derived_from_Proteobacteria (2041)	NA	NA	NA
Assembly-71514-SUB-0.5-ITER-1-Indian_Merged_Seq_175	NA	Actinobacteria (1995)	NA	NA	NA
Assembly-71514-SUB-0.5-ITER-1-Indian_Merged_Seq_237	NA	Unclassified_derived_from_Proteobacteria (3014)	NA	NA	NA
Assembly-71514-SUB-0.5-ITER-1-Indian_Merged_Seq_239	NA	NA	Pelagibacter (0,78)	NA	NA
Assembly-71514-SUB-0.5-ITER-1-Indian_Merged_Seq_287	NA	NA	Prochlorococcus (0,65)	NA	NA
Assembly-71514-SUB-0.5-ITER-1-Indian_Merged_Seq_297	NA	Unclassified_derived_from_Proteobacteria (3029)	Synechococcus (0,61)	NA	NA
Assembly-71514-SUB-0.5-ITER-1-Indian_Merged_Seq_312	NA	NA	Pelagibacter (0,65)	NA	NA
Assembly-71514-SUB-0.5-ITER-1-Indian_Merged_Seq_380	NA	Unclassified_derived_from_Proteobacteria (1339)	NA	NA	NA
Assembly-71514-SUB-0.5-ITER-1-Indian_Merged_Seq_382	NA	NA	Pelagibacter (0,66)	NA	NA
Assembly-71514-SUB-0.5-ITER-1-Indian_Merged_Seq_403	NA	Unclassified_derived_from_Proteobacteria (1424)	Prochlorococcus (0,62)	NA	NA
Assembly-71514-SUB-0.5-ITER-1-Indian_Merged_Seq_463	NA	Unclassified_derived_from_Proteobacteria (835)	Prochlorococcus (0,71)	NA	NA
Assembly-71514-SUB-0.5-ITER-1-Indian_Merged_Seq_507	NA	NA	Prochlorococcus (0,64)	NA	NA
Assembly-71514-SUB-0.5-ITER-1-Indian_Merged_Seq_75	NA	NA	NA	Acidovorax (2435)	NA
Assembly-71514-SUB-0.5-ITER-1-POV_Merged_Seq_10	NA	Proteobacteria (1592)	NA	NA	NA
Assembly-71514-SUB-0.5-ITER-1-POV_Merged_Seq_1061	NA	Unclassified_derived_from_Proteobacteria (3784)	NA	NA	NA
Assembly-71514-SUB-0.5-ITER-1-POV_Merged_Seq_1115	NA	NA	Pelagibacter (0,6)	NA	NA
Assembly-71514-SUB-0.5-ITER-1-POV_Merged_Seq_1589	NA	Unclassified_derived_from_Proteobacteria (2878)	NA	NA	NA
Assembly-71514-SUB-0.5-ITER-1-POV_Merged_Seq_1660	NA	NA	Pelagibacter (0,6)	NA	NA
Assembly-71514-SUB-0.5-ITER-1-POV_Merged_Seq_1833	NA	Flavobacterium (2383)	NA	NA	NA
Assembly-71514-SUB-0.5-ITER-1-POV_Merged_Seq_440	NA	Unclassified_derived_from_Proteobacteria (2084)	NA	NA	NA
Assembly-71514-SUB-0.5-ITER-1-POV_Merged_Seq_799	NA	NA	Prochlorococcus (0,64)	NA	NA
Assembly-71514-SUB-0.5-ITER-1-POV_Merged_Seq_806	NA	NA	Vibrio (0,6)	NA	NA
Assembly-71514-SUB-0.5-ITER-10-Indian_Merged_Seq_144	NA	NA	NA	Pseudomonas (4647)	NA
Assembly-71514-SUB-0.5-ITER-10-Indian_Merged_Seq_174	NA	Accumulibacter (2514)	NA	NA	NA
Assembly-71514-SUB-0.5-ITER-10-Indian_Merged_Seq_208	Xanthomonas (2)	NA	NA	NA	NA
Assembly-71514-SUB-0.5-ITER-10-Indian_Merged_Seq_264	NA	NA	Prochlorococcus (0,64)	NA	NA
Assembly-71514-SUB-0.5-ITER-10-Indian_Merged_Seq_344	NA	Flavobacterium (1040)	Pelagibacter (0,6)	NA	NA
Assembly-71514-SUB-0.5-ITER-10-Indian_Merged_Seq_351	NA	NA	Pelagibacter (0,77)	NA	NA
Assembly-71514-SUB-0.5-ITER-10-Indian_Merged_Seq_355	NA	NA	Prochlorococcus (0,65)	NA	NA
Assembly-71514-SUB-0.5-ITER-10-Indian_Merged_Seq_371	NA	Proteobacteria (905)	NA	NA	NA
Assembly-71514-SUB-0.5-ITER-10-Indian_Merged_Seq_382	NA	NA	Prochlorococcus (0,72)	NA	NA
Assembly-71514-SUB-0.5-ITER-10-Indian_Merged_Seq_399	NA	NA	Pelagibacter (0,69)	NA	NA
Assembly-71514-SUB-0.5-ITER-10-Indian_Merged_Seq_404	NA	NA	Prochlorococcus (0,72)	NA	NA
Assembly-71514-SUB-0.5-ITER-10-Indian_Merged_Seq_461	NA	NA	Prochlorococcus (0,68)	NA	NA
Assembly-71514-SUB-0.5-ITER-10-POV_Merged_Seq_1152	NA	Unclassified_derived_from_Actinobacteria (4324)	NA	NA	NA
Assembly-71514-SUB-0.5-ITER-10-POV_Merged_Seq_1332	NA	NA	Pelagibacter (0,74)	NA	NA
Assembly-71514-SUB-0.5-ITER-10-POV_Merged_Seq_1635	NA	Unclassified_derived_from_Verrucomicrobia (1347)	NA	NA	NA
Assembly-71514-SUB-0.5-ITER-10-POV_Merged_Seq_1731	NA	NA	NA	NA	Verminephrobacter (113)
Assembly-71514-SUB-0.5-ITER-10-POV_Merged_Seq_1774	NA	NA	Prochlorococcus (0,63)	NA	NA
Assembly-71514-SUB-0.5-ITER-10-POV_Merged_Seq_236	NA	Unclassified_derived_from_Proteobacteria (2034)	NA	NA	NA
Assembly-71514-SUB-0.5-ITER-10-POV_Merged_Seq_399	NA	NA	NA	NA	Desulfotomaculum (100)
Assembly-71514-SUB-0.5-ITER-10-POV_Merged_Seq_482	NA	Unclassified_derived_from_Proteobacteria (5112)	NA	NA	NA
Assembly-71514-SUB-0.5-ITER-10-POV_Merged_Seq_681	NA	Unclassified_derived_from_Proteobacteria (5151)	NA	NA	NA
Assembly-71514-SUB-0.5-ITER-2-Indian_Merged_Seq_215	NA	NA	Prochlorococcus (0,72)	NA	NA
Assembly-71514-SUB-0.5-ITER-2-Indian_Merged_Seq_225	NA	Unclassified_derived_from_Proteobacteria (5025)	NA	NA	NA
Assembly-71514-SUB-0.5-ITER-2-Indian_Merged_Seq_423	NA	Unclassified_derived_from_Proteobacteria (4455)	NA	NA	NA
Assembly-71514-SUB-0.5-ITER-2-Indian_Merged_Seq_479	NA	NA	Prochlorococcus (0,69)	NA	NA
Assembly-71514-SUB-0.5-ITER-2-POV_Merged_Seq_100	NA	Unclassified_derived_from_Proteobacteria (9974)	NA	NA	NA
Assembly-71514-SUB-0.5-ITER-2-POV_Merged_Seq_1109	NA	NA	Flavobacterium (0,69)	NA	NA
Assembly-71514-SUB-0.5-ITER-2-POV_Merged_Seq_1261	NA	NA	Pelagibacter (0,61)	NA	NA
Assembly-71514-SUB-0.5-ITER-2-POV_Merged_Seq_1307	NA	Unclassified_derived_from_Proteobacteria (2641)	NA	NA	NA
Assembly-71514-SUB-0.5-ITER-2-POV_Merged_Seq_1441	NA	NA	Flavobacterium (0,64)	NA	NA
Assembly-71514-SUB-0.5-ITER-2-POV_Merged_Seq_1559	NA	Unclassified_derived_from_Verrucomicrobia (1297)	NA	NA	NA
Assembly-71514-SUB-0.5-ITER-2-POV_Merged_Seq_270	NA	Unclassified_derived_from_Proteobacteria (990)	NA	NA	NA
Assembly-71514-SUB-0.5-ITER-2-POV_Merged_Seq_327	NA	NA	Pelagibacter (0,74)	NA	NA
Assembly-71514-SUB-0.5-ITER-2-POV_Merged_Seq_855	NA	Unclassified_derived_from_Proteobacteria (2597)	NA	NA	NA
Assembly-71514-SUB-0.5-ITER-2-POV_Merged_Seq_862	NA	NA	Synechococcus (0,66)	NA	NA
Assembly-71514-SUB-0.5-ITER-2-POV_Merged_Seq_984	NA	Unclassified_derived_from_Proteobacteria (2920)	NA	NA	NA
Assembly-71514-SUB-0.5-ITER-2-POV_Merged_Seq_989	NA	Unclassified_derived_from_Proteobacteria (2477)	NA	NA	NA
Assembly-71514-SUB-0.5-ITER-3-Indian_Merged_Seq_111	NA	Unclassified_derived_from_Proteobacteria (1234)	NA	NA	NA
Assembly-71514-SUB-0.5-ITER-3-Indian_Merged_Seq_171	NA	Unclassified_derived_from_Proteobacteria (4512)	Prochlorococcus (0,67)	NA	NA
Assembly-71514-SUB-0.5-ITER-3-Indian_Merged_Seq_175	NA	NA	Pelagibacter (0,66)	NA	NA
Assembly-71514-SUB-0.5-ITER-3-Indian_Merged_Seq_276	NA	Unclassified_derived_from_Proteobacteria (3443)	NA	NA	NA
Assembly-71514-SUB-0.5-ITER-3-Indian_Merged_Seq_338	NA	Proteobacteria (3677)	NA	NA	NA
Assembly-71514-SUB-0.5-ITER-3-Indian_Merged_Seq_438	NA	NA	Prochlorococcus (0,61)	NA	NA
Assembly-71514-SUB-0.5-ITER-3-Indian_Merged_Seq_532	NA	NA	Prochlorococcus (0,63)	NA	NA
Assembly-71514-SUB-0.5-ITER-3-Indian_Merged_Seq_63	NA	Synechococcus (1482)	NA	NA	NA
Assembly-71514-SUB-0.5-ITER-3-Indian_Merged_Seq_67	NA	NA	Prochlorococcus (0,72)	NA	NA
Assembly-71514-SUB-0.5-ITER-3-Indian_Merged_Seq_87	NA	Unclassified_derived_from_Proteobacteria (3858)	NA	NA	NA
Assembly-71514-SUB-0.5-ITER-3-Indian_Merged_Seq_97	NA	NA	Pelagibacter (0,6)	NA	NA
Assembly-71514-SUB-0.5-ITER-3-POV_Merged_Seq_1047	NA	NA	Pelagibacter (0,73)	NA	NA
Assembly-71514-SUB-0.5-ITER-3-POV_Merged_Seq_1147	NA	Unclassified_derived_from_Proteobacteria (2870)	NA	NA	NA
Assembly-71514-SUB-0.5-ITER-3-POV_Merged_Seq_1252	NA	Proteobacteria (2451)	NA	NA	NA
Assembly-71514-SUB-0.5-ITER-3-POV_Merged_Seq_1498	NA	Unclassified_derived_from_Proteobacteria (2176)	NA	NA	NA
Assembly-71514-SUB-0.5-ITER-3-POV_Merged_Seq_1676	NA	NA	Pelagibacter (0,61)	NA	NA
Assembly-71514-SUB-0.5-ITER-3-POV_Merged_Seq_1814	NA	Unclassified_derived_from_Proteobacteria (1917)	NA	NA	NA
Assembly-71514-SUB-0.5-ITER-3-POV_Merged_Seq_1865	NA	Unclassified_derived_from_Actinobacteria (2652)	NA	NA	NA
Assembly-71514-SUB-0.5-ITER-3-POV_Merged_Seq_1905	NA	NA	NA	Propionibacterium (2878)	NA
Assembly-71514-SUB-0.5-ITER-3-POV_Merged_Seq_429	NA	NA	Prochlorococcus (0,63)	NA	NA
Assembly-71514-SUB-0.5-ITER-3-POV_Merged_Seq_590	NA	Aeromonas (1622)	NA	NA	NA
Assembly-71514-SUB-0.5-ITER-3-POV_Merged_Seq_623	NA	Unclassified_derived_from_Proteobacteria (3629)	NA	NA	NA
Assembly-71514-SUB-0.5-ITER-3-POV_Merged_Seq_628	NA	NA	Pelagibacter (0,6)	NA	NA
Assembly-71514-SUB-0.5-ITER-3-POV_Merged_Seq_675	NA	Alphaproteobacteria (2255)	NA	NA	NA
Assembly-71514-SUB-0.5-ITER-4-Indian_Merged_Seq_131	NA	NA	Prochlorococcus (0,7)	NA	NA
Assembly-71514-SUB-0.5-ITER-4-Indian_Merged_Seq_185	NA	NA	Pelagibacter (0,74)	NA	NA
Assembly-71514-SUB-0.5-ITER-4-Indian_Merged_Seq_190	NA	Unclassified_derived_from_Proteobacteria (1679)	NA	NA	NA
Assembly-71514-SUB-0.5-ITER-4-Indian_Merged_Seq_342	NA	NA	Pelagibacter (0,62)	NA	NA
Assembly-71514-SUB-0.5-ITER-4-Indian_Merged_Seq_375	NA	NA	Synechococcus (0,74)	NA	NA
Assembly-71514-SUB-0.5-ITER-4-Indian_Merged_Seq_376	NA	NA	Prochlorococcus (0,74)	NA	NA
Assembly-71514-SUB-0.5-ITER-4-Indian_Merged_Seq_420	NA	NA	Prochlorococcus (0,73)	NA	NA
Assembly-71514-SUB-0.5-ITER-4-Indian_Merged_Seq_507	NA	Unclassified_derived_from_Proteobacteria (3552)	NA	NA	NA
Assembly-71514-SUB-0.5-ITER-4-Indian_Merged_Seq_91	NA	NA	Prochlorococcus (0,6)	NA	NA
Assembly-71514-SUB-0.5-ITER-4-POV_Merged_Seq_103	NA	Unclassified_derived_from_Proteobacteria (2405)	NA	NA	NA
Assembly-71514-SUB-0.5-ITER-4-POV_Merged_Seq_122	NA	Proteobacteria (761)	NA	NA	NA
Assembly-71514-SUB-0.5-ITER-4-POV_Merged_Seq_1361	NA	NA	NA	Synechococcus (929)	NA
Assembly-71514-SUB-0.5-ITER-4-POV_Merged_Seq_1454	NA	Unclassified_derived_from_Proteobacteria (1098)	Prochlorococcus (0,63)	NA	NA
Assembly-71514-SUB-0.5-ITER-4-POV_Merged_Seq_1464	NA	Unclassified_derived_from_Actinobacteria (1053)	NA	NA	NA
Assembly-71514-SUB-0.5-ITER-4-POV_Merged_Seq_1554	NA	NA	Synechococcus (0,65)	NA	NA
Assembly-71514-SUB-0.5-ITER-4-POV_Merged_Seq_1694	NA	Flavobacterium (1567)	NA	NA	NA
Assembly-71514-SUB-0.5-ITER-4-POV_Merged_Seq_1892	NA	Unclassified_derived_from_Verrucomicrobia (1930)	NA	NA	NA
Assembly-71514-SUB-0.5-ITER-4-POV_Merged_Seq_1931	NA	Unclassified_derived_from_Proteobacteria (1832)	Flavobacterium (0,71)	NA	NA
Assembly-71514-SUB-0.5-ITER-4-POV_Merged_Seq_258	NA	Proteobacteria (850)	Puniceispirillum (0,62)	NA	NA
Assembly-71514-SUB-0.5-ITER-4-POV_Merged_Seq_511	NA	Unclassified_derived_from_Proteobacteria (2104)	NA	NA	NA
Assembly-71514-SUB-0.5-ITER-4-POV_Merged_Seq_752	NA	Unclassified_derived_from_Proteobacteria (2706)	NA	NA	NA
Assembly-71514-SUB-0.5-ITER-4-POV_Merged_Seq_80	NA	Unclassified_derived_from_Proteobacteria (2584)	NA	NA	NA
Assembly-71514-SUB-0.5-ITER-4-POV_Merged_Seq_88	NA	Unclassified_derived_from_Proteobacteria (1792)	NA	NA	NA
Assembly-71514-SUB-0.5-ITER-5-Indian_Merged_Seq_338	NA	NA	Prochlorococcus (0,76)	NA	NA
[truncated: 756 more rows]
