# Supplementary material for: Marine viruses discovered via metagenomics shed light on viral strategies throughout the oceans
Source: Nat Commun. 2017 Jul 5;8:15955. doi: 10.1038/ncomms15955 (PMC5504273; doi:10.1038/ncomms15955)
Supplement: Supplementary Data 6 [file ncomms15955-s7.txt]

Type	Source	Genome	Global_Average_Abundance	Global_Median_Abundance	Global_SD	Local_Average_Abundance	Local_Median_Abundance	Local_SD	Ubiquity
Reference	Reference	AP013358|AP013358.1|G1|uvMED-CGR-U-MedDCM-OCT-S27-C45|UNK	5.84107145256082e-06	0	9.31350311805312e-06	1.23994674694712e-05	1.07613187570875e-05	1.0153892295545e-05	0.471074380165289
Reference	Reference	AP013359|AP013359.1|G1|uvMED-CGR-U-MedDCM-OCT-S28-C23|UNK	7.51664029569763e-05	1.50401509048944e-05	0.000315209279366467	0.000105757380904583	2.49288986038943e-05	0.000370128717023132	0.710743801652893
Reference	Reference	AP013360|AP013360.1|G1|uvMED-CGR-U-MedDCM-OCT-S40-C16|UNK	3.09485279573983e-06	0	8.11716056458199e-06	7.20148439008691e-06	4.73533492655933e-06	1.11748629179408e-05	0.429752066115702
Reference	Reference	AP013361|AP013361.1|G10|uvMED-CGR-U-MedDCM-OCT-S34-C1|UNK	8.74653331744714e-06	0	7.05158621529348e-05	1.99685005926623e-05	1.97240512048266e-06	0.000106049867372958	0.43801652892562
Reference	Reference	AP013364|AP013364.1|G11|uvMED-CGR-C52A-MedDCM-OCT-S37-C18|UNK	1.28948803806167e-05	0	6.09736901966226e-05	3.62855936291772e-05	4.03254227022306e-06	9.87588251838295e-05	0.355371900826446
Reference	Reference	AP013367|AP013367.1|G11|uvMED-CGR-U-MedDCM-OCT-S31-C11|Verrucomicrobia_phage	4.89538398293174e-06	9.67965575047013e-07	8.46024759144808e-06	9.55389454733452e-06	7.23316761923441e-06	9.77590359655353e-06	0.512396694214876
Reference	Reference	AP013368|AP013368.1|G11|uvMED-CGR-U-MedDCM-OCT-S25-C42|UNK	0.000181108737413562	4.91770219524548e-05	0.000348380029634711	0.000233129332202564	9.70026615063379e-05	0.000379929958351741	0.776859504132231
Reference	Reference	AP013369|AP013369.1|G12|uvMED-CGR-U-MedDCM-OCT-S43-C17|UNK	5.6730921780202e-06	0	1.90164413514147e-05	1.27119287692675e-05	5.19411546112699e-06	2.69742143728872e-05	0.446280991735537
Reference	Reference	AP013370|AP013370.1|G13|uvMED-CGR-C115A-MedDCM-OCT-S39-C87|UNK	8.94762509855118e-05	4.30169162264301e-05	0.000118315494414234	0.00014245561012167	0.000113749854549267	0.000121448975270486	0.628099173553719
Reference	Reference	AP013372|AP013372.1|G13|uvMED-CGR-C70A-MedDCM-OCT-S35-C74|UNK	1.43548530183911e-05	4.8038384816077e-06	2.08296431906158e-05	2.8015116374602e-05	2.28947465964867e-05	2.15535415904713e-05	0.512396694214876
Reference	Reference	AP013374|AP013374.1|G13|uvMED-CGR-C78-MedDCM-OCT-S42-C9|UNK	0.000237480698502846	0.000144242805805011	0.000310593388864694	0.000315771038668619	0.000221481883461524	0.000321912765614033	0.752066115702479
Reference	Reference	AP013375|AP013375.1|G13|uvMED-CGR-U-MedDCM-OCT-S29-C4|UNK	6.75764120323669e-05	3.37671667956979e-05	8.93124990656598e-05	9.39855845507632e-05	6.62095008273214e-05	9.28405489031222e-05	0.71900826446281
Reference	Reference	AP013376|AP013376.1|G13|uvMED-CGR-U-MedDCM-OCT-S34-C52|UNK	0.000127982024452459	5.3148478691685e-05	0.000218006678804223	0.000175975283622131	8.01358607737657e-05	0.000238771141079717	0.727272727272727
Reference	Reference	AP013377|AP013377.1|G13|uvMED-CGR-U-MedDCM-OCT-S36-C15|UNK	0.000390999775323381	0.000166703473693295	0.000578291154365493	0.000508720137786334	0.000341226492754115	0.000612913695587216	0.768595041322314
Reference	Reference	AP013378|AP013378.1|G14|uvMED-CGR-U-MedDCM-OCT-S23-C32|UNK	4.86581301143467e-05	1.77600132850882e-05	7.51896854668636e-05	7.54824838953327e-05	4.7675371505034e-05	8.2216588018428e-05	0.644628099173554
Reference	Reference	AP013379|AP013379.1|G14|uvMED-CGR-U-MedDCM-OCT-S28-C43|UNK	0.000175023696254305	8.19950795543998e-05	0.00031795231012225	0.00024065758234967	0.00014449140653098	0.000351372593525483	0.727272727272727
Reference	Reference	AP013380|AP013380.1|G14|uvMED-CGR-U-MedDCM-OCT-S31-C41|UNK	4.10150888590075e-05	2.32342908867262e-05	8.0102061486671e-05	6.28205791384798e-05	4.00818573630093e-05	9.21080734954304e-05	0.652892561983471
Reference	Reference	AP013381|AP013381.1|G14|uvMED-CGR-U-MedDCM-OCT-S36-C63|UNK	0.000124929855304123	4.63071024810623e-05	0.000199977520856465	0.000186623611009863	0.000112760833792194	0.000219838765716943	0.669421487603306
Reference	Reference	AP013382|AP013382.1|G14|uvMED-CGR-U-MedDCM-OCT-S45-C13|UNK	0.000132148448357839	6.69473413525041e-05	0.000349168982325211	0.000164844971662872	8.6750005497319e-05	0.000383344128644641	0.801652892561983
Reference	Reference	AP013383|AP013383.1|G15|uvMED-CGR-C110A-MedDCM-OCT-S24-C13|UNK	0.000121011488074849	5.69452603712086e-05	0.000231516503170264	0.000168303333989157	8.86482795550883e-05	0.000258338188626146	0.71900826446281
Reference	Reference	AP013384|AP013384.1|G15|uvMED-CGR-C111A-MedDCM-OCT-S34-C44|UNK	3.59562167233163e-05	2.90272719817654e-06	0.000215095251979222	6.4935854082407e-05	1.95807383990819e-05	0.000286722184146256	0.553719008264463
Reference	Reference	AP013385|AP013385.1|G15|uvMED-CGR-C16-MedDCM-OCT-S39-C44|SAR11_Pelagibacter_phage	0.000136300582590299	8.95546156190882e-05	0.000197221772283578	0.000181234840587101	0.000126687233161276	0.000208872605107372	0.752066115702479
Reference	Reference	AP013386|AP013386.1|G15|uvMED-CGR-C23-MedDCM-OCT-S37-C51|pelagiphage	0.000428989176979282	0.000213727034417949	0.000549505178679442	0.000499112407831665	0.000282387514575846	0.000562542580994692	0.859504132231405
Reference	Reference	AP013387|AP013387.1|G15|uvMED-CGR-C42-MedDCM-OCT-S29-C52|pelagiphage	0.00115038344921437	0.000705204974297904	0.00162258653829517	0.00132567997480894	0.000889271292083031	0.00167427884613278	0.867768595041322
Reference	Reference	AP013388|AP013388.1|G15|uvMED-CGR-C54-MedDCM-OCT-S36-C37|UNK	3.71552749343326e-05	1.52524820371766e-05	6.53460777171707e-05	5.763831111608e-05	4.27019920497258e-05	7.38835333940384e-05	0.644628099173554
Reference	Reference	AP013389|AP013389.1|G15|uvMED-CGR-C54A-MedDCM-OCT-S39-C35|UNK	3.29184299592437e-05	1.13672260755989e-05	8.2459497431258e-05	5.85754415451248e-05	2.90410684820071e-05	0.000103213518204683	0.56198347107438
Reference	Reference	AP013392|AP013392.1|G15|uvMED-CGR-C6A-MedDCM-OCT-S43-C64|UNK	0.000140265646114773	7.57514208890561e-05	0.000195701276080549	0.000190698237976264	0.000124420176450606	0.000206153340025987	0.735537190082645
Reference	Reference	AP013393|AP013393.1|G15|uvMED-CGR-C72-MedDCM-OCT-S43-C21|UNK	0.000329191969017605	7.77970823894068e-05	0.00102682893072908	0.000452638957399206	0.000142846855842998	0.00118228373269477	0.727272727272727
Reference	Reference	AP013394|AP013394.1|G15|uvMED-CGR-C85-MedDCM-OCT-S24-C7|UNK	2.58304061363894e-05	0	0.000147057988609415	5.29742227542902e-05	1.32060170943831e-05	0.000208040480517716	0.487603305785124
Reference	Reference	AP013395|AP013395.1|G15|uvMED-CGR-C85-MedDCM-OCT-S43-C18|UNK	2.68916667001032e-05	5.56804599736707e-07	0.000148036812934337	5.33424864051228e-05	1.14714267035961e-05	0.00020590125692222	0.504132231404959
Reference	Reference	AP013396|AP013396.1|G15|uvMED-CGR-C99-MedDCM-OCT-S44-C25|UNK	0.000108654073385953	5.24861636240528e-05	0.000175099498237192	0.00015287375441512	8.79867710294199e-05	0.000190905509406979	0.710743801652893
Reference	Reference	AP013397|AP013397.1|G15|uvMED-CGR-U-MedDCM-OCT-S25-C46|SAR11_Pelagibacter_phage	9.26119262026249e-05	6.309893853584e-05	0.00011923275472983	0.000120495086779759	8.48296274598361e-05	0.000123072710820727	0.768595041322314
Reference	Reference	AP013398|AP013398.1|G15|uvMED-CGR-U-MedDCM-OCT-S30-C38|SAR11_Pelagibacter_phage	0.000195078438830392	0.000103035208502025	0.000263266511652412	0.000277699895276205	0.000216438520307461	0.000275310934730366	0.702479338842975
Reference	Reference	AP013399|AP013399.1|G15|uvMED-CGR-U-MedDCM-OCT-S40-C42|SAR11_Pelagibacter_phage	9.19935284336411e-05	5.17112752799693e-05	0.000120643395670314	0.000127945022304259	9.79956711433663e-05	0.000125122990314731	0.71900826446281
Reference	Reference	AP013400|AP013400.1|G15|uvMED-CGR-U-MedDCM-OCT-S30-C37|UNK	0.000126293047342949	4.95214718500136e-05	0.00023401404369087	0.000184113960584299	8.58004810711447e-05	0.000263372147396885	0.685950413223141
Reference	Reference	AP013401|AP013401.1|G15|uvMED-CGR-U-MedDCM-OCT-S37-C49|UNK	0.000125368901488093	9.29066773502075e-05	0.000142439704415333	0.000159680390316413	0.000126964091592355	0.000142701723366608	0.785123966942149
Reference	Reference	AP013402|AP013402.1|G15|uvMED-CGR-U-MedDCM-OCT-S38-C27|UNK	0.000250361305811332	7.75429197527972e-05	0.000682415257944526	0.000348203655208864	0.000143276233915453	0.000784433298420117	0.71900826446281
Reference	Reference	AP013403|AP013403.1|G15|uvMED-CGR-U-MedDCM-OCT-S41-C7|UNK	2.93559067243705e-05	1.97240512048266e-06	0.000119406078324693	5.63819795817275e-05	1.8064398533544e-05	0.000161392080448905	0.520661157024793
Reference	Reference	AP013404|AP013404.1|G15|uvMED-CGR-U-MedDCM-OCT-S41-C82|UNK	8.18053770786312e-05	1.83530359812875e-05	0.000251897946341282	0.000135595214061841	4.90273388890053e-05	0.000313622937948318	0.603305785123967
Reference	Reference	AP013405|AP013405.1|G15|uvMED-CGR-U-MedDCM-OCT-S42-C63|UNK	4.9196161887458e-05	2.9006137406881e-05	6.64730278089951e-05	7.53510833972459e-05	4.98051004900117e-05	6.9295565315685e-05	0.652892561983471
Reference	Reference	AP013406|AP013406.1|G15|uvMED-CGR-U-MedDCM-OCT-S46-C34|UNK	0.000120736254132945	4.19522233993615e-05	0.000220869154295432	0.000180359095680079	9.18650454798686e-05	0.000249573304207722	0.669421487603306
Reference	Reference	AP013407|AP013407.1|G16|uvMED-CGR-C10-MedDCM-OCT-S30-C55|UNK	0.000117254591722841	3.53537613842111e-05	0.000318892650135944	0.000163078225269699	6.25750852576208e-05	0.000366519866410213	0.71900826446281
Reference	Reference	AP013409|AP013409.1|G16|uvMED-CGR-C105A-MedDCM-OCT-S28-C49|UNK	0.000144730941994955	4.71102706050505e-05	0.000351331702922823	0.000218905549767369	0.00010621596958464	0.000413584167026452	0.661157024793388
Reference	Reference	AP013410|AP013410.1|G16|uvMED-CGR-C107A-MedDCM-OCT-S27-C42|UNK	7.09004159550853e-05	4.4144790635729e-05	0.000118496308617001	0.000103360847356209	8.22324245902933e-05	0.000130966789218084	0.685950413223141
Reference	Reference	AP013411|AP013411.1|G16|uvMED-CGR-C108A-MedDCM-OCT-S29-C43|UNK	3.46762855051835e-05	1.7561251710769e-05	4.32391021028818e-05	5.18003771126816e-05	4.5077924341393e-05	4.36612825393093e-05	0.669421487603306
Reference	Reference	AP013412|AP013412.1|G16|uvMED-CGR-C10A-MedDCM-OCT-S46-C61|UNK	8.72026233691369e-05	3.85488908177243e-05	0.000183468282900659	0.0001286770418008	6.37433584170541e-05	0.00021086697142804	0.677685950413223
Reference	Reference	AP013414|AP013414.1|G16|uvMED-CGR-C48A-MedDCM-OCT-S29-C21|SAR116_phage	2.94586935377754e-05	1.14077994815791e-05	5.95285144872504e-05	4.62922327022185e-05	3.24991123340116e-05	6.93232418881853e-05	0.636363636363636
Reference	Reference	AP013416|AP013416.1|G16|uvMED-CGR-C48B-MedDCM-OCT-S24-C17|SAR116_phage	9.75089972187851e-06	2.77377171913144e-06	1.96933247170202e-05	1.81516748668815e-05	1.01941508173361e-05	2.39228955351151e-05	0.537190082644628
Reference	Reference	AP013418|AP013418.1|G16|uvMED-CGR-C48B-MedDCM-OCT-S30-C14|SAR116_phage	1.48722928172591e-05	3.04123708056054e-06	5.35957180614874e-05	2.64639328071816e-05	1.03279787916418e-05	6.95229387012989e-05	0.56198347107438
Reference	Reference	AP013421|AP013421.1|G16|uvMED-CGR-C49A-MedDCM-OCT-S31-C44|UNK	6.31648388836522e-05	2.14393700482587e-05	0.000161739078481798	9.5536818811524e-05	3.43166159459902e-05	0.000191322058072471	0.661157024793388
Reference	Reference	AP013423|AP013423.1|G16|uvMED-CGR-C53A-MedDCM-OCT-S34-C54|UNK	9.32695649243637e-05	7.00096723987032e-05	0.000118914356420917	0.00013122810878893	0.000104359807398672	0.000122161383044265	0.710743801652893
Reference	Reference	AP013424|AP013424.1|G16|uvMED-CGR-C55-MedDCM-OCT-S33-C61|UNK	2.55983847333763e-05	1.32979060178516e-05	3.24129391353822e-05	4.18568182802505e-05	3.50145499656228e-05	3.22050129508057e-05	0.611570247933884
Reference	Reference	AP013425|AP013425.1|G16|uvMED-CGR-C55A-MedDCM-OCT-S46-C84|UNK	4.02220710682601e-05	2.33226950968756e-05	5.23224726378361e-05	5.93520804787741e-05	4.33326451234764e-05	5.39104947281867e-05	0.677685950413223
Reference	Reference	AP013426|AP013426.1|G16|uvMED-CGR-C57-MedDCM-OCT-S27-C24|UNK	0.000163821809288852	3.35789572229679e-05	0.000771612636969424	0.000225254987772171	5.97697153476324e-05	0.00089845699118192	0.727272727272727
Reference	Reference	AP013427|AP013427.1|G16|uvMED-CGR-C57A-MedDCM-OCT-S25-C28|UNK	2.16758500071444e-05	3.94481024096532e-06	6.17197147979099e-05	3.5442943930601e-05	1.46137909010105e-05	7.59425480715726e-05	0.611570247933884
Reference	Reference	AP013428|AP013428.1|G16|uvMED-CGR-C57A-MedDCM-OCT-S39-C32|UNK	1.8520502934814e-05	5.55020041505826e-06	2.97896739186951e-05	2.91036474689935e-05	2.11211258242183e-05	3.30020606162621e-05	0.636363636363636
Reference	Reference	AP013429|AP013429.1|G16|uvMED-CGR-C58A-MedDCM-OCT-S43-C47|UNK	0.000157702185670022	7.79854734646334e-05	0.000319919837765072	0.00022188330774503	0.000127445696827046	0.000360671635255959	0.710743801652893
Reference	Reference	AP013430|AP013430.1|G16|uvMED-CGR-U-MedDCM-OCT-S25-C55|UNK	0.000187707220142617	0.000113932487038301	0.000248552370476469	0.000270387781395912	0.000209462102638469	0.000258249561016234	0.694214876033058
Reference	Reference	AP013431|AP013431.1|G16|uvMED-CGR-U-MedDCM-OCT-S25-C59|UNK	0.0001479643081834	7.41044132794565e-05	0.000233134429454707	0.000203450923752175	0.000133860809270889	0.000252089766502412	0.727272727272727
Reference	Reference	AP013432|AP013432.1|G16|uvMED-CGR-U-MedDCM-OCT-S25-C65|UNK	7.2836747577749e-05	2.03254084345537e-05	0.000163665721497147	0.000120729403519283	6.7502695710551e-05	0.000196930840472162	0.603305785123967
Reference	Reference	AP013433|AP013433.1|G16|uvMED-CGR-U-MedDCM-OCT-S27-C44|UNK	4.06321162668088e-05	3.8942644733559e-05	4.27488638468811e-05	6.73491242230666e-05	6.44466571905663e-05	3.49487811384847e-05	0.603305785123967
Reference	Reference	AP013434|AP013434.1|G16|uvMED-CGR-U-MedDCM-OCT-S32-C65|UNK	0.000287075067236819	0.000188296165024158	0.000338560913204036	0.000399265323398334	0.000347423258754256	0.000338563466086806	0.71900826446281
Reference	Reference	AP013435|AP013435.1|G16|uvMED-CGR-U-MedDCM-OCT-S37-C71|UNK	0.000161998204874129	0.000100813998012806	0.000218754039009897	0.000213062856410539	0.000150060928807335	0.000228262460808963	0.760330578512397
Reference	Reference	AP013436|AP013436.1|G17|uvMED-CGR-C100-MedDCM-OCT-S26-C29|pelagiphage	0.000517132047153698	0.000360820330131679	0.000505660347111514	0.000590311110430165	0.000457294863368819	0.000498608105505885	0.87603305785124
Reference	Reference	AP013437|AP013437.1|G17|uvMED-CGR-C100-MedDCM-OCT-S33-C20|pelagiphage	0.000609342187201029	0.000450296812099486	0.000614718385616548	0.000676425730746096	0.000511677824764922	0.000611611005814269	0.900826446280992
Reference	Reference	AP013438|AP013438.1|G17|uvMED-CGR-C113A-MedDCM-OCT-S35-C17|UNK	9.91757581478349e-05	6.12666574208885e-05	0.000121350511667812	0.000139537985301024	0.000108240522803229	0.000122846442164096	0.710743801652893
Reference	Reference	AP013439|AP013439.1|G17|uvMED-CGR-C18A-MedDCM-OCT-S41-C53|UNK	0.000259910816433675	4.45292121543861e-05	0.000663684234044479	0.000345595700972249	6.84245756501297e-05	0.000746566136673138	0.752066115702479
Reference	Reference	AP013440|AP013440.1|G17|uvMED-CGR-C19-MedDCM-OCT-S26-C54|UNK	0.000181224801121311	5.05684926705307e-05	0.000455266603065363	0.000252048286616995	0.000147540694780941	0.000520722775450717	0.71900826446281
Reference	Reference	AP013441|AP013441.1|G17|uvMED-CGR-C22-MedDCM-OCT-S33-C34|pelagiphage	0.000534185000814526	0.00036794769637043	0.000709236363223139	0.000615584619986264	0.0004424860689577	0.000727882658670508	0.867768595041322
Reference	Reference	AP013442|AP013442.1|G17|uvMED-CGR-C22-MedDCM-OCT-S36-C18|pelagiphage	0.000469537456649927	0.000227806315238752	0.000700163725289154	0.000530972264062067	0.000325856947614826	0.000722529296496997	0.884297520661157
Reference	Reference	AP013443|AP013443.1|G17|uvMED-CGR-C22C-MedDCM-OCT-S23-C7|pelagiphage	0.000504924977414437	0.000266572618158311	0.0008987785784159	0.0006049101214569	0.000327231297396817	0.000953035504973602	0.834710743801653
Reference	Reference	AP013444|AP013444.1|G17|uvMED-CGR-C32A-MedDCM-OCT-S40-C23|pelagiphage	0.000264673019234316	0.000156885243170586	0.000285243140300924	0.000326790156401553	0.000271611572172668	0.000283103375013627	0.809917355371901
Reference	Reference	AP013445|AP013445.1|G17|uvMED-CGR-C40-MedDCM-OCT-S28-C16|SAR11_Pelagibacter_phage	0.000226818030058986	0.000100832302673838	0.000419041182423771	0.000298315017794971	0.000144309149847452	0.000458248313037173	0.760330578512397
Reference	Reference	AP013446|AP013446.1|G17|uvMED-CGR-C66A-MedDCM-OCT-S24-C64|UNK	8.26843427292605e-06	1.47173946757823e-06	2.27599797720149e-05	1.56325085472508e-05	7.56422125819909e-06	2.94915614641489e-05	0.528925619834711
Reference	Reference	AP013449|AP013449.1|G17|uvMED-CGR-C66A-MedDCM-OCT-S35-C82|UNK	5.99154999422503e-06	3.79704682639285e-07	1.14155950085635e-05	1.16931862790521e-05	6.56441099641918e-06	1.37330156367091e-05	0.512396694214876
Reference	Reference	AP013450|AP013450.1|G17|uvMED-CGR-C66A-MedDCM-OCT-S36-C74|UNK	1.07029769422649e-05	2.64264551588286e-06	2.41289085998337e-05	1.96221243941522e-05	1.21019072587818e-05	2.99521861675745e-05	0.545454545454545
Reference	Reference	AP013453|AP013453.1|G17|uvMED-CGR-U-MedDCM-OCT-S28-C28|pelagiphage	0.000208801857088563	0.000118466343958794	0.000319732467500356	0.000263177340705377	0.00018085264171852	0.000338629811163057	0.793388429752066
Reference	Reference	AP013454|AP013454.1|G17|uvMED-CGR-U-MedDCM-OCT-S33-C36|pelagiphage	0.000151955154732136	0.00014514616151827	0.000154210145390438	0.000195601848112644	0.00017113393705687	0.000148511580496755	0.776859504132231
Reference	Reference	AP013455|AP013455.1|G17|uvMED-CGR-U-MedDCM-OCT-S38-C40|pelagiphage	0.000354884318975451	0.000165476080895901	0.000522863430235848	0.000429410025960295	0.000244997232889214	0.000546856318028975	0.826446280991736
Reference	Reference	AP013456|AP013456.1|G17|uvMED-CGR-U-MedDCM-OCT-S23-C23|UNK	0.000383367858408121	0.000119643543557905	0.000929249284357978	0.000473341947626354	0.000178434991627992	0.00101253399513343	0.809917355371901
Reference	Reference	AP013457|AP013457.1|G17|uvMED-CGR-U-MedDCM-OCT-S28-C20|UNK	0.000178922594065495	0.000122247287063603	0.000262465253800642	0.000220914631448213	0.000162816061239099	0.000275408766472193	0.809917355371901
Reference	Reference	AP013458|AP013458.1|G17|uvMED-CGR-U-MedDCM-OCT-S32-C35|UNK	0.000344161328450397	0.000141687647807307	0.000614031369728441	0.000443016178111681	0.000201211711794336	0.000665004477136712	0.776859504132231
Reference	Reference	AP013459|AP013459.1|G17|uvMED-CGR-U-MedDCM-OCT-S39-C21|UNK	0.000151788348761122	8.6585362663872e-05	0.00026008648961388	0.000189344228866967	9.76825208645764e-05	0.000278156728550286	0.801652892561983
Reference	Reference	AP013460|AP013460.1|G17|uvMED-CGR-U-MedDCM-OCT-S40-C18|UNK	8.35722082394793e-05	6.07971422344014e-05	9.88214054312727e-05	0.000114911786329284	9.5282471789533e-05	9.9132279748756e-05	0.727272727272727
Reference	Reference	AP013461|AP013461.1|G18|uvMED-CGR-C29A-MedDCM-OCT-S24-C21|UNK	7.68323782722987e-05	4.69793785469254e-05	0.000133042363162453	0.000106858824953427	6.66120722384218e-05	0.000146465530790708	0.71900826446281
Reference	Reference	AP013464|AP013464.1|G18|uvMED-CGR-C51-MedDCM-OCT-S31-C32|UNK	4.08063820137745e-05	8.83717088060332e-06	0.000151625659338592	5.87806217103181e-05	2.35029422889966e-05	0.000179359360674716	0.694214876033058
Reference	Reference	AP013465|AP013465.1|G18|uvMED-CGR-C51-MedDCM-OCT-S32-C58|UNK	8.0434324624696e-06	0	1.89341540829884e-05	1.67802642751521e-05	6.80378375257537e-06	2.46081910444712e-05	0.479338842975207
Reference	Reference	AP013467|AP013467.1|G18|uvMED-CGR-C51A-MedDCM-OCT-S39-C54|UNK	2.0753421237463e-05	0	0.000145904922890593	4.65030364765374e-05	9.03005637767649e-06	0.000216748183462709	0.446280991735537
Reference	Reference	AP013469|AP013469.1|G18|uvMED-CGR-C56-MedDCM-OCT-S38-C52|UNK	1.46197526655208e-05	8.29126664578797e-06	2.03168805497621e-05	2.52712867504002e-05	2.02128703416192e-05	2.10900822145891e-05	0.578512396694215
Reference	Reference	AP013470|AP013470.1|G18|uvMED-CGR-C56A-MedDCM-OCT-S32-C59|UNK	1.10166276391499e-05	4.17830520093099e-06	1.68269973165099e-05	1.98957006617483e-05	1.34141800325051e-05	1.83161752694229e-05	0.553719008264463
Reference	Reference	AP013471|AP013471.1|G18|uvMED-CGR-C63A-MedDCM-OCT-S41-C57|UNK	2.09493615312191e-05	1.42531020436008e-05	2.72844367203935e-05	3.37983032703669e-05	2.68262628766554e-05	2.76958447067901e-05	0.619834710743802
Reference	Reference	AP013473|AP013473.1|G18|uvMED-CGR-C82-MedDCM-OCT-S28-C40|UNK	4.27458438377124e-05	8.74601066132836e-06	9.32745425484225e-05	7.08527000597699e-05	2.26977916681937e-05	0.00011171896964201	0.603305785123967
Reference	Reference	AP013474|AP013474.1|G18|uvMED-CGR-C83-MedDCM-OCT-S23-C22|UNK	6.66390532779987e-05	3.03476355511763e-05	0.000102659370641787	8.67024241573961e-05	4.82490624788699e-05	0.000109489729353098	0.768595041322314
Reference	Reference	AP013475|AP013475.1|G18|uvMED-CGR-C83-MedDCM-OCT-S45-C54|UNK	6.92039545360106e-05	1.93032177249906e-05	0.000184789700691843	9.00395537511535e-05	3.03476355511763e-05	0.000206502905776352	0.768595041322314
Reference	Reference	AP013476|AP013476.1|G18|uvMED-CGR-U-MedDCM-OCT-S44-C63|SAR116_phage	8.39721953071131e-05	8.70323072563131e-06	0.000466066057665347	0.000120959948001913	1.48787771681745e-05	0.000556346617004464	0.694214876033058
Reference	Reference	AP013477|AP013477.1|G18|uvMED-CGR-U-MedDCM-OCT-S25-C14|UNK	1.50574644269362e-05	7.27601505790622e-06	3.42992855730155e-05	2.60279027951326e-05	1.5153617371045e-05	4.19083357305471e-05	0.578512396694215
Reference	Reference	AP013478|AP013478.1|G18|uvMED-CGR-U-MedDCM-OCT-S26-C62|UNK	4.88255844378607e-05	2.36640467846289e-05	6.58709428960484e-05	7.77354699602783e-05	5.50589530397436e-05	6.83014050910063e-05	0.628099173553719
Reference	Reference	AP013479|AP013479.1|G18|uvMED-CGR-U-MedDCM-OCT-S35-C8|UNK	9.42539198098089e-06	0	3.60141873328223e-05	1.96633177534257e-05	8.66193643717986e-06	5.02566274984388e-05	0.479338842975207
Reference	Reference	AP013480|AP013480.1|G18|uvMED-CGR-U-MedDCM-OCT-S37-C50|UNK	5.1619974703917e-05	3.74989710487961e-05	7.28638361369082e-05	6.86375487821314e-05	5.01058002395643e-05	7.67973218597115e-05	0.752066115702479
Reference	Reference	AP013481|AP013481.1|G18|uvMED-CGR-U-MedDCM-OCT-S44-C29|UNK	7.99918001918364e-05	4.74717511408666e-05	0.000206252814758468	0.000113870680273085	7.56104985096046e-05	0.000238470146033768	0.702479338842975
Reference	Reference	AP013482|AP013482.1|G18|uvMED-CGR-U-MedDCM-OCT-S45-C47|UNK	5.50916747316534e-05	2.71367621087849e-05	8.62918205422743e-05	8.12938127137812e-05	6.57333865132135e-05	9.4208038494717e-05	0.677685950413223
Reference	Reference	AP013483|AP013483.1|G19|uvMED-CGR-C20A-MedDCM-OCT-S30-C71|SAR11_HIMB114_phage	0.00031346787378214	0.000190080197215139	0.000400577618477738	0.000416808931072956	0.00035258218347811	0.000412792726156982	0.752066115702479
Reference	Reference	AP013485|AP013485.1|G19|uvMED-CGR-C27-MedDCM-OCT-S28-C53|pelagiphage	0.000864860926685485	0.000453829828130259	0.00101497554075007	0.00106783849111167	0.000859670311225634	0.00102735678610696	0.809917355371901
Reference	Reference	AP013486|AP013486.1|G19|uvMED-CGR-C30A-MedDCM-OCT-S29-C73|SAR11_Pelagibacter/HIMB114_phage	0.000139116583267127	6.24346460527167e-05	0.00023025746256626	0.000166664421537845	9.62992779511072e-05	0.000242868363328029	0.834710743801653
Reference	Reference	AP013489|AP013489.1|G19|uvMED-CGR-C30A-MedDCM-OCT-S45-C81|SAR11_Pelagibacter/HIMB114_phage	7.64783993462342e-05	3.09766027463898e-05	0.000123386155854501	0.000100585720879286	5.65159180037439e-05	0.000132756523476147	0.760330578512397
Reference	Reference	AP013490|AP013490.1|G19|uvMED-CGR-C30B-MedDCM-OCT-S46-C80|SAR11_Pelagibacter/HIMB114_phage	0.000433158355475126	0.0002606603482249	0.00056319472907873	0.00050396308665856	0.000390733943489494	0.000577503560886895	0.859504132231405
Reference	Reference	AP013493|AP013493.1|G19|uvMED-CGR-C37-MedDCM-OCT-S32-C82|SAR11_Pelagibacter/HIMB114_phage	0.000142019882728719	8.67050234362031e-05	0.000193949111649642	0.000190937842335278	0.000176209763156028	0.000203158345280348	0.743801652892562
Reference	Reference	AP013494|AP013494.1|G19|uvMED-CGR-C37-MedDCM-OCT-S44-C73|SAR11_Pelagibacter/HIMB114_phage	0.000104557311623331	5.18016923788515e-05	0.000140314869055396	0.000140571496738034	0.000103146065291003	0.000146378007875725	0.743801652892562
Reference	Reference	AP013495|AP013495.1|G19|uvMED-CGR-C39-MedDCM-OCT-S27-C61|SAR11_Pelagibacter/HIMB114_phage	0.000218812212840449	0.000130265467155841	0.000285665184533765	0.000281662529294621	0.000222425984399592	0.000295640534477241	0.776859504132231
Reference	Reference	AP013498|AP013498.1|G19|uvMED-CGR-C68A-MedDCM-OCT-S38-C76|SAR11_Pelagibacter/HIMB114_phage	0.000243197422366667	0.000158464516517313	0.000303270617236418	0.00031305200113156	0.000234999273744372	0.000310759824980592	0.776859504132231
Reference	Reference	AP013500|AP013500.1|G19|uvMED-CGR-C94-MedDCM-OCT-S26-C69|SAR11_HIMB114_phage	8.69960712992527e-05	5.15254209278298e-05	0.000153247020659916	0.0001224014491536	7.55981484898303e-05	0.000169617644025941	0.710743801652893
Reference	Reference	AP013501|AP013501.1|G19|uvMED-CGR-U-MedDCM-OCT-S24-C60|SAR11_HIMB114_phage	0.00027677808836242	0.000192373883206584	0.000512459462922264	0.000348855715540133	0.000252351929872973	0.000553456827442818	0.793388429752066
Reference	Reference	AP013503|AP013503.1|G2|uvMED-CGR-C14A-MedDCM-OCT-S29-C22|cyanophage	0.000565891429476785	0.000142944183361524	0.000893155477068063	0.000787044401915988	0.000453489790435413	0.000968000982422476	0.71900826446281
Reference	Reference	AP013507|AP013507.1|G2|uvMED-CGR-C15A-MedDCM-OCT-S31-C20|cyanophage	0.0011997437606869	0.000204542413016837	0.0017728549162958	0.00149658757776407	0.000539345373853047	0.00186544573510107	0.801652892561983
Reference	Reference	AP013508|AP013508.1|G2|uvMED-CGR-C15J-MedDCM-OCT-S37-C55|cyanophage	0.000811685998747768	0.000327505975655807	0.00123939165063803	0.00102306256092167	0.000683893673087554	0.00131217321035301	0.793388429752066
Reference	Reference	AP013509|AP013509.1|G2|uvMED-CGR-U-MedDCM-OCT-S35-C26|UNK	0.00016945736371532	4.26358810406293e-05	0.000223481307454398	0.000244099297732782	0.000193605520808575	0.000231880310450061	0.694214876033058
Reference	Reference	AP013510|AP013510.1|G20|uvMED-CGR-C101A-MedDCM-OCT-S30-C6|UNK	2.42955876557298e-05	6.65267447818128e-06	4.96200037793022e-05	3.97265690046393e-05	1.6054903731979e-05	5.85315623847763e-05	0.611570247933884
Reference	Reference	AP013511|AP013511.1|G21|uvMED-CGR-C117A-MedDCM-OCT-S32-C49|UNK	8.81265953085692e-06	1.76436724056079e-06	1.67119248841779e-05	1.56813500475542e-05	8.26499923992973e-06	1.97711945054719e-05	0.56198347107438
Reference	Reference	AP013512|AP013512.1|G21|uvMED-CGR-C84-MedDCM-OCT-S29-C65|UNK	2.13609238802653e-05	1.29058529197145e-05	3.12290031304e-05	3.35671660975598e-05	2.5208584949819e-05	3.35372821740443e-05	0.636363636363636
Reference	Reference	AP013513|AP013513.1|G21|uvMED-CGR-C84-MedDCM-OCT-S32-C77|UNK	2.06074822295197e-05	7.04230194199535e-06	4.69053172965859e-05	3.5119793658759e-05	2.06576524884549e-05	5.70496686727382e-05	0.586776859504132
Reference	Reference	AP013514|AP013514.1|G21|uvMED-CGR-U-MedDCM-OCT-S26-C60|UNK	4.06659593581613e-05	1.17555850642808e-05	9.66248274579357e-05	6.39036504199677e-05	2.46470290973862e-05	0.000115052615578881	0.636363636363636
Reference	Reference	AP013515|AP013515.1|G21|uvMED-CGR-U-MedDCM-OCT-S27-C25|UNK	0.000123561891564972	4.73506178118535e-05	0.000196319147924681	0.00016798863909395	9.10849164475548e-05	0.000212151348547681	0.735537190082645
Reference	Reference	AP013516|AP013516.1|G21|uvMED-CGR-U-MedDCM-OCT-S29-C44|UNK	2.15601670247684e-05	1.15772148722607e-05	3.60375238240154e-05	3.26097526249622e-05	1.67275390291935e-05	4.0097734170261e-05	0.661157024793388
Reference	Reference	AP013517|AP013517.1|G21|uvMED-CGR-U-MedDCM-OCT-S30-C51|UNK	2.0070384569982e-05	1.00143537824473e-05	3.66047764213247e-05	3.07407156071877e-05	1.8749485524398e-05	4.15834168571988e-05	0.652892561983471
Reference	Reference	AP013518|AP013518.1|G21|uvMED-CGR-U-MedDCM-OCT-S31-C15|UNK	8.30574124506899e-06	0	1.3866993536363e-05	1.70338083161584e-05	1.30390662975568e-05	1.57039200588155e-05	0.487603305785124
Reference	Reference	AP013519|AP013519.1|G21|uvMED-CGR-U-MedDCM-OCT-S31-C58|UNK	6.82421990891305e-05	3.84866857735335e-05	9.03953686790928e-05	0.00010194205049117	6.65897280214744e-05	9.36942322950423e-05	0.669421487603306
Reference	Reference	AP013520|AP013520.1|G21|uvMED-CGR-U-MedDCM-OCT-S39-C26|UNK	1.81952942264714e-05	1.12490524258395e-05	2.47117360291549e-05	2.93550746853738e-05	2.09348498328061e-05	2.56564289255561e-05	0.619834710743802
Reference	Reference	AP013521|AP013521.1|G21|uvMED-CGR-U-MedDCM-OCT-S42-C60|UNK	3.28388338727725e-05	1.54552661129527e-05	0.00010382117354302	5.02974544127275e-05	2.85390742748162e-05	0.000125273471090932	0.652892561983471
Reference	Reference	AP013522|AP013522.1|G3|uvMED-CGR-C5-MedDCM-OCT-S26-C7|UNK	0.000633439231741849	1.89645040744012e-05	0.00155445812339181	0.000982642910779023	8.2311698032329e-05	0.00184881741899074	0.644628099173554
Reference	Reference	AP013523|AP013523.1|G3|uvMED-CGR-C7-MedDCM-OCT-S37-C8|UNK	0.000206349502439714	3.16357072798521e-05	0.000365399297314281	0.000274376810936323	8.628227380708e-05	0.000398935695525555	0.752066115702479
Reference	Reference	AP013524|AP013524.1|G3|uvMED-CGR-C7-MedDCM-OCT-S39-C15|UNK	0.000136293373687037	3.05653927454454e-05	0.000266190014620586	0.000185297732765522	6.80454919476714e-05	0.000295702160614809	0.735537190082645
Reference	Reference	AP013527|AP013527.1|G3|uvMED-CGR-C7A-MedDCM-OCT-S38-C7|UNK	0.00015269007907333	4.13156025448807e-05	0.000281507396497294	0.000203027467778824	6.81188040804542e-05	0.000308753071251409	0.752066115702479
Reference	Reference	AP013528|AP013528.1|G3|uvMED-CGR-C7A-MedDCM-OCT-S41-C23|UNK	0.000138329424133555	2.63782027857373e-05	0.000249029034379662	0.000185976225779558	8.04695620759668e-05	0.000273231796170567	0.743801652892562
Reference	Reference	AP013529|AP013529.1|G3|uvMED-CGR-U-MedDCM-OCT-S40-C13|UNK	0.000218607083276183	1.89014459197206e-05	0.000523356817482349	0.000300584739504751	5.63597447400012e-05	0.00059403021086604	0.727272727272727
Reference	Reference	AP013531|AP013531.1|G4|uvMED-CGR-C17C-MedDCM-OCT-S44-C5|UNK	8.73649649174541e-05	1.25004660522604e-05	0.000235601457109554	0.000139094220460684	5.02636712827335e-05	0.000285520047515006	0.628099173553719
Reference	Reference	AP013532|AP013532.1|G4|uvMED-CGR-U-MedDCM-OCT-S28-C22|UNK	0.00017654222571637	2.42014090883335e-05	0.00032987682573754	0.00026702011639601	8.51333698440269e-05	0.00037527193628691	0.661157024793388
Reference	Reference	AP013533|AP013533.1|G4|uvMED-CGR-U-MedDCM-OCT-S38-C34|UNK	0.000254769309950297	5.35259084469412e-05	0.000485815991150922	0.000338759192351493	0.000114548799845743	0.000534715894457703	0.752066115702479
Reference	Reference	AP013534|AP013534.1|G4|uvMED-CGR-U-MedDCM-OCT-S40-C11|UNK	0.000108221140074964	7.62986821590153e-06	0.000642465431519806	0.000189779100711169	3.3938983664216e-05	0.00084421420067631	0.570247933884298
Reference	Reference	AP013535|AP013535.1|G5|uvMED-CGR-U-MedDCM-OCT-S30-C10|UNK	0.000681011598356586	8.59760126023865e-05	0.00139470733354704	0.000980980992870796	0.000305321261081626	0.00158573014042611	0.694214876033058
Reference	Reference	AP013536|AP013536.1|G6|uvMED-CGR-C59-MedDCM-OCT-S39-C65|UNK	1.3420349233024e-05	0	5.84011444445751e-05	3.24772451439181e-05	6.06496655084367e-06	8.78702042188111e-05	0.413223140495868
Reference	Reference	AP013537|AP013537.1|G6|uvMED-CGR-C59A-MedDCM-OCT-S34-C49|UNK	1.53638384609198e-05	0	6.78415492353985e-05	3.26144641012508e-05	6.93488456492778e-06	9.6383512354371e-05	0.471074380165289
Reference	Reference	AP013538|AP013538.1|G7|uvMED-CGR-U-MedDCM-OCT-S45-C4|cyanophage	0.000478435528146748	6.89098641362177e-05	0.00109241885066255	0.000596811328925324	0.000120484156322019	0.00119178007441139	0.801652892561983
Reference	Reference	AP013539|AP013539.1|G7|uvMED-CGR-U-MedDCM-OCT-S28-C3|UNK	0.000461259439404367	2.64533803092e-05	0.00114307340914749	0.000613322990856357	8.51227836422439e-05	0.00128368820927099	0.752066115702479
Reference	Reference	AP013540|AP013540.1|G8|uvMED-CGR-C62A-MedDCM-OCT-S28-C10|UNK	2.40175880249742e-05	1.25430520457328e-05	3.34274215629347e-05	4.03628909864149e-05	3.11905022357623e-05	3.49215532156051e-05	0.59504132231405
Reference	Reference	AP013541|AP013541.1|G8|uvMED-CGR-C97-MedDCM-OCT-S42-C7|UNK	0.000204032778143418	5.5846609761293e-05	0.000647706788553587	0.000280545069947199	9.65153109915109e-05	0.000746285492828051	0.727272727272727
Reference	Reference	AP013542|AP013542.1|G8|uvMED-CGR-U-MedDCM-OCT-S35-C6|pelagiphage	0.00016232497933467	5.50955115895994e-05	0.000301930054877605	0.000220689016848259	0.000107752308317324	0.000333593793568108	0.735537190082645
Reference	Reference	AP013543|AP013543.1|G8|uvMED-CGR-U-MedDCM-OCT-S30-C28|UNK	0.000157769141418919	6.86024276888301e-05	0.000452394177759329	0.000207500718605318	0.000129380088554229	0.000509361590859845	0.760330578512397
Reference	Reference	AP013544|AP013544.1|G8|uvMED-CGR-U-MedDCM-OCT-S45-C18|UNK	7.43826738814109e-05	1.61695432789722e-06	0.000374646394271175	0.000136368235449253	1.4584583385018e-05	0.000500542807201278	0.545454545454545
Reference	Reference	AP013545|AP013545.1|G8|uvMED-CGR-U-MedDCM-OCT-S46-C10|UNK	0.000133509360554181	6.96562416621337e-05	0.000199317048986464	0.000173705727172644	0.000110317492582653	0.000211565510111833	0.768595041322314
Reference	Reference	AP013546|AP013546.1|G9|uvMED-CGR-C79-MedDCM-OCT-S37-C6|UNK	0.000182320841980024	6.26798939489314e-06	0.00061123883357	0.000329265998202729	2.49522573671095e-05	0.000793838187486527	0.553719008264463
Reference	Reference	AP013547|AP013547.1|G9|uvMED-CGR-U-MedDCM-OCT-S31-C1|UNK	6.17841398809891e-06	0	1.6213147682326e-05	1.28894498717236e-05	8.70148870180011e-06	2.15727445069041e-05	0.479338842975207
Reference	Reference	AP013548|AP013548.1|G9|uvMED-CGR-U-MedDCM-OCT-S38-C3|UNK	4.81467926003714e-06	0	2.38594578289399e-05	1.16515238092899e-05	3.21720222354824e-06	3.62333324087241e-05	0.413223140495868
Reference	Reference	AP013549|AP013549.1|G9|uvMED-CGR-U-MedDCM-OCT-S39-C11|UNK	3.16837398867042e-06	0	8.04482059198113e-06	7.09950467831706e-06	3.43290688455197e-06	1.08673009996144e-05	0.446280991735537
Reference	Reference	AP013551|AP013551.1|G15|uvMED-CGR-C23A-MedDCM-OCT-S43-C49|pelagiphage	0.000106896653073324	7.08096559411351e-05	0.000121206041994765	0.000129344950218722	0.000107824558348187	0.000121960051674811	0.826446280991736
Reference	Reference	AP013552|AP013552.1|G15|uvMED-CGR-C23B-MedDCM-OCT-S39-C49|pelagiphage	0.000134939489616848	8.7941702024293e-05	0.000156260688681755	0.000156996906188833	0.00011614373021982	0.000157958515464628	0.859504132231405
Reference	Reference	AP013553|AP013553.1|G15|uvMED-CGR-C26B-MedDCM-OCT-S35-C55|pelagiphage	0.000904062872847649	0.000344099305288086	0.00140053237220739	0.00101288525569042	0.000436314078884882	0.0014451810211242	0.892561983471074
Reference	Reference	AP013554|AP013554.1|G15|uvMED-CGR-C28-MedDCM-OCT-S23-C36|pelagiphage	0.00141030278810329	0.000709420217734952	0.00204133217463673	0.00156556548037154	0.000859909549959144	0.00209397148208706	0.900826446280992
Reference	Reference	AP013555|AP013555.1|G15|uvMED-CGR-C28-MedDCM-OCT-S32-C50|pelagiphage	0.00106020228932373	0.000384574434929543	0.00185584345990746	0.00117692180741441	0.00044521379327101	0.00192046794882674	0.900826446280992
Reference	Reference	AP013557|AP013557.1|G15|uvMED-CGR-C28-MedDCM-OCT-S41-C64|pelagiphage	0.00114058954031483	0.000657686893929629	0.00182138846884393	0.00136644885522866	0.000799328147006508	0.00191552491265328	0.834710743801653
Reference	Reference	AP013558|AP013558.1|G15|uvMED-CGR-C24-MedDCM-OCT-S38-C43|pelagiphage	0.000807793271605113	0.000461449617771101	0.00113671187075796	0.000880567440218186	0.000480254366708303	0.00115970411869352	0.917355371900826
Reference	Reference	AP013559|AP013559.1|G19|uvMED-CGR-C43-MedDCM-OCT-S32-C95|SAR11_Pelagibacter/HIMB114_phage	0.000373720868392402	0.000175909021836195	0.00074835290875222	0.000447725000747333	0.000232350787924636	0.00079910803777051	0.834710743801653
Reference	Reference	AP013560|AP013560.1|G2|uvMED-CGR-C14B-MedDCM-OCT-S35-C3|cyanophage	0.000941156409888127	0.000288831812030814	0.00152158793224818	0.00121148857017514	0.000740274613152935	0.00162983663660477	0.776859504132231
Reference	Reference	AP013561|AP013561.1|G2|uvMED-CGR-C15D-MedDCM-OCT-S44-C14|cyanophage	0.00205585529834996	0.000522484895384674	0.00300659595051587	0.00256452052680768	0.00114369916620042	0.00315934379798746	0.801652892561983
Reference	Reference	AP013562|AP013562.1|G2|uvMED-CGR-C15G-MedDCM-OCT-S32-C25|cyanophage	0.00175822937089679	0.000203513342029186	0.00312576857419572	0.00226325270083523	0.000881335167854033	0.00338403896314149	0.776859504132231
Reference	Reference	AP013563|AP013563.1|G3|uvMED-CGR-C1E-MedDCM-OCT-S31-C3|UNK	0.00016391759674674	1.18752174703611e-05	0.000355115635793665	0.000257584794887734	0.000120634266418787	0.000417937539884703	0.636363636363636
Reference	Reference	AP013564|AP013564.1|G3|uvMED-CGR-C5-MedDCM-OCT-S33-C6|UNK	0.000873418572051324	3.6622505063105e-05	0.00231180591428053	0.00114873529585011	0.000113380871882687	0.00259381579561737	0.760330578512397
Reference	Reference	AP013565|AP013565.1|G3|uvMED-CGR-C5F-MedDCM-OCT-S40-C10|UNK	0.000526152330297887	9.13217484938928e-06	0.00146381449828542	0.00075790990435767	6.95334531053932e-05	0.00170885585601386	0.694214876033058
Reference	Reference	Actinobacteria_gi_145297095|Corynebacterium_glutamicum_R	1.38407164057514e-06	0	5.31133558141221e-06	4.40717548709453e-06	1.59492403368742e-06	8.82096245690517e-06	0.31404958677686
Reference	Reference	Actinobacteria_gi_223955933-488-36693|Bifidobacterium_longum_subsp._infantis_CCUG_52486	5.63726155026374e-06	0	3.06745527807981e-05	1.58629918042305e-05	1.44385548356958e-06	5.02224393886518e-05	0.355371900826446
Reference	Reference	Actinobacteria_gi_224581105|Streptomyces_himastatinicus_ATCC_53653	5.5205725376799e-06	0	1.85309202352561e-05	1.30978289619464e-05	4.28813270459206e-06	2.68871249972594e-05	0.421487603305785
Reference	Reference	Actinobacteria_gi_227870386|Corynebacterium_aurimucosum_ATCC_700975	1.66019246989057e-06	0	7.35939869889624e-06	5.90833202519878e-06	1.63434904499934e-06	1.30800677179753e-05	0.28099173553719
Reference	Reference	Actinobacteria_gi_257461662|Saccharopolyspora_erythraea_NRRL_2338	1.91936619258125e-06	0	1.03668260445123e-05	5.95495664877773e-06	1.51881873055714e-06	1.7740298301893e-05	0.322314049586777
Reference	Reference	Actinobacteria_gi_280966972|Mycobacterium_tuberculosis_210	4.56523048628257e-07	0	2.23117728513526e-06	2.40170821234865e-06	6.55109140421945e-07	4.71905038662329e-06	0.190082644628099
Reference	Reference	Actinobacteria_gi_288922759|Frankia_sp._EUN1f	1.32342835541828e-06	0	5.35286698240524e-06	5.00421346892538e-06	1.46351580441295e-06	9.58655020469197e-06	0.264462809917355
Reference	Reference	Actinobacteria_gi_288922827|Frankia_sp._EUN1f	8.92882742873658e-07	0	3.15898871053933e-06	3.37621287149102e-06	1.13225531963039e-06	5.47489615213639e-06	0.264462809917355
Reference	Reference	Actinobacteria_gi_289705802|Micrococcus_luteus_SK58	1.33023645370076e-06	0	9.27421861217981e-06	5.74852181777829e-06	2.22710135697684e-06	1.88661706150221e-05	0.231404958677686
Reference	Reference	Actinobacteria_gi_289706249|Micrococcus_luteus_SK58	3.77296561605869e-05	2.17379668395718e-06	0.000151137836947808	7.0235206083554e-05	1.61055582993241e-05	0.000201274077791835	0.537190082644628
Reference	Reference	Actinobacteria_gi_309801484|Bifidobacterium_dentium_JCVIHMP022	1.72396216771579e-06	0	8.84955981746033e-06	5.08779078764904e-06	1.47974465355347e-06	1.47445518486696e-05	0.338842975206612
Reference	Reference	Actinobacteria_gi_317512503|Streptomyces_sp._SA3_actF	1.71666830062894e-06	0	6.47757180054151e-06	5.93476755360292e-06	1.32155901860248e-06	1.10598665310603e-05	0.289256198347107
Reference	Reference	Actinobacteria_gi_317512533|Streptomyces_sp._SA3_actF	6.33680073649013e-07	0	1.82663482641834e-06	2.32349360337971e-06	1.28151240731044e-06	2.90916887879624e-06	0.272727272727273
Reference	Reference	Actinobacteria_gi_317512558|Streptomyces_sp._SA3_actF	1.21372492600655e-06	0	6.29445524053755e-06	4.19602045847979e-06	1.1510661617242e-06	1.12673891172365e-05	0.289256198347107
Reference	Reference	Actinobacteria_gi_317512592|Streptomyces_sp._SA3_actF	1.69953281980499e-06	0	9.51526770388222e-06	6.85478237321346e-06	1.60335200778068e-06	1.83873034569666e-05	0.247933884297521
Reference	Reference	Actinobacteria_gi_319434504-31294-49449|Bifidobacterium_sp._12_1_47BFAA	1.85484601951272e-06	0	8.70549832432219e-06	6.41246766745825e-06	2.30878233741892e-06	1.54075879682178e-05	0.289256198347107
Reference	Reference	Actinobacteria_gi_326385254|Gordonia_neofelifaecis_NRRL_B-59395	1.26729948360046e-06	0	6.34605552293589e-06	4.79197617236422e-06	1.96929135739004e-06	1.17668275514209e-05	0.264462809917355
Reference	Reference	Actinobacteria_gi_335052661-9901-30151|Propionibacterium_sp._409-HC1	2.12406417679675e-05	0	8.07177172922742e-05	4.50897834021766e-05	2.76743096976092e-06	0.000113432396972196	0.471074380165289
Reference	Reference	Actinobacteria_gi_343927414|Gordonia_alkanivorans_NBRC_16433	1.80217484746983e-06	0	6.85334831448737e-06	5.59136298830384e-06	1.39868932863672e-06	1.12506416748389e-05	0.322314049586777
Reference	Reference	Actinobacteria_gi_345849874-10087-67150|Streptomyces_zinciresistens_K42	6.70666007111821e-06	0	2.28978065503507e-05	1.62301173721061e-05	6.56243844797255e-06	3.35604249106271e-05	0.413223140495868
Reference	Reference	Actinobacteria_gi_358445441|Corynebacterium_casei_UCMA_3821	3.81092011224363e-07	0	1.51310218694393e-06	2.00487536339773e-06	5.11786142098674e-07	3.01406756949038e-06	0.190082644628099
Reference	Reference	Actinobacteria_gi_367470708-12843-52698|Patulibacter_medicamentivorans	2.16748767487333e-06	0	6.10941778228901e-06	6.3967319185286e-06	3.11261926749794e-06	9.17852285119389e-06	0.338842975206612
Reference	Reference	Actinobacteria_gi_383825550|Mycobacterium_xenopi_RIVM700367	6.09840031648104e-06	0	2.43913520991267e-05	1.31769006838251e-05	5.23103666690829e-06	3.4685416341296e-05	0.462809917355372
Reference	Reference	Actinobacteria_gi_405980663|Actinomyces_turicensis_ACS-279-V-Col4	4.39467880778652e-07	0	1.61187156951598e-06	2.31198319887899e-06	7.25399414630977e-07	3.1057384118798e-06	0.190082644628099
Reference	Reference	Actinobacteria_gi_405982617|Actinomyces_neuii_BVS029A5	1.83191820736978e-07	0	6.59641364908341e-07	1.3853881443234e-06	8.19041970749605e-07	1.30555406103421e-06	0.132231404958678
Reference	Reference	Actinobacteria_gi_408543508-152-15228|Streptomyces_somaliensis_DSM_40738	6.59526339725444e-05	2.35111701285615e-06	0.000239900869413691	0.00012277336477966	3.88352984040463e-05	0.000317530671679808	0.537190082644628
Reference	Reference	Actinobacteria_gi_410685546|Streptomyces_sp._FR1	2.78444285040971e-06	0	1.2142576473599e-05	8.86625223419935e-06	3.96676133885931e-06	2.05623580784771e-05	0.31404958677686
Reference	Reference	Actinobacteria_gi_414579940|Mycobacterium_abscessus_5S-1215	1.94529759615384e-06	0	6.78999677366885e-06	5.47397695661895e-06	1.76207869146997e-06	1.05806456657711e-05	0.355371900826446
Reference	Reference	Actinobacteria_gi_418422484|Mycobacterium_abscessus_subsp._bolletii_BD	3.5673394429803e-06	0	1.5345607242782e-05	9.3836537521873e-06	4.00567224913553e-06	2.39201999883679e-05	0.380165289256198
Reference	Reference	Actinobacteria_gi_419848920|Bifidobacterium_longum_subsp._longum_1-6B	7.5085257852946e-07	0	3.022860504733e-06	3.02843873340215e-06	1.48086917661835e-06	5.53856813260789e-06	0.247933884297521
Reference	Reference	Actinobacteria_gi_419853350-0-39534|Bifidobacterium_longum_subsp._longum_2-2B	3.63847084072132e-06	0	2.73238073969132e-05	1.18987830196562e-05	2.13585401218406e-06	4.88632475426281e-05	0.305785123966942
Reference	Reference	Actinobacteria_gi_419859811|Corynebacterium_diphtheriae_bv._intermedius_str._NCTC_5011	1.18735871037908e-06	0	6.78010591742696e-06	4.10486868445339e-06	1.14764904350189e-06	1.22441108457024e-05	0.289256198347107
Reference	Reference	Actinobacteria_gi_419962223|Rhodococcus_opacus_M213	1.88237834559999e-06	0	6.17383855816972e-06	5.55531170286826e-06	2.35026559369213e-06	9.66614973616458e-06	0.338842975206612
Reference	Reference	Actinobacteria_gi_420151093|Actinomyces_georgiae_F0490	1.42475064027373e-06	0	9.2686196347935e-06	5.56112346687489e-06	1.65281295016808e-06	1.78846190084582e-05	0.256198347107438
Reference	Reference	Actinobacteria_gi_421010943-4014-41828|Mycobacterium_abscessus_3A-0122-R	5.05390048916832e-06	0	3.37468832442688e-05	1.4915169736326e-05	2.5905842212297e-06	5.71471505751078e-05	0.338842975206612
Reference	Reference	Actinobacteria_gi_421017314|Mycobacterium_abscessus_3A-0122-S	1.05469954352688e-07	0	3.57905398971451e-07	8.5079096511168e-07	5.63512416599712e-07	6.46963634583273e-07	0.12396694214876
Reference	Reference	Actinobacteria_gi_421031946|Mycobacterium_abscessus_3A-0930-R	2.99707887960276e-06	0	1.78492922769416e-05	1.00735151231093e-05	2.20262667016655e-06	3.19219687111834e-05	0.297520661157025
Reference	Reference	Actinobacteria_gi_421742321|Streptomyces_sp._SM8	3.62233126138014e-06	0	1.24975538721029e-05	1.01930716889999e-05	3.10431302316789e-06	1.94340723868125e-05	0.355371900826446
Reference	Reference	Actinobacteria_gi_440697762|Streptomyces_turgidiscabies_Car8	3.97587104220654e-06	0	1.06389175842248e-05	9.43294894327434e-06	5.07392755447559e-06	1.48034420898918e-05	0.421487603305785
Reference	Reference	Actinobacteria_gi_440701504-0-33798|Streptomyces_turgidiscabies_Car8	8.70944392587219e-07	0	2.50945852492999e-06	3.29325848447042e-06	2.02654370165955e-06	4.01775111496775e-06	0.264462809917355
Reference	Reference	Actinobacteria_gi_440705562|Streptomyces_turgidiscabies_Car8	4.24641298017684e-05	0	0.0004351852880606	0.000109322546936468	2.92873283218953e-06	0.000697555030841374	0.388429752066116
Reference	Reference	Actinobacteria_gi_441157011|Streptomyces_rimosus_subsp._rimosus_ATCC_10970	9.81516999249884e-06	0	4.78391209445907e-05	2.47424076894242e-05	6.31406644410281e-06	7.39323527334388e-05	0.396694214876033
Reference	Reference	Actinobacteria_gi_444434169|Gordonia_soli_NBRC_108243	1.66891971071325e-06	0	9.51806430473537e-06	6.73130949987678e-06	1.75873762053682e-06	1.84287354316596e-05	0.247933884297521
Reference	Reference	Actinobacteria_gi_444434225|Gordonia_soli_NBRC_108243	3.36391404516943e-07	0	1.04618529515545e-06	1.85015272484319e-06	9.98670461271955e-07	1.82215556182828e-06	0.181818181818182
Reference	Reference	Actinobacteria_gi_458793476|Rhodococcus_ruber_BKS_20-38	3.34292376406467e-06	0	1.47892690531719e-05	9.19304035117784e-06	3.46461476196073e-06	2.35660189680456e-05	0.363636363636364
Reference	Reference	Actinobacteria_gi_458877862|Streptomyces_gancidicus_BKS_13-15	4.12352506759142e-06	0	1.51407628089506e-05	1.13396939358764e-05	3.12848276884226e-06	2.35799685251217e-05	0.363636363636364
Reference	Reference	Actinobacteria_gi_459042216|Gordonia_malaquae_NBRC_108250	2.19664754747061e-05	0	6.66364271571694e-05	4.66305882884113e-05	1.70868320974725e-05	9.13484099259714e-05	0.471074380165289
Reference	Reference	Actinobacteria_gi_482922633|actinobacterium_SCGC_AAA024-D14	1.63638144429203e-05	3.26410546067765e-06	2.08430092327132e-05	3.09378366811462e-05	2.97059036676446e-05	1.92208740688735e-05	0.528925619834711
Reference	Reference	Actinobacteria_gi_482936492|Salinispora_pacifica_DSM_45548	4.25251227729882e-06	0	2.58844630561355e-05	1.19663717570502e-05	2.89019842365845e-06	4.2659073222701e-05	0.355371900826446
Reference	Reference	Actinobacteria_gi_482937413|Salinispora_pacifica_DSM_45544	4.29609561047785e-06	0	1.9240926669426e-05	1.18142629288141e-05	2.80742263131343e-06	3.06963525037018e-05	0.363636363636364
Reference	Reference	Actinobacteria_gi_483039162|Rhodococcus_rhodochrous_BKS6-46	5.1569775145175e-07	0	1.50171608831845e-06	2.15170441122972e-06	9.5907755938892e-07	2.45336696877269e-06	0.239669421487603
Reference	Reference	Actinobacteria_gi_483400703-10663-64185|Mycobacterium_intracellulare_M.i.198	1.58621791322561e-06	0	8.81522995798058e-06	4.92134275641792e-06	1.74014968061608e-06	1.51178485471439e-05	0.322314049586777
Reference	Reference	Actinobacteria_gi_483435817-13250-63069|Mycobacterium_hassiacum_DSM_44199	1.53987703257093e-06	0	4.73044381283274e-06	4.14055824313517e-06	2.01967456565824e-06	7.07215988429362e-06	0.371900826446281
Reference	Reference	Actinobacteria_gi_483692900|Streptomyces_vitaminophilus_DSM_41686	3.81789727965044e-06	0	2.01373523350057e-05	1.15491392709426e-05	2.4214803745892e-06	3.40022576429587e-05	0.330578512396694
Reference	Reference	Actinobacteria_gi_483966370|Frankia_sp._BCU110501	6.57040045568957e-06	0	2.8444385705136e-05	1.72830098943139e-05	5.32684567845015e-06	4.43654638381175e-05	0.380165289256198
Reference	Reference	Actinobacteria_gi_483969925|Streptomyces_sp._KhCrAH-244	1.00414519257357e-06	0	3.4542327276753e-06	3.47147338004005e-06	1.7335187160433e-06	5.77016312375631e-06	0.289256198347107
Reference	Reference	Actinobacteria_gi_483974391|Streptomyces_sp._MspMP-M5	3.87339156948593e-06	0	2.26783275440695e-05	1.26670372948053e-05	1.54090552537182e-06	3.99983942747897e-05	0.305785123966942
Reference	Reference	Actinobacteria_gi_483986472|Actinopolymorpha_alba_DSM_45243	1.02987629999437e-06	0	4.10913040506707e-06	3.89421975935372e-06	8.85700360826144e-07	7.33804507146672e-06	0.264462809917355
Reference	Reference	Actinobacteria_gi_483996828|Frankia_sp._BMG5.12	5.75023536163107e-07	0	1.15537939959084e-06	1.697020679896e-06	1.28959895934396e-06	1.43284716784632e-06	0.338842975206612
Reference	Reference	Actinobacteria_gi_483999582|Actinomadura_flavalba_DSM_45200	4.35640630985914e-06	0	1.83321076233517e-05	1.25505991307847e-05	4.81679790862403e-06	2.96354168304415e-05	0.347107438016529
Reference	Reference	Actinobacteria_gi_484005549|Actinokineospora_enzanensis_DSM_44649	7.6549145254667e-07	0	3.68378950525304e-06	4.02715068513683e-06	9.6257032237972e-07	7.76450891257985e-06	0.190082644628099
Reference	Reference	Actinobacteria_gi_484011519-11339-40355|Salinispora_pacifica_CNS055	9.0597114905952e-07	0	3.75197365792058e-06	3.32189421321824e-06	1.12702483319942e-06	6.67185602839476e-06	0.272727272727273
Reference	Reference	Actinobacteria_gi_484012116-1226-53285|Mycobacterium_abscessus_9808	2.13685908364943e-06	0	6.01992860399102e-06	5.27673365554247e-06	2.70849176939654e-06	8.58401984079175e-06	0.40495867768595
Reference	Reference	Actinobacteria_gi_484014952|Nocardiopsis_synnemataformans_DSM_44143	1.9633178646743e-06	0	7.13347228228058e-06	5.52468515408349e-06	1.91844360287366e-06	1.11913312514964e-05	0.355371900826446
Reference	Reference	Actinobacteria_gi_484017447|Nocardiopsis_valliformis_DSM_45023	4.00847365390396e-07	0	1.9677811864886e-06	2.4251265606119e-06	5.77005396877964e-07	4.39183974697635e-06	0.165289256198347
Reference	Reference	Actinobacteria_gi_484019805|Nocardiopsis_lucentensis_DSM_44048	1.56513701691513e-06	0	1.05074146221e-05	5.91817434521035e-06	1.62732708529878e-06	2.00195923083787e-05	0.264462809917355
Reference	Reference	Actinobacteria_gi_484021587|Nocardiopsis_lucentensis_DSM_44048	4.5431998144015e-07	0	1.71097279189912e-06	1.83242392514194e-06	1.07333756978253e-06	3.08239286930283e-06	0.247933884297521
Reference	Reference	Actinobacteria_gi_484023173|Nocardiopsis_salina_YIM_90010	5.15769419111233e-07	0	1.79644433220923e-06	2.2288607040164e-06	1.12233344119927e-06	3.22234499913002e-06	0.231404958677686
Reference	Reference	Actinobacteria_gi_484023928|Nocardiopsis_salina_YIM_90010	9.87458390214427e-07	0	3.31100351440902e-06	3.7338270379983e-06	1.61359182775004e-06	5.64368449845879e-06	0.264462809917355
Reference	Reference	Actinobacteria_gi_484024199|Nocardiopsis_gilva_YIM_90087	2.47058998375251e-06	0	9.60130418672397e-06	6.79412245531941e-06	3.11534414238598e-06	1.50732492539319e-05	0.363636363636364
Reference	Reference	Actinobacteria_gi_484024972|Nocardiopsis_gilva_YIM_90087	5.74328835492409e-07	0	2.08027379038609e-06	2.77975156378326e-06	1.07713201052307e-06	3.90534624591637e-06	0.206611570247934
Reference	Reference	Actinobacteria_gi_484024991|Nocardiopsis_gilva_YIM_90087	2.12594716476479e-05	0	8.66358627314533e-05	4.67708376248255e-05	1.99483984339362e-05	0.000124355180370057	0.454545454545455
Reference	Reference	Actinobacteria_gi_484025394|Salinispora_arenicola_CNP193	1.56679804818318e-06	0	5.73857398137804e-06	4.51387056738488e-06	2.59972036864278e-06	9.09708368813499e-06	0.347107438016529
Reference	Reference	Actinobacteria_gi_484031757|Salinispora_arenicola_CNY256	1.0784551221245e-06	0	4.67417027764081e-06	4.07790843053326e-06	1.44156448853802e-06	8.48211831473198e-06	0.264462809917355
Reference	Reference	Actinobacteria_gi_484032675-42320-77942|Salinispora_arenicola_CNY260	2.56264496098811e-06	0	1.31939557450297e-05	7.21116372743166e-06	1.99038472553628e-06	2.15186758852449e-05	0.355371900826446
Reference	Reference	Actinobacteria_gi_484033837|Salinispora_arenicola_CNY280	5.45238690904788e-07	0	1.83689969544159e-06	2.35621005712426e-06	1.06741280899646e-06	3.25136580098271e-06	0.231404958677686
Reference	Reference	Actinobacteria_gi_484033862|Salinispora_arenicola_CNY280	9.90625407736814e-07	0	4.85705674707955e-06	3.5254610098869e-06	9.78015918310914e-07	8.75089649180447e-06	0.28099173553719
Reference	Reference	Actinobacteria_gi_484036993|Salinispora_pacifica_CNT609	1.99522727760285e-06	0	1.274970413019e-05	6.70618057194291e-06	1.32483108937442e-06	2.2909302243165e-05	0.297520661157025
Reference	Reference	Actinobacteria_gi_484040487|Salinispora_pacifica_CNY330	1.14588971852922e-06	0	4.16604319735048e-06	3.46631639855088e-06	1.1322283628337e-06	6.71961649653377e-06	0.330578512396694
Reference	Reference	Actinobacteria_gi_484042886-11-24134|Salinispora_tropica_CNR699	2.64019864708636e-06	0	8.08552151685444e-06	8.87400100826249e-06	3.69420884765125e-06	1.29323551276413e-05	0.297520661157025
Reference	Reference	Actinobacteria_gi_484042948|Salinispora_tropica_CNR699	1.78884856373614e-06	0	1.00130536001912e-05	1.03071750577178e-05	9.5907755938892e-07	2.25693947174251e-05	0.173553719008264
Reference	Reference	Actinobacteria_gi_484042993|Salinispora_tropica_CNR699	5.73104955872316e-07	0	1.91554099217668e-06	2.39123102277759e-06	1.43860631364495e-06	3.35003438652114e-06	0.239669421487603
Reference	Reference	Actinobacteria_gi_484048409|Corynebacterium_diphtheriae_bv._mitis_str._NC03529	1.65510391467321e-06	0	8.27896067568055e-06	4.8845749676941e-06	1.54695995391456e-06	1.37642512076504e-05	0.338842975206612
Reference	Reference	Actinobacteria_gi_484063094-9427-43290|Coriobacteriaceae_bacterium_GD5	5.85010312773497e-07	0	2.6955765587042e-06	2.52808028019975e-06	8.65763108400028e-07	5.21533822547496e-06	0.231404958677686
Reference	Reference	Actinobacteria_gi_484080795-158098-231781|Mycobacterium_abscessus_M115	1.43074616805705e-06	0	4.29887213522106e-06	4.67892665770008e-06	1.89648573471747e-06	6.78091738255059e-06	0.305785123966942
Reference	Reference	Actinobacteria_gi_484081368|Mycobacterium_abscessus_subsp._bolletii_M18	2.85088949097999e-06	0	1.21916686647538e-05	8.02227042810648e-06	2.02509164074286e-06	1.95500011424116e-05	0.355371900826446
Reference	Reference	Actinobacteria_gi_484126993-2307-14717|Corynebacterium-like_bacterium_B27	9.81708613544937e-07	0	4.21933386454729e-06	3.71208569496679e-06	9.66860194180385e-07	7.64536712482901e-06	0.264462809917355
Reference	Reference	Actinobacteria_gi_484176109|Kocuria_atrinae_C3-8	4.25624388361922e-06	0	1.75056791277597e-05	1.25611099979982e-05	1.86491910484895e-06	2.85029842292233e-05	0.338842975206612
Reference	Reference	Actinobacteria_gi_484231591|Corynebacterium_mastitidis_DSM_44356	1.29685330029051e-05	0	8.1044403035897e-05	3.26915102781567e-05	5.70666572272015e-06	0.00012693056266661	0.396694214876033
Reference	Reference	Actinobacteria_gi_484335802-74-42145|Mycobacterium_abscessus_M156	2.883999770076e-06	0	1.30817451449189e-05	8.11544121346967e-06	2.68582104402313e-06	2.11064547439672e-05	0.355371900826446
Reference	Reference	Actinobacteria_gi_484867420|Streptomyces_sp._TOR3209	1.28451493351842e-06	0	6.33366102217313e-06	4.57136196928614e-06	9.949203363138e-07	1.14189753520019e-05	0.28099173553719
Reference	Reference	Actinobacteria_gi_484867422|Streptomyces_sp._TOR3209	8.2966776579092e-07	0	2.95946804334797e-06	2.7132378286676e-06	1.02357228419735e-06	4.89308727438986e-06	0.305785123966942
Reference	Reference	Actinobacteria_gi_485069185|Streptomyces_sp._FxanaD5	1.08219434738084e-05	0	4.97232379409531e-05	2.29728975496634e-05	8.45796349178167e-06	7.08087108042235e-05	0.471074380165289
Reference	Reference	Actinobacteria_gi_485070998|Streptomyces_sulphureus_DSM_40104	1.65096604294486e-06	0	6.85663497339617e-06	5.39910516746832e-06	1.48156350787784e-06	1.16581624699542e-05	0.305785123966942
Reference	Reference	Actinobacteria_gi_485467442|Mycobacterium_avium_subsp._avium_Env_77	4.4191333252961e-07	0	1.58300226345663e-06	1.67098478862759e-06	6.56768407555635e-07	2.75322233087578e-06	0.264462809917355
Reference	Reference	Actinobacteria_gi_485467562|Mycobacterium_avium_subsp._avium_Env_77	1.00540316221586e-06	0	3.94113258223604e-06	3.80168070712871e-06	1.48516413148444e-06	7.01087952485918e-06	0.264462809917355
Reference	Reference	Actinobacteria_gi_485467603|Mycobacterium_avium_subsp._avium_Env_77	4.02994005722814e-07	0	1.4254621846541e-06	1.62540915641535e-06	9.41183386844363e-07	2.52043612413275e-06	0.247933884297521
Reference	Reference	Actinobacteria_gi_485663315|Streptomyces_sp._Wigar10	3.81018708376387e-06	0	1.61597043537096e-05	1.15258159283857e-05	1.97749350393119e-06	2.66886937852362e-05	0.330578512396694
Reference	Reference	Actinobacteria_gi_489177658|Amycolatopsis_vancoresmycina_DSM_44592	2.26612159230271e-06	0	6.63711379926804e-06	6.23183437883246e-06	2.41650912169561e-06	9.8815687929559e-06	0.363636363636364
Reference	Reference	Actinobacteria_gi_493997464|Rhodococcus_sp._EsD8	1.92129853917044e-06	0	7.8099072507946e-06	5.53516960094341e-06	1.94894404497893e-06	1.25709845974495e-05	0.347107438016529
Reference	Reference	Actinobacteria_gi_494002731|Rhodococcus_sp._EsD8	3.72137711753842e-06	0	1.46522428952944e-05	9.58056662174786e-06	3.67918580523602e-06	2.24210071914236e-05	0.388429752066116
Reference	Reference	Actinobacteria_gi_498789487|Rhodococcus_rhodnii_LMG_5362	3.88224225096667e-07	0	1.42350454990048e-06	1.95729713486236e-06	1.09282007358599e-06	2.71434529358287e-06	0.198347107438017
Reference	Reference	Actinobacteria_gi_498789783|Rhodococcus_rhodnii_LMG_5362	4.85367428439014e-07	0	1.78437263076872e-06	2.09748067289717e-06	9.8875009377841e-07	3.26258102674888e-06	0.231404958677686
Reference	Reference	Actinobacteria_gi_498790102|Rhodococcus_rhodnii_LMG_5362	9.891924569568e-07	0	4.54543395786916e-06	3.52036139093449e-06	1.53426973381183e-06	8.12096983425372e-06	0.28099173553719
Reference	Reference	Actinobacteria_gi_498792577|Rhodococcus_rhodnii_LMG_5362	1.27367549892579e-06	0	4.12916625558555e-06	3.75889598463465e-06	1.62505740471929e-06	6.44785347705108e-06	0.338842975206612
Reference	Reference	Actinobacteria_gi_506496126-11321-56319|Agrococcus_pavilionensis_RW1	4.76240444370521e-06	0	1.65830455528466e-05	1.2805576393074e-05	3.34664488071258e-06	2.53900493210529e-05	0.371900826446281
Reference	Reference	Actinobacteria_gi_512703811-1170088-1228984|Atopobium_sp._oral_taxon_199_str._F0494	1.95990140200405e-05	0	6.89990266875854e-05	4.01945880749982e-05	1.24008101242991e-05	9.491029119711e-05	0.487603305785124
Reference	Reference	Actinobacteria_gi_514922871|Streptomyces_aurantiacus_JA_4570	4.84600081532308e-06	0	1.81841483600389e-05	1.43016121622949e-05	3.89873242392542e-06	2.92126429194943e-05	0.338842975206612
Reference	Reference	Actinobacteria_gi_515169684|Gardnerella_vaginalis_JCP8151B	2.03948540431285e-07	0	5.20615263991071e-07	1.02824055800773e-06	9.46145548316852e-07	7.27806076456477e-07	0.198347107438017
Reference	Reference	Actinobacteria_gi_523592800|Gardnerella_vaginalis_JCP8017B	5.43008036798458e-07	0	1.71722747981171e-06	1.82511034590593e-06	9.67532470610865e-07	2.77553192477934e-06	0.297520661157025
Reference	Reference	Actinobacteria_gi_523594143|Gardnerella_vaginalis_JCP7719	4.91302689322923e-07	0	1.15556305275127e-06	1.7484595708257e-06	1.16682108058549e-06	1.60966893730866e-06	0.28099173553719
Reference	Reference	Actinobacteria_gi_523607311|Gardnerella_vaginalis_JCP7276	1.04031540354851e-06	0	1.8379009707756e-06	2.73648182237761e-06	1.97475546929783e-06	2.06470489176811e-06	0.380165289256198
Reference	Reference	Actinobacteria_gi_544674883-1159-10410|Propionibacterium_avidum_TM16	9.01378800319343e-08	0	3.76780730458354e-07	9.08890290322004e-07	5.93860061618931e-07	8.5842206564683e-07	0.0991735537190083
Reference	Reference	Actinobacteria_gi_544774031|Microbacterium_maritypicum_MF109	2.79112808325583e-06	0	1.96999072805131e-05	8.23723166034039e-06	1.39868932863672e-06	3.3440644481701e-05	0.338842975206612
Reference	Reference	Actinobacteria_gi_544775493|Microbacterium_maritypicum_MF109	1.40681215114061e-06	0	4.88710486900948e-06	4.15181147043937e-06	1.14824660863876e-06	7.74401345236243e-06	0.338842975206612
Reference	Reference	Actinobacteria_gi_545333501|Actinomyces_johnsonii_F0510	7.61004094696781e-07	0	3.34864827120632e-06	3.17522398132105e-06	8.54341604873625e-07	6.33388972056783e-06	0.239669421487603
Reference	Reference	Actinobacteria_gi_545352115-20076-47096|Actinomyces_sp._oral_taxon_877_str._F0543	2.18050935095465e-06	0	1.29302065929637e-05	7.76004798427979e-06	1.99799666025984e-06	2.37351002886884e-05	0.28099173553719
Reference	Reference	Actinobacteria_gi_545408482|Bifidobacterium_bifidum_ATCC_29521_=_JCM_1255_=_DSM_20456	1.99107333576552e-06	0	1.22804977044096e-05	6.88342496078938e-06	1.58145567077634e-06	2.23070881170607e-05	0.289256198347107
Reference	Reference	Actinobacteria_gi_545410648|Bifidobacterium_breve_JCP7499	9.00489826607986e-07	0	4.30523284331685e-06	4.03552848220616e-06	1.11636083027431e-06	8.50929821737742e-06	0.223140495867769
Reference	Reference	Actinobacteria_gi_545597125-23523-54898|Olsenella_profusa_F0195	2.39587328410041e-06	0	1.32379065375497e-05	6.74187598549185e-06	1.55219087742965e-06	2.16954851876058e-05	0.355371900826446
Reference	Reference	Actinobacteria_gi_545597997|Olsenella_profusa_F0195	1.01851497035395e-06	0	2.98128795900869e-06	3.62471504155378e-06	1.87602354451494e-06	4.75260833955808e-06	0.28099173553719
Reference	Reference	Actinobacteria_gi_545611432|Atopobium_sp._BV3Ac4	7.54889822945877e-07	0	1.54050364487468e-06	1.98568844731416e-06	1.38891683167145e-06	1.9570668389952e-06	0.380165289256198
Reference	Reference	Actinobacteria_gi_546862272|Eggerthella_sp._CAG:1427	1.04868600940507e-06	0	8.60866218526132e-06	4.37555197027631e-06	8.77928357705882e-07	1.73934905537405e-05	0.239669421487603
Reference	Reference	Actinobacteria_gi_547761680-18542-28527|Bifidobacterium_bifidum_CAG:234	1.24493824079398e-07	0	5.03351608694273e-07	1.00425018090715e-06	5.1565331797152e-07	1.10683296034666e-06	0.12396694214876
Reference	Reference	Actinobacteria_gi_548079438|Cryptobacterium_sp._CAG:338	6.46545736173711e-07	0	2.05523859182504e-06	2.11437929937889e-06	9.6257032237972e-07	3.30003819415261e-06	0.305785123966942
Reference	Reference	Actinobacteria_gi_548163931|Collinsella_sp._CAG:289	1.34380766541634e-07	0	3.51526318060028e-07	8.13003637576888e-07	5.43809239745084e-07	4.46862337260131e-07	0.165289256198347
Reference	Reference	Actinobacteria_gi_551236822|Alloscardovia_omnicolens_DSM_21503	6.39510904078193e-07	0	4.15586504172047e-06	2.57936064644871e-06	9.41278705605529e-07	8.14192755885258e-06	0.247933884297521
Reference	Reference	Actinobacteria_gi_551239924|Bifidobacterium_magnum_DSM_20222	1.34259217553969e-06	0	3.63041252694407e-06	3.69212848273414e-06	2.08302304342186e-06	5.28247796277692e-06	0.363636363636364
Reference	Reference	Actinobacteria_gi_551245205|Varibaculum_cambriense_DSM_15806	1.39237649256732e-07	0	4.76857077561961e-07	1.05298472250403e-06	8.83423802697174e-07	8.90413138444441e-07	0.132231404958678
Reference	Reference	Actinobacteria_gi_564018020|Frankia_sp._CcI6	3.42085594052895e-06	0	1.69908050380325e-05	9.40735383645462e-06	2.59990930682693e-06	2.73498191512802e-05	0.363636363636364
Reference	Reference	Actinobacteria_gi_564945046|Mycobacterium_avium_subsp._hominissuis_10-5606	2.49197241257029e-06	0	1.35856643659027e-05	8.14942329516231e-06	2.0827042391966e-06	2.38295740374593e-05	0.305785123966942
Reference	Reference	Actinobacteria_gi_564971081|Mycobacterium_avium_subsp._hominissuis_10-5606	1.4928549032781e-06	0	1.04860129919471e-05	6.22880838953966e-06	2.04714456839469e-06	2.09925966190217e-05	0.239669421487603
Reference	Reference	Actinobacteria_gi_564971092|Mycobacterium_avium_subsp._hominissuis_10-5606	4.4257372396198e-07	0	2.90485358640982e-06	2.67757102996998e-06	6.8868272970914e-07	6.85524632842689e-06	0.165289256198347
Reference	Reference	Actinobacteria_gi_568063277|Streptomyces_sp._F2	2.89148793889564e-06	0	1.22327644509914e-05	8.33023906205647e-06	2.84602106527879e-06	1.97879040764587e-05	0.347107438016529
Reference	Reference	Alphaproteobacteria_gi_146276058-2120630-2161130|Rhodobacter_sphaeroides_ATCC_17025	6.01155839160803e-06	0	2.65179939937865e-05	1.69162457066179e-05	4.06633544185377e-06	4.26649255817475e-05	0.355371900826446
Reference	Reference	Alphaproteobacteria_gi_163867306-1933082-1971336|Bartonella_tribocorum_CIP_105476	1.27400082202944e-06	0	5.38688585863649e-06	3.75985608452592e-06	1.76436724056079e-06	8.80201671647678e-06	0.338842975206612
Reference	Reference	Alphaproteobacteria_gi_170744977|Methylobacterium_radiotolerans_JCM_2831	1.56134153860861e-06	0	1.08866917386312e-05	5.72491897489823e-06	1.31577691788965e-06	2.04907098667437e-05	0.272727272727273
Reference	Reference	Alphaproteobacteria_gi_188579259|Methylobacterium_populi_BJ001	5.55224426825436e-06	0	3.94797061177394e-05	1.63858916209458e-05	2.30219201680081e-06	6.70371884834377e-05	0.338842975206612
Reference	Reference	Alphaproteobacteria_gi_224580656-0-35096|Wolbachia_endosymbiont_of_Culex_quinquefasciatus_JHB	1.88605999892203e-06	0	3.17380074752559e-06	4.85560127382055e-06	4.42774525993405e-06	3.39780187108698e-06	0.388429752066116
Reference	Reference	Alphaproteobacteria_gi_224580657|Wolbachia_endosymbiont_of_Culex_quinquefasciatus_JHB	1.65785479213695e-06	0	3.24709639623704e-06	4.5591006783766e-06	3.48980772691356e-06	3.98615344369877e-06	0.363636363636364
Reference	Reference	Alphaproteobacteria_gi_254505302|Labrenzia_alexandrii_DFL-11	9.99707489522929e-07	0	2.59550709192839e-06	2.74919559618806e-06	1.11971160670458e-06	3.72537717078878e-06	0.363636363636364
Reference	Reference	Alphaproteobacteria_gi_260576679|Rhodobacter_sp._SW2	9.60930618563914e-06	3.50667735307245e-07	2.37199619443529e-05	1.87536459429409e-05	7.20146398261819e-06	3.05372734687401e-05	0.512396694214876
Reference	Reference	Alphaproteobacteria_gi_260577034|Rhodobacter_sp._SW2	3.80090926675656e-06	0	1.1835114731871e-05	9.78531960164986e-06	4.14666660471353e-06	1.74804876321967e-05	0.388429752066116
Reference	Reference	Alphaproteobacteria_gi_260577346|Rhodobacter_sp._SW2	1.08497111254557e-06	0	3.56949505986817e-06	3.45477643731617e-06	1.27041049528406e-06	5.73713316957956e-06	0.31404958677686
Reference	Reference	Alphaproteobacteria_gi_304393905|Ahrensia_sp._R2A130	1.79584028021534e-06	0	7.69036357492928e-06	4.34593347812112e-06	1.13529341908441e-06	1.15554353848127e-05	0.413223140495868
Reference	Reference	Alphaproteobacteria_gi_306839375|Brucella_sp._NF_2653	2.57243504027637e-05	1.22019856297412e-06	0.000126535359726152	4.7886867672837e-05	9.43789825877407e-06	0.000170126772205851	0.537190082644628
Reference	Reference	Alphaproteobacteria_gi_306840416|Brucella_sp._BO2	5.62617280283693e-07	0	1.9770460975847e-06	2.26922303047756e-06	1.12193519624056e-06	3.48823283225398e-06	0.247933884297521
Reference	Reference	Alphaproteobacteria_gi_306840426|Brucella_sp._BO2	5.62510642955948e-07	0	3.4152573760728e-06	3.40318938988349e-06	4.60027555374571e-07	7.96812927244708e-06	0.165289256198347
Reference	Reference	Alphaproteobacteria_gi_306843026|Brucella_sp._BO2	9.23023250655354e-06	0	4.45865944701142e-05	2.23371626658596e-05	5.14898927623746e-06	6.75998350472215e-05	0.413223140495868
Reference	Reference	Alphaproteobacteria_gi_306846319|Brucella_inopinata_BO1	1.86500712472603e-06	0	1.82154574883826e-05	1.50443908061233e-05	1.96532742126583e-06	5.12989905226681e-05	0.12396694214876
Reference	Reference	Alphaproteobacteria_gi_307943872|Roseibium_sp._TrichSKD4	2.06163868040021e-07	0	5.91027981013311e-07	1.24729140164213e-06	9.89205882640778e-07	9.16110212497002e-07	0.165289256198347
Reference	Reference	Alphaproteobacteria_gi_307944653|Roseibium_sp._TrichSKD4	1.3780323204522e-06	0	4.457147526131e-06	4.16854776936792e-06	1.48347788502047e-06	7.01398568130572e-06	0.330578512396694
Reference	Reference	Alphaproteobacteria_gi_315121750-175543-216747|Candidatus_Liberibacter_solanacearum_CLso-ZC1	3.21450332327742e-06	0	9.83809226025527e-06	7.62656670816799e-06	3.62257982099815e-06	1.40701623562439e-05	0.421487603305785
Reference	Reference	Alphaproteobacteria_gi_329113603|Acetobacter_pomorum_DM001	8.75618089715386e-07	0	3.68516073589196e-06	3.02713682444462e-06	1.10443293485069e-06	6.42077556763939e-06	0.289256198347107
Reference	Reference	Alphaproteobacteria_gi_329115469|Acetobacter_pomorum_DM001	1.39541589690027e-05	0	0.00014508299969995	4.56338712229549e-05	1.34418075674102e-06	0.000262064427171032	0.305785123966942
Reference	Reference	Alphaproteobacteria_gi_330992627|Gluconacetobacter_sp._SXCC-1	1.7776241223794e-06	0	8.10449308862116e-06	5.51519278994635e-06	1.92514064475944e-06	1.3647839551311e-05	0.322314049586777
Reference	Reference	Alphaproteobacteria_gi_335035758|Agrobacterium_sp._ATCC_31749	3.98543527196861e-07	0	8.38407420184054e-07	1.41834608208295e-06	1.1357798508044e-06	1.03239233332325e-06	0.28099173553719
Reference	Reference	Alphaproteobacteria_gi_339021592|Acetobacter_tropicalis_NBRC_101654	3.34419208447945e-06	0	1.52628572543059e-05	8.99216093826695e-06	3.82700208151117e-06	2.41534593640318e-05	0.371900826446281
Reference	Reference	Alphaproteobacteria_gi_339021902|Acetobacter_tropicalis_NBRC_101654	6.33982316874661e-07	0	1.24330743766614e-06	2.01873316689037e-06	1.5858937298759e-06	1.46371235111711e-06	0.31404958677686
Reference	Reference	Alphaproteobacteria_gi_339021999|Acetobacter_tropicalis_NBRC_101654	5.10466824775939e-07	0	2.1703911406775e-06	2.20594592135317e-06	1.01810129924392e-06	4.13005218729654e-06	0.231404958677686
Reference	Reference	Alphaproteobacteria_gi_339022256|Acetobacter_tropicalis_NBRC_101654	1.76012536310573e-07	0	6.35895233689407e-07	1.41983445957196e-06	1.06522196563184e-06	1.25451218078141e-06	0.12396694214876
Reference	Reference	Alphaproteobacteria_gi_339022435|Acetobacter_tropicalis_NBRC_101654	2.50584105787824e-06	0	4.07183378464418e-06	6.45120782985674e-06	5.7271635312967e-06	4.15283490614305e-06	0.388429752066116
Reference	Reference	Alphaproteobacteria_gi_339959485|Paracoccus_sp._TRP	2.3291621741402e-06	0	2.18970531416751e-05	1.22534183943897e-05	1.28959895934396e-06	4.98820303266366e-05	0.190082644628099
Reference	Reference	Alphaproteobacteria_gi_348166658-37040-88255|Gluconacetobacter_europaeus_LMG_18494	2.2480176246781e-06	0	1.36958820668397e-05	6.47643172823928e-06	1.71127926030079e-06	2.28244043491938e-05	0.347107438016529
Reference	Reference	Alphaproteobacteria_gi_348166710|Gluconacetobacter_europaeus_LMG_18494	1.02964119949785e-07	0	4.14475892533928e-07	8.89904179565995e-07	5.24132150393719e-07	9.11913220623805e-07	0.115702479338843
Reference	Reference	Alphaproteobacteria_gi_348166900|Gluconacetobacter_oboediens_174Bp2	1.07310469891796e-06	0	3.12495145462666e-06	3.60682412691871e-06	1.75539834548985e-06	4.90727185819338e-06	0.297520661157025
Reference	Reference	Alphaproteobacteria_gi_353025795|Wolbachia_endosymbiont_wVitB_of_Nasonia_vitripennis	3.40263417372663e-07	0	9.63528869733151e-07	1.37239578340307e-06	9.65864918650004e-07	1.54151428825002e-06	0.247933884297521
Reference	Reference	Alphaproteobacteria_gi_354594202|Commensalibacter_intestini_A911	7.89069232748875e-06	0	3.60382150767757e-05	1.83610340697334e-05	6.54790887890095e-06	5.34777846188849e-05	0.429752066115702
Reference	Reference	Alphaproteobacteria_gi_354595417|Commensalibacter_intestini_A911	3.77614833210157e-06	0	9.78536168268743e-06	9.32477445274062e-06	5.77441547253903e-06	1.36589040888026e-05	0.40495867768595
Reference	Reference	Alphaproteobacteria_gi_357032483|Gluconobacter_morbifer_G707	1.00943212534939e-06	0	4.00612462557477e-06	4.07137623890922e-06	1.48163491320496e-06	7.31529891111991e-06	0.247933884297521
Reference	Reference	Alphaproteobacteria_gi_359400421|Novosphingobium_pentaromativorans_US6-1	2.15861831900668e-06	0	1.03702494783926e-05	7.46265190285167e-06	1.91815511877784e-06	1.84068988331165e-05	0.289256198347107
Reference	Reference	Alphaproteobacteria_gi_359789361|Mesorhizobium_alhagi_CCNWXJ12-2	3.23697692172879e-06	0	1.00440073814333e-05	8.70387127842629e-06	4.00248257980969e-06	1.50488663108111e-05	0.371900826446281
Reference	Reference	Alphaproteobacteria_gi_359790220|Mesorhizobium_alhagi_CCNWXJ12-2	2.46106437981736e-06	0	1.06371042197314e-05	7.26314121848538e-06	2.5681758756197e-06	1.74268138874404e-05	0.338842975206612
Reference	Reference	Alphaproteobacteria_gi_359790324|Mesorhizobium_alhagi_CCNWXJ12-2	1.06600304208469e-06	0	5.11444359869427e-06	4.60665600329456e-06	8.58434763466847e-07	9.9669974541269e-06	0.231404958677686
Reference	Reference	Alphaproteobacteria_gi_365882891|Bradyrhizobium_sp._ORS_375	2.75427811511805e-05	2.87728062958755e-06	8.39306401739459e-05	4.76096645613262e-05	1.1998065734041e-05	0.000106215930738641	0.578512396694215
Reference	Reference	Alphaproteobacteria_gi_365886390|Bradyrhizobium_sp._STM_3809	1.0024335088791e-06	0	4.71315157373962e-06	4.49238720645821e-06	1.28959895934396e-06	9.28676415577079e-06	0.223140495867769
Reference	Reference	Alphaproteobacteria_gi_365896721|Bradyrhizobium_sp._STM_3843	1.8868247846172e-06	0	3.86410348413593e-06	5.1887681576973e-06	3.60792815899818e-06	4.91296970887058e-06	0.363636363636364
Reference	Reference	Alphaproteobacteria_gi_372137200|Oceanicola_sp._S124	4.5459263878416e-07	0	1.37069431253545e-06	1.96448961760298e-06	1.09035109228952e-06	2.29656259666591e-06	0.231404958677686
Reference	Reference	Alphaproteobacteria_gi_372137318-398-37125|Oceanicola_sp._S124	1.39288254386574e-06	0	4.41628434211512e-06	4.4352312580988e-06	1.4042538006109e-06	7.02827171570924e-06	0.31404958677686
Reference	Reference	Alphaproteobacteria_gi_373449894|Wolbachia_pipientis_wAlbB	7.81637337140843e-07	0	3.06176082773473e-06	2.95556618106381e-06	1.51177955568144e-06	5.44568318435002e-06	0.264462809917355
Reference	Reference	Alphaproteobacteria_gi_374088007|Acetobacteraceae_bacterium_AT-5844	2.89704866444844e-06	0	9.87068304196417e-06	7.78984196440579e-06	3.23781959557607e-06	1.50578521875462e-05	0.371900826446281
Reference	Reference	Alphaproteobacteria_gi_381168833|Phaeospirillum_molischianum_DSM_120	1.02294409842821e-05	0	4.14809940542976e-05	2.13407303292782e-05	4.92775265096631e-06	5.81479673983108e-05	0.479338842975207
Reference	Reference	Alphaproteobacteria_gi_381414274|Sphingomonas_elodea_ATCC_31461	4.82325890320829e-05	2.94516432601797e-06	0.000434961441465683	8.45817865635077e-05	8.94420164297286e-06	0.000575106582740525	0.570247933884298
Reference	Reference	Alphaproteobacteria_gi_381414287|Sphingomonas_elodea_ATCC_31461	3.45781819140251e-06	0	1.27885480739006e-05	9.50900002635689e-06	4.06406843790733e-06	1.99381865347022e-05	0.363636363636364
Reference	Reference	Alphaproteobacteria_gi_384917524|Citreicella_sp._357	3.03946785517211e-05	0	0.000175400280155921	6.45220369255834e-05	1.08172105039271e-05	0.000252357417057291	0.471074380165289
Reference	Reference	Alphaproteobacteria_gi_390168193|Sphingobium_indicum_B90A	4.33744540058659e-05	0	0.000435069191641947	8.74718155784962e-05	5.37301957585145e-06	0.000617303974309206	0.495867768595041
Reference	Reference	Alphaproteobacteria_gi_393764654|Methylobacterium_sp._GXF4	2.47410874108518e-06	0	9.3167240059298e-06	6.65260350380682e-06	2.27822809583571e-06	1.44326472118689e-05	0.371900826446281
Reference	Reference	Alphaproteobacteria_gi_397770497-26002-77127|Bartonella_sp._DB5-6	1.39682899222957e-05	0	7.9083414554178e-05	2.81693846766297e-05	6.84644266077368e-06	0.000110966494320714	0.495867768595041
Reference	Reference	Alphaproteobacteria_gi_397770507|Bartonella_sp._DB5-6	4.81372844892638e-07	0	1.00111946906007e-06	1.57421930356782e-06	1.08647986271877e-06	1.25404637617696e-06	0.305785123966942
Reference	Reference	Alphaproteobacteria_gi_397770508|Bartonella_sp._DB5-6	2.49294703459679e-07	0	1.47407055587984e-06	1.37112086902823e-06	5.09987394873098e-07	3.28710740238214e-06	0.181818181818182
Reference	Reference	Alphaproteobacteria_gi_397770509|Bartonella_sp._DB5-6	3.89456307104652e-07	0	8.82615196708359e-07	1.47263166123947e-06	1.09760517564584e-06	1.1700201814874e-06	0.264462809917355
Reference	Reference	Alphaproteobacteria_gi_397770539|Bartonella_washoensis_085-0475	1.40175050313844e-06	0	3.29584564611102e-06	3.60876193361172e-06	2.44091437163231e-06	4.49438446093469e-06	0.388429752066116
Reference	Reference	Alphaproteobacteria_gi_398379397-12555-50951|Rhizobium_sp._AP16	3.59544813409109e-06	0	1.42290609855372e-05	8.87855559642901e-06	2.90569988102545e-06	2.14075188215831e-05	0.40495867768595
Reference	Reference	Alphaproteobacteria_gi_398386603|Sphingobium_sp._AP49	6.38177477467877e-06	0	1.91243992929168e-05	1.45697122214364e-05	3.67652241055357e-06	2.68780849773607e-05	0.43801652892562
Reference	Reference	Alphaproteobacteria_gi_398820691|Bradyrhizobium_sp._YR681	2.60906486818697e-06	0	9.36529020896782e-06	6.71695423511964e-06	2.51070053746345e-06	1.41637869186923e-05	0.388429752066116
Reference	Reference	Alphaproteobacteria_gi_398823709|Bradyrhizobium_sp._YR681	1.48120203576784e-05	0	4.57402645565222e-05	3.03771942928659e-05	1.31295588808294e-05	6.20294512568386e-05	0.487603305785124
Reference	Reference	Alphaproteobacteria_gi_399063385|Novosphingobium_sp._AP12	1.11679129684983e-06	0	5.15178153357438e-06	3.86090705482371e-06	1.02357228419735e-06	9.09764869467551e-06	0.289256198347107
Reference	Reference	Alphaproteobacteria_gi_402821110-8504-33206|Sphingomonas_sp._LH128	1.98134803365528e-06	0	6.28143820079463e-06	5.21180678418019e-06	1.53783020383537e-06	9.38118171918448e-06	0.380165289256198
Reference	Reference	Alphaproteobacteria_gi_402821324|Sphingomonas_sp._LH128	3.36409975409256e-06	0	1.37046956427402e-05	8.84904500533044e-06	2.09367318838736e-06	2.12422857421167e-05	0.380165289256198
Reference	Reference	Alphaproteobacteria_gi_402850157|Rhodovulum_sp._PH10	1.05914432549098e-05	1.92252768832821e-06	3.41157964522627e-05	1.54405377571577e-05	4.17457136277427e-06	4.03418441735399e-05	0.685950413223141
Reference	Reference	Alphaproteobacteria_gi_407780245|Nitratireductor_pacificus_pht-3B	3.35489913949603e-06	0	1.36996375154324e-05	9.66530466378617e-06	3.10301758867333e-06	2.20641771827639e-05	0.347107438016529
Reference	Reference	Alphaproteobacteria_gi_407780934-153693-193855|Oceanibaculum_indicum_P24	2.3463393446602e-05	0	8.96797783737995e-05	4.89494932248076e-05	1.69661510172471e-05	0.000125148240599425	0.479338842975207
Reference	Reference	Alphaproteobacteria_gi_407783993|Oceanibaculum_indicum_P24	4.81801130156261e-06	0	2.68149334030273e-05	1.35576597090483e-05	3.03437717554795e-06	4.3966936632727e-05	0.355371900826446
Reference	Reference	Alphaproteobacteria_gi_407800646|Oceaniovalibus_guishaninsula_JLT2003	8.68703178313225e-06	0	2.42635167036344e-05	2.102261691518e-05	5.88343716791672e-06	3.43094784031529e-05	0.413223140495868
Reference	Reference	Alphaproteobacteria_gi_407977313|Nitratireductor_indicus_C115	2.83002498553856e-07	0	1.33313142582908e-06	1.55651374204621e-06	7.65773578314123e-07	2.84236234159071e-06	0.181818181818182
Reference	Reference	Alphaproteobacteria_gi_407977335|Nitratireductor_indicus_C115	2.24928653563671e-07	0	7.35657808467828e-07	1.43244037269496e-06	8.38941169227811e-07	1.33497830062326e-06	0.15702479338843
Reference	Reference	Alphaproteobacteria_gi_410651360|Gluconobacter_frateurii_NBRC_101659	5.97522447738351e-07	0	1.66619180147535e-06	2.06572046218115e-06	1.20110763198773e-06	2.58384335531026e-06	0.289256198347107
Reference	Reference	Alphaproteobacteria_gi_418057449|Methylobacterium_extorquens_DSM_13060	3.89335994102655e-05	0	0.000144900224415905	8.1223543597278e-05	2.11944324617916e-05	0.000201759911820709	0.479338842975207
Reference	Reference	Alphaproteobacteria_gi_418061159|Methylobacterium_extorquens_DSM_13060	1.18590848335659e-05	0	7.2077597042239e-05	3.1887761441366e-05	4.10908140099152e-06	0.000116256130304785	0.371900826446281
Reference	Reference	Alphaproteobacteria_gi_418403387-0-30091|Sinorhizobium_meliloti_CCNWSX0020	5.84518245619613e-07	0	2.48523043393121e-06	2.5259538471419e-06	6.89217492248273e-07	4.72915734731351e-06	0.231404958677686
Reference	Reference	Alphaproteobacteria_gi_418938031-6048-43633|Rhizobium_sp._PDO1-076	1.21164530052928e-06	0	6.4722820622726e-06	4.1888308961155e-06	1.31021828084389e-06	1.16194180349543e-05	0.289256198347107
Reference	Reference	Alphaproteobacteria_gi_421760367|Bartonella_bacilliformis_INS	0.000850719595644496	6.08396260920301e-05	0.00290727199815704	0.000927361000657514	6.90393401077393e-05	0.00302471398316842	0.917355371900826
Reference	Reference	Alphaproteobacteria_gi_421853582|Acetobacter_pasteurianus_subsp._pasteurianus_LMG_1262_=_NBRC_106471	1.64330598152623e-06	0	1.21653469506729e-05	5.84823599307865e-06	9.37910367063016e-07	2.26457378344531e-05	0.28099173553719
Reference	Reference	Alphaproteobacteria_gi_444308382|Ochrobactrum_intermedium_M86	2.01132074630444e-06	0	7.10680003089958e-06	4.96673082250689e-06	1.76056143141615e-06	1.05490276130579e-05	0.40495867768595
Reference	Reference	Alphaproteobacteria_gi_444310867|Ochrobactrum_intermedium_M86	1.3733051042713e-07	0	4.65851099705281e-07	1.03856198510517e-06	5.78292810885326e-07	8.58926215748488e-07	0.132231404958678
Reference	Reference	Alphaproteobacteria_gi_444312596|Ochrobactrum_intermedium_M86	8.75475780498731e-07	0	3.35214218211481e-06	2.86304241730666e-06	1.14453486840937e-06	5.62206670264256e-06	0.305785123966942
Reference	Reference	Alphaproteobacteria_gi_458907243|Magnetospirillum_sp._SO-1	8.43461517413516e-06	0	2.55827526210358e-05	1.7905060281936e-05	7.48619519677006e-06	3.50692786390721e-05	0.471074380165289
Reference	Reference	Alphaproteobacteria_gi_458920821|Magnetospirillum_sp._SO-1	8.8117354196766e-07	0	3.2594787991138e-06	3.04634281651677e-06	1.06329066107057e-06	5.54142042130522e-06	0.289256198347107
Reference	Reference	Alphaproteobacteria_gi_458921628|Magnetospirillum_sp._SO-1	2.98396756764101e-06	0	9.46477863268368e-06	7.6821292698843e-06	2.84048477529881e-06	1.40291044742663e-05	0.388429752066116
Reference	Reference	Alphaproteobacteria_gi_459021726-69921-90619|Gluconobacter_thailandicus_NBRC_3255	3.97256675699282e-06	0	1.75131315034849e-05	9.42510936463003e-06	2.78228283439809e-06	2.61473676216158e-05	0.421487603305785
Reference	Reference	Alphaproteobacteria_gi_459785094|Ochrobactrum_sp._CDB2	2.88550577565482e-06	0	1.18674808163627e-05	6.98292397708468e-06	2.45414318089289e-06	1.77682668989725e-05	0.413223140495868
Reference	Reference	Alphaproteobacteria_gi_476522928|Candidatus_Liberibacter_americanus_PW_SP	2.27703748388256e-07	0	6.40795365536983e-07	1.10208614219916e-06	7.23697948375567e-07	1.0243519512191e-06	0.206611570247934
Reference	Reference	Alphaproteobacteria_gi_476522950|Candidatus_Liberibacter_americanus_PW_SP	4.70490223584829e-07	0	1.10677497829059e-06	1.62655191582184e-06	1.14819323409274e-06	1.54520415267734e-06	0.289256198347107
Reference	Reference	Alphaproteobacteria_gi_476522964|Candidatus_Liberibacter_americanus_PW_SP	4.48726854382883e-07	0	9.70023644090861e-07	1.55131283943797e-06	1.12702483319942e-06	1.24908850978514e-06	0.289256198347107
Reference	Reference	Alphaproteobacteria_gi_482743784|Sphingomonas_wittichii_DP58	6.73076761075109e-07	0	2.53634777009582e-06	2.46794812394207e-06	1.05861531397255e-06	4.42220522860605e-06	0.272727272727273
Reference	Reference	Alphaproteobacteria_gi_482759443|Sphingomonas_wittichii_DP58	4.58175277657799e-06	0	1.86886898572185e-05	1.10878417193187e-05	2.99683143197877e-06	2.79595667279319e-05	0.413223140495868
Reference	Reference	Alphaproteobacteria_gi_482992239|Methylobacterium_sp._WSM2598	8.12605466351338e-07	0	2.37157929860167e-06	3.072664419641e-06	1.366291290941e-06	3.82144085696053e-06	0.264462809917355
Reference	Reference	Alphaproteobacteria_gi_483319666|Bradyrhizobium_japonicum_WSM2793	2.65984901926916e-07	0	1.92608753974956e-06	2.68201442776307e-06	7.95443613556901e-07	5.77942803665092e-06	0.0991735537190083
Reference	Reference	Alphaproteobacteria_gi_483807038|Gluconacetobacter_europaeus_LMG_18890	4.23389599517687e-06	0	2.82478171057567e-05	1.31359337286257e-05	2.35828189231299e-06	4.89876928738491e-05	0.322314049586777
Reference	Reference	Alphaproteobacteria_gi_483831584|Acetobacter_pasteurianus_3P3	2.51612393415531e-07	0	1.43759729356785e-06	2.17464997166281e-06	5.40740663462617e-07	3.81752282554505e-06	0.115702479338843
Reference	Reference	Alphaproteobacteria_gi_483839584|Gluconacetobacter_europaeus_5P3	2.43118351805795e-06	0	1.25914096747877e-05	7.5429027098721e-06	2.23790292581874e-06	2.14730558770648e-05	0.322314049586777
Reference	Reference	Alphaproteobacteria_gi_483839739|Gluconacetobacter_europaeus_5P3	1.37503689687648e-06	0	8.58981410974029e-06	4.26614011595011e-06	1.20831044398493e-06	1.48440742805086e-05	0.322314049586777
Reference	Reference	Alphaproteobacteria_gi_483995603|Meganema_perideroedes_DSM_15528	1.72184683101587e-06	0	8.50442129494463e-06	5.95267047294057e-06	1.27597582884808e-06	1.51439731008511e-05	0.289256198347107
Reference	Reference	Alphaproteobacteria_gi_483997032|alpha_proteobacterium_LLX12A	1.38387967100392e-05	0	5.20706167702366e-05	2.93770947704341e-05	7.34258826510853e-06	7.31123282772239e-05	0.471074380165289
Reference	Reference	Alphaproteobacteria_gi_483997090|alpha_proteobacterium_LLX12A	2.13036020035909e-05	0	6.82358329375241e-05	4.77358489339723e-05	1.56994015173206e-05	9.62112570682693e-05	0.446280991735537
Reference	Reference	Alphaproteobacteria_gi_483997275|alpha_proteobacterium_LLX12A	2.84579452433608e-07	0	1.08180937845498e-06	1.56518698838484e-06	7.41654433954358e-07	2.14188166275994e-06	0.181818181818182
Reference	Reference	Alphaproteobacteria_gi_484006205|Wolbachia_endosymbiont_of_Diaphorina_citri	9.02335631863618e-07	0	4.40202121182854e-06	2.87322661724994e-06	1.17719047076043e-06	7.55188872965444e-06	0.31404958677686
Reference	Reference	Alphaproteobacteria_gi_484041859|Bartonella_rattaustraliani_AUST/NH4	4.34182532411188e-06	0	3.47565320785042e-05	1.19400196413077e-05	1.70725937516895e-06	5.72571085709455e-05	0.363636363636364
Reference	Reference	Alphaproteobacteria_gi_484042143|Bartonella_rattaustraliani_AUST/NH4	5.51463567593291e-07	0	1.56035411740916e-06	2.15248682834801e-06	1.51881873055714e-06	2.48551115269833e-06	0.256198347107438
Reference	Reference	Alphaproteobacteria_gi_484042176|Bartonella_rattaustraliani_AUST/NH4	1.93400153393303e-06	0	1.04553012519e-05	6.00036373348451e-06	1.27384307970703e-06	1.78929657405032e-05	0.322314049586777
Reference	Reference	Alphaproteobacteria_gi_484042631|Bartonella_rattimassiliensis_15908	5.88105509901988e-06	0	1.36757789916816e-05	1.29383212178437e-05	7.88962048193065e-06	1.79614953624749e-05	0.454545454545455
Reference	Reference	Alphaproteobacteria_gi_484042655|Bartonella_rattimassiliensis_15908	6.9803068875687e-07	0	2.56756407224185e-06	2.34615870387726e-06	1.00621074717287e-06	4.31569400427267e-06	0.297520661157025
Reference	Reference	Alphaproteobacteria_gi_484042709|Bartonella_rattimassiliensis_15908	8.771998671445e-07	0	4.8567103175303e-06	3.53803946414948e-06	1.05347838134593e-06	9.37364527765789e-06	0.247933884297521
Reference	Reference	Alphaproteobacteria_gi_484075156-0-39986|Saccharibacter_floricola_DSM_15669	2.95467147690508e-07	0	1.0756940848734e-06	1.27684017394827e-06	7.81918282199862e-07	1.96042842589225e-06	0.231404958677686
Reference	Reference	Alphaproteobacteria_gi_484075262|Saccharibacter_floricola_DSM_15669	1.75075041869283e-06	0	3.50367902693857e-06	4.81456365140529e-06	3.45569820191655e-06	4.37766890968395e-06	0.363636363636364
Reference	Reference	Alphaproteobacteria_gi_484075274|Saccharibacter_floricola_DSM_15669	8.43101979659867e-07	0	2.58793844587656e-06	2.48817901314254e-06	1.39381443853196e-06	3.98706645235326e-06	0.338842975206612
Reference	Reference	Alphaproteobacteria_gi_484115409|Sphingomonas-like_bacterium_B12	9.80408056916515e-07	0	5.33017526306137e-06	4.5626682648807e-06	1.68412319529997e-06	1.09258059859054e-05	0.214876033057851
Reference	Reference	Alphaproteobacteria_gi_484132260|Rhodopseudomonas_sp._B29	7.38297295784331e-07	0	3.72372293579284e-06	3.30866565888534e-06	7.6416971547878e-07	7.42737214864632e-06	0.223140495867769
Reference	Reference	Alphaproteobacteria_gi_484132262|Rhodopseudomonas_sp._B29	1.61018208066698e-06	0	7.29117027965979e-06	5.12715873054486e-06	1.72125410719926e-06	1.24054477781082e-05	0.31404958677686
Reference	Reference	Alphaproteobacteria_gi_484196661|Loktanella_hongkongensis_DSM_17492	1.89362099156461e-06	0	1.14983767686753e-05	5.87508051229021e-06	1.53702317772436e-06	1.9837004086822e-05	0.322314049586777
Reference	Reference	Alphaproteobacteria_gi_484205927|Sinorhizobium_medicae_WSM1369	1.40671408570045e-07	0	4.57932091031957e-07	8.95854759840815e-07	5.29307656986277e-07	8.26977717140599e-07	0.15702479338843
Reference	Reference	Alphaproteobacteria_gi_484205980|Sinorhizobium_medicae_WSM1369	3.02234666344339e-07	0	1.19199576535766e-06	1.92475761198237e-06	8.53978260717002e-07	2.48513541036439e-06	0.15702479338843
Reference	Reference	Alphaproteobacteria_gi_484225362-0-14781|Caulobacter_sp._JGI_0001013-O16	6.78855822283825e-06	0	5.99674543136073e-05	2.10619370503443e-05	1.60162663758696e-06	0.000105107350383271	0.322314049586777
Reference	Reference	Alphaproteobacteria_gi_484225386-4307-26230|Caulobacter_sp._JGI_0001013-O16	1.10097953210144e-06	0	5.07618600230717e-06	3.80624352526498e-06	1.0833844784945e-06	8.96353469713361e-06	0.289256198347107
Reference	Reference	Alphaproteobacteria_gi_484226341-0-28070|Novosphingobium_nitrogenifigens_DSM_19370	5.16181168676381e-06	0	2.4065873949159e-05	1.41949821386005e-05	2.98042516868118e-06	3.85366102499078e-05	0.363636363636364
Reference	Reference	Alphaproteobacteria_gi_484235208|Kaistia_granuli_DSM_23481	3.67918844348749e-06	0	1.61159950968153e-05	9.47195322685078e-06	2.52426331406157e-06	2.49295539176014e-05	0.388429752066116
Reference	Reference	Alphaproteobacteria_gi_484345497|Sinorhizobium_meliloti_H1	1.03259034578796e-06	0	4.38593952039021e-06	3.20367773949597e-06	1.37969467696351e-06	7.32176414495868e-06	0.322314049586777
Reference	Reference	Alphaproteobacteria_gi_484345884|Sinorhizobium_meliloti_C0438LL	2.65758834101522e-07	0	1.04529643536853e-06	1.60784094631421e-06	6.68956794086146e-07	2.15162441778139e-06	0.165289256198347
Reference	Reference	Alphaproteobacteria_gi_484346346-99-20515|Sinorhizobium_meliloti_C0438LL	6.49962391623482e-07	0	2.00659983488423e-06	2.91279442172005e-06	1.92514064475944e-06	3.42620953258123e-06	0.223140495867769
Reference	Reference	Alphaproteobacteria_gi_484347313-2-32895|Sinorhizobium_meliloti_C0431A	4.58076178117884e-07	0	1.82453510279527e-06	1.97954348400943e-06	9.9103270480393e-07	3.41641300737283e-06	0.231404958677686
Reference	Reference	Alphaproteobacteria_gi_484348689|Sinorhizobium_meliloti_AK75	1.04882934148071e-06	0	3.91228629144906e-06	3.42995541403151e-06	1.29002603026287e-06	6.52885327131686e-06	0.305785123966942
Reference	Reference	Alphaproteobacteria_gi_484349127|Sinorhizobium_meliloti_AK11	2.98477663703246e-06	0	1.40721981912513e-05	1.06222933259096e-05	2.64370323609933e-06	2.52291686559584e-05	0.28099173553719
Reference	Reference	Alphaproteobacteria_gi_484349863|Sinorhizobium_meliloti_AE608H	9.19139677803575e-06	0	2.66553374048056e-05	1.95115615814443e-05	6.40186111611156e-06	3.62981643542704e-05	0.471074380165289
Reference	Reference	Alphaproteobacteria_gi_484350062|Sinorhizobium_meliloti_AE608H	2.60337004814448e-07	0	9.59842234335277e-07	1.26003110330193e-06	5.29307656986277e-07	1.81503572428809e-06	0.206611570247934
Reference	Reference	Alphaproteobacteria_gi_484350120|Sinorhizobium_meliloti_AE608H	9.92118859121576e-07	0	4.83234888495706e-06	4.28737078406109e-06	1.51615292240232e-06	9.44106165228078e-06	0.231404958677686
Reference	Reference	Alphaproteobacteria_gi_484350290|Sinorhizobium_meliloti_AE608H	6.97043930384164e-07	0	1.94639395683718e-06	2.21953462043379e-06	1.0272174542959e-06	2.96922749978642e-06	0.31404958677686
Reference	Reference	Alphaproteobacteria_gi_484351542|Sinorhizobium_meliloti_A0641M	2.76321604602115e-07	0	8.41389857242366e-07	1.59213876937409e-06	8.81039345734984e-07	1.43105193955655e-06	0.173553719008264
Reference	Reference	Alphaproteobacteria_gi_484351824|Sinorhizobium_meliloti_A0641M	1.304229082389e-06	0	5.66943302705129e-06	3.50692708820153e-06	8.60251752637237e-07	8.9309026102926e-06	0.371900826446281
Reference	Reference	Alphaproteobacteria_gi_484351870|Sinorhizobium_meliloti_A0641M	2.46493168814336e-07	0	7.72466469115465e-07	1.56977228560709e-06	1.15997802622553e-06	1.33618118197828e-06	0.15702479338843
Reference	Reference	Alphaproteobacteria_gi_484352290|Sinorhizobium_meliloti_5A14	2.97952100697737e-07	0	1.21517205819275e-06	1.50217517435109e-06	5.59077565295723e-07	2.41176716363514e-06	0.198347107438017
Reference	Reference	Alphaproteobacteria_gi_484352467-8296-37690|Sinorhizobium_meliloti_5A14	4.081100051032e-07	0	1.44773362775806e-06	1.76361823633883e-06	9.75441090296189e-07	2.61459681632132e-06	0.231404958677686
Reference	Reference	Alphaproteobacteria_gi_484352955-0-41431|Sinorhizobium_meliloti_1A42	7.96598664335083e-06	0	3.67818649513967e-05	2.09540083444663e-05	5.23067640218843e-06	5.77022471007813e-05	0.380165289256198
Reference	Reference	Alphaproteobacteria_gi_484353035|Sinorhizobium_meliloti_1A42	3.12419827345838e-07	0	1.94508003164532e-06	1.98962100572876e-06	5.29307656986277e-07	4.6583107353603e-06	0.15702479338843
Reference	Reference	Alphaproteobacteria_gi_485046112-0-21388|Sphingomonas_sp._ATCC_31555	9.52055148633848e-07	0	3.91453663740427e-06	3.71608622531276e-06	1.34418075674102e-06	7.1190330292528e-06	0.256198347107438
Reference	Reference	Alphaproteobacteria_gi_485050827-10807-62500|Chelatococcus_sp._GW1	5.82477442592517e-06	0	2.47185719198643e-05	1.49956958624882e-05	5.84479261061941e-06	3.81237377110353e-05	0.388429752066116
Reference	Reference	Alphaproteobacteria_gi_485068261|Sphingomonas_sp._Mn802worker	2.29956968142898e-06	0	7.10126829587728e-06	7.13456234494634e-06	2.46543145513271e-06	1.11284777674574e-05	0.322314049586777
Reference	Reference	Alphaproteobacteria_gi_485071565|Agrobacterium_sp._10MFCol1.1	2.12253341137019e-06	0	5.33113872745457e-06	5.03581456423125e-06	2.91332737416443e-06	7.29700882436184e-06	0.421487603305785
Reference	Reference	Alphaproteobacteria_gi_485071566|Agrobacterium_sp._10MFCol1.1	7.63108487190819e-06	0	3.127452501582e-05	1.56501910084897e-05	4.69486796133024e-06	4.35428797325281e-05	0.487603305785124
Reference	Reference	Alphaproteobacteria_gi_485091527-14351-46301|Novispirillum_itersonii_subsp._itersonii_ATCC_12639	2.15062844561046e-06	0	7.81264302407685e-06	5.91422822542877e-06	2.82496323729669e-06	1.21474470937743e-05	0.363636363636364
Reference	Reference	Alphaproteobacteria_gi_485099451|Loktanella_vestfoldensis_DSM_16212	1.12363904932295e-05	0	3.76305335151699e-05	2.38526885908906e-05	6.9132034447165e-06	5.22312314930714e-05	0.471074380165289
Reference	Reference	Alphaproteobacteria_gi_486307128-0-45017|Caulobacter_sp._JGI_0001010-J14	2.78063395822769e-06	0	9.38894668916935e-06	7.31427628142502e-06	2.89597063603374e-06	1.41836400407484e-05	0.380165289256198
Reference	Reference	Alphaproteobacteria_gi_486351604|alpha_proteobacterium_SCGC_AAA300-J04	6.7582655271441e-06	0	1.34224279423144e-05	1.40991401514558e-05	8.29863233637162e-06	1.6552090796312e-05	0.479338842975207
Reference	Reference	Alphaproteobacteria_gi_486400337-6784-43731|Aureimonas_ureilytica_DSM_18598	1.8556473074031e-06	0	5.41585499185219e-06	6.06846822150744e-06	2.81756208299856e-06	8.45553656725565e-06	0.305785123966942
Reference	Reference	Alphaproteobacteria_gi_486400373|Aureimonas_ureilytica_DSM_18598	2.28532333351414e-06	0	1.37390611723691e-05	6.91310308388027e-06	1.67166456475218e-06	2.34092483856279e-05	0.330578512396694
Reference	Reference	Alphaproteobacteria_gi_486400801-1185-10398|Aureimonas_ureilytica_DSM_18598	1.27046419373603e-07	0	4.89369862670377e-07	1.2810513953505e-06	9.79864951336179e-07	9.99903053582671e-07	0.0991735537190083
Reference	Reference	Alphaproteobacteria_gi_486421658|alpha_proteobacterium_SCGC_AAA160-J14	4.11629734928426e-05	1.70941777108497e-05	0.000105410074890117	5.85967034427524e-05	3.01429387973265e-05	0.000121817659540605	0.702479338842975
Reference	Reference	Alphaproteobacteria_gi_487379952|Methylobacterium_sp._285MFTsu5.1	6.94855178267113e-06	0	3.03321924376816e-05	1.68154953140641e-05	5.33498758061447e-06	4.56493178153584e-05	0.413223140495868
Reference	Reference	Alphaproteobacteria_gi_487380020|Methylobacterium_sp._285MFTsu5.1	3.85902441991567e-06	0	1.21023577431542e-05	1.03764878846621e-05	2.88771096713916e-06	1.81738888759797e-05	0.371900826446281
Reference	Reference	Alphaproteobacteria_gi_487404945-2532390-2577293|Methylopila_sp._M107	7.2916183910864e-06	0	2.9662025849305e-05	2.00519505754876e-05	4.48703126554509e-06	4.68351967344105e-05	0.363636363636364
Reference	Reference	Alphaproteobacteria_gi_491810426|Ruegeria_mobilis_F1926	5.68183587727664e-06	0	2.84313672323766e-05	1.37500428230095e-05	2.48872788077146e-06	4.32019953181102e-05	0.413223140495868
Reference	Reference	Alphaproteobacteria_gi_491815706|Ruegeria_mobilis_F1926	1.36695760652418e-06	0	6.15967168599195e-06	5.9072096567652e-06	1.45435100034421e-06	1.18665737392679e-05	0.231404958677686
Reference	Reference	Alphaproteobacteria_gi_494011385|Sphingobium_japonicum_BiD32	1.5204504092008e-05	0	0.000111875863875785	0.000167249545012088	1.82184822689615e-05	0.000349602769881314	0.0909090909090909
Reference	Reference	Alphaproteobacteria_gi_511098066-102560-145358|Bartonella_vinsonii_subsp._berkhoffii_str._Tweed	8.79206180730212e-06	0	7.54828889778503e-05	2.04584515131453e-05	2.67108162604067e-06	0.000114729760697101	0.429752066115702
Reference	Reference	Alphaproteobacteria_gi_511098068-31297-62538|Bartonella_vinsonii_subsp._berkhoffii_str._Tweed	9.07869901707594e-07	0	1.62080832075883e-06	2.55470367689811e-06	2.0725697560885e-06	1.78841473155631e-06	0.355371900826446
Reference	Reference	Alphaproteobacteria_gi_511767980|Pseudochrobactrum_sp._AO18b	1.55550858787843e-07	0	4.55490761153751e-07	8.55529723333135e-07	5.93860061618931e-07	7.47117001242405e-07	0.181818181818182
Reference	Reference	Alphaproteobacteria_gi_513139191|Maricaulis_sp._JL2009	3.89373989051534e-06	0	1.71205476909123e-05	1.04698339278301e-05	3.91832514270173e-06	2.69997057338824e-05	0.371900826446281
Reference	Reference	Alphaproteobacteria_gi_514075839|Sphingobium_sp._YL23	6.31680926074059e-06	2.93426905236026e-07	2.13701114802429e-05	1.25300642713051e-05	3.19513779759806e-06	2.88827509654009e-05	0.504132231404959
Reference	Reference	Alphaproteobacteria_gi_523692486|Agrobacterium_radiobacter_DSM_30147	1.20628681910486e-06	0	3.58767720906677e-06	3.94488392193752e-06	1.67788233845562e-06	5.63925666552629e-06	0.305785123966942
Reference	Reference	Alphaproteobacteria_gi_523699749-22568-54642|Sphingobium_chinhatense_IP26	3.91416287664518e-07	0	1.15914187251386e-06	1.57871236024689e-06	8.84285571639275e-07	1.90282200702409e-06	0.247933884297521
Reference	Reference	Alphaproteobacteria_gi_523700511|Sphingobium_chinhatense_IP26	6.12033379929473e-06	0	1.85927686227985e-05	1.68309179480605e-05	3.35859997851206e-06	2.79330974127546e-05	0.363636363636364
Reference	Reference	Alphaproteobacteria_gi_523702149|Sphingobium_chinhatense_IP26	1.58323692972619e-06	0	6.62525154232092e-06	5.80520207566269e-06	1.34298628677231e-06	1.18036885820445e-05	0.272727272727273
Reference	Reference	Alphaproteobacteria_gi_544701511|Phaeospirillum_fulvum_MGU-K5	1.31506777881291e-06	0	5.35422869498682e-06	4.30062706044221e-06	1.51179032405064e-06	9.07539414481181e-06	0.305785123966942
Reference	Reference	Alphaproteobacteria_gi_544702032|Phaeospirillum_fulvum_MGU-K5	9.24947448515523e-07	0	3.12121891048545e-06	3.61027875065736e-06	1.54090552537182e-06	5.38052744553329e-06	0.256198347107438
Reference	Reference	Alphaproteobacteria_gi_544702296|Phaeospirillum_fulvum_MGU-K5	9.36638698415748e-07	0	4.17089337675921e-06	4.19752898178909e-06	1.14068764278548e-06	8.12875898258561e-06	0.223140495867769
Reference	Reference	Alphaproteobacteria_gi_544818519|Novosphingobium_lindaniclasticum_LE124	1.01017322722452e-06	0	3.88489280079293e-06	4.07436534980557e-06	1.60422025085421e-06	7.03819114339165e-06	0.247933884297521
Reference	Reference	Alphaproteobacteria_gi_544818927-6137-37414|Novosphingobium_lindaniclasticum_LE124	1.69683706848282e-06	0	5.39400230338786e-06	5.86620815104061e-06	2.75938935392702e-06	8.80405546567629e-06	0.289256198347107
Reference	Reference	Alphaproteobacteria_gi_544908096|Sphingobium_ummariense_RL-3	4.13284534996406e-07	0	1.4126688981969e-06	1.92336264363712e-06	7.48684421958568e-07	2.56094425172018e-06	0.214876033057851
Reference	Reference	Alphaproteobacteria_gi_544909599|Sphingobium_ummariense_RL-3	2.61439314878955e-06	0	8.33387339806856e-06	7.53194216675084e-06	1.96886627087425e-06	1.28583163901673e-05	0.347107438016529
Reference	Reference	Alphaproteobacteria_gi_547459329|Acetobacter_sp._CAG:267	1.35597290783264e-05	0	0.000146153482019815	5.85974006599105e-05	7.40216336686253e-07	0.000303644913427535	0.231404958677686
Reference	Reference	Alphaproteobacteria_gi_547776269-554-11103|Azospirillum_sp._CAG:260	1.99393209069459e-07	0	6.09752164226228e-07	1.14888468082878e-06	6.55109140421945e-07	1.0418191752245e-06	0.173553719008264
Reference	Reference	Alphaproteobacteria_gi_547784706|Azospirillum_sp._CAG:239	1.93336936087977e-07	0	7.77621016002773e-07	1.55958461777635e-06	8.77903566252432e-07	1.70297324693766e-06	0.12396694214876
Reference	Reference	Alphaproteobacteria_gi_547785573-39959-52534|Azospirillum_sp._CAG:239	2.57790000913448e-06	0	1.8573864919675e-05	9.74768440953974e-06	1.31588864972319e-06	3.55428743853214e-05	0.264462809917355
Reference	Reference	Alphaproteobacteria_gi_549951343|Ochrobactrum_intermedium_229E	2.02125185385263e-06	0	8.15542953157532e-06	5.31677118078627e-06	2.0123690980838e-06	1.26274248988403e-05	0.380165289256198
Reference	Reference	Alphaproteobacteria_gi_550978692|Fodinicurvata_sediminis_DSM_21159	1.00534733781418e-05	0	5.48081370958476e-05	2.70326728612256e-05	5.86089435894012e-06	8.78812648745507e-05	0.371900826446281
Reference	Reference	Alphaproteobacteria_gi_557832083|Asticcacaulis_sp._AC466	1.34784568484578e-07	0	6.14058082283437e-07	1.25453329127953e-06	6.58427674689325e-07	1.49961586059373e-06	0.107438016528926
Reference	Reference	Alphaproteobacteria_gi_557832156|Asticcacaulis_sp._AC466	1.57943835445735e-06	0	6.31974859541566e-06	4.66126928998388e-06	1.37056807296902e-06	1.02515019355051e-05	0.338842975206612
Reference	Reference	Alphaproteobacteria_gi_558562543-24663-106868|Wolbachia_pipientis_wMelPop	6.45135212897867e-06	0	1.34456147304171e-05	1.41929746837531e-05	1.11776467973817e-05	1.70244544951206e-05	0.454545454545455
Reference	Reference	Alphaproteobacteria_gi_560138247|Zymomonas_mobilis_subsp._mobilis_str._CP4_=_NRRL_B-14023	3.28548588339909e-06	0	1.74689328977554e-05	8.64225634546283e-06	2.83436680724765e-06	2.7684766428318e-05	0.380165289256198
Reference	Reference	Alphaproteobacteria_gi_563528539|Mesorhizobium_sp._LNJC403B00	5.07726201449225e-06	0	2.75883063096793e-05	1.75528201072446e-05	3.26360843348567e-06	4.96071076683686e-05	0.289256198347107
Reference	Reference	Alphaproteobacteria_gi_563537402|Mesorhizobium_sp._LNJC395A00	1.19999911281169e-06	0	7.78766835743383e-06	4.53749664531919e-06	5.16707773248954e-07	1.48031482375232e-05	0.264462809917355
Reference	Reference	Alphaproteobacteria_gi_563543012|Mesorhizobium_sp._LNJC391B00	7.79739288356632e-07	0	2.48047381176977e-06	3.36958763896973e-06	1.97783367584339e-06	4.2773384421389e-06	0.231404958677686
Reference	Reference	Alphaproteobacteria_gi_563543678|Mesorhizobium_sp._LNJC386A00	4.42229205151196e-07	0	1.98935902537789e-06	2.32651016623021e-06	6.44799479671979e-07	4.1235385683716e-06	0.190082644628099
Reference	Reference	Alphaproteobacteria_gi_563543685|Mesorhizobium_sp._LNJC386A00	3.03492995675518e-06	0	1.83922094793801e-05	1.41240971064376e-05	6.6638704488791e-07	3.82207106313136e-05	0.214876033057851
Reference	Reference	Alphaproteobacteria_gi_563575800|Mesorhizobium_sp._LNHC221B00	1.13144753115287e-06	0	3.10789757723747e-06	3.1114807106704e-06	1.53314136920983e-06	4.54437178125981e-06	0.363636363636364
Reference	Reference	Alphaproteobacteria_gi_564007046|Mesorhizobium_sp._L103C119B0	1.52267503661898e-07	0	7.04590019255274e-07	1.31602628164926e-06	8.77556484816156e-07	1.71267068785428e-06	0.115702479338843
Reference	Reference	Alphaproteobacteria_gi_564013440-0-38639|Blastomonas_sp._CACIA14H2	4.23943952252502e-06	0	1.19832654311162e-05	9.49948485602828e-06	3.84695694865769e-06	1.65595444255182e-05	0.446280991735537
Reference	Reference	Alphaproteobacteria_gi_565826716|Rhodobacter_capsulatus_DE442	9.85335961003281e-06	0	4.72592505936538e-05	2.1290294871678e-05	3.89770994732727e-06	6.80075733013375e-05	0.462809917355372
Reference	Reference	Alphaproteobacteria_gi_565828300-11201-39437|Rhodobacter_capsulatus_YW1	6.24007721551222e-06	0	2.87544405583077e-05	1.75592870483018e-05	5.77796176620685e-06	4.64633958002353e-05	0.355371900826446
Reference	Reference	Alphaproteobacteria_gi_565828556|Rhodobacter_capsulatus_YW1	8.20840412143706e-06	0	6.79616531729212e-05	2.11322744402954e-05	3.01442476577722e-06	0.000108489445473657	0.388429752066116
Reference	Reference	Alphaproteobacteria_gi_565828729|Rhodobacter_capsulatus_YW1	1.90086728439235e-05	0	0.000117352891894925	4.18190802566318e-05	1.07827890861817e-05	0.000172140074537017	0.454545454545455
Reference	Reference	Alphaproteobacteria_gi_565833173-67658-102706|Rhodobacter_capsulatus_YW2	1.13146913148131e-05	0	6.64682534688585e-05	3.5104555104933e-05	5.43345616185393e-06	0.000114431463688745	0.322314049586777
Reference	Reference	Alphaproteobacteria_gi_567406774|Sphingobium_sp._C100	2.28514317006026e-06	0	8.10909833742291e-06	6.28414371766571e-06	2.0610744987652e-06	1.2561628688395e-05	0.363636363636364
Reference	Reference	Alphaproteobacteria_gi_568305927|Phaeobacter_gallaeciensis_DSM_26640	6.92048535184798e-07	0	1.57948013252662e-06	2.14712494249642e-06	1.58848831371228e-06	2.16141946316144e-06	0.322314049586777
Reference	Reference	Alphaproteobacteria_gi_584596132|Holospora_undulata_HU1	1.26384913369614e-06	0	3.50907269581164e-06	3.47558511766439e-06	2.27297674044116e-06	5.14758821073825e-06	0.363636363636364
Reference	Reference	Alphaproteobacteria_gi_584596366-8919-59450|Holospora_undulata_HU1	1.29687205952367e-06	0	2.7249744843245e-06	3.56639816369009e-06	2.35573609234382e-06	3.52704114972972e-06	0.363636363636364
Reference	Reference	Alphaproteobacteria_gi_83309099-2600211-2620488|Magnetospirillum_magneticum_AMB-1	4.8725263212159e-07	0	2.39177100421128e-06	2.03301960299008e-06	7.1118215051905e-07	4.61106418744565e-06	0.239669421487603
MVC	Abrolhos	Assembly-00002-SUB-0.1-ITER-2-EPAB2011_Seq_16	2.1367149823232e-06	0	7.19688013799677e-06	4.97197140117514e-06	1.57342463338527e-06	1.03681031669888e-05	0.429752066115702
MVC	Abrolhos	Assembly-00002-SUB-0.1-ITER-3-ESG2011_Seq_1	9.68332963520206e-06	1.91139784394086e-06	2.12814652111791e-05	1.67383269408493e-05	8.72411337850465e-06	2.58428561545038e-05	0.578512396694215
MVC	Abrolhos	Assembly-00002-SUB-0.1-ITER-4-EPAB2012_Seq_25	3.19924625404586e-08	0	1.62107711932056e-07	7.74217593479099e-07	6.05270788304573e-07	2.64693435254102e-07	0.0413223140495868
MVC	Abrolhos	Assembly-00002-SUB-0.1-ITER-4-ETimbebas2012_Seq_2	0.000496382741583887	0.000175170062519092	0.00170030871710169	0.00058312924011311	0.000230478642037475	0.001830342764369	0.851239669421488
MVC	Abrolhos	Assembly-00002-SUB-0.15-ITER-2-EPAB2011_Seq_2	0.000307495250546522	3.21642572797401e-06	0.000848695961237455	0.000516762851612905	4.94098165412754e-05	0.00105248181644678	0.59504132231405
MVC	Abrolhos	Assembly-00002-SUB-0.15-ITER-3-EFarol2011_Seq_37	1.4305074529463e-06	0	5.74143007059859e-06	6.65736160794238e-06	2.23563657998557e-06	1.10470969905083e-05	0.214876033057851
MVC	Abrolhos	Assembly-00002-SUB-0.15-ITER-3-EPAB2011_Seq_32	2.6934074707784e-06	0	1.2526338022274e-05	1.16393679987209e-05	1.67755465778316e-06	2.42774000702094e-05	0.231404958677686
MVC	Abrolhos	Assembly-00002-SUB-0.15-ITER-4-EPAB2011_Seq_14	3.97668441480117e-06	2.09317655676433e-07	8.61259112429897e-06	7.51841897173346e-06	3.44987984086278e-06	1.06882218743594e-05	0.528925619834711
MVC	Abrolhos	Assembly-00002-SUB-0.15-ITER-4-EPAB2012_Seq_15	2.02280638889438e-05	6.91891815816746e-06	4.34700290142532e-05	2.8795243888967e-05	1.61778867721994e-05	4.949605774453e-05	0.702479338842975
MVC	Abrolhos	Assembly-00002-SUB-0.15-ITER-4-EPAB2012_Seq_22	1.02114223918473e-05	1.57827257670041e-07	3.10102602910797e-05	1.9928743700218e-05	4.1050419108259e-06	4.1169342572391e-05	0.512396694214876
MVC	Abrolhos	Assembly-00002-SUB-0.15-ITER-5-EBur_Rasa2012_Seq_25	2.03132519218733e-05	0	0.000222318743232087	0.000245790348254667	4.64496110214563e-07	0.000772936240777441	0.0826446280991736
MVC	Abrolhos	Assembly-00002-SUB-0.2-ITER-1-EBur_Rasa2012_Seq_13	2.10648807097108e-05	0	0.000230959426711426	0.000182060754705358	4.18908619528104e-07	0.000678840436099402	0.115702479338843
MVC	Abrolhos	Assembly-00002-SUB-0.2-ITER-1-EBur_Rasa2012_Seq_57	6.86887835414576e-06	0	7.52157461345366e-05	0.000118733468693091	5.63512416599712e-07	0.000312493871978552	0.0578512396694215
MVC	Abrolhos	Assembly-00002-SUB-0.2-ITER-1-EBur_Rasa2012_Seq_69	8.53572919275851e-08	0	2.78269351269258e-07	5.43591174907253e-07	3.2239973983599e-07	5.03284424826021e-07	0.15702479338843
MVC	Abrolhos	Assembly-00002-SUB-0.2-ITER-1-EFarol2011_Seq_49	2.49073453741878e-05	1.28097415951598e-05	3.92699316113608e-05	3.6753521832643e-05	2.65001878437323e-05	4.29403016016914e-05	0.677685950413223
MVC	Abrolhos	Assembly-00002-SUB-0.2-ITER-2-EBur_Rasa2012_Seq_33	3.19637477357172e-06	0	3.36375706078011e-05	2.41725842251361e-05	4.1968541912484e-07	9.22552805109475e-05	0.132231404958678
MVC	Abrolhos	Assembly-00002-SUB-0.2-ITER-2-EFarol2011_Seq_28	3.29413118533063e-06	0	9.79964255572151e-06	7.66518987355781e-06	3.93788557506393e-06	1.3849116611677e-05	0.429752066115702
MVC	Abrolhos	Assembly-00002-SUB-0.2-ITER-2-ESG2011_Seq_27	7.47148398919143e-06	0	7.32006507393382e-05	3.34833171367468e-05	5.1905045742554e-07	0.000154357757007449	0.223140495867769
MVC	Abrolhos	Assembly-00002-SUB-0.2-ITER-3-EBur_Rasa2012_Seq_7	1.96673406409375e-05	0	0.00019895931483536	0.000169982015539531	9.73356193898645e-07	0.000581276181908834	0.115702479338843
MVC	Abrolhos	Assembly-00002-SUB-0.2-ITER-3-EFarol2011_Seq_9	7.98126716488406e-05	3.29183272837252e-05	0.000148916691007753	0.00011777235694524	7.21288228222436e-05	0.000168308666017022	0.677685950413223
MVC	Abrolhos	Assembly-00002-SUB-0.2-ITER-3-EPAB2012_Seq_30	2.53930301495955e-06	0	1.0298561586088e-05	9.91147305839051e-06	3.31647668157223e-06	1.86744955142088e-05	0.256198347107438
MVC	Abrolhos	Assembly-00002-SUB-0.2-ITER-4-EBur_Rasa2012_Seq_45	3.53319539096141e-06	0	3.63362883468912e-05	1.52684515109404e-05	7.82491517136129e-07	7.53810283643954e-05	0.231404958677686
MVC	Abrolhos	Assembly-00002-SUB-0.2-ITER-4-EBur_Rasa2012_Seq_48	9.50893849622432e-06	0	0.000102110954445358	8.85062736956264e-05	9.48242867358733e-07	0.000310953475233038	0.107438016528926
MVC	Abrolhos	Assembly-00002-SUB-0.2-ITER-4-EBur_Rasa2012_Seq_52	5.06301159270978e-06	0	5.54539564865573e-05	8.75177718168405e-05	2.39767718940826e-07	0.000230399347716092	0.0578512396694215
MVC	Abrolhos	Assembly-00002-SUB-0.2-ITER-4-EFarol2011_Seq_32	1.56206866299282e-05	0	5.41200258248231e-05	4.20022907160292e-05	9.24445705872401e-06	8.2794009477583e-05	0.371900826446281
MVC	Abrolhos	Assembly-00002-SUB-0.2-ITER-4-EPAB2011_Seq_43	3.46221867924761e-06	0	1.16901231361582e-05	9.10714043889045e-06	2.49467785078334e-06	1.76599100865778e-05	0.380165289256198
MVC	Abrolhos	Assembly-00002-SUB-0.2-ITER-4-ESG2011_Seq_2	7.86682175031086e-05	2.75596009285179e-06	0.000413015150338506	0.000128633166457786	9.31710280601422e-06	0.000523347662792759	0.611570247933884
MVC	Abrolhos	Assembly-00002-SUB-0.2-ITER-5-EBur_Rasa2012_Seq_67	8.74878752400817e-06	0	9.50149920118411e-05	0.000117622587822777	8.81039345734984e-07	0.000347866296442695	0.0743801652892562
MVC	Abrolhos	Assembly-00002-SUB-0.2-ITER-5-EBur_Rasa2012_Seq_73	6.63224794775433e-06	0	7.09714392463825e-05	4.45834445376819e-05	6.65927961511217e-07	0.000183748151077509	0.148760330578512
MVC	Abrolhos	Assembly-00002-SUB-0.3-ITER-1-EFarol2011_Seq_9	8.51433717829035e-05	3.4939154155837e-07	0.000256370949689313	0.000153766387846736	1.23704373261327e-05	0.000329833508736353	0.553719008264463
MVC	Abrolhos	Assembly-00002-SUB-0.3-ITER-1-EPAB2011_Seq_44	1.21119022212862e-05	0	3.01637408152305e-05	2.57112310311515e-05	9.16450260341807e-06	3.99221985681801e-05	0.471074380165289
MVC	Abrolhos	Assembly-00002-SUB-0.3-ITER-1-EPAB2011_Seq_71	1.11134703873244e-06	0	3.4820403333829e-06	3.6344051807196e-06	1.52524820371766e-06	5.56693963762937e-06	0.305785123966942
MVC	Abrolhos	Assembly-00002-SUB-0.3-ITER-1-EPAB2011_Seq_93	1.90257959938912e-06	0	8.96619870189587e-06	7.9383493629684e-06	2.26537849680584e-06	1.71730882453906e-05	0.239669421487603
MVC	Abrolhos	Assembly-00002-SUB-0.3-ITER-1-ESG2011_Seq_51	1.10146399842674e-06	0	3.48398910823948e-06	3.91991599440105e-06	2.11236707557269e-06	5.72328148289746e-06	0.28099173553719
MVC	Abrolhos	Assembly-00002-SUB-0.3-ITER-1-ESG2011_Seq_60	4.7093571800441e-06	0	1.70173169683784e-05	1.05524484960248e-05	2.67389865463011e-06	2.43485335373071e-05	0.446280991735537
MVC	Abrolhos	Assembly-00002-SUB-0.3-ITER-2-EBur_Rasa2012_Seq_37	9.65231355929363e-06	0	0.000104500971718553	4.67171976269812e-05	6.44799479671979e-07	0.000229779349137778	0.206611570247934
MVC	Abrolhos	Assembly-00002-SUB-0.3-ITER-2-EBur_Rasa2012_Seq_46	1.28285566297994e-05	0	0.000133416717864779	4.70380409759313e-05	1.54695995391456e-06	0.000255128681840454	0.272727272727273
MVC	Abrolhos	Assembly-00002-SUB-0.3-ITER-2-EBur_Rasa2012_Seq_72	7.32166512539919e-06	0	7.93695635115455e-05	5.90614320115534e-05	7.59835358869149e-07	0.000225215126137843	0.12396694214876
MVC	Abrolhos	Assembly-00002-SUB-0.3-ITER-2-EBur_Rasa2012_Seq_79	8.39858218009162e-06	0	8.94085938631111e-05	5.97781437524168e-05	9.48242867358733e-07	0.000238098486304793	0.140495867768595
MVC	Abrolhos	Assembly-00002-SUB-0.3-ITER-2-EFarol2011_Seq_53	2.23306564196837e-05	1.16459800771468e-06	4.10162276972879e-05	4.35807972061569e-05	2.51631157731056e-05	4.86643962856076e-05	0.512396694214876
MVC	Abrolhos	Assembly-00002-SUB-0.3-ITER-2-EFarol2011_Seq_91	3.58204434624037e-07	0	2.32184091945234e-06	3.61189471579237e-06	8.59485602076664e-07	6.78158998404484e-06	0.0991735537190083
MVC	Abrolhos	Assembly-00002-SUB-0.3-ITER-3-EBur_Rasa2012_Seq_138	7.63672964726185e-06	0	8.08500437334073e-05	3.55401648968724e-05	5.12385512381866e-07	0.000174197995242689	0.214876033057851
MVC	Abrolhos	Assembly-00002-SUB-0.3-ITER-3-EBur_Rasa2012_Seq_7	1.39224411013882e-05	0	0.000149297519500693	7.65734260576349e-05	7.74272826814389e-07	0.000349777283362095	0.181818181818182
MVC	Abrolhos	Assembly-00002-SUB-0.3-ITER-3-EBur_Rasa2012_Seq_91	1.39806003156247e-05	0	0.000153174915669498	0.000153786603471872	5.63512416599712e-07	0.000507838889882292	0.0909090909090909
MVC	Abrolhos	Assembly-00002-SUB-0.3-ITER-3-EBur_Rasa2012_Seq_94	5.33242001085192e-06	0	5.71885834964164e-05	9.21746887590117e-05	6.44799479671979e-07	0.000236795085896461	0.0578512396694215
MVC	Abrolhos	Assembly-00002-SUB-0.3-ITER-3-ECtrl_Bur_Rasa_Seq_10	2.19807543358074e-05	0	0.000134465985144298	4.66608995549596e-05	7.15427306367036e-06	0.000193837702086328	0.471074380165289
MVC	Abrolhos	Assembly-00002-SUB-0.3-ITER-3-EPAB2011_Seq_67	3.13954161934018e-06	0	8.79828898688561e-06	8.63373945318551e-06	2.50301828595428e-06	1.29417531405916e-05	0.363636363636364
MVC	Abrolhos	Assembly-00002-SUB-0.3-ITER-3-EPAB2012_Seq_59	1.27093138853595e-06	0	6.84888459988272e-06	9.04604105957942e-06	3.26562682959199e-06	1.66455494970548e-05	0.140495867768595
MVC	Abrolhos	Assembly-00002-SUB-0.3-ITER-4-EBur_Rasa2012_Seq_14	2.58125429913885e-05	0	0.00027838375671889	0.000156165885097901	8.62208222590831e-07	0.000684127066516923	0.165289256198347
MVC	Abrolhos	Assembly-00002-SUB-0.3-ITER-4-EBur_Rasa2012_Seq_9	2.31994684929995e-05	0	0.000254715743935336	0.000311903965294771	4.8128516118986e-07	0.000933754553460497	0.0743801652892562
MVC	Abrolhos	Assembly-00002-SUB-0.3-ITER-4-EBur_Rasa2012_Seq_97	3.6636070902692e-06	0	3.90051229768248e-05	2.33313925222407e-05	6.88915940455641e-07	9.82766205370482e-05	0.15702479338843
MVC	Abrolhos	Assembly-00002-SUB-0.3-ITER-4-ESG2011_Seq_60	3.16002968201346e-06	0	1.7421717656227e-05	8.31225198964411e-06	2.41239116477804e-06	2.76694485771346e-05	0.380165289256198
MVC	Abrolhos	Assembly-00002-SUB-0.3-ITER-4-ESG2011_Seq_8	0.000129570323043652	8.57113552377182e-05	0.000204093464991987	0.000182302431259092	0.000112711970722974	0.00022153907164217	0.710743801652893
MVC	Abrolhos	Assembly-00002-SUB-0.3-ITER-5-EBur_Rasa2012_Seq_25	1.10436607390376e-05	0	0.000118489925013985	7.86048793778557e-05	5.1565331797152e-07	0.000315684036564751	0.140495867768595
MVC	Abrolhos	Assembly-00002-SUB-0.3-ITER-5-EPAB2012_Seq_73	5.22538382681318e-07	0	3.40121452285563e-06	2.10757147681465e-05	2.14420467733787e-05	6.65855008315178e-06	0.0247933884297521
MVC	Abrolhos	Assembly-00002-SUB-0.3-ITER-5-ESG2011_Seq_29	2.28394486787363e-08	0	1.41246990550407e-07	3.9479618430387e-07	2.37060716839683e-07	4.77171489279817e-07	0.0578512396694215
MVC	Abrolhos	Assembly-00002-SUB-0.3-ITER-5-ESG2012b_Seq_13	7.79163452714771e-06	0	2.75860389954184e-05	1.74590329219421e-05	3.72790919664415e-06	3.9383082433772e-05	0.446280991735537
MVC	Abrolhos	Assembly-00002-SUB-0.4-ITER-1-EBur_Rasa2012_Seq_24	2.46876965581928e-05	0	0.00026410310427194	9.33503526106665e-05	1.29990862009392e-06	0.000513210769171797	0.264462809917355
MVC	Abrolhos	Assembly-00002-SUB-0.4-ITER-1-EBur_Rasa2012_Seq_97	2.4745989000962e-06	0	2.56854974694213e-05	1.15164025735246e-05	4.48426934134155e-07	5.53035327268537e-05	0.214876033057851
MVC	Abrolhos	Assembly-00002-SUB-0.4-ITER-1-EFarol2011_Seq_21	6.63388699973631e-06	0	3.77818272712506e-05	1.7450007108002e-05	2.53474036001444e-06	6.01135727855797e-05	0.380165289256198
MVC	Abrolhos	Assembly-00002-SUB-0.4-ITER-1-EPAB2011_Seq_145	7.62718454482584e-07	0	3.76056760686164e-06	6.59206664231377e-06	1.45127019936909e-06	9.44229406120376e-06	0.115702479338843
MVC	Abrolhos	Assembly-00002-SUB-0.4-ITER-1-EPAB2012_Seq_18	6.91394381526537e-05	8.3239116572915e-06	0.000202435495158816	0.000105897114132546	3.4360910255039e-05	0.000243112972345103	0.652892561983471
MVC	Abrolhos	Assembly-00002-SUB-0.4-ITER-1-ESG2011_Seq_4	4.29590078441598e-05	1.97314905995019e-06	0.000273293894353268	8.25085706213228e-05	1.35013500296515e-05	0.000375825244984742	0.520661157024793
MVC	Abrolhos	Assembly-00002-SUB-0.4-ITER-1-ESG2011_Seq_71	2.94451556058909e-06	0	9.40060005684626e-06	1.01796109380366e-05	2.06810106634352e-06	1.53649599547566e-05	0.289256198347107
MVC	Abrolhos	Assembly-00002-SUB-0.4-ITER-2-EBur_Rasa2012_Seq_76	7.94120322822576e-06	0	8.19444843210936e-05	3.09963093746877e-05	1.28374004776614e-06	0.000161620388770699	0.256198347107438
MVC	Abrolhos	Assembly-00002-SUB-0.4-ITER-2-EBur_Rasa2012_Seq_93	5.10564683267445e-06	0	5.27179225864524e-05	2.20636880983432e-05	7.75830263609266e-07	0.000109379585286133	0.231404958677686
MVC	Abrolhos	Assembly-00002-SUB-0.4-ITER-2-ECtrl_Bur_Rasa_Seq_87	3.20378791792789e-07	0	1.66043555842674e-06	3.87658338069274e-06	2.15564815253518e-06	4.63065046025842e-06	0.0826446280991736
MVC	Abrolhos	Assembly-00002-SUB-0.4-ITER-2-EPAB2011_Seq_107	1.01121250988135e-05	0	2.82665609936416e-05	2.54909820199257e-05	1.17894149085595e-05	4.04923823979337e-05	0.396694214876033
MVC	Abrolhos	Assembly-00002-SUB-0.4-ITER-2-EPAB2011_Seq_34	0.000124149671009665	3.71858270676635e-06	0.000381881333713314	0.00021157901679112	2.50535560366966e-05	0.0004808716653608	0.586776859504132
MVC	Abrolhos	Assembly-00002-SUB-0.4-ITER-2-EPAB2012_Seq_120	7.70616723532003e-06	0	3.46029669054671e-05	1.98392816058239e-05	3.39338993305499e-06	5.36434204036962e-05	0.388429752066116
MVC	Abrolhos	Assembly-00002-SUB-0.4-ITER-2-ESG2011_Seq_24	3.06484574670955e-05	0	0.000154066700546898	6.39390233365269e-05	7.19613808430537e-06	0.000218645308483463	0.479338842975207
MVC	Abrolhos	Assembly-00002-SUB-0.4-ITER-2-ESG2012b_Seq_11	3.50834602458962e-05	0	0.000188115146405664	7.86129386991378e-05	4.75271381993738e-06	0.000276831467868546	0.446280991735537
MVC	Abrolhos	Assembly-00002-SUB-0.4-ITER-3-EBur_Rasa2012_Seq_129	2.408153042526e-06	0	2.59643829402349e-05	2.42822098454705e-05	4.66980555445233e-07	8.23098892360337e-05	0.0991735537190083
MVC	Abrolhos	Assembly-00002-SUB-0.4-ITER-3-EBur_Rasa2012_Seq_176	1.44220346702002e-06	0	1.42410159727357e-05	1.45422182924518e-05	6.16765399478969e-07	4.47729067929338e-05	0.0991735537190083
MVC	Abrolhos	Assembly-00002-SUB-0.4-ITER-3-EBur_Rasa2012_Seq_20	1.43608056311352e-05	0	0.000155513807169835	6.20591957631202e-05	7.15558379855024e-07	0.000323136357067711	0.231404958677686
MVC	Abrolhos	Assembly-00002-SUB-0.4-ITER-3-EFarol2011_Seq_124	5.75688304635555e-06	0	9.26822535624799e-06	1.26651427019822e-05	1.04301986410172e-05	1.00883366472603e-05	0.454545454545455
MVC	Abrolhos	Assembly-00002-SUB-0.4-ITER-3-EFarol2011_Seq_35	3.75743485747278e-05	8.48515627660201e-06	7.59818314577844e-05	6.403515743017e-05	3.1647834093911e-05	9.04342443898612e-05	0.586776859504132
MVC	Abrolhos	Assembly-00002-SUB-0.4-ITER-3-EPAB2011_Seq_130	1.68725987885357e-05	2.17379668395718e-06	3.04673318164871e-05	3.04714097524302e-05	2.09834672683834e-05	3.55961940238944e-05	0.553719008264463
MVC	Abrolhos	Assembly-00002-SUB-0.4-ITER-3-EPAB2012_Seq_19	5.91769513783662e-05	0	0.000245998737203916	0.000137700213784275	1.97579804148136e-05	0.000362442330873324	0.429752066115702
MVC	Abrolhos	Assembly-00002-SUB-0.4-ITER-3-EPNorte_Seq_24	1.81197478119537e-05	0	0.000101214060359089	4.13677261367245e-05	2.91118345150946e-06	0.000150533881548724	0.43801652892562
MVC	Abrolhos	Assembly-00002-SUB-0.4-ITER-4-EBur_Rasa2012_Seq_117	3.71281341723359e-06	0	3.94395984391762e-05	2.64264954991332e-05	5.09211314083949e-07	0.000105015980840719	0.140495867768595
MVC	Abrolhos	Assembly-00002-SUB-0.4-ITER-4-EBur_Rasa2012_Seq_78	8.27378809121178e-06	0	9.02241290368571e-05	0.000111236484337403	4.60987699169499e-07	0.000330486070077129	0.0743801652892562
MVC	Abrolhos	Assembly-00002-SUB-0.4-ITER-4-ECtrl_Bur_Rasa_Seq_79	2.1347246765347e-06	0	5.45870904401482e-06	5.49578055022764e-06	1.63792847342545e-06	7.67199046336485e-06	0.388429752066116
MVC	Abrolhos	Assembly-00002-SUB-0.4-ITER-4-EPAB2011_Seq_121	5.87038301464993e-06	1.31685534937865e-06	1.46790326304431e-05	1.07623688601915e-05	5.88919167990867e-06	1.85563683331e-05	0.545454545454545
MVC	Abrolhos	Assembly-00002-SUB-0.4-ITER-4-EPAB2011_Seq_20	3.29996792474239e-05	4.98434235070047e-06	6.5607421983099e-05	5.46980984786067e-05	2.7847091506179e-05	7.72692903333661e-05	0.603305785123967
MVC	Abrolhos	Assembly-00002-SUB-0.4-ITER-4-EPNorte_Seq_14	0.000109902967626252	5.51112089775e-06	0.000366421009012132	0.000164176038058968	1.86520001943724e-05	0.000438605536752903	0.669421487603306
MVC	Abrolhos	Assembly-00002-SUB-0.4-ITER-4-ESG2011_Seq_104	1.6391191272015e-05	0	5.51112726696151e-05	3.74213989417701e-05	7.88962048193065e-06	7.87840715191183e-05	0.43801652892562
MVC	Abrolhos	Assembly-00002-SUB-0.4-ITER-4-ESG2011_Seq_28	4.79573429792546e-06	0	5.21172329459557e-05	5.275307727718e-05	2.4064258059493e-07	0.000172660315293075	0.0909090909090909
MVC	Abrolhos	Assembly-00002-SUB-0.4-ITER-4-ESG2011_Seq_84	2.05041782669717e-06	0	5.03295205929275e-06	6.20251392575893e-06	3.13267122754314e-06	7.17819957555943e-06	0.330578512396694
MVC	Abrolhos	Assembly-00002-SUB-0.4-ITER-4-ETimbebas2012_Seq_42	0.000108953002336559	0	0.000620233923858361	0.00034692929691378	2.00606414020189e-06	0.00107835583546103	0.31404958677686
MVC	Abrolhos	Assembly-00002-SUB-0.4-ITER-5-EBur_Rasa2012_Seq_186	3.81795568009718e-06	0	4.1317462657101e-05	4.1997512481069e-05	4.38964178852941e-07	0.000136827634600813	0.0909090909090909
MVC	Abrolhos	Assembly-00002-SUB-0.4-ITER-5-EBur_Rasa2012_Seq_45	2.68728417422584e-06	0	2.79777690839724e-05	1.41374515252751e-05	6.00609989095109e-07	6.4033909793118e-05	0.190082644628099
MVC	Abrolhos	Assembly-00002-SUB-0.4-ITER-5-EBur_Rasa2012_Seq_81	1.60792444685311e-05	0	0.000168354268531988	6.27609219578151e-05	1.72003470701716e-06	0.000332182471407014	0.256198347107438
MVC	Abrolhos	Assembly-00002-SUB-0.4-ITER-5-ECtrl_Bur_Rasa_Seq_117	1.04504336805683e-05	0	2.51422615950719e-05	2.58061729663014e-05	1.04271674637381e-05	3.42900094282162e-05	0.40495867768595
MVC	Abrolhos	Assembly-00002-SUB-0.4-ITER-5-EPAB2012_Seq_99	5.49576607381514e-06	0	2.63102507358579e-05	1.30389744104242e-05	3.51506707106251e-06	3.95098404273909e-05	0.421487603305785
MVC	Abrolhos	Assembly-00002-SUB-0.4-ITER-5-ESG2011_Seq_11	2.14320849451586e-05	0	0.00018929492213316	0.000112751403407139	2.35111701285615e-06	0.00042975105559171	0.190082644628099
MVC	Abrolhos	Assembly-00002-SUB-0.4-ITER-5-ESG2011_Seq_33	6.64593598174922e-07	0	2.04048063554361e-06	2.11620593103067e-06	7.82282132194405e-07	3.21690947459456e-06	0.31404958677686
MVC	Abrolhos	Assembly-00002-SUB-0.4-ITER-5-ESG2011_Seq_8	5.71543710530609e-05	8.03182363796051e-07	0.000324639006789117	0.000109772680911434	1.22070521826751e-05	0.000445098155763594	0.520661157024793
MVC	Abrolhos	Assembly-00002-SUB-0.4-ITER-5-ESG2012b_Seq_23	1.01416044537259e-05	0	5.84606553127527e-05	4.09044712966946e-05	4.60196169840009e-06	0.000113314883558149	0.247933884297521
MVC	A_tenuis	Assembly-10155-SUB-0.01-ITER-1-EA_tenuis_DNA_SISPA_Seq_6	2.68004396203435e-05	0	0.000294418642904992	0.000324285319406156	4.69716831768077e-07	0.00102399981999801	0.0826446280991736
MVC	Abrolhos	Assembly-10155-SUB-0.01-ITER-11-RawMergedAbrolhos_Seq_13	5.91459190533452e-07	0	1.71892813471938e-06	2.10489888395729e-06	8.28746678695926e-07	2.73171050944358e-06	0.28099173553719
MVC	P_damicornis	Assembly-10155-SUB-0.01-ITER-15-EP_damicornis_NLN_SISPA_Seq_2	1.1671872004586e-06	0	9.30037346729809e-06	8.82685320346819e-06	7.30362095195952e-07	2.48969364077967e-05	0.132231404958678
MVC	A_tenuis	Assembly-10155-SUB-0.01-ITER-20-EA_tenuis_DNA_SISPA_Seq_7	0.00046684246676602	0	0.00513447668472298	0.0112975876957377	2.38475768789012e-06	0.0252573535279489	0.0413223140495868
MVC	A_tenuis	Assembly-10155-SUB-0.01-ITER-23-EA_tenuis_DNA_SISPA_Seq_16	2.9182756551596e-05	0	0.000320510423405543	0.000588518923790519	7.92307094368829e-07	0.00143889904206714	0.0495867768595041
MVC	A_tenuis	Assembly-10155-SUB-0.01-ITER-30-EA_tenuis_DNA_SISPA_Seq_1	0.000283203453584057	0	0.00310653924029692	0.000835795558138315	1.70868320974725e-06	0.00533651176119792	0.338842975206612
MVC	A_tenuis	Assembly-10155-SUB-0.01-ITER-36-EA_tenuis_DNA_SISPA_Seq_1	0.000662571794269347	0	0.00725348869795993	0.00334046612944129	8.73629726117234e-07	0.0162840036567968	0.198347107438017
MVC	Abrolhos	Assembly-10155-SUB-0.01-ITER-40-RawMergedAbrolhos_Seq_12	2.75966296911163e-07	0	1.06672766382317e-06	2.22612812841671e-06	1.61323161496431e-06	2.25878123633533e-06	0.12396694214876
MVC	A_tenuis	Assembly-10155-SUB-0.01-ITER-41-EA_tenuis_DNA_SISPA_Seq_1	0.000360553968655803	0	0.0039482605156721	0.00181779292530634	1.13812628372238e-06	0.0088638894298666	0.198347107438017
MVC	A_tenuis	Assembly-10155-SUB-0.01-ITER-49-EA_tenuis_DNA_SISPA_Seq_2	0.000732205264385572	0	0.00805093146458963	0.00632834549933245	9.50764122755568e-07	0.0236680559949317	0.115702479338843
MVC	Abrolhos	Assembly-10155-SUB-0.01-ITER-53-RawMergedAbrolhos_Seq_11	5.83123702166427e-07	0	3.63996593705297e-06	4.70386453080918e-06	1.47173946757823e-06	9.63316867977161e-06	0.12396694214876
MVC	Abrolhos	Assembly-10155-SUB-0.01-ITER-57-RawMergedAbrolhos_Seq_8	2.49191090787376e-07	0	1.30946922625363e-06	1.7736542344278e-06	4.71820534750617e-07	3.16029428882359e-06	0.140495867768595
MVC	A_tenuis	Assembly-10155-SUB-0.01-ITER-64-EA_tenuis_DNA_SISPA_Seq_12	0.000314257273399767	0	0.00345077537053648	0.00380251300813718	1.44673465738962e-06	0.0120013920529507	0.0826446280991736
MVC	A_tenuis	Assembly-10155-SUB-0.01-ITER-64-EA_tenuis_DNA_SISPA_Seq_4	0.000792041394023921	0	0.00869171146062726	0.00871245533426313	1.83304624922037e-06	0.0288208830438288	0.0909090909090909
MVC	A_tenuis	Assembly-10155-SUB-0.01-ITER-69-EA_tenuis_DNA_SISPA_Seq_7	3.84255125682689e-05	0	0.0004145471301157	0.00066421243153722	2.43163562442988e-05	0.00171815456294206	0.0578512396694215
MVC	P_damicornis	Assembly-10155-SUB-0.01-ITER-8-EP_damicornis_LN2_SISPA_Seq_5	0.000180909562250981	0	0.00100795570926228	0.000465745894305717	2.68314064509973e-05	0.00158581951017079	0.388429752066116
MVC	Abrolhos	Assembly-10155-SUB-0.05-ITER-10-EPAB2011_Seq_12	6.99455988007024e-07	0	2.03771343225857e-06	2.48924042790735e-06	1.64885431395413e-06	3.24175502013815e-06	0.28099173553719
MVC	Abrolhos	Assembly-10155-SUB-0.05-ITER-11-EBur_Rasa2012_Seq_3	8.52633886656109e-05	0	0.00093621477893949	0.00073691928775278	6.05300672314141e-07	0.00275201638331373	0.115702479338843
MVC	P_damicornis	Assembly-10155-SUB-0.05-ITER-11-EP_damicornis_NLN_SISPA_Seq_1	0.00025105621304369	0	0.00189597565744038	0.000867937193665327	9.6257032237972e-07	0.00348369038218118	0.289256198347107
MVC	Abrolhos	Assembly-10155-SUB-0.05-ITER-11-RawMergedAbrolhos_Seq_151	4.56866436684431e-06	0	1.16757308014886e-05	1.06309305459262e-05	5.02287489605684e-06	1.59702242383739e-05	0.429752066115702
MVC	A_tenuis	Assembly-10155-SUB-0.05-ITER-12-EA_tenuis_DNA_SISPA_Seq_30	0.000109248246441992	1.75065543446985e-06	0.000296418946272672	0.0001694748438395	7.87256400744407e-06	0.000355797354705566	0.644628099173554
MVC	Abrolhos	Assembly-10155-SUB-0.05-ITER-12-RawMergedAbrolhos_Seq_128	3.01219172995738e-06	0	1.76376123492717e-05	4.55593999156053e-05	2.64363559280721e-05	5.58350147971713e-05	0.0661157024793388
MVC	Abrolhos	Assembly-10155-SUB-0.05-ITER-13-RawMergedAbrolhos_Seq_108	2.01778273227866e-06	0	9.67607498622266e-06	7.8758616324425e-06	1.31300903292077e-06	1.80784505902674e-05	0.256198347107438
MVC	Abrolhos	Assembly-10155-SUB-0.05-ITER-13-RawMergedAbrolhos_Seq_166	5.16986817809044e-05	6.45774454437619e-06	8.19515261411597e-05	7.27388429708074e-05	3.20720953732396e-05	8.90676369606273e-05	0.710743801652893
MVC	A_tenuis	Assembly-10155-SUB-0.05-ITER-14-EA_tenuis_DNA_SISPA_Seq_19	1.12950908521269e-05	0	0.000114329717262153	4.71277928657709e-05	1.20788088931646e-06	0.000232960859781053	0.239669421487603
MVC	A_tenuis	Assembly-10155-SUB-0.05-ITER-14-EA_tenuis_DNA_SISPA_Seq_4	0.000158582454566704	0	0.00097652327186003	0.000426410600057136	2.24608848144667e-06	0.00157604589982567	0.371900826446281
MVC	P_damicornis	Assembly-10155-SUB-0.05-ITER-14-EP_damicornis_LN2_SISPA_Seq_10	3.09613526993924e-05	0	0.000262524388460777	0.000234145229789155	9.24491338517331e-07	0.000707535345404712	0.132231404958678
MVC	Abrolhos	Assembly-10155-SUB-0.05-ITER-14-RawMergedAbrolhos_Seq_129	1.12086530063559e-06	0	3.20556065475172e-06	3.56907108886596e-06	1.85138358270514e-06	4.93481047697942e-06	0.31404958677686
MVC	Abrolhos	Assembly-10155-SUB-0.05-ITER-14-RawMergedAbrolhos_Seq_71	2.3889991835049e-06	1.87516044566973e-07	3.68604980032533e-06	4.66240163232408e-06	3.3301372478762e-06	3.99439284822406e-06	0.512396694214876
MVC	A_tenuis	Assembly-10155-SUB-0.05-ITER-15-EA_tenuis_DNA_SISPA_Seq_1	6.26702601212295e-05	0	0.00067864738019383	0.000280855610172917	6.58427674689325e-07	0.00143597930062682	0.223140495867769
MVC	P_damicornis	Assembly-10155-SUB-0.05-ITER-16-EP_damicornis_NLN_SISPA_Seq_20	4.96008343812785e-05	0	0.000418081953985148	0.000500141746677892	2.26808366937439e-06	0.00128880108500653	0.0991735537190083
MVC	Abrolhos	Assembly-10155-SUB-0.05-ITER-16-RawMergedAbrolhos_Seq_107	3.10889243661821e-07	0	1.42332780730475e-06	3.13479987359003e-06	2.0061019896508e-06	3.52748570536235e-06	0.0991735537190083
MVC	Abrolhos	Assembly-10155-SUB-0.05-ITER-16-RawMergedAbrolhos_Seq_119	2.42964803285127e-07	0	1.70834249515348e-06	2.6726128361364e-06	5.1947613950331e-07	5.27999522699458e-06	0.0909090909090909
MVC	Abrolhos	Assembly-10155-SUB-0.05-ITER-16-RawMergedAbrolhos_Seq_142	3.26836393460806e-06	0	1.25751741428505e-05	1.4647112447688e-05	5.09408686118834e-06	2.35961402679514e-05	0.223140495867769
MVC	A_tenuis	Assembly-10155-SUB-0.05-ITER-18-EA_tenuis_DNA_SISPA_Seq_28	7.52069433344556e-06	0	3.46204328418292e-05	1.85715104968758e-05	2.53013656798764e-06	5.27913813491649e-05	0.40495867768595
MVC	A_tenuis	Assembly-10155-SUB-0.05-ITER-18-EA_tenuis_DNA_SISPA_Seq_35	1.21622998601162e-05	0	4.23443960287047e-05	3.1311452831363e-05	5.22132965740857e-06	6.37565202809409e-05	0.388429752066116
MVC	Abrolhos	Assembly-10155-SUB-0.05-ITER-18-ECtrl_Bur_Rasa_Seq_10	7.39132111500105e-06	0	5.13162456250793e-05	3.57739941966051e-05	1.61323161496431e-06	0.000110041433153945	0.206611570247934
MVC	Abrolhos	Assembly-10155-SUB-0.05-ITER-18-EFarol2011_Seq_22	1.99180298380797e-06	0	4.38420831000369e-06	6.34232002738853e-06	5.43229443075539e-06	5.8310533757257e-06	0.31404958677686
MVC	Abrolhos	Assembly-10155-SUB-0.05-ITER-19-EPAB2011_Seq_7	1.23669540566301e-06	0	3.50317191547337e-06	3.74100360213061e-06	2.66879118785418e-06	5.30582789637028e-06	0.330578512396694
MVC	P_damicornis	Assembly-10155-SUB-0.05-ITER-19-EP_damicornis_LN2_SISPA_Seq_20	0	0	0	NaN	NA	NA	0
MVC	P_damicornis	Assembly-10155-SUB-0.05-ITER-19-EP_damicornis_NLN_SISPA_Seq_60	1.85718645987107e-05	0	0.000196400480109599	0.0002247195616444	8.55799960912157e-07	0.000680320482430696	0.0826446280991736
MVC	Abrolhos	Assembly-10155-SUB-0.05-ITER-19-RawMergedAbrolhos_Seq_130	2.16070149644475e-06	0	6.15302121920814e-06	6.53612202674538e-06	2.4114551937228e-06	9.33593706544522e-06	0.330578512396694
MVC	Abrolhos	Assembly-10155-SUB-0.05-ITER-19-RawMergedAbrolhos_Seq_92	3.48156581894495e-07	0	1.99644994915278e-06	4.68077182324821e-06	2.44141043653501e-06	6.08047734405281e-06	0.0743801652892562
MVC	P_damicornis	Assembly-10155-SUB-0.05-ITER-2-EP_damicornis_LN2_SISPA_Seq_7	9.78811874657278e-05	0	0.000707921448178365	0.000358897687374335	1.36625776242211e-06	0.00133518435074116	0.272727272727273
MVC	P_damicornis	Assembly-10155-SUB-0.05-ITER-2-EP_damicornis_NLN_SISPA_Seq_9	5.83914216616159e-05	0	0.00045343983933453	0.000353268101052776	6.35501918156175e-07	0.00109037685556831	0.165289256198347
MVC	Abrolhos	Assembly-10155-SUB-0.05-ITER-2-RawMergedAbrolhos_Seq_106	2.73952857779974e-06	0	8.32443380048881e-06	8.72323573457285e-06	3.64990783037274e-06	1.30819112003886e-05	0.31404958677686
MVC	A_tenuis	Assembly-10155-SUB-0.05-ITER-20-EA_tenuis_DNA_SISPA_Seq_36	8.17671334236841e-06	0	7.22727413874574e-05	2.82680661264736e-05	3.54313482991389e-06	0.000133606519368222	0.289256198347107
MVC	A_tenuis	Assembly-10155-SUB-0.05-ITER-20-EA_tenuis_DNA_SISPA_Seq_40	2.02768719739696e-06	0	1.50261682376471e-05	4.0891691814172e-05	1.21028067081713e-05	5.9260439471888e-05	0.0495867768595041
MVC	Abrolhos	Assembly-10155-SUB-0.05-ITER-20-ECtrl_Bur_Rasa_Seq_26	6.10104291432408e-06	1.50195590623119e-06	9.81989719266717e-06	1.06989303280176e-05	7.66619272430005e-06	1.09661006967322e-05	0.570247933884298
MVC	Abrolhos	Assembly-10155-SUB-0.05-ITER-20-RawMergedAbrolhos_Seq_123	4.28397750216655e-08	0	3.1060720705839e-07	1.29590319440538e-06	7.52126970323377e-07	1.30151512954531e-06	0.0330578512396694
MVC	Abrolhos	Assembly-10155-SUB-0.05-ITER-21-EBur_Rasa2012_Seq_6	8.11958553201109e-06	0	8.6937124529932e-05	4.67842785415877e-05	5.61499354721505e-07	0.000208444325836273	0.173553719008264
MVC	A_tenuis	Assembly-10155-SUB-0.05-ITER-22-EA_tenuis_DNA_SISPA_Seq_25	7.88354754687906e-06	0	6.49526913356346e-05	1.94675357790279e-05	3.20215295851944e-06	0.000101572242337431	0.40495867768595
MVC	Abrolhos	Assembly-10155-SUB-0.05-ITER-22-EPAB2011_Seq_5	7.93174517176399e-07	0	2.87385377522997e-06	2.99919114307326e-06	6.39555365883177e-07	5.01405690402503e-06	0.264462809917355
MVC	Abrolhos	Assembly-10155-SUB-0.05-ITER-22-EPAB2011_Seq_8	7.23053375837283e-07	0	2.29032999439021e-06	3.80388949897005e-06	2.17107188540055e-06	4.04482100917206e-06	0.190082644628099
MVC	Abrolhos	Assembly-10155-SUB-0.05-ITER-22-RawMergedAbrolhos_Seq_76	1.49344114790096e-05	3.92333896532479e-06	2.89900199641219e-05	2.54516026614107e-05	1.4469997768021e-05	3.41938414578529e-05	0.586776859504132
MVC	Abrolhos	Assembly-10155-SUB-0.05-ITER-23-RawMergedAbrolhos_Seq_3	0.000255848491610615	5.53449847815052e-05	0.00121634156248654	0.00029766987966235	6.74053952366423e-05	0.00130809178061504	0.859504132231405
MVC	Abrolhos	Assembly-10155-SUB-0.05-ITER-24-RawMergedAbrolhos_Seq_164	3.28717388021851e-05	0	6.55886901129948e-05	6.74149219502441e-05	4.03938159994806e-05	8.08180500850727e-05	0.487603305785124
MVC	A_tenuis	Assembly-10155-SUB-0.05-ITER-25-EA_tenuis_DNA_SISPA_Seq_35	2.5849975001808e-05	0	0.000231373037872481	0.000260653914601564	9.67015316362487e-07	0.000719190651564426	0.0991735537190083
MVC	Abrolhos	Assembly-10155-SUB-0.05-ITER-25-EBur_Rasa2012_Seq_9	4.74882915562297e-07	0	5.12491059101588e-06	1.14921665566076e-05	2.66305491407959e-07	2.50933394294552e-05	0.0413223140495868
MVC	Abrolhos	Assembly-10155-SUB-0.05-ITER-25-RawMergedAbrolhos_Seq_102	8.66317377521996e-05	1.69821202154986e-06	0.000597415756919219	0.000154153533353179	2.84144680665334e-05	0.000792887008989857	0.56198347107438
MVC	Abrolhos	Assembly-10155-SUB-0.05-ITER-26-RawMergedAbrolhos_Seq_93	9.07008727583955e-07	0	8.65935176838654e-06	9.9770960034235e-06	6.49764809464659e-07	2.82890443798015e-05	0.0909090909090909
MVC	Abrolhos	Assembly-10155-SUB-0.05-ITER-26-RawMergedAbrolhos_Seq_97	1.75214870544416e-07	0	1.0855123577017e-06	1.41339995572496e-06	3.52871771324185e-07	2.86792219806519e-06	0.12396694214876
MVC	P_damicornis	Assembly-10155-SUB-0.05-ITER-27-EP_damicornis_LN2_SISPA_Seq_14	4.43036300334707e-05	0	0.000336184719970179	0.000141072085106578	1.0449609749578e-06	0.000593743721656536	0.31404958677686
MVC	A_tenuis	Assembly-10155-SUB-0.05-ITER-29-EA_tenuis_DNA_SISPA_Seq_15	9.09955543019339e-06	0	9.98536415767379e-05	0.000183507701175567	4.94205175686636e-07	0.000448209446795606	0.0495867768595041
MVC	A_tenuis	Assembly-10155-SUB-0.05-ITER-29-EA_tenuis_DNA_SISPA_Seq_25	1.04701625616891e-05	0	4.05961804993383e-05	4.08674087085284e-05	9.12895421187103e-06	7.28596887625769e-05	0.256198347107438
MVC	A_tenuis	Assembly-10155-SUB-0.05-ITER-29-EA_tenuis_DNA_SISPA_Seq_37	1.07687904444301e-05	0	7.16927584031361e-05	2.55494832112948e-05	2.52467375692629e-06	0.00010931812299408	0.421487603305785
MVC	A_tenuis	Assembly-10155-SUB-0.05-ITER-29-EA_tenuis_DNA_SISPA_Seq_6	2.61282782374214e-05	1.05615636537272e-05	3.95361238964279e-05	3.67618798456743e-05	2.24706890230902e-05	4.25585063385893e-05	0.710743801652893
MVC	Abrolhos	Assembly-10155-SUB-0.05-ITER-29-ECtrl_Bur_Rasa_Seq_15	1.16852027569142e-05	0	6.36882128723843e-05	3.2881617060154e-05	2.26055957813651e-06	0.00010428587116148	0.355371900826446
MVC	Abrolhos	Assembly-10155-SUB-0.05-ITER-29-RawMergedAbrolhos_Seq_137	1.41786618268407e-06	0	5.00168698683019e-06	5.53425187434751e-06	2.30716522274295e-06	8.74797148598611e-06	0.256198347107438
MVC	A_tenuis	Assembly-10155-SUB-0.05-ITER-3-EA_tenuis_DNA_SISPA_Seq_26	1.31977034104745e-05	1.56944081287871e-06	6.7587785220967e-05	2.57568082688293e-05	8.3978984167946e-06	9.30465363090199e-05	0.512396694214876
MVC	Abrolhos	Assembly-10155-SUB-0.05-ITER-3-EBur_Rasa2012_Seq_7	2.19248437575835e-06	0	2.12735563118473e-05	3.78986584952515e-05	4.8128516118986e-07	8.64438074555892e-05	0.0578512396694215
MVC	P_damicornis	Assembly-10155-SUB-0.05-ITER-3-EP_damicornis_LN2_SISPA_Seq_5	9.06886429758181e-05	0	0.000690576992000105	0.000378390544830138	1.37171740831273e-06	0.00138963694029414	0.239669421487603
MVC	P_damicornis	Assembly-10155-SUB-0.05-ITER-3-EP_damicornis_NLN_SISPA_Seq_16	1.2997674281283e-05	0	0.000100682217156795	6.0489176462894e-05	1.26056288623959e-06	0.000213704309169302	0.214876033057851
MVC	A_tenuis	Assembly-10155-SUB-0.05-ITER-30-EA_tenuis_DNA_SISPA_Seq_14	3.20699255821926e-05	0	0.000134357046613686	7.7609219908906e-05	2.59473636936713e-06	0.000201499706870468	0.413223140495868
MVC	Abrolhos	Assembly-10155-SUB-0.05-ITER-30-EBur_Rasa2012_Seq_2	0.000116161408540454	0	0.0012744168223813	0.000520575201236848	5.52173669938957e-07	0.00269766521622285	0.223140495867769
MVC	Abrolhos	Assembly-10155-SUB-0.05-ITER-31-EBur_Rasa2012_Seq_7	3.311876797607e-05	0	0.000364127643436261	0.00057248156072921	2.37060716839683e-07	0.00151378367630976	0.0578512396694215
MVC	A_tenuis	Assembly-10155-SUB-0.05-ITER-32-EA_tenuis_DNA_SISPA_Seq_19	1.88097501395235e-05	0	0.000128396821649919	9.89556420383628e-05	9.18056862948361e-07	0.000285711140586529	0.190082644628099
MVC	Abrolhos	Assembly-10155-SUB-0.05-ITER-33-EFarol2011_Seq_24	4.2665069535613e-07	0	3.09337487995823e-06	6.45309176726146e-06	1.6217895639661e-06	1.09359352570113e-05	0.0661157024793388
MVC	Abrolhos	Assembly-10155-SUB-0.05-ITER-33-RawMergedAbrolhos_Seq_142	2.58198351544135e-05	9.00144412155597e-06	3.40872412189219e-05	4.22189196443788e-05	3.49875020378589e-05	3.47592071228592e-05	0.611570247933884
MVC	A_tenuis	Assembly-10155-SUB-0.05-ITER-34-EA_tenuis_DNA_SISPA_Seq_22	2.10720868514375e-05	3.05049640743531e-06	0.000111220616984897	3.74959192503521e-05	9.64338248603789e-06	0.000146731904066119	0.56198347107438
MVC	Abrolhos	Assembly-10155-SUB-0.05-ITER-34-ESG2011_Seq_2	8.00107997003854e-06	0	3.20941157216692e-05	1.72880477924047e-05	5.59386199551221e-06	4.56494295962313e-05	0.462809917355372
MVC	Abrolhos	Assembly-10155-SUB-0.05-ITER-34-RawMergedAbrolhos_Seq_69	6.443517591231e-08	0	4.23217524716218e-07	1.94916407134738e-06	1.84608182121888e-06	1.5054329829412e-06	0.0330578512396694
MVC	Abrolhos	Assembly-10155-SUB-0.05-ITER-35-EFarol2011_Seq_21	2.22390027986373e-06	0	6.90755726613941e-06	5.84982464920676e-06	1.58800017025777e-06	1.02740392204063e-05	0.380165289256198
MVC	Abrolhos	Assembly-10155-SUB-0.05-ITER-36-ESG2011_Seq_2	7.66454476774662e-06	1.24639178042945e-06	2.77839954498869e-05	1.47207923317038e-05	7.30299798474596e-06	3.72632341531434e-05	0.520661157024793
MVC	Abrolhos	Assembly-10155-SUB-0.05-ITER-36-RawMergedAbrolhos_Seq_3	0.000520424328806658	7.8786627159059e-05	0.00290976647500181	0.000611372269763162	0.000112427677780381	0.00314717707095873	0.851239669421488
MVC	Abrolhos	Assembly-10155-SUB-0.05-ITER-37-EBur_Rasa2012_Seq_1	8.71087544672344e-05	0	0.000956541619477187	0.000810781483887336	7.82477993555038e-07	0.00291789019859585	0.107438016528926
MVC	P_damicornis	Assembly-10155-SUB-0.05-ITER-37-EP_damicornis_NLN_SISPA_Seq_45	9.13230337632424e-06	0	9.62892569655071e-05	3.81037485701804e-05	1.28959895934396e-06	0.000196448904807174	0.239669421487603
MVC	Abrolhos	Assembly-10155-SUB-0.05-ITER-37-RawMergedAbrolhos_Seq_129	1.44668666495876e-06	0	3.70585018821957e-06	4.60655490684237e-06	2.81753777970872e-06	5.43976108633637e-06	0.31404958677686
MVC	Abrolhos	Assembly-10155-SUB-0.05-ITER-37-RawMergedAbrolhos_Seq_3	0.000312047552759054	6.25612497319577e-06	0.00138041948430361	0.000484073767741609	2.95910353441893e-05	0.00169863058224614	0.644628099173554
MVC	Abrolhos	Assembly-10155-SUB-0.05-ITER-37-RawMergedAbrolhos_Seq_73	2.17489321575745e-06	0	2.32161138963267e-05	3.28952598883315e-05	9.29104945183638e-07	8.99159272155243e-05	0.0661157024793388
MVC	Abrolhos	Assembly-10155-SUB-0.05-ITER-37-RawMergedAbrolhos_Seq_9	0.000116038342104567	6.45645923119727e-06	0.000704282213011526	0.000195008880481286	1.33109112441576e-05	0.000907036774380509	0.59504132231405
MVC	Abrolhos	Assembly-10155-SUB-0.05-ITER-38-RawMergedAbrolhos_Seq_108	5.272543346606e-06	0	1.12876229830175e-05	1.13924597310594e-05	5.6873060431495e-06	1.43874196679779e-05	0.462809917355372
MVC	Abrolhos	Assembly-10155-SUB-0.05-ITER-38-RawMergedAbrolhos_Seq_129	8.29287980801972e-06	1.89848840580592e-06	2.40379329543012e-05	1.54375147195444e-05	6.64355983646063e-06	3.11672567208083e-05	0.537190082644628
MVC	Abrolhos	Assembly-10155-SUB-0.05-ITER-38-RawMergedAbrolhos_Seq_136	2.91188348304319e-08	0	2.78609086210872e-07	1.17445967149408e-06	2.39767718940826e-07	1.62469887702007e-06	0.0247933884297521
MVC	Abrolhos	Assembly-10155-SUB-0.05-ITER-39-RawMergedAbrolhos_Seq_140	1.07875180453943e-06	0	4.85530280870487e-06	4.35096561164235e-06	1.46580457989994e-06	9.10050614592152e-06	0.247933884297521
MVC	A_tenuis	Assembly-10155-SUB-0.05-ITER-4-EA_tenuis_DNA_SISPA_Seq_9	0.000111756334753413	0	0.00122769279734047	0.00135225165051629	9.73094490978714e-07	0.00426995881030121	0.0826446280991736
MVC	P_damicornis	Assembly-10155-SUB-0.05-ITER-4-EP_damicornis_NLN_SISPA_Seq_31	1.31055554815042e-05	0	0.000104420962690539	0.0001321476844385	8.6897285560723e-07	0.000319043284837471	0.0991735537190083
MVC	P_damicornis	Assembly-10155-SUB-0.05-ITER-4-EP_damicornis_NLN_SISPA_Seq_52	1.0298971089779e-05	0	7.8812655416472e-05	0.000113288681987569	8.60017353508578e-07	0.000248400665013333	0.0909090909090909
MVC	P_damicornis	Assembly-10155-SUB-0.05-ITER-4-EP_damicornis_NLN_SISPA_Seq_54	5.71300053302078e-06	0	5.98184774394332e-05	0.000115212177415919	5.90167597841317e-06	0.000265968493478856	0.0495867768595041
MVC	Abrolhos	Assembly-10155-SUB-0.05-ITER-4-RawMergedAbrolhos_Seq_134	1.20919019751742e-06	0	5.30707007629477e-06	3.6578003474902e-06	1.33653368144752e-06	8.80200742410628e-06	0.330578512396694
MVC	Abrolhos	Assembly-10155-SUB-0.05-ITER-4-RawMergedAbrolhos_Seq_149	1.26980725639333e-05	2.35139574280662e-06	3.5680656723691e-05	2.40072934411864e-05	1.28468791568208e-05	4.63589976061248e-05	0.528925619834711
MVC	Abrolhos	Assembly-10155-SUB-0.05-ITER-40-EFarol2011_Seq_1	0.000157684574267541	1.43481885553252e-06	0.000920349388412629	0.000284773634124961	1.2116484457717e-05	0.00122610693036921	0.553719008264463
MVC	Abrolhos	Assembly-10155-SUB-0.05-ITER-40-RawMergedAbrolhos_Seq_163	8.4964714977462e-06	3.19107139487781e-06	1.12591932741791e-05	1.40831924825656e-05	1.28152917099347e-05	1.14678140735396e-05	0.603305785123967
MVC	P_damicornis	Assembly-10155-SUB-0.05-ITER-41-EP_damicornis_NLN_SISPA_Seq_17	5.05394075746383e-05	0	0.000378852224600538	0.000555933483321021	2.21416159429221e-06	0.0011888170839704	0.0909090909090909
MVC	A_tenuis	Assembly-10155-SUB-0.05-ITER-42-EA_tenuis_DNA_SISPA_Seq_16	1.4357469787881e-05	0	0.000143444028840069	9.14344128596631e-05	9.37774740439211e-07	0.00036018826200286	0.15702479338843
MVC	P_damicornis	Assembly-10155-SUB-0.05-ITER-42-EP_damicornis_NLN_SISPA_Seq_56	1.6524032406214e-05	0	0.000127212286975038	0.000111078217841772	1.85475939207625e-06	0.000321110529582829	0.148760330578512
MVC	A_tenuis	Assembly-10155-SUB-0.05-ITER-43-EA_tenuis_DNA_SISPA_Seq_24	0.000109052568125962	5.28561297440385e-05	0.000126683807363612	0.000143427834165668	0.000101314958316012	0.00012719546305312	0.760330578512397
MVC	A_tenuis	Assembly-10155-SUB-0.05-ITER-43-EA_tenuis_DNA_SISPA_Seq_36	0.000103679755108499	6.4995930488527e-05	0.00014256397458459	0.000139391670756982	0.00010621189426831	0.000149565794735661	0.743801652892562
MVC	A_tenuis	Assembly-10155-SUB-0.05-ITER-43-EA_tenuis_DNA_SISPA_Seq_37	2.13189534730783e-05	6.0799728824543e-06	6.71876859081834e-05	3.79351966212128e-05	1.83702431303797e-05	8.62864948409969e-05	0.56198347107438
MVC	A_tenuis	Assembly-10155-SUB-0.05-ITER-43-EA_tenuis_DNA_SISPA_Seq_9	0.000199557424023491	9.83308419868618e-05	0.000231421477325638	0.000256877109647259	0.000212191441037003	0.000232856067829601	0.776859504132231
MVC	P_damicornis	Assembly-10155-SUB-0.05-ITER-43-EP_damicornis_NLN_SISPA_Seq_54	8.85406861257664e-06	0	6.85800733856348e-05	8.92785251768145e-05	8.99342038546252e-07	0.000208506606267057	0.0991735537190083
MVC	Abrolhos	Assembly-10155-SUB-0.05-ITER-43-RawMergedAbrolhos_Seq_71	9.47848151632354e-06	1.47173946757823e-06	2.75753041881827e-05	1.76445578996177e-05	1.01801224192698e-05	3.57687987369151e-05	0.537190082644628
MVC	A_tenuis	Assembly-10155-SUB-0.05-ITER-44-EA_tenuis_DNA_SISPA_Seq_20	3.2931143015249e-05	1.19577941022033e-05	0.000102370440680571	5.38468689843936e-05	3.03146119524458e-05	0.000126827605172892	0.611570247933884
MVC	A_tenuis	Assembly-10155-SUB-0.05-ITER-44-EA_tenuis_DNA_SISPA_Seq_22	5.54785527115213e-05	1.92329667463675e-06	0.000206785929289591	0.000106554045684033	1.80228547181132e-05	0.000277906503781541	0.520661157024793
MVC	Abrolhos	Assembly-10155-SUB-0.05-ITER-44-RawMergedAbrolhos_Seq_102	1.00139870936874e-06	0	3.03137840197245e-06	3.90868528495541e-06	1.83030389497406e-06	5.00145607445785e-06	0.256198347107438
MVC	Abrolhos	Assembly-10155-SUB-0.05-ITER-44-RawMergedAbrolhos_Seq_112	1.94115150636292e-07	0	1.30000718122685e-06	2.13526665699922e-06	7.73318684150353e-07	3.96495401718659e-06	0.0909090909090909
MVC	Abrolhos	Assembly-10155-SUB-0.05-ITER-44-RawMergedAbrolhos_Seq_76	6.62656882229017e-06	1.17555850642808e-06	1.10808444460648e-05	1.08353355067177e-05	6.88812713363102e-06	1.24743913588568e-05	0.611570247933884
MVC	A_tenuis	Assembly-10155-SUB-0.05-ITER-45-EA_tenuis_DNA_SISPA_Seq_14	4.06055475608328e-05	0	0.000263431139171902	0.000153539726714399	5.55650337080319e-06	0.000500729775625027	0.264462809917355
MVC	Abrolhos	Assembly-10155-SUB-0.05-ITER-45-RawMergedAbrolhos_Seq_133	1.93201952712289e-05	0	6.09411054069399e-05	4.32915486633093e-05	8.16288172960706e-06	8.57397687106929e-05	0.446280991735537
MVC	P_damicornis	Assembly-10155-SUB-0.05-ITER-46-EP_damicornis_LN2_SISPA_Seq_10	4.69526360254206e-05	0	0.000304943733516749	0.000162321970259311	3.56315067402612e-06	0.000555809887512432	0.289256198347107
MVC	P_damicornis	Assembly-10155-SUB-0.05-ITER-46-EP_damicornis_LN2_SISPA_Seq_19	6.83468036095083e-05	0	0.000635359992413035	0.000689163603062542	2.87301554103229e-06	0.00198420458729934	0.0991735537190083
MVC	P_damicornis	Assembly-10155-SUB-0.05-ITER-46-EP_damicornis_NLN_SISPA_Seq_47	5.49605222934286e-05	2.08710219741664e-05	8.55019942940522e-05	7.82379199706454e-05	6.07796497950402e-05	9.27407442038495e-05	0.702479338842975
MVC	Abrolhos	Assembly-10155-SUB-0.05-ITER-47-RawMergedAbrolhos_Seq_100	4.07251045697484e-07	0	1.27020704176303e-06	2.23988075133616e-06	1.839354394614e-06	2.21793476899242e-06	0.181818181818182
MVC	Abrolhos	Assembly-10155-SUB-0.05-ITER-48-RawMergedAbrolhos_Seq_134	5.03079303823072e-07	0	4.40365603869447e-06	8.69608510894168e-06	5.56067870345127e-07	1.74562923249282e-05	0.0578512396694215
MVC	Abrolhos	Assembly-10155-SUB-0.05-ITER-48-RawMergedAbrolhos_Seq_141	2.3838894767873e-07	0	2.25661456697105e-06	5.76901253382526e-06	7.21994190165389e-07	1.06248050867083e-05	0.0413223140495868
MVC	Abrolhos	Assembly-10155-SUB-0.05-ITER-48-RawMergedAbrolhos_Seq_85	2.81562906394924e-06	0	8.23086271623426e-06	7.40632862473605e-06	2.43631537932061e-06	1.2079037458384e-05	0.380165289256198
MVC	A_tenuis	Assembly-10155-SUB-0.05-ITER-49-EA_tenuis_DNA_SISPA_Seq_42	9.43744664642684e-06	0	8.95515295436273e-05	0.000126881227135294	7.82477993555038e-07	0.000321757764929974	0.0743801652892562
MVC	Abrolhos	Assembly-10155-SUB-0.05-ITER-49-RawMergedAbrolhos_Seq_51	8.04035195425175e-05	1.36693281739787e-05	0.000267430265644924	0.000120108961291909	2.97834473987004e-05	0.000320077848134074	0.669421487603306
MVC	P_damicornis	Assembly-10155-SUB-0.05-ITER-50-EP_damicornis_LN2_SISPA_Seq_22	2.24340732013977e-08	0	7.86585538196427e-08	2.71452285736912e-07	2.62066075196859e-07	8.5955118037043e-08	0.0826446280991736
MVC	P_damicornis	Assembly-10155-SUB-0.05-ITER-50-EP_damicornis_LN2_SISPA_Seq_4	0.000421264103635456	0	0.00289793934767584	0.00182046273356751	9.61909400536843e-07	0.00588924004587005	0.231404958677686
MVC	A_tenuis	Assembly-10155-SUB-0.05-ITER-6-EA_tenuis_DNA_SISPA_Seq_1	0.000325841718332552	0	0.00357418343968243	0.00262845652788258	9.16523124610186e-07	0.0101495588480823	0.12396694214876
MVC	A_tenuis	Assembly-10155-SUB-0.05-ITER-6-EA_tenuis_DNA_SISPA_Seq_14	5.34117641418343e-05	1.53475488229893e-06	0.000296081789786523	9.3664108132782e-05	6.95446235723113e-06	0.000388427965841943	0.570247933884298
MVC	Abrolhos	Assembly-10155-SUB-0.05-ITER-6-EBur_Rasa2012_Seq_6	4.76964380398525e-05	0	0.000523460852576204	0.000412233500201582	6.09448048359174e-07	0.00153866851166702	0.115702479338843
MVC	Abrolhos	Assembly-10155-SUB-0.05-ITER-6-EFarol2011_Seq_15	5.56997107702437e-06	0	2.59049678675004e-05	1.98225441270573e-05	3.08439428755471e-06	4.63590488198439e-05	0.28099173553719
MVC	Abrolhos	Assembly-10155-SUB-0.05-ITER-7-RawMergedAbrolhos_Seq_147	1.19936094163668e-05	4.04392595511416e-06	1.70150853735696e-05	2.13415696967703e-05	1.68798574655312e-05	1.77778856904814e-05	0.56198347107438
MVC	Abrolhos	Assembly-10155-SUB-0.05-ITER-8-RawMergedAbrolhos_Seq_123	9.36566333449457e-06	9.38106508824177e-07	2.51744054258808e-05	1.82781494108684e-05	9.3508635206908e-06	3.28808205577895e-05	0.512396694214876
MVC	A_tenuis	Assembly-10155-SUB-0.1-ITER-1-EA_tenuis_DNA_SISPA_Seq_11	1.61639261106207e-05	8.76669338268112e-07	0.000105869632757534	3.05599228028922e-05	4.35496560972119e-06	0.000144576519080825	0.528925619834711
MVC	A_tenuis	Assembly-10155-SUB-0.1-ITER-1-EA_tenuis_DNA_SISPA_Seq_29	8.62472439718599e-06	0	2.16963571333333e-05	1.86355652153483e-05	8.10812275577131e-06	2.89327117903614e-05	0.462809917355372
MVC	A_tenuis	Assembly-10155-SUB-0.1-ITER-1-EA_tenuis_DNA_SISPA_Seq_40	5.62024868904418e-06	0	4.50540718312922e-05	2.95673952771455e-05	1.14740525441367e-06	0.000101645343184507	0.190082644628099
MVC	P_damicornis	Assembly-10155-SUB-0.1-ITER-1-EP_damicornis_LN2_SISPA_Seq_22	2.05581708026895e-05	0	0.000153938724870247	0.000103647444463559	9.69846523071403e-07	0.000338601210911478	0.198347107438017
MVC	Abrolhos	Assembly-10155-SUB-0.1-ITER-1-RawMergedAbrolhos_Seq_161	6.03377472378487e-05	2.47011413678511e-06	0.000110649837617607	0.000107365697290878	7.46916068096526e-05	0.000129629872616907	0.56198347107438
MVC	Abrolhos	Assembly-10155-SUB-0.1-ITER-1-RawMergedAbrolhos_Seq_192	6.86916700440984e-06	0	2.02941890531019e-05	1.73160251569498e-05	5.12657923911364e-06	2.94413901393658e-05	0.396694214876033
MVC	Abrolhos	Assembly-10155-SUB-0.1-ITER-1-RawMergedAbrolhos_Seq_407	0.000181686797437721	3.11482927320613e-05	0.000247113523245317	0.000271408672715608	0.0002153547010424	0.000258731431768175	0.669421487603306
MVC	A_tenuis	Assembly-10155-SUB-0.1-ITER-10-EA_tenuis_DNA_SISPA_Seq_69	7.44673090484779e-06	0	2.79639852784227e-05	1.70010271601242e-05	5.56656677532557e-06	4.04848489374145e-05	0.43801652892562
MVC	Abrolhos	Assembly-10155-SUB-0.1-ITER-10-RawMergedAbrolhos_Seq_1	0.000554826961812644	3.43463987904241e-05	0.00270884771947237	0.000839175779741625	5.18687432074772e-05	0.00330219187812141	0.661157024793388
MVC	Abrolhos	Assembly-10155-SUB-0.1-ITER-10-RawMergedAbrolhos_Seq_328	1.69925126666927e-06	0	9.68470443171063e-06	8.22437613067925e-06	1.17555850642808e-06	2.03240343784765e-05	0.206611570247934
MVC	A_tenuis	Assembly-10155-SUB-0.1-ITER-11-EA_tenuis_DNA_SISPA_Seq_18	0.000186718674435098	0.000102451636706191	0.000235023680442949	0.000211149155202307	0.000121211757911644	0.00023942499473738	0.884297520661157
MVC	A_tenuis	Assembly-10155-SUB-0.1-ITER-11-EA_tenuis_DNA_SISPA_Seq_29	4.5056690869942e-05	1.73061217665552e-05	6.72216059812695e-05	6.98956358367049e-05	5.53797893494648e-05	7.26878110890704e-05	0.644628099173554
MVC	A_tenuis	Assembly-10155-SUB-0.1-ITER-11-EA_tenuis_DNA_SISPA_Seq_3	0.000362242482889063	0	0.00240689942892833	0.000796933462355938	2.36948701765794e-06	0.00353848339299319	0.454545454545455
MVC	A_tenuis	Assembly-10155-SUB-0.1-ITER-11-EA_tenuis_DNA_SISPA_Seq_58	4.86851255775123e-05	7.42085753082406e-06	6.62728497173128e-05	6.33430128481612e-05	3.5682522199764e-05	6.92116101547217e-05	0.768595041322314
MVC	A_tenuis	Assembly-10155-SUB-0.1-ITER-11-EA_tenuis_DNA_SISPA_Seq_75	0.000199875065528926	0	0.00217752082479924	0.00483697658580002	2.31375700716414e-05	0.0106869532105095	0.0413223140495868
MVC	Abrolhos	Assembly-10155-SUB-0.1-ITER-11-EFarol2011_Seq_31	2.96462723800365e-07	0	1.1251569698923e-06	1.55965172086279e-06	8.78551967501891e-07	2.20128353350813e-06	0.190082644628099
MVC	Abrolhos	Assembly-10155-SUB-0.1-ITER-11-EPAB2011_Seq_18	1.36418819051415e-06	0	4.56047309771301e-06	5.00202336521854e-06	1.61677962044236e-06	7.69590816417861e-06	0.272727272727273
MVC	Abrolhos	Assembly-10155-SUB-0.1-ITER-11-EPAB2011_Seq_21	3.77515325883649e-07	0	1.86816676962335e-06	3.26281103085154e-06	6.85592858534657e-07	4.69866760448652e-06	0.115702479338843
MVC	P_damicornis	Assembly-10155-SUB-0.1-ITER-11-EP_damicornis_NLN_SISPA_Seq_78	1.3738417058089e-05	0	0.000113617180118727	6.92645193345322e-05	1.08328937830849e-06	0.000251669201734876	0.198347107438017
MVC	Abrolhos	Assembly-10155-SUB-0.1-ITER-11-ESG2011_Seq_2	6.97100706945723e-05	4.91998861606063e-06	0.00050184991929693	0.000120498836486332	1.63927121073284e-05	0.00065711272141888	0.578512396694215
MVC	Abrolhos	Assembly-10155-SUB-0.1-ITER-11-RawMergedAbrolhos_Seq_159	3.52398214058019e-05	1.00813998012806e-05	5.82792692778361e-05	5.61055051329215e-05	3.54624015310574e-05	6.51772074856984e-05	0.628099173553719
MVC	Abrolhos	Assembly-10155-SUB-0.1-ITER-11-RawMergedAbrolhos_Seq_312	4.53623960290341e-07	0	2.80732817003853e-06	2.74442495975656e-06	5.85143019509449e-07	6.56943619186056e-06	0.165289256198347
MVC	Abrolhos	Assembly-10155-SUB-0.1-ITER-11-RawMergedAbrolhos_Seq_332	3.85153502033043e-06	0	4.23165320044693e-05	0.000155345245819994	3.29213837344663e-07	0.000268590005838976	0.0247933884297521
MVC	Abrolhos	Assembly-10155-SUB-0.1-ITER-11-RawMergedAbrolhos_Seq_386	1.23312458800926e-05	1.8709885916711e-06	2.48065702890844e-05	2.22698619625552e-05	1.18417153929894e-05	2.99025421509181e-05	0.553719008264463
MVC	Abrolhos	Assembly-10155-SUB-0.1-ITER-11-RawMergedAbrolhos_Seq_393	5.27788787444273e-07	0	3.2493213641034e-06	2.77662796872856e-06	5.86853810472051e-07	7.14573730086031e-06	0.190082644628099
MVC	Abrolhos	Assembly-10155-SUB-0.1-ITER-11-RawMergedAbrolhos_Seq_396	2.35593963777842e-06	0	8.35367543493657e-06	8.38437341679969e-06	2.23146633658136e-06	1.42015251371875e-05	0.28099173553719
MVC	P_damicornis	Assembly-10155-SUB-0.1-ITER-12-EP_damicornis_LN2_SISPA_Seq_48	1.12424235019439e-05	0	8.4784206704933e-05	2.47333317042766e-05	1.55345360044571e-06	0.000125037125884776	0.454545454545455
MVC	P_damicornis	Assembly-10155-SUB-0.1-ITER-12-EP_damicornis_LN2_SISPA_Seq_9	2.20130317916245e-05	0	0.000137922024982133	0.000110982368616107	8.10859523011545e-07	0.000298235501588712	0.198347107438017
MVC	Abrolhos	Assembly-10155-SUB-0.1-ITER-12-RawMergedAbrolhos_Seq_103	3.96172365395859e-05	1.93818799666563e-06	9.89830160343354e-05	7.49013378326547e-05	2.04688121699599e-05	0.000126401703233558	0.528925619834711
MVC	Abrolhos	Assembly-10155-SUB-0.1-ITER-12-RawMergedAbrolhos_Seq_170	0.000123089855945574	6.87704041390741e-05	0.000135354221769155	0.000158445452866111	0.000139790342145103	0.000134080303611445	0.776859504132231
MVC	Abrolhos	Assembly-10155-SUB-0.1-ITER-12-RawMergedAbrolhos_Seq_212	2.36521149192188e-05	0	0.000259915669353349	0.000408843700746496	4.58261562305093e-07	0.00108045951234692	0.0578512396694215
MVC	Abrolhos	Assembly-10155-SUB-0.1-ITER-12-RawMergedAbrolhos_Seq_259	4.15648176079877e-05	8.01095330396473e-06	7.6050657180607e-05	6.79640936563043e-05	4.75692984847073e-05	8.76850905421096e-05	0.611570247933884
MVC	Abrolhos	Assembly-10155-SUB-0.1-ITER-12-RawMergedAbrolhos_Seq_346	1.48953652359668e-05	5.34978698436953e-06	2.78705671404754e-05	2.57477027650283e-05	1.37631894700609e-05	3.26715379961921e-05	0.578512396694215
MVC	Abrolhos	Assembly-10155-SUB-0.1-ITER-12-RawMergedAbrolhos_Seq_358	6.61158323001445e-07	0	2.29751839533504e-06	3.63637077650795e-06	1.16612659983903e-06	4.3392638699384e-06	0.181818181818182
MVC	Abrolhos	Assembly-10155-SUB-0.1-ITER-12-RawMergedAbrolhos_Seq_366	8.97255098360897e-06	0	3.41542750651985e-05	2.12878170395428e-05	4.61280628252646e-06	5.03212318941649e-05	0.421487603305785
MVC	Abrolhos	Assembly-10155-SUB-0.1-ITER-12-RawMergedAbrolhos_Seq_47	2.5406309798561e-05	0	0.000259925046734243	7.6854087140647e-05	2.25115791663216e-06	0.000451469529648889	0.330578512396694
MVC	A_tenuis	Assembly-10155-SUB-0.1-ITER-13-EA_tenuis_DNA_SISPA_Seq_27	9.87785448200023e-05	1.35625092145948e-06	0.000415298393113038	0.000153233383631029	4.33860406279212e-06	0.000510231362094586	0.644628099173554
MVC	Abrolhos	Assembly-10155-SUB-0.1-ITER-13-ECtrl_Bur_Rasa_Seq_1	0.000377516705573149	6.32617598369203e-07	0.00293416982379201	0.000702761867297707	4.80689499880852e-06	0.00398878361640742	0.537190082644628
MVC	P_damicornis	Assembly-10155-SUB-0.1-ITER-13-EP_damicornis_LN2_SISPA_Seq_19	2.01872696257681e-05	0	0.000158149249704741	9.77063849887177e-05	1.05200320592174e-06	0.00034229552342845	0.206611570247934
MVC	P_damicornis	Assembly-10155-SUB-0.1-ITER-13-EP_damicornis_LN2_SISPA_Seq_20	4.4329737097181e-05	0	0.00030678930619853	0.000487627108068991	6.47851962005959e-05	0.00094427535404117	0.0909090909090909
MVC	P_damicornis	Assembly-10155-SUB-0.1-ITER-13-EP_damicornis_NLN_SISPA_Seq_80	2.90745957629912e-05	0	9.69541348091214e-05	5.96275608020667e-05	2.75435366512732e-05	0.000132647210528512	0.487603305785124
MVC	Abrolhos	Assembly-10155-SUB-0.1-ITER-13-RawMergedAbrolhos_Seq_274	2.02644467695451e-05	8.51365926091956e-06	3.51494662525449e-05	3.14358725527559e-05	1.54622617791826e-05	3.96192729898283e-05	0.644628099173554
MVC	Abrolhos	Assembly-10155-SUB-0.1-ITER-13-RawMergedAbrolhos_Seq_321	8.09892806398314e-07	0	2.56762721762664e-06	3.2665676524732e-06	1.35165082576261e-06	4.3564391734957e-06	0.247933884297521
MVC	Abrolhos	Assembly-10155-SUB-0.1-ITER-13-RawMergedAbrolhos_Seq_336	1.6847179273626e-06	0	5.47172927271287e-06	6.37033966283982e-06	1.52069133627334e-06	9.22411021059477e-06	0.264462809917355
MVC	Abrolhos	Assembly-10155-SUB-0.1-ITER-13-RawMergedAbrolhos_Seq_345	1.46436533306508e-05	5.62548133700917e-07	2.49343628364191e-05	2.90472467706352e-05	2.14387682162616e-05	2.86022217353364e-05	0.504132231404959
MVC	A_tenuis	Assembly-10155-SUB-0.1-ITER-14-EA_tenuis_DNA_SISPA_Seq_24	1.39945272195528e-05	0	4.28779447237986e-05	3.25641883378056e-05	1.32262016592589e-05	6.0904532859287e-05	0.429752066115702
MVC	Abrolhos	Assembly-10155-SUB-0.1-ITER-14-EBur_Rasa2012_Seq_16	2.13395776891054e-06	0	2.13140104206503e-05	1.0328355601527e-05	7.67377441149465e-07	4.67255187489037e-05	0.206611570247934
MVC	P_damicornis	Assembly-10155-SUB-0.1-ITER-14-EP_damicornis_LN2_SISPA_Seq_7	8.28442455862302e-05	0	0.000537460642519117	0.000771088747379528	8.76704835844835e-06	0.0015210907377801	0.107438016528926
MVC	Abrolhos	Assembly-10155-SUB-0.1-ITER-14-RawMergedAbrolhos_Seq_15	7.35718425312204e-05	4.90526922693226e-06	0.000219679643336774	0.000109903616620712	1.96111404576122e-05	0.000261430321036109	0.669421487603306
MVC	Abrolhos	Assembly-10155-SUB-0.1-ITER-14-RawMergedAbrolhos_Seq_207	4.14106871050276e-07	0	1.82584720035572e-06	3.5790665283631e-06	1.44407919012449e-06	4.30973623556734e-06	0.115702479338843
MVC	Abrolhos	Assembly-10155-SUB-0.1-ITER-14-RawMergedAbrolhos_Seq_283	1.01843029146211e-07	0	4.88442787630795e-07	1.54037581583644e-06	1.69842144151526e-06	1.24797629873222e-06	0.0661157024793388
MVC	A_tenuis	Assembly-10155-SUB-0.1-ITER-15-EA_tenuis_DNA_SISPA_Seq_32	2.37361906034397e-05	1.26040854150635e-05	4.10702325588035e-05	3.63554311774203e-05	2.73027506596495e-05	4.6155842984895e-05	0.652892561983471
MVC	A_tenuis	Assembly-10155-SUB-0.1-ITER-15-EA_tenuis_DNA_SISPA_Seq_42	4.57709949730737e-06	0	4.68761464245798e-05	5.53829039174192e-05	5.89962181283208e-07	0.000161777296370238	0.0826446280991736
MVC	A_tenuis	Assembly-10155-SUB-0.1-ITER-15-EA_tenuis_DNA_SISPA_Seq_48	1.28056362302696e-05	0	6.96955118431894e-05	2.58246997310436e-05	7.74503250119179e-06	9.76610291435173e-05	0.495867768595041
MVC	Abrolhos	Assembly-10155-SUB-0.1-ITER-15-EPAB2011_Seq_18	1.41801132539067e-06	0	7.34774459976297e-06	5.36185532413347e-06	1.02345511829002e-06	1.36807373578053e-05	0.264462809917355
MVC	P_damicornis	Assembly-10155-SUB-0.1-ITER-15-EP_damicornis_NLN_SISPA_Seq_19	4.76379857508084e-05	0	0.000345591468557719	0.000174672614419631	5.3454759626274e-07	0.000651914561199098	0.272727272727273
MVC	Abrolhos	Assembly-10155-SUB-0.1-ITER-15-RawMergedAbrolhos_Seq_188	6.19064950939102e-06	0	2.00427200004705e-05	1.26960778073952e-05	5.85422959500642e-06	2.73332761058624e-05	0.487603305785124
MVC	Abrolhos	Assembly-10155-SUB-0.1-ITER-15-RawMergedAbrolhos_Seq_194	1.66827887197177e-05	0	5.81358514459048e-05	4.2949307129486e-05	7.83750439102078e-06	8.75451703010553e-05	0.388429752066116
MVC	Abrolhos	Assembly-10155-SUB-0.1-ITER-15-RawMergedAbrolhos_Seq_245	9.69384032250628e-06	0	2.1712074446429e-05	2.09456192682725e-05	1.11949665517244e-05	2.80816583459741e-05	0.462809917355372
MVC	Abrolhos	Assembly-10155-SUB-0.1-ITER-15-RawMergedAbrolhos_Seq_255	5.11949501356645e-06	0	1.20603111850105e-05	1.10617660114561e-05	4.9072012250992e-06	1.58246873125029e-05	0.462809917355372
MVC	Abrolhos	Assembly-10155-SUB-0.1-ITER-15-RawMergedAbrolhos_Seq_354	4.70906327481685e-06	0	1.4875735078947e-05	1.09576280048623e-05	5.65058193559001e-06	2.12335694297472e-05	0.429752066115702
MVC	Abrolhos	Assembly-10155-SUB-0.1-ITER-15-RawMergedAbrolhos_Seq_95	1.49407484844344e-05	4.74723102207776e-06	3.46869527503197e-05	2.54624023467122e-05	1.39903880517046e-05	4.23186543582926e-05	0.586776859504132
MVC	A_tenuis	Assembly-10155-SUB-0.1-ITER-16-EA_tenuis_DNA_SISPA_Seq_28	4.51284975172678e-05	2.74272165653041e-05	9.89425617073649e-05	6.50065261855881e-05	5.07622614697019e-05	0.00011333980938081	0.694214876033058
MVC	A_tenuis	Assembly-10155-SUB-0.1-ITER-16-EA_tenuis_DNA_SISPA_Seq_7	1.01159681282779e-05	0	0.000106863917415616	0.000122403214352162	1.77896712432722e-06	0.000370126768488224	0.0826446280991736
MVC	Abrolhos	Assembly-10155-SUB-0.1-ITER-16-EBur_Rasa2012_Seq_30	9.42766396960272e-06	0	0.000103051456157468	8.77497954093792e-05	5.74096617046368e-07	0.000314245995839335	0.107438016528926
MVC	Abrolhos	Assembly-10155-SUB-0.1-ITER-16-EFarol2011_Seq_33	9.25335065564244e-06	0	2.31556708799548e-05	2.15318351794757e-05	6.31648310173637e-06	3.14968219395902e-05	0.429752066115702
MVC	P_damicornis	Assembly-10155-SUB-0.1-ITER-16-EP_damicornis_LN2_SISPA_Seq_42	2.79532495642293e-05	0	0.000218816984160876	0.000307485745206522	1.14819323409274e-06	0.000692836912398527	0.0909090909090909
MVC	Abrolhos	Assembly-10155-SUB-0.1-ITER-16-RawMergedAbrolhos_Seq_226	6.95211206061865e-08	0	6.4646500446148e-07	2.80401853111619e-06	1.19237884394506e-06	3.6842432060145e-06	0.0247933884297521
MVC	Abrolhos	Assembly-10155-SUB-0.1-ITER-16-RawMergedAbrolhos_Seq_262	1.28386102646901e-05	3.17918279187707e-06	1.86884308730888e-05	2.25140846670653e-05	1.80642130562625e-05	1.98821220230337e-05	0.570247933884298
MVC	Abrolhos	Assembly-10155-SUB-0.1-ITER-16-RawMergedAbrolhos_Seq_316	6.63592682484643e-06	9.14478272208483e-07	1.41649216848378e-05	1.19842857583047e-05	5.70025980234355e-06	1.73130495625025e-05	0.553719008264463
MVC	A_tenuis	Assembly-10155-SUB-0.1-ITER-17-EA_tenuis_DNA_SISPA_Seq_29	7.2287455428258e-06	0	7.47440609789803e-05	7.28898508901601e-05	1.09894734755682e-06	0.000236060204196637	0.0991735537190083
MVC	Abrolhos	Assembly-10155-SUB-0.1-ITER-17-EBur_Rasa2012_Seq_24	1.24437532052825e-05	0	0.000136434020198012	0.000215099162548455	7.82477993555038e-07	0.000566946787955385	0.0578512396694215
MVC	Abrolhos	Assembly-10155-SUB-0.1-ITER-17-EBur_Rasa2012_Seq_43	3.62815466811444e-07	0	1.91890377910412e-06	1.82919464517436e-06	4.29334110850916e-07	4.0512369288503e-06	0.198347107438017
MVC	P_damicornis	Assembly-10155-SUB-0.1-ITER-17-EP_damicornis_NLN_SISPA_Seq_57	0.000142388270334468	5.12060975209906e-05	0.000175725446943478	0.000181357691689165	0.000135818603072831	0.000179660688331962	0.785123966942149
MVC	Abrolhos	Assembly-10155-SUB-0.1-ITER-17-RawMergedAbrolhos_Seq_165	3.38930872356292e-06	0	8.63263801068025e-06	8.3695174602268e-06	4.96747311230793e-06	1.19898198380403e-05	0.40495867768595
MVC	A_tenuis	Assembly-10155-SUB-0.1-ITER-18-EA_tenuis_DNA_SISPA_Seq_17	6.07698865200365e-05	5.33875545862318e-07	0.0002204569294261	9.80420835856589e-05	3.08500934288552e-06	0.000274060622567849	0.619834710743802
MVC	A_tenuis	Assembly-10155-SUB-0.1-ITER-18-EA_tenuis_DNA_SISPA_Seq_65	0.000153432262738458	0.000137133858003063	0.000139901795851932	0.000182012782268171	0.000173738198074513	0.000134167601345365	0.84297520661157
MVC	A_tenuis	Assembly-10155-SUB-0.1-ITER-18-EA_tenuis_DNA_SISPA_Seq_68	3.68650480950734e-05	5.84783093819419e-06	5.65911251392349e-05	4.90183606538888e-05	1.70581480875893e-05	6.05616973426023e-05	0.752066115702479
MVC	Abrolhos	Assembly-10155-SUB-0.1-ITER-18-EBur_Rasa2012_Seq_24	9.20619266840216e-06	0	0.000100548828005626	0.000111394931287666	6.56287157956246e-07	0.000349503607107111	0.0826446280991736
MVC	Abrolhos	Assembly-10155-SUB-0.1-ITER-18-RawMergedAbrolhos_Seq_154	1.51928363177302e-05	4.43293742928655e-06	2.59314336773678e-05	2.29791649305669e-05	1.53416615279091e-05	2.89868682524725e-05	0.661157024793388
MVC	Abrolhos	Assembly-10155-SUB-0.1-ITER-18-RawMergedAbrolhos_Seq_221	1.05252201580845e-05	0	3.7694916291812e-05	2.83011475361827e-05	1.04905394807645e-05	5.79714358072154e-05	0.371900826446281
MVC	Abrolhos	Assembly-10155-SUB-0.1-ITER-18-RawMergedAbrolhos_Seq_265	0.000101137617581126	8.94208762555182e-06	0.000219818445761516	0.000151082120090324	4.83361625493545e-05	0.00025463735154724	0.669421487603306
MVC	Abrolhos	Assembly-10155-SUB-0.1-ITER-18-RawMergedAbrolhos_Seq_294	8.07744361785811e-06	0	1.73911627213977e-05	1.77703759592878e-05	8.12130548090175e-06	2.22863174450914e-05	0.454545454545455
MVC	Abrolhos	Assembly-10155-SUB-0.1-ITER-18-RawMergedAbrolhos_Seq_87	6.0942630335222e-06	1.16924934019082e-06	1.29336053294517e-05	1.10060571202416e-05	5.90218642527282e-06	1.57880814450933e-05	0.553719008264463
MVC	A_tenuis	Assembly-10155-SUB-0.1-ITER-19-EA_tenuis_DNA_SISPA_Seq_31	0.000130063087497234	3.74135397055238e-05	0.000178441828704981	0.000167421633906015	0.000100306833132267	0.000186450813170164	0.776859504132231
MVC	Abrolhos	Assembly-10155-SUB-0.1-ITER-19-RawMergedAbrolhos_Seq_244	1.76713852497339e-05	0	3.38431459849858e-05	3.62413155121662e-05	1.77733403485316e-05	4.10500325969511e-05	0.487603305785124
MVC	Abrolhos	Assembly-10155-SUB-0.1-ITER-19-RawMergedAbrolhos_Seq_262	1.33095255554537e-06	0	3.43133725979872e-06	4.12936562105102e-06	2.2354573758425e-06	5.03204962247569e-06	0.322314049586777
MVC	Abrolhos	Assembly-10155-SUB-0.1-ITER-19-RawMergedAbrolhos_Seq_346	2.27106422394403e-06	0	9.4380758377523e-06	7.04612233582636e-06	3.41975412893244e-06	1.5708774753082e-05	0.322314049586777
MVC	A_tenuis	Assembly-10155-SUB-0.1-ITER-2-EA_tenuis_DNA_SISPA_Seq_43	3.63499235403301e-05	1.39019716791733e-05	0.000100341898803629	5.4300503066419e-05	2.16597723514919e-05	0.000118810081289189	0.669421487603306
MVC	A_tenuis	Assembly-10155-SUB-0.1-ITER-2-EA_tenuis_DNA_SISPA_Seq_44	8.41604145099233e-05	3.94265073150905e-05	0.00012477616725003	0.00011841174599652	8.54778314560375e-05	0.00013370272876471	0.710743801652893
MVC	A_tenuis	Assembly-10155-SUB-0.1-ITER-20-EA_tenuis_DNA_SISPA_Seq_38	2.82460930031046e-06	0	2.31850644462348e-05	9.23723581993422e-06	9.22198845027508e-07	4.1604611356265e-05	0.305785123966942
MVC	A_tenuis	Assembly-10155-SUB-0.1-ITER-20-EA_tenuis_DNA_SISPA_Seq_62	1.19272033782563e-05	1.23809945185494e-06	4.0985741459689e-05	2.18665395268032e-05	6.41671074623242e-06	5.36706987576503e-05	0.545454545454545
MVC	Abrolhos	Assembly-10155-SUB-0.1-ITER-20-EBur_Rasa2012_Seq_32	1.66883119232317e-05	0	0.000181005688603054	7.21173479539656e-05	8.91262494377507e-07	0.000376122520159018	0.231404958677686
MVC	P_damicornis	Assembly-10155-SUB-0.1-ITER-20-EP_damicornis_LN2_SISPA_Seq_7	2.40221301736696e-05	0	0.000148054005294045	0.000415239678716289	0.000172425071550482	0.000498874612482604	0.0578512396694215
MVC	Abrolhos	Assembly-10155-SUB-0.1-ITER-20-RawMergedAbrolhos_Seq_125	3.93715120503002e-06	0	1.40669022300387e-05	1.05865621290807e-05	4.56525834277032e-06	2.16257319990771e-05	0.371900826446281
MVC	Abrolhos	Assembly-10155-SUB-0.1-ITER-20-RawMergedAbrolhos_Seq_206	1.81497780864844e-05	0	3.2096003150504e-05	3.66020524744103e-05	2.61105969662708e-05	3.75285074159597e-05	0.495867768595041
MVC	Abrolhos	Assembly-10155-SUB-0.1-ITER-20-RawMergedAbrolhos_Seq_214	3.28000561165469e-05	4.69848599666445e-06	8.24425027778069e-05	5.58986871845376e-05	3.64932941106176e-05	0.000101695480155746	0.586776859504132
MVC	Abrolhos	Assembly-10155-SUB-0.1-ITER-20-RawMergedAbrolhos_Seq_311	2.71476789007089e-06	0	1.16495302697921e-05	6.8434773895537e-06	2.22663800328833e-06	1.78225052658116e-05	0.396694214876033
MVC	Abrolhos	Assembly-10155-SUB-0.1-ITER-20-RawMergedAbrolhos_Seq_320	7.48300325907833e-06	4.35037420154019e-07	1.78270939925433e-05	1.48433343335816e-05	5.59821742215771e-06	2.29027911234454e-05	0.504132231404959
MVC	Abrolhos	Assembly-10155-SUB-0.1-ITER-20-RawMergedAbrolhos_Seq_327	2.4508147639924e-05	2.67093859151319e-06	4.67258125519713e-05	4.42609830512061e-05	2.22768836348397e-05	5.55167778137834e-05	0.553719008264463
MVC	Abrolhos	Assembly-10155-SUB-0.1-ITER-20-RawMergedAbrolhos_Seq_373	6.01640750490922e-05	1.34293773381322e-05	9.70280756770717e-05	8.36764721947145e-05	4.85065754140307e-05	0.000105575218394094	0.71900826446281
MVC	Abrolhos	Assembly-10155-SUB-0.1-ITER-20-RawMergedAbrolhos_Seq_413	6.61261806443529e-06	0	1.72836753591309e-05	1.35614709457063e-05	5.04963362863692e-06	2.28515029119848e-05	0.487603305785124
MVC	Abrolhos	Assembly-10155-SUB-0.1-ITER-21-RawMergedAbrolhos_Seq_397	2.9077777627884e-06	0	5.64331775064711e-06	7.03682218594794e-06	5.23096637488059e-06	6.95301528774559e-06	0.413223140495868
MVC	A_tenuis	Assembly-10155-SUB-0.1-ITER-22-EA_tenuis_DNA_SISPA_Seq_19	9.32151649381856e-05	1.88191129916467e-06	0.000403381638998174	0.000144603012275903	7.87144121427164e-06	0.000496041528885507	0.644628099173554
MVC	A_tenuis	Assembly-10155-SUB-0.1-ITER-22-EA_tenuis_DNA_SISPA_Seq_21	4.62918679476691e-06	0	5.08739929453893e-05	0.000280065801083398	0.000280065801083398	0.000395346464418255	0.0165289256198347
MVC	A_tenuis	Assembly-10155-SUB-0.1-ITER-22-EA_tenuis_DNA_SISPA_Seq_36	1.04728732308116e-05	0	4.19516937336586e-05	2.1478265439461e-05	5.1687804207057e-06	5.83164857336125e-05	0.487603305785124
MVC	A_tenuis	Assembly-10155-SUB-0.1-ITER-22-EA_tenuis_DNA_SISPA_Seq_66	1.26717778655373e-05	3.67775546511105e-06	3.66262936465507e-05	2.15955650947889e-05	1.29800291264053e-05	4.58717990188661e-05	0.586776859504132
MVC	A_tenuis	Assembly-10155-SUB-0.1-ITER-22-EA_tenuis_DNA_SISPA_Seq_69	0.000103305965461983	3.71120293877957e-05	0.000141905078906604	0.000145349090940697	0.00010150590126476	0.000149150779786804	0.710743801652893
MVC	P_damicornis	Assembly-10155-SUB-0.1-ITER-22-EP_damicornis_LN2_SISPA_Seq_65	1.29320689083158e-05	0	0.000109097835108821	0.000195597542238277	5.6906314186119e-07	0.000403988891992048	0.0661157024793388
MVC	P_damicornis	Assembly-10155-SUB-0.1-ITER-22-EP_damicornis_NLN_SISPA_Seq_69	1.50359789569509e-05	0	7.86928457766438e-05	8.66358787519554e-05	2.98892391250951e-06	0.000175048872059785	0.173553719008264
MVC	Abrolhos	Assembly-10155-SUB-0.1-ITER-22-RawMergedAbrolhos_Seq_332	4.51006110530726e-06	0	2.77540603485841e-05	2.18286957496871e-05	2.55688051846894e-06	5.88017374100736e-05	0.206611570247934
MVC	Abrolhos	Assembly-10155-SUB-0.1-ITER-22-RawMergedAbrolhos_Seq_338	1.21614971903297e-05	4.34454927033476e-06	1.79358784071206e-05	2.29928306254671e-05	1.94442311354694e-05	1.89672797375136e-05	0.528925619834711
MVC	Abrolhos	Assembly-10155-SUB-0.1-ITER-22-RawMergedAbrolhos_Seq_421	7.70036950975359e-07	0	4.02075600316465e-06	3.45090633585254e-06	6.85778927249201e-07	8.06270825252756e-06	0.223140495867769
MVC	A_tenuis	Assembly-10155-SUB-0.1-ITER-23-EA_tenuis_DNA_SISPA_Seq_26	2.2702083065402e-05	1.77834356406015e-05	3.1397931029859e-05	3.47715449482739e-05	3.32054995229539e-05	3.30394821469698e-05	0.652892561983471
MVC	A_tenuis	Assembly-10155-SUB-0.1-ITER-23-EA_tenuis_DNA_SISPA_Seq_3	6.98480372762931e-05	3.74218729707709e-05	0.000149800212087993	0.000109761201434175	7.16935326432087e-05	0.000176048805563493	0.636363636363636
MVC	Abrolhos	Assembly-10155-SUB-0.1-ITER-23-EBur_Rasa2012_Seq_20	1.89017077344588e-06	0	1.76868903354165e-05	1.0890983980331e-05	3.94568144175103e-07	4.21192051249053e-05	0.173553719008264
MVC	P_damicornis	Assembly-10155-SUB-0.1-ITER-23-EP_damicornis_LN2_SISPA_Seq_33	4.82009681919897e-05	2.97817026420601e-05	8.81905775918003e-05	6.94323470384613e-05	4.76567153685223e-05	9.87561937741267e-05	0.694214876033058
MVC	Abrolhos	Assembly-10155-SUB-0.1-ITER-23-RawMergedAbrolhos_Seq_256	2.15744838402527e-05	8.99236829932024e-06	3.14201306874294e-05	3.83898903628027e-05	2.82584424554727e-05	3.33614586412393e-05	0.56198347107438
MVC	Abrolhos	Assembly-10155-SUB-0.1-ITER-23-RawMergedAbrolhos_Seq_279	5.01289897731247e-05	3.42309068446487e-05	7.05216217924076e-05	7.67798450955454e-05	6.82530037065975e-05	7.46910098171593e-05	0.652892561983471
MVC	Abrolhos	Assembly-10155-SUB-0.1-ITER-23-RawMergedAbrolhos_Seq_3	0.000486829914599008	0.000219082392550443	0.00132729545724554	0.000550527286602617	0.000246277631067923	0.00139964080153492	0.884297520661157
MVC	Abrolhos	Assembly-10155-SUB-0.1-ITER-23-RawMergedAbrolhos_Seq_323	8.74153708792757e-05	3.404444608557e-05	0.000131493871133714	0.000121577699728648	8.23791023577004e-05	0.000141155231524738	0.71900826446281
MVC	A_tenuis	Assembly-10155-SUB-0.1-ITER-24-EA_tenuis_DNA_SISPA_Seq_20	2.12993131446261e-05	4.0354472006987e-06	4.02548047773895e-05	3.84659237388023e-05	2.69205689126291e-05	4.77067808762543e-05	0.553719008264463
MVC	A_tenuis	Assembly-10155-SUB-0.1-ITER-24-EA_tenuis_DNA_SISPA_Seq_24	2.72403626797767e-05	1.08902448069863e-05	5.51933739925575e-05	4.64237166796195e-05	3.06014273722111e-05	6.5718781829102e-05	0.586776859504132
MVC	A_tenuis	Assembly-10155-SUB-0.1-ITER-24-EA_tenuis_DNA_SISPA_Seq_43	3.54517595756924e-06	0	3.85620609008982e-05	7.14943818109796e-05	7.24567053713052e-07	0.00017279814009921	0.0495867768595041
MVC	A_tenuis	Assembly-10155-SUB-0.1-ITER-24-EA_tenuis_DNA_SISPA_Seq_50	0.000103083187301773	5.31328679277405e-05	0.000144311528136479	0.000137066655643017	9.4434982804365e-05	0.000151848609779462	0.752066115702479
MVC	A_tenuis	Assembly-10155-SUB-0.1-ITER-24-EA_tenuis_DNA_SISPA_Seq_56	1.5379098457023e-05	0	5.5634769546824e-05	3.38340166054506e-05	5.2477918011904e-06	7.90083316649262e-05	0.454545454545455
MVC	Abrolhos	Assembly-10155-SUB-0.1-ITER-24-EPAB2011_Seq_33	1.04268888167484e-06	0	4.55163265029528e-06	5.48545020359373e-06	1.88978235920289e-06	9.35550546721943e-06	0.190082644628099
MVC	P_damicornis	Assembly-10155-SUB-0.1-ITER-24-EP_damicornis_LN2_SISPA_Seq_72	3.07898124049777e-05	5.09727109092179e-06	6.19174476301164e-05	5.47877544265045e-05	2.64588358360644e-05	7.43776658056439e-05	0.56198347107438
MVC	P_damicornis	Assembly-10155-SUB-0.1-ITER-24-EP_damicornis_NLN_SISPA_Seq_43	3.20736233359767e-05	1.98358651767476e-07	0.000214521813915872	6.16017210103679e-05	2.75772221707855e-06	0.000295333523721466	0.520661157024793
MVC	Abrolhos	Assembly-10155-SUB-0.1-ITER-24-ESG2011_Seq_3	2.15083272590899e-05	5.95335661774666e-06	8.40965166898641e-05	3.56507890184914e-05	1.87175214483558e-05	0.000106187794217499	0.603305785123967
MVC	Abrolhos	Assembly-10155-SUB-0.1-ITER-24-RawMergedAbrolhos_Seq_257	1.44402310318108e-05	5.90218642527282e-06	2.01977849176168e-05	2.49609707835587e-05	1.90229037388178e-05	2.10491180027485e-05	0.578512396694215
MVC	Abrolhos	Assembly-10155-SUB-0.1-ITER-24-RawMergedAbrolhos_Seq_343	2.09076183728228e-06	0	6.55641779730656e-06	7.66612673670169e-06	2.88439036393342e-06	1.08223231974823e-05	0.272727272727273
MVC	Abrolhos	Assembly-10155-SUB-0.1-ITER-24-RawMergedAbrolhos_Seq_354	1.06626818685309e-05	8.82183620280397e-07	1.69310687383001e-05	2.08094275176168e-05	1.53010383877186e-05	1.86899449651478e-05	0.512396694214876
MVC	A_tenuis	Assembly-10155-SUB-0.1-ITER-25-EA_tenuis_DNA_SISPA_Seq_10	1.95902403442906e-05	0	0.000212122615269418	0.000474083816331833	1.31021828084389e-06	0.00103949269165734	0.0413223140495868
MVC	A_tenuis	Assembly-10155-SUB-0.1-ITER-25-EA_tenuis_DNA_SISPA_Seq_67	4.56546044205408e-05	1.69512303678536e-05	5.46195600643373e-05	6.82000880850053e-05	5.78389758175322e-05	5.40196306073e-05	0.669421487603306
MVC	A_tenuis	Assembly-10155-SUB-0.1-ITER-25-EA_tenuis_DNA_SISPA_Seq_9	2.78607147143387e-05	0	0.000210733580649625	8.02653923913091e-05	2.85263049898793e-06	0.000354496317257021	0.347107438016529
MVC	Abrolhos	Assembly-10155-SUB-0.1-ITER-25-RawMergedAbrolhos_Seq_219	2.3266232347728e-05	2.87048308523184e-07	5.46504961708765e-05	4.39877205324233e-05	8.02079074889195e-06	6.90141211458406e-05	0.528925619834711
MVC	Abrolhos	Assembly-10155-SUB-0.1-ITER-25-RawMergedAbrolhos_Seq_360	5.48769121659459e-06	0	1.40401115382699e-05	1.14484592622059e-05	6.75252668016192e-06	1.85892604595272e-05	0.479338842975207
MVC	Abrolhos	Assembly-10155-SUB-0.1-ITER-25-RawMergedAbrolhos_Seq_40	5.68949907438545e-06	1.98480737341583e-06	9.75373423630412e-06	9.30309983784648e-06	6.66143426041507e-06	1.10593237328398e-05	0.611570247933884
MVC	Abrolhos	Assembly-10155-SUB-0.1-ITER-26-EFarol2011_Seq_34	3.12920667221437e-06	0	9.9663571655777e-06	1.0233351549674e-05	2.20946126153859e-06	1.6011733696263e-05	0.305785123966942
MVC	Abrolhos	Assembly-10155-SUB-0.1-ITER-26-EPAB2011_Seq_1	0.000286748358217219	1.09798882066389e-05	0.0012199465411231	0.000423128674930287	3.84358180447498e-05	0.00146506824061602	0.677685950413223
MVC	Abrolhos	Assembly-10155-SUB-0.1-ITER-26-ESG2011_Seq_1	0.000119599120926137	2.57198596335734e-05	0.000688452209445411	0.000159027402550139	4.70441011040016e-05	0.000790958541099112	0.752066115702479
MVC	Abrolhos	Assembly-10155-SUB-0.1-ITER-26-RawMergedAbrolhos_Seq_14	0.000231270776163723	2.85724179841099e-05	0.00141554838240597	0.000358766204048852	5.66060424475776e-05	0.00175397679795393	0.644628099173554
MVC	Abrolhos	Assembly-10155-SUB-0.1-ITER-26-RawMergedAbrolhos_Seq_394	3.10689676150149e-06	0	9.87408117799206e-06	8.95082162242096e-06	2.28009220734317e-06	1.5224150002259e-05	0.347107438016529
MVC	Abrolhos	Assembly-10155-SUB-0.1-ITER-26-RawMergedAbrolhos_Seq_412	1.18147730016442e-05	0	4.21103883792108e-05	4.20466921529103e-05	3.7900941511491e-06	7.16842830520027e-05	0.28099173553719
MVC	Abrolhos	Assembly-10155-SUB-0.1-ITER-26-RawMergedAbrolhos_Seq_7	0.000172426049373612	2.33693793864183e-05	0.000480792506307422	0.00027452042071325	5.34911704652581e-05	0.000584343744404452	0.628099173553719
MVC	A_tenuis	Assembly-10155-SUB-0.1-ITER-27-EA_tenuis_DNA_SISPA_Seq_3	2.97513199409551e-05	0	0.000276374334320881	7.99979936190125e-05	5.62236344856233e-06	0.000451891208547349	0.371900826446281
MVC	A_tenuis	Assembly-10155-SUB-0.1-ITER-27-EA_tenuis_DNA_SISPA_Seq_58	2.1903430459097e-05	3.2947039756261e-06	5.86903073608474e-05	3.63056861034348e-05	9.97622736355629e-06	7.21856928319384e-05	0.603305785123967
MVC	A_tenuis	Assembly-10155-SUB-0.1-ITER-27-EA_tenuis_DNA_SISPA_Seq_9	0.000243544957519868	0.000184301179455897	0.000227141703514514	0.000291771681781228	0.000242060701092519	0.000218403570945139	0.834710743801653
MVC	P_damicornis	Assembly-10155-SUB-0.1-ITER-27-EP_damicornis_LN2_SISPA_Seq_6	4.53971711359844e-05	0	0.000348688775303079	0.000343316106715882	8.44771759431788e-07	0.000929285658894317	0.132231404958678
MVC	P_damicornis	Assembly-10155-SUB-0.1-ITER-27-EP_damicornis_NLN_SISPA_Seq_36	0.000116656275627895	5.72652709410208e-05	0.000134939041381748	0.000150163929265695	0.000128367437194883	0.00013568033031487	0.776859504132231
MVC	Abrolhos	Assembly-10155-SUB-0.1-ITER-27-RawMergedAbrolhos_Seq_169	1.40013403333548e-06	0	8.85503871492794e-06	9.96565988432898e-06	4.53430523773276e-07	2.23022788661838e-05	0.140495867768595
MVC	Abrolhos	Assembly-10155-SUB-0.1-ITER-27-RawMergedAbrolhos_Seq_292	9.24292456800548e-07	0	1.96634448491649e-06	2.79598468182166e-06	1.82207465468316e-06	2.55529798750848e-06	0.330578512396694
MVC	A_tenuis	Assembly-10155-SUB-0.1-ITER-28-EA_tenuis_DNA_SISPA_Seq_2	3.66256076495677e-05	3.53484991938032e-06	0.00010010164874236	5.90893136746359e-05	1.64999735807072e-05	0.000122081521104387	0.619834710743802
MVC	A_tenuis	Assembly-10155-SUB-0.1-ITER-28-EA_tenuis_DNA_SISPA_Seq_40	1.27403673537245e-05	0	0.000116509678623631	3.1460907138789e-05	3.03824851949064e-06	0.000182578826157662	0.40495867768595
MVC	Abrolhos	Assembly-10155-SUB-0.1-ITER-28-RawMergedAbrolhos_Seq_358	1.00097363438135e-06	0	4.01089356810331e-06	3.67023665939827e-06	2.03366427162354e-06	7.08690864925983e-06	0.272727272727273
MVC	Abrolhos	Assembly-10155-SUB-0.1-ITER-28-RawMergedAbrolhos_Seq_391	7.3622956550379e-08	0	6.69655091613155e-07	2.96945924753195e-06	1.12900319598245e-06	3.7426828242605e-06	0.0247933884297521
MVC	Abrolhos	Assembly-10155-SUB-0.1-ITER-28-RawMergedAbrolhos_Seq_397	3.90025659818065e-06	0	2.64129177911258e-05	1.52235822058019e-05	1.24964299741334e-06	5.11120462721335e-05	0.256198347107438
MVC	Abrolhos	Assembly-10155-SUB-0.1-ITER-28-RawMergedAbrolhos_Seq_406	4.41106695890741e-05	7.88962048193065e-07	8.47332714525746e-05	8.60869519399671e-05	4.40238222548515e-05	0.000102231130163298	0.512396694214876
MVC	A_tenuis	Assembly-10155-SUB-0.1-ITER-29-EA_tenuis_DNA_SISPA_Seq_61	4.47768566400573e-05	3.43386670683256e-06	0.000136949948613138	7.85217341079266e-05	1.60651828079118e-05	0.000174381464737444	0.570247933884298
MVC	P_damicornis	Assembly-10155-SUB-0.1-ITER-29-EP_damicornis_LN2_SISPA_Seq_65	1.58988953277276e-05	0	0.000133198941502631	8.74439243025018e-05	9.23875801161378e-07	0.000307942406793478	0.181818181818182
MVC	P_damicornis	Assembly-10155-SUB-0.1-ITER-29-EP_damicornis_NLN_SISPA_Seq_65	7.45772635903102e-06	0	7.39031676043011e-05	3.92341256279458e-05	8.38941169227811e-07	0.000168782651964639	0.190082644628099
MVC	Abrolhos	Assembly-10155-SUB-0.1-ITER-29-ESG2011_Seq_9	5.77007650781543e-07	0	2.81365078851985e-06	2.90908023935695e-06	1.02252771281554e-06	5.85021449011657e-06	0.198347107438017
MVC	Abrolhos	Assembly-10155-SUB-0.1-ITER-29-RawMergedAbrolhos_Seq_288	1.26075373050556e-07	0	8.21560116539005e-07	3.05102402782345e-06	2.35111701285615e-06	3.01557954136514e-06	0.0413223140495868
MVC	Abrolhos	Assembly-10155-SUB-0.1-ITER-29-RawMergedAbrolhos_Seq_403	9.00755493711517e-06	0	2.62218320272674e-05	2.01835953220544e-05	1.00540429251945e-05	3.64275482672914e-05	0.446280991735537
MVC	A_tenuis	Assembly-10155-SUB-0.1-ITER-3-EA_tenuis_DNA_SISPA_Seq_55	1.94512494189392e-05	3.37195950568626e-06	3.88886005284856e-05	3.096843657489e-05	1.24296598460243e-05	4.53684067534109e-05	0.628099173553719
MVC	A_tenuis	Assembly-10155-SUB-0.1-ITER-3-EA_tenuis_DNA_SISPA_Seq_62	3.47397022496467e-05	1.50368555944084e-05	4.88969930609303e-05	4.94529879083205e-05	3.44611673439894e-05	5.17621111820155e-05	0.702479338842975
MVC	A_tenuis	Assembly-10155-SUB-0.1-ITER-3-EA_tenuis_DNA_SISPA_Seq_67	3.76087836425395e-05	0	0.00016760712605844	8.12618360847728e-05	4.27001385255953e-06	0.000240166893559358	0.462809917355372
MVC	A_tenuis	Assembly-10155-SUB-0.1-ITER-3-EA_tenuis_DNA_SISPA_Seq_8	0.000245947788348706	0.000113197866074623	0.000292714214532296	0.000286150792213398	0.000198924685063834	0.000296997347910197	0.859504132231405
MVC	Abrolhos	Assembly-10155-SUB-0.1-ITER-3-EBur_Rasa2012_Seq_7	1.91718989315929e-05	0	0.000210366273028428	0.000331399967246106	6.44799479671979e-07	0.000874277764601093	0.0578512396694215
MVC	Abrolhos	Assembly-10155-SUB-0.1-ITER-3-RawMergedAbrolhos_Seq_1	0.000926777104768677	4.65617175960735e-05	0.00470798959057555	0.00128896585835644	0.000105029365763195	0.00551868291986425	0.71900826446281
MVC	Abrolhos	Assembly-10155-SUB-0.1-ITER-3-RawMergedAbrolhos_Seq_114	2.74593779593617e-07	0	1.29315277308689e-06	3.32258473308276e-06	1.66650953265365e-06	3.32327163531331e-06	0.0826446280991736
MVC	Abrolhos	Assembly-10155-SUB-0.1-ITER-3-RawMergedAbrolhos_Seq_178	1.13670937006387e-05	0	4.52277898110582e-05	2.59512893920243e-05	5.47252205694293e-06	6.58388163430391e-05	0.43801652892562
MVC	Abrolhos	Assembly-10155-SUB-0.1-ITER-3-RawMergedAbrolhos_Seq_200	1.78246598340592e-07	0	5.97326308015323e-07	1.65906449224705e-06	1.44658649849264e-06	9.5209440862546e-07	0.107438016528926
MVC	Abrolhos	Assembly-10155-SUB-0.1-ITER-3-RawMergedAbrolhos_Seq_290	1.64677965310863e-06	0	3.3219650791988e-06	3.69000625974342e-06	2.3170875445877e-06	4.159826316648e-06	0.446280991735537
MVC	Abrolhos	Assembly-10155-SUB-0.1-ITER-3-RawMergedAbrolhos_Seq_362	3.94235571705881e-05	2.12632355102086e-05	7.07292312217311e-05	6.27664528636995e-05	4.32640365730842e-05	8.07434983947755e-05	0.628099173553719
MVC	Abrolhos	Assembly-10155-SUB-0.1-ITER-3-RawMergedAbrolhos_Seq_393	1.72173126130339e-06	0	5.64580388631857e-06	7.4403386649182e-06	2.61375733101696e-06	9.87637971804166e-06	0.231404958677686
MVC	A_tenuis	Assembly-10155-SUB-0.1-ITER-30-EA_tenuis_DNA_SISPA_Seq_38	1.30465978421615e-05	0	0.000107487578043044	7.5173254233407e-05	6.32132329400133e-06	0.000253806423321018	0.173553719008264
MVC	A_tenuis	Assembly-10155-SUB-0.1-ITER-30-EA_tenuis_DNA_SISPA_Seq_39	0.00027604177900504	0.000222097226776068	0.000278309994031198	0.000321163992880863	0.000262237930371431	0.000274969455924489	0.859504132231405
MVC	A_tenuis	Assembly-10155-SUB-0.1-ITER-30-EA_tenuis_DNA_SISPA_Seq_5	0.000165575954728859	0.000100721114724601	0.000201745569461148	0.000217768375241216	0.000200989863428222	0.000205380750221352	0.760330578512397
MVC	Abrolhos	Assembly-10155-SUB-0.1-ITER-30-EBur_Rasa2012_Seq_33	5.60648590932487e-06	0	6.13998605858588e-05	8.47980993785386e-05	4.76828435780509e-07	0.000238648204663647	0.0661157024793388
MVC	P_damicornis	Assembly-10155-SUB-0.1-ITER-30-EP_damicornis_LN2_SISPA_Seq_74	3.94574852560954e-06	0	4.13693440026724e-05	5.96794464498443e-05	5.58754220942501e-07	0.000159804105462909	0.0661157024793388
MVC	Abrolhos	Assembly-10155-SUB-0.1-ITER-30-RawMergedAbrolhos_Seq_250	1.1293889629636e-05	0	5.08325187657581e-05	3.03680143374657e-05	2.68836151348204e-06	8.03412392012755e-05	0.371900826446281
MVC	Abrolhos	Assembly-10155-SUB-0.1-ITER-30-RawMergedAbrolhos_Seq_323	3.17567851741394e-06	0	1.44199205270726e-05	1.09787743030596e-05	2.98048386738476e-06	2.54105686665186e-05	0.289256198347107
MVC	Abrolhos	Assembly-10155-SUB-0.1-ITER-30-RawMergedAbrolhos_Seq_33	0.000156622682421564	2.93526840145669e-06	0.000437750263084263	0.000270733493900133	3.13603332296458e-05	0.000549472498445461	0.578512396694215
MVC	Abrolhos	Assembly-10155-SUB-0.1-ITER-30-RawMergedAbrolhos_Seq_332	2.38411458972464e-06	0	5.3401913669394e-06	6.1378269224826e-06	3.22525539594084e-06	7.13115384795449e-06	0.388429752066116
MVC	Abrolhos	Assembly-10155-SUB-0.1-ITER-31-EBur_Rasa2012_Seq_43	2.20515120527414e-06	0	2.08365023931501e-05	1.02624344553143e-05	8.25843866656129e-07	4.46986840814325e-05	0.214876033057851
MVC	Abrolhos	Assembly-10155-SUB-0.1-ITER-31-EFarol2011_Seq_29	2.53180154179066e-06	0	8.33608563211682e-06	8.27967531234244e-06	1.67042476023209e-06	1.35174673861963e-05	0.305785123966942
MVC	P_damicornis	Assembly-10155-SUB-0.1-ITER-31-EP_damicornis_NLN_SISPA_Seq_27	1.09411710576032e-05	0	5.60261082813266e-05	3.2289797511463e-05	1.80481935446198e-06	9.33284417071035e-05	0.338842975206612
MVC	P_damicornis	Assembly-10155-SUB-0.1-ITER-31-EP_damicornis_NLN_SISPA_Seq_44	1.52487967416077e-05	0	0.000167310042418158	0.000167736764157685	4.59898225654503e-07	0.000554775793882087	0.0909090909090909
MVC	Abrolhos	Assembly-10155-SUB-0.1-ITER-31-RawMergedAbrolhos_Seq_172	1.23918508206781e-05	0	4.58727242692106e-05	3.40775897568647e-05	4.76087911813298e-06	7.15283193817182e-05	0.363636363636364
MVC	Abrolhos	Assembly-10155-SUB-0.1-ITER-31-RawMergedAbrolhos_Seq_212	5.51211094001934e-06	0	1.2028315361803e-05	1.30777534067126e-05	7.79637618605175e-06	1.56943445351995e-05	0.421487603305785
MVC	Abrolhos	Assembly-10155-SUB-0.1-ITER-31-RawMergedAbrolhos_Seq_338	1.1701367210825e-05	4.70079709459893e-06	1.85580115254049e-05	2.14525065531792e-05	1.34209388219462e-05	2.05769377593242e-05	0.545454545454545
MVC	Abrolhos	Assembly-10155-SUB-0.1-ITER-31-RawMergedAbrolhos_Seq_339	2.42490009744484e-06	0	5.45575123072778e-06	6.66847526797332e-06	4.33755717889812e-06	7.35591334945632e-06	0.363636363636364
MVC	A_tenuis	Assembly-10155-SUB-0.1-ITER-32-EA_tenuis_DNA_SISPA_Seq_41	3.43148564194035e-06	0	3.55212365794415e-05	5.93156803821118e-05	6.7209037837051e-07	0.000146177589789828	0.0578512396694215
MVC	A_tenuis	Assembly-10155-SUB-0.1-ITER-32-EA_tenuis_DNA_SISPA_Seq_69	2.20364742658379e-06	0	2.30495178654322e-05	2.42401216924217e-05	1.02357228419735e-06	7.60774591208402e-05	0.0909090909090909
MVC	P_damicornis	Assembly-10155-SUB-0.1-ITER-32-EP_damicornis_LN2_SISPA_Seq_61	1.15235432877264e-05	0	9.42016358824225e-05	0.000126758976164991	1.14819323409274e-06	0.000300698421007989	0.0909090909090909
MVC	Abrolhos	Assembly-10155-SUB-0.1-ITER-32-RawMergedAbrolhos_Seq_313	3.90667987744222e-06	0	6.20163027291622e-06	8.0120044944154e-06	5.84783093819419e-06	6.79072045258992e-06	0.487603305785124
MVC	Abrolhos	Assembly-10155-SUB-0.1-ITER-32-RawMergedAbrolhos_Seq_401	4.57983434464386e-07	0	4.83167182597753e-06	1.10831991140382e-05	5.26001602960868e-07	2.35191380105746e-05	0.0413223140495868
MVC	A_tenuis	Assembly-10155-SUB-0.1-ITER-33-EA_tenuis_DNA_SISPA_Seq_42	5.19840178546596e-06	0	1.14793847133799e-05	1.1232261000739e-05	7.56758821406064e-06	1.47819394969701e-05	0.462809917355372
MVC	A_tenuis	Assembly-10155-SUB-0.1-ITER-33-EA_tenuis_DNA_SISPA_Seq_61	3.60664580253611e-06	0	1.14836671049162e-05	9.28519451291211e-06	4.2174225448784e-06	1.70337331829599e-05	0.388429752066116
MVC	P_damicornis	Assembly-10155-SUB-0.1-ITER-33-EP_damicornis_LN2_SISPA_Seq_20	2.29822472075932e-05	0	0.000181087938289231	0.00039726455887411	3.57045573181457e-05	0.000694540289831009	0.0578512396694215
MVC	P_damicornis	Assembly-10155-SUB-0.1-ITER-33-EP_damicornis_NLN_SISPA_Seq_72	3.32592154668808e-05	9.78208507780734e-06	8.16995403009025e-05	5.43833117769267e-05	3.33488866962719e-05	9.90341514976305e-05	0.611570247933884
MVC	P_damicornis	Assembly-10155-SUB-0.1-ITER-33-EP_damicornis_NLN_SISPA_Seq_78	5.15610921454204e-05	2.07373774759479e-05	0.000138210054184332	8.2090686178893e-05	5.14399390253809e-05	0.000167402566478555	0.628099173553719
MVC	Abrolhos	Assembly-10155-SUB-0.1-ITER-33-RawMergedAbrolhos_Seq_121	1.3634811800689e-05	9.26653844198085e-07	3.16907535289137e-05	2.61874956806884e-05	1.05098718573052e-05	4.01221706367876e-05	0.520661157024793
MVC	Abrolhos	Assembly-10155-SUB-0.1-ITER-33-RawMergedAbrolhos_Seq_193	9.39367907698728e-06	0	6.28959232998083e-05	3.07198694139314e-05	2.06169425198643e-06	0.000111861467174691	0.305785123966942
MVC	Abrolhos	Assembly-10155-SUB-0.1-ITER-33-RawMergedAbrolhos_Seq_225	3.14218071164226e-06	0	7.89153994449667e-06	7.45497776683752e-06	5.10209071317053e-06	1.08013204834806e-05	0.421487603305785
MVC	P_damicornis	Assembly-10155-SUB-0.1-ITER-34-EP_damicornis_LN2_SISPA_Seq_58	7.0597578525045e-06	0	5.62621272411159e-05	0.000142371783358841	1.54027257621313e-05	0.000229897172281895	0.0495867768595041
MVC	P_damicornis	Assembly-10155-SUB-0.1-ITER-34-EP_damicornis_LN2_SISPA_Seq_9	2.07584411135417e-05	0	0.000187638380452366	0.000179412241052753	7.96627941245083e-07	0.000542535170435528	0.115702479338843
MVC	Abrolhos	Assembly-10155-SUB-0.1-ITER-34-RawMergedAbrolhos_Seq_352	3.4526071216105e-05	2.11231273074543e-05	3.91151771323423e-05	5.28817040145406e-05	4.5396875909552e-05	3.70232352096368e-05	0.652892561983471
MVC	A_tenuis	Assembly-10155-SUB-0.1-ITER-35-EA_tenuis_DNA_SISPA_Seq_26	2.31201090608586e-05	9.64282481148431e-06	5.86589456442624e-05	4.11401940641748e-05	2.55487961192291e-05	7.35550197657435e-05	0.56198347107438
MVC	Abrolhos	Assembly-10155-SUB-0.1-ITER-35-EFarol2011_Seq_34	5.96026437388959e-07	0	2.32147263242305e-06	3.13561734452452e-06	1.58040477893122e-06	4.59028103790672e-06	0.190082644628099
MVC	Abrolhos	Assembly-10155-SUB-0.1-ITER-35-RawMergedAbrolhos_Seq_138	1.32001240128855e-05	0	3.11840480064471e-05	2.80213158870025e-05	6.39039976965377e-06	4.07564087744397e-05	0.471074380165289
MVC	Abrolhos	Assembly-10155-SUB-0.1-ITER-35-RawMergedAbrolhos_Seq_357	6.00012098427802e-06	0	1.75939704443573e-05	1.91056483973063e-05	7.92201119600321e-06	2.73273107450919e-05	0.31404958677686
MVC	A_tenuis	Assembly-10155-SUB-0.1-ITER-36-EA_tenuis_DNA_SISPA_Seq_30	9.80688652604452e-06	0	3.45297518367717e-05	2.0112428299176e-05	8.80111826711554e-06	4.74972871637849e-05	0.487603305785124
MVC	A_tenuis	Assembly-10155-SUB-0.1-ITER-36-EA_tenuis_DNA_SISPA_Seq_66	2.91727935229642e-05	4.27228375184046e-07	8.21912457849224e-05	5.69340002625592e-05	2.86410087263345e-05	0.000108087214317173	0.512396694214876
MVC	Abrolhos	Assembly-10155-SUB-0.1-ITER-36-EBur_Rasa2012_Seq_32	2.47574505202741e-06	0	2.69147262961585e-05	4.27950216136167e-05	5.52173669938957e-07	0.000111691575934479	0.0578512396694215
MVC	Abrolhos	Assembly-10155-SUB-0.1-ITER-36-RawMergedAbrolhos_Seq_110	3.13107037411352e-05	2.51294320682201e-06	0.000117582509798345	5.26193771205189e-05	1.59747719982401e-05	0.000149098117641561	0.59504132231405
MVC	Abrolhos	Assembly-10155-SUB-0.1-ITER-36-RawMergedAbrolhos_Seq_112	3.12275094986924e-05	2.9776007842041e-06	5.75263112171838e-05	5.39789807048826e-05	3.17457102336023e-05	6.71517956101977e-05	0.578512396694215
MVC	Abrolhos	Assembly-10155-SUB-0.1-ITER-36-RawMergedAbrolhos_Seq_211	1.25061899585314e-05	2.12706993663252e-06	3.00524657917528e-05	2.32807536151123e-05	8.41670330523276e-06	3.79295165617237e-05	0.537190082644628
MVC	Abrolhos	Assembly-10155-SUB-0.1-ITER-36-RawMergedAbrolhos_Seq_259	0.000106546955833827	0	0.000987436439366455	0.000218511553489712	2.29202403802187e-05	0.00141153022053859	0.487603305785124
MVC	Abrolhos	Assembly-10155-SUB-0.1-ITER-36-RawMergedAbrolhos_Seq_395	1.35525308952812e-05	0	3.88850850269498e-05	3.99964936177811e-05	1.19124546278268e-05	5.87540814049846e-05	0.338842975206612
MVC	A_tenuis	Assembly-10155-SUB-0.1-ITER-37-EA_tenuis_DNA_SISPA_Seq_14	9.6182688037761e-06	0	0.000103323116112942	0.000193968420876151	2.05727158280679e-06	0.000461850909164433	0.0495867768595041
MVC	A_tenuis	Assembly-10155-SUB-0.1-ITER-37-EA_tenuis_DNA_SISPA_Seq_19	1.61129013592169e-05	0	0.000134826301527495	6.28922924021047e-05	4.82451536559537e-06	0.000263955288681893	0.256198347107438
MVC	A_tenuis	Assembly-10155-SUB-0.1-ITER-37-EA_tenuis_DNA_SISPA_Seq_59	1.13920900780503e-05	0	4.09919081043934e-05	4.1770996952851e-05	6.97814095480755e-06	7.06586855794818e-05	0.272727272727273
MVC	P_damicornis	Assembly-10155-SUB-0.1-ITER-37-EP_damicornis_NLN_SISPA_Seq_41	0.000333238847753826	0.00015632145161547	0.000406356779809072	0.000399226738398148	0.000259141302629831	0.000414178014067496	0.834710743801653
MVC	Abrolhos	Assembly-10155-SUB-0.1-ITER-37-ESG2011_Seq_1	6.61952694055128e-05	2.04351198648878e-05	0.000242599987126706	8.25734803924438e-05	3.44956024884686e-05	0.000268704203069594	0.801652892561983
MVC	Abrolhos	Assembly-10155-SUB-0.1-ITER-37-RawMergedAbrolhos_Seq_261	4.83528334216255e-06	0	1.41208368236676e-05	1.14719467529739e-05	4.06743475365804e-06	2.00224154384527e-05	0.421487603305785
MVC	Abrolhos	Assembly-10155-SUB-0.1-ITER-37-RawMergedAbrolhos_Seq_282	9.62931179352695e-05	7.76318703862044e-06	0.00018164379383958	0.000164105172819262	9.59821574796029e-05	0.000212778429453493	0.586776859504132
MVC	Abrolhos	Assembly-10155-SUB-0.1-ITER-37-RawMergedAbrolhos_Seq_351	5.751008502754e-08	0	3.56149624497233e-07	6.95872028833234e-07	2.71196163188719e-07	1.09437574259801e-06	0.0826446280991736
MVC	Abrolhos	Assembly-10155-SUB-0.1-ITER-37-RawMergedAbrolhos_Seq_71	0.000113983578457145	4.47594658056492e-05	0.000174210151905198	0.000168195280406275	0.000108367604891046	0.000189026510177733	0.677685950413223
MVC	A_tenuis	Assembly-10155-SUB-0.1-ITER-38-EA_tenuis_DNA_SISPA_Seq_11	9.73407636509716e-05	6.49524962949108e-05	0.000113912783921563	0.000135381981629512	0.000125657421260429	0.000113561599649896	0.71900826446281
MVC	A_tenuis	Assembly-10155-SUB-0.1-ITER-38-EA_tenuis_DNA_SISPA_Seq_30	5.34835321046337e-06	0	3.81285811447587e-05	1.50500171736295e-05	4.46241393306926e-06	6.32787117244739e-05	0.355371900826446
MVC	A_tenuis	Assembly-10155-SUB-0.1-ITER-38-EA_tenuis_DNA_SISPA_Seq_53	4.26115239785356e-06	1.79352356941565e-07	1.09345303448767e-05	8.45244983836526e-06	3.52873448112159e-06	1.42516922093332e-05	0.504132231404959
MVC	A_tenuis	Assembly-10155-SUB-0.1-ITER-38-EA_tenuis_DNA_SISPA_Seq_62	9.0147607328584e-05	2.75010830353836e-05	0.000135208226563824	0.00011986659875559	8.60453065190027e-05	0.000144128844031657	0.752066115702479
MVC	A_tenuis	Assembly-10155-SUB-0.1-ITER-38-EA_tenuis_DNA_SISPA_Seq_69	5.79463650006561e-06	0	2.39822314031597e-05	1.40230203301588e-05	7.40944764715863e-06	3.59274640790093e-05	0.413223140495868
MVC	Abrolhos	Assembly-10155-SUB-0.1-ITER-38-EPAB2011_Seq_1	0.00260262759041454	0	0.0197333821362584	0.00617486153804234	5.27463901565184e-06	0.0302005973165629	0.421487603305785
MVC	Abrolhos	Assembly-10155-SUB-0.1-ITER-38-RawMergedAbrolhos_Seq_365	3.94074618026321e-07	0	2.0090973309535e-06	3.9735857317654e-06	1.99143955019323e-06	5.34019678536243e-06	0.0991735537190083
MVC	Abrolhos	Assembly-10155-SUB-0.1-ITER-38-RawMergedAbrolhos_Seq_72	6.89352547284013e-05	6.94262698995912e-06	0.000253983285123916	0.000109752181870218	2.06117587743913e-05	0.000314121851877906	0.628099173553719
MVC	A_tenuis	Assembly-10155-SUB-0.1-ITER-39-EA_tenuis_DNA_SISPA_Seq_27	7.63036854753578e-05	3.64695216354571e-05	9.54118224534728e-05	9.92768380915945e-05	8.17702179222404e-05	9.78188555478035e-05	0.768595041322314
MVC	Abrolhos	Assembly-10155-SUB-0.1-ITER-39-RawMergedAbrolhos_Seq_346	1.33594116956611e-06	0	3.34512038594511e-06	4.25391793467103e-06	2.59138615799884e-06	4.8521156355358e-06	0.31404958677686
MVC	Abrolhos	Assembly-10155-SUB-0.1-ITER-39-RawMergedAbrolhos_Seq_388	5.27994151847023e-07	0	2.32705557004433e-06	4.25915282489932e-06	2.02749138704036e-06	5.42118127672603e-06	0.12396694214876
MVC	Abrolhos	Assembly-10155-SUB-0.1-ITER-39-RawMergedAbrolhos_Seq_394	5.73921079964004e-06	0	9.06374330367524e-06	1.19731811509732e-05	9.26479958271892e-06	9.84888154236376e-06	0.479338842975207
MVC	Abrolhos	Assembly-10155-SUB-0.1-ITER-39-RawMergedAbrolhos_Seq_397	4.65837679576242e-06	0	1.43437188621232e-05	1.44529126227501e-05	2.93526840145669e-06	2.24594659720276e-05	0.322314049586777
MVC	A_tenuis	Assembly-10155-SUB-0.1-ITER-4-EA_tenuis_DNA_SISPA_Seq_17	3.20455304229362e-05	1.4783330917978e-05	5.28828476763252e-05	5.03572620931855e-05	3.52018763736972e-05	5.90035192670609e-05	0.636363636363636
MVC	A_tenuis	Assembly-10155-SUB-0.1-ITER-4-EA_tenuis_DNA_SISPA_Seq_29	2.58373287625012e-05	1.2646081918358e-05	4.30482287874816e-05	3.85965034600326e-05	2.78571973803731e-05	4.77609644806205e-05	0.669421487603306
MVC	A_tenuis	Assembly-10155-SUB-0.1-ITER-4-EA_tenuis_DNA_SISPA_Seq_32	3.84276231626111e-06	0	3.19856793336604e-05	2.73514258980938e-05	9.66034286600871e-07	8.36058905309685e-05	0.140495867768595
MVC	A_tenuis	Assembly-10155-SUB-0.1-ITER-4-EA_tenuis_DNA_SISPA_Seq_60	1.52080327074558e-05	2.41140206446786e-06	3.366427010533e-05	2.87526868375335e-05	1.54982550879822e-05	4.1988183731111e-05	0.528925619834711
MVC	P_damicornis	Assembly-10155-SUB-0.1-ITER-4-EP_damicornis_LN2_SISPA_Seq_21	9.69649785816821e-06	0	9.67472412171204e-05	8.38054457741681e-05	1.90123928465878e-06	0.000282332751601787	0.115702479338843
MVC	P_damicornis	Assembly-10155-SUB-0.1-ITER-4-EP_damicornis_NLN_SISPA_Seq_52	5.59397644577232e-05	1.33713344585606e-05	9.4761125049177e-05	8.9061993412954e-05	6.42869566958255e-05	0.000106668688717654	0.628099173553719
MVC	Abrolhos	Assembly-10155-SUB-0.1-ITER-4-RawMergedAbrolhos_Seq_224	1.11780945253203e-05	0	3.36783547777791e-05	2.37289375011185e-05	5.8265866814765e-06	4.61233118267696e-05	0.471074380165289
MVC	Abrolhos	Assembly-10155-SUB-0.1-ITER-4-RawMergedAbrolhos_Seq_310	1.50455657970021e-05	3.70417538095859e-06	2.43327114801417e-05	2.8007899406727e-05	2.08000800428899e-05	2.72292349004687e-05	0.537190082644628
MVC	A_tenuis	Assembly-10155-SUB-0.1-ITER-40-EA_tenuis_DNA_SISPA_Seq_23	3.39060429302086e-05	1.52015489634381e-05	5.13587057191893e-05	4.94292915006656e-05	3.14721203319515e-05	5.55284847307067e-05	0.685950413223141
MVC	A_tenuis	Assembly-10155-SUB-0.1-ITER-40-EA_tenuis_DNA_SISPA_Seq_43	6.68016654192895e-06	0	4.7326608688364e-05	3.23320060629361e-05	8.70074840308038e-07	0.000101661726864968	0.206611570247934
MVC	Abrolhos	Assembly-10155-SUB-0.1-ITER-40-EFarol2011_Seq_28	2.70482847535298e-06	0	8.51145332427894e-06	8.61274330309765e-06	2.81967387581821e-06	1.35165694871988e-05	0.31404958677686
MVC	P_damicornis	Assembly-10155-SUB-0.1-ITER-40-EP_damicornis_LN2_SISPA_Seq_11	6.58071420745701e-05	0	0.000420950894330171	0.000884740465669221	2.67784179886093e-05	0.0013575284344104	0.0743801652892562
MVC	P_damicornis	Assembly-10155-SUB-0.1-ITER-40-EP_damicornis_LN2_SISPA_Seq_37	0.000248911863585778	0.000119732096393133	0.000274153480044825	0.000313732661394574	0.000257424672900932	0.000272742815798026	0.793388429752066
MVC	Abrolhos	Assembly-10155-SUB-0.1-ITER-40-RawMergedAbrolhos_Seq_192	1.58078729359287e-05	3.12478849745066e-06	3.38803219227514e-05	2.94269634653442e-05	1.80594801433192e-05	4.17760387488845e-05	0.537190082644628
MVC	Abrolhos	Assembly-10155-SUB-0.1-ITER-40-RawMergedAbrolhos_Seq_247	7.78060461128252e-07	0	2.59297885923997e-06	3.76581263186074e-06	2.03366427162354e-06	4.67948471210821e-06	0.206611570247934
MVC	Abrolhos	Assembly-10155-SUB-0.1-ITER-40-RawMergedAbrolhos_Seq_279	2.01755701517984e-06	0	6.11303476256782e-06	7.18012937755179e-06	2.7549143566785e-06	9.88416763802657e-06	0.28099173553719
MVC	Abrolhos	Assembly-10155-SUB-0.1-ITER-40-RawMergedAbrolhos_Seq_383	1.66631211236923e-06	0	4.73613232085642e-06	4.68892478131808e-06	2.63731950782593e-06	7.0411771456091e-06	0.355371900826446
MVC	Abrolhos	Assembly-10155-SUB-0.1-ITER-40-RawMergedAbrolhos_Seq_392	1.3816050950458e-05	3.91341235658512e-07	2.69253802606083e-05	2.6963583306539e-05	1.6187169687849e-05	3.26476088186142e-05	0.512396694214876
MVC	Abrolhos	Assembly-10155-SUB-0.1-ITER-41-EPAB2011_Seq_21	7.96258630673846e-06	0	2.30852290503851e-05	1.72048739842027e-05	4.15608491424602e-06	3.16361823714913e-05	0.462809917355372
MVC	P_damicornis	Assembly-10155-SUB-0.1-ITER-41-EP_damicornis_NLN_SISPA_Seq_70	8.58561411262065e-05	3.8167050361437e-05	0.000130254582864732	0.000110516947619904	8.90908116619097e-05	0.00013833727210131	0.776859504132231
MVC	Abrolhos	Assembly-10155-SUB-0.1-ITER-41-RawMergedAbrolhos_Seq_184	1.40609450429195e-06	0	7.52823289837565e-06	7.39727978344898e-06	1.96591889479424e-06	1.62110932452566e-05	0.190082644628099
MVC	Abrolhos	Assembly-10155-SUB-0.1-ITER-41-RawMergedAbrolhos_Seq_206	4.89159257158291e-06	0	1.84351500874878e-05	1.3451879571853e-05	1.50648990877552e-06	2.88201662508907e-05	0.363636363636364
MVC	Abrolhos	Assembly-10155-SUB-0.1-ITER-41-RawMergedAbrolhos_Seq_248	2.86624932377598e-05	1.44039436508351e-05	4.18129096591818e-05	4.08019021384581e-05	3.1002838765476e-05	4.46809985328936e-05	0.702479338842975
MVC	Abrolhos	Assembly-10155-SUB-0.1-ITER-41-RawMergedAbrolhos_Seq_285	1.31148331028518e-06	0	6.04650934120135e-06	9.9180925340317e-06	2.92080132690138e-06	1.41926146959662e-05	0.132231404958678
MVC	Abrolhos	Assembly-10155-SUB-0.1-ITER-41-RawMergedAbrolhos_Seq_328	8.51501907207686e-06	1.28172201123102e-06	1.43426190894838e-05	1.6618021092279e-05	1.09205917797194e-05	1.63650083798409e-05	0.512396694214876
MVC	A_tenuis	Assembly-10155-SUB-0.1-ITER-42-EA_tenuis_DNA_SISPA_Seq_30	0.000126537477349337	0.000103672996623972	0.00012631902885267	0.00016463478235774	0.000157052622420669	0.000120301725963243	0.768595041322314
MVC	P_damicornis	Assembly-10155-SUB-0.1-ITER-42-EP_damicornis_NLN_SISPA_Seq_2	0.000159845430966114	0	0.00121295376617035	0.00069076061238928	1.07916573457123e-06	0.00248165291676151	0.231404958677686
MVC	P_damicornis	Assembly-10155-SUB-0.1-ITER-42-EP_damicornis_NLN_SISPA_Seq_20	3.51179897741415e-05	0	0.000238223653376507	0.000326867443282394	1.00813556755576e-06	0.000681318385561614	0.107438016528926
MVC	P_damicornis	Assembly-10155-SUB-0.1-ITER-42-EP_damicornis_NLN_SISPA_Seq_40	1.90299753732891e-05	0	0.000164857868749665	0.000115131351008399	9.87005270891408e-07	0.000400005815907001	0.165289256198347
MVC	P_damicornis	Assembly-10155-SUB-0.1-ITER-42-EP_damicornis_NLN_SISPA_Seq_74	9.78908227341835e-06	0	7.52558237612511e-05	0.000118447895508362	6.04230714556418e-06	0.000247410725456226	0.0826446280991736
MVC	Abrolhos	Assembly-10155-SUB-0.1-ITER-42-RawMergedAbrolhos_Seq_173	9.55759263260559e-06	0	2.36273316781821e-05	1.99391156645737e-05	6.38600206215214e-06	3.10585722082858e-05	0.479338842975207
MVC	Abrolhos	Assembly-10155-SUB-0.1-ITER-42-RawMergedAbrolhos_Seq_408	7.08207845039482e-06	0	2.2438030042946e-05	1.50338858332943e-05	5.908672316963e-06	3.09382071048471e-05	0.471074380165289
MVC	Abrolhos	Assembly-10155-SUB-0.1-ITER-42-RawMergedAbrolhos_Seq_97	3.57067024918425e-07	0	1.32725603124309e-06	2.70031937594559e-06	1.6988948925523e-06	2.70988994951454e-06	0.132231404958678
MVC	A_tenuis	Assembly-10155-SUB-0.1-ITER-43-EA_tenuis_DNA_SISPA_Seq_54	1.61913139604792e-05	1.4273726121552e-06	8.53238564430358e-05	3.01407536802766e-05	1.1420410566729e-05	0.000114992542330893	0.537190082644628
MVC	A_tenuis	Assembly-10155-SUB-0.1-ITER-43-EA_tenuis_DNA_SISPA_Seq_67	3.18609258566452e-06	0	3.46485113637299e-05	4.28352447628231e-05	4.7953877969446e-07	0.000126874391881981	0.0743801652892562
MVC	A_tenuis	Assembly-10155-SUB-0.1-ITER-43-EA_tenuis_DNA_SISPA_Seq_7	9.68593774770864e-06	0	0.000105084261122392	0.000234399693494549	3.84505537665642e-06	0.000515208708903815	0.0413223140495868
MVC	Abrolhos	Assembly-10155-SUB-0.1-ITER-43-EBur_Rasa2012_Seq_7	1.80611466143385e-05	0	0.000187220626059383	7.2846624677832e-05	1.61664941224828e-06	0.000375382996321847	0.247933884297521
MVC	P_damicornis	Assembly-10155-SUB-0.1-ITER-43-EP_damicornis_LN2_SISPA_Seq_23	2.7681468397485e-05	0	0.000155500459067845	0.00020934110475598	1.08731922296078e-06	0.000390997516530865	0.132231404958678
MVC	P_damicornis	Assembly-10155-SUB-0.1-ITER-43-EP_damicornis_LN2_SISPA_Seq_4	0.000216785654415843	0	0.00135652268707445	0.00138058232549037	5.74096617046368e-07	0.00325141704910056	0.15702479338843
MVC	P_damicornis	Assembly-10155-SUB-0.1-ITER-43-EP_damicornis_NLN_SISPA_Seq_33	4.02857606801757e-05	0	0.000334792374176881	0.000270809835683403	8.29605564329122e-07	0.000851524746389421	0.148760330578512
MVC	Abrolhos	Assembly-10155-SUB-0.1-ITER-43-RawMergedAbrolhos_Seq_237	2.07068542379815e-05	0	6.31553026478427e-05	4.47415957642101e-05	9.76269754752655e-06	8.72208606911423e-05	0.462809917355372
MVC	Abrolhos	Assembly-10155-SUB-0.1-ITER-43-RawMergedAbrolhos_Seq_44	5.12586957720685e-05	1.07760982452005e-05	0.000256968908462799	6.81571669057174e-05	2.32584845680731e-05	0.000294753248318625	0.752066115702479
MVC	A_tenuis	Assembly-10155-SUB-0.1-ITER-44-EA_tenuis_DNA_SISPA_Seq_61	0.000251485250673194	0.000181314086641602	0.000250265058690111	0.00030128431021244	0.000258808602676571	0.000244960011973102	0.834710743801653
MVC	A_tenuis	Assembly-10155-SUB-0.1-ITER-44-EA_tenuis_DNA_SISPA_Seq_67	3.92208228646327e-06	0	1.42963332965264e-05	1.28262690989745e-05	2.38475768789012e-06	2.37466606593587e-05	0.305785123966942
MVC	A_tenuis	Assembly-10155-SUB-0.1-ITER-44-EA_tenuis_DNA_SISPA_Seq_9	0.000170915366577912	7.99029723813513e-05	0.000285086625920884	0.000255318016739843	0.00019448968367242	0.000316374288155523	0.669421487603306
MVC	Abrolhos	Assembly-10155-SUB-0.1-ITER-44-EBur_Rasa2012_Seq_26	2.29572260845756e-05	0	0.000252359810298998	0.000462970726038941	3.92908066258033e-07	0.00113313517686574	0.0495867768595041
MVC	P_damicornis	Assembly-10155-SUB-0.1-ITER-44-EP_damicornis_LN2_SISPA_Seq_19	5.61891000723221e-05	3.24083238889612e-06	0.000214049936481091	7.99868365735408e-05	7.31015855634536e-06	0.00025204608081559	0.702479338842975
MVC	P_damicornis	Assembly-10155-SUB-0.1-ITER-44-EP_damicornis_LN2_SISPA_Seq_66	5.24500227709315e-06	0	4.99163498013673e-05	0.000211548425176091	6.2482975306755e-05	0.000289885791848217	0.0247933884297521
MVC	P_damicornis	Assembly-10155-SUB-0.1-ITER-44-EP_damicornis_LN2_SISPA_Seq_9	4.72994635096655e-05	0	0.000337562546214183	0.000197352933954122	1.12702483319942e-06	0.000676520124982255	0.239669421487603
MVC	Abrolhos	Assembly-10155-SUB-0.1-ITER-44-RawMergedAbrolhos_Seq_164	2.82234574575074e-08	0	1.50579136715977e-07	6.83007670471679e-07	5.4812674367819e-07	3.48129275461447e-07	0.0413223140495868
MVC	Abrolhos	Assembly-10155-SUB-0.1-ITER-44-RawMergedAbrolhos_Seq_322	0.000123454295309285	5.39909815552977e-05	0.00016372283306511	0.00018217036259053	0.00015983406706015	0.000169949923349614	0.677685950413223
MVC	Abrolhos	Assembly-10155-SUB-0.1-ITER-44-RawMergedAbrolhos_Seq_341	3.80699264313572e-06	0	3.95253709930343e-05	1.7060967030349e-05	9.42389617235872e-07	8.35199659490341e-05	0.223140495867769
MVC	Abrolhos	Assembly-10155-SUB-0.1-ITER-44-RawMergedAbrolhos_Seq_381	8.82187367632848e-05	5.43160305197797e-05	0.000119926279746173	0.00013685214292766	0.000110753019409157	0.000125187745367048	0.644628099173554
MVC	A_tenuis	Assembly-10155-SUB-0.1-ITER-45-EA_tenuis_DNA_SISPA_Seq_15	9.7287716491467e-06	0	5.28794939233272e-05	1.99522266024873e-05	8.38941169227811e-06	7.46848602816725e-05	0.487603305785124
MVC	Abrolhos	Assembly-10155-SUB-0.1-ITER-45-ECtrl_Bur_Rasa_Seq_3	0.000525774001377206	0.000330775043055115	0.00121631839798052	0.000594566861370485	0.000380649357208188	0.00127809979924082	0.884297520661157
MVC	P_damicornis	Assembly-10155-SUB-0.1-ITER-45-EP_damicornis_NLN_SISPA_Seq_95	9.10298007690932e-06	0	6.87405227624066e-05	0.000137682573663253	1.25494809903918e-05	0.000246520292248943	0.0661157024793388
MVC	Abrolhos	Assembly-10155-SUB-0.1-ITER-45-RawMergedAbrolhos_Seq_155	5.16548432572033e-06	1.46839890955831e-07	9.30389113469024e-06	9.92100957797079e-06	6.54790643401876e-06	1.09361573279184e-05	0.520661157024793
MVC	Abrolhos	Assembly-10155-SUB-0.1-ITER-45-RawMergedAbrolhos_Seq_309	1.33092181285693e-05	1.58592711158652e-06	2.47034959938583e-05	2.51627405243263e-05	1.88130115376619e-05	2.93155873767141e-05	0.528925619834711
MVC	A_tenuis	Assembly-10155-SUB-0.1-ITER-46-EA_tenuis_DNA_SISPA_Seq_5	0.000350958468703017	0.000181665849682722	0.000410408652503925	0.000396878268346403	0.000236949610952785	0.000415072196442588	0.884297520661157
MVC	P_damicornis	Assembly-10155-SUB-0.1-ITER-46-EP_damicornis_NLN_SISPA_Seq_56	1.625752938093e-05	0	0.000128040318726441	0.000393432211018506	1.78522786590729e-05	0.000553478870794513	0.0413223140495868
MVC	Abrolhos	Assembly-10155-SUB-0.1-ITER-46-RawMergedAbrolhos_Seq_168	3.94146120563438e-07	0	3.11335933392329e-06	3.97430671568133e-06	1.11710934193095e-06	9.49840601698533e-06	0.0991735537190083
MVC	Abrolhos	Assembly-10155-SUB-0.1-ITER-46-RawMergedAbrolhos_Seq_201	3.64785766747716e-07	0	1.34015808807839e-06	2.00632171711244e-06	1.21499941096619e-06	2.6101173221123e-06	0.181818181818182
MVC	Abrolhos	Assembly-10155-SUB-0.1-ITER-46-RawMergedAbrolhos_Seq_203	1.43235381316497e-05	0	3.98959259830118e-05	3.68754917857365e-05	1.19541827114304e-05	5.74676304472175e-05	0.388429752066116
MVC	Abrolhos	Assembly-10155-SUB-0.1-ITER-46-RawMergedAbrolhos_Seq_391	2.73568564546375e-06	0	6.75229679772258e-06	7.19604267611117e-06	4.57138712301146e-06	9.42191670327518e-06	0.380165289256198
MVC	A_tenuis	Assembly-10155-SUB-0.1-ITER-47-EA_tenuis_DNA_SISPA_Seq_29	0.000151095021411021	1.55794280350074e-05	0.00100038630325808	0.00023743503364589	6.48632105501564e-05	0.00124875843405769	0.636363636363636
MVC	P_damicornis	Assembly-10155-SUB-0.1-ITER-47-EP_damicornis_LN2_SISPA_Seq_11	4.31069253260387e-05	0	0.00031030682830841	0.000127217999132943	1.67788233845562e-06	0.000527165087526641	0.338842975206612
MVC	Abrolhos	Assembly-10155-SUB-0.1-ITER-47-RawMergedAbrolhos_Seq_242	1.06071628694076e-05	0	2.55409123945662e-05	2.2516959775409e-05	1.1745269242629e-05	3.35396239264849e-05	0.471074380165289
MVC	Abrolhos	Assembly-10155-SUB-0.1-ITER-47-RawMergedAbrolhos_Seq_253	1.80907905109867e-06	0	7.13671824442689e-06	6.63328985402847e-06	2.13677173682571e-06	1.25697017331594e-05	0.272727272727273
MVC	Abrolhos	Assembly-10155-SUB-0.1-ITER-47-RawMergedAbrolhos_Seq_292	6.58959333173496e-06	0	1.23942223329426e-05	1.37472550541367e-05	7.37193735717605e-06	1.49425296678451e-05	0.479338842975207
MVC	Abrolhos	Assembly-10155-SUB-0.1-ITER-47-RawMergedAbrolhos_Seq_336	2.00955614571317e-06	0	5.45622924470102e-06	5.93064130808034e-06	2.83623113862445e-06	8.09168705121778e-06	0.338842975206612
MVC	A_tenuis	Assembly-10155-SUB-0.1-ITER-48-EA_tenuis_DNA_SISPA_Seq_1	7.46386633648476e-05	0	0.000594848167627392	0.00056445489169666	2.37651804234545e-06	0.00159243324183948	0.132231404958678
MVC	A_tenuis	Assembly-10155-SUB-0.1-ITER-48-EA_tenuis_DNA_SISPA_Seq_44	5.91526829350507e-06	0	3.41703070064502e-05	1.40342639904728e-05	3.84272538602017e-06	5.18270267589065e-05	0.421487603305785
MVC	P_damicornis	Assembly-10155-SUB-0.1-ITER-48-EP_damicornis_LN2_SISPA_Seq_38	1.96085657524097e-05	0	0.000141657587777458	0.000338948065148797	6.2482975306755e-05	0.000524459741522877	0.0578512396694215
MVC	Abrolhos	Assembly-10155-SUB-0.1-ITER-48-RawMergedAbrolhos_Seq_11	0.000106236679776708	1.06442277595863e-05	0.000329500158344673	0.000173711327742995	3.47181115631803e-05	0.000408154555923582	0.611570247933884
MVC	A_tenuis	Assembly-10155-SUB-0.1-ITER-49-EA_tenuis_DNA_SISPA_Seq_59	8.2308363405545e-06	0	8.97774942241373e-05	0.000110659021911899	4.7953877969446e-07	0.000328859466720965	0.0743801652892562
MVC	Abrolhos	Assembly-10155-SUB-0.1-ITER-49-RawMergedAbrolhos_Seq_209	5.28194866197457e-06	0	1.06292296087469e-05	1.14127819303379e-05	7.91128296603325e-06	1.32386145341039e-05	0.462809917355372
MVC	Abrolhos	Assembly-10155-SUB-0.1-ITER-49-RawMergedAbrolhos_Seq_259	4.89345819383585e-06	0	9.52422039706445e-06	1.00357362958328e-05	6.67958800206756e-06	1.16267428268105e-05	0.487603305785124
MVC	Abrolhos	Assembly-10155-SUB-0.1-ITER-5-EBur_Rasa2012_Seq_10	2.85892579361661e-05	0	0.000308825119635459	9.88371488650314e-05	1.34331725463002e-06	0.000573988778284471	0.289256198347107
MVC	Abrolhos	Assembly-10155-SUB-0.1-ITER-5-EPAB2011_Seq_4	0.000113375017850309	2.70561013148642e-07	0.000446893277826121	0.000207854199392233	5.06377623551889e-06	0.000590560765658583	0.545454545454545
MVC	Abrolhos	Assembly-10155-SUB-0.1-ITER-5-RawMergedAbrolhos_Seq_123	4.58509459024386e-07	0	1.55387079858844e-06	2.77398222709753e-06	1.71622883546716e-06	2.91349066210636e-06	0.165289256198347
MVC	Abrolhos	Assembly-10155-SUB-0.1-ITER-5-RawMergedAbrolhos_Seq_222	3.17027326840229e-05	1.21567162407536e-05	6.04248267144442e-05	5.32782035384273e-05	3.69932221466863e-05	7.07480148955522e-05	0.59504132231405
MVC	Abrolhos	Assembly-10155-SUB-0.1-ITER-5-RawMergedAbrolhos_Seq_376	9.92435583645139e-07	0	5.04483018765267e-06	5.22107415743747e-06	1.38168656154513e-06	1.07581735868774e-05	0.190082644628099
MVC	A_tenuis	Assembly-10155-SUB-0.1-ITER-50-EA_tenuis_DNA_SISPA_Seq_58	1.9393068634387e-05	3.95597926173888e-06	3.57043670612784e-05	2.79352536281051e-05	1.51461632992569e-05	4.00197930705819e-05	0.694214876033058
MVC	Abrolhos	Assembly-10155-SUB-0.1-ITER-50-EBur_Rasa2012_Seq_5	6.15485043123031e-05	0	0.000676044743397049	0.000391966790620457	5.09211314083949e-07	0.00170593136014205	0.15702479338843
MVC	P_damicornis	Assembly-10155-SUB-0.1-ITER-50-EP_damicornis_NLN_SISPA_Seq_53	0.000366118596902961	0.00022831698580879	0.000482281337816834	0.000417927832313758	0.000276985919720081	0.000493927576946509	0.87603305785124
MVC	Abrolhos	Assembly-10155-SUB-0.1-ITER-50-RawMergedAbrolhos_Seq_306	1.89151853095509e-06	0	8.50351148512446e-06	6.93556794683534e-06	1.94493674946163e-06	1.53324761978386e-05	0.272727272727273
MVC	Abrolhos	Assembly-10155-SUB-0.1-ITER-50-RawMergedAbrolhos_Seq_383	5.15986376958069e-07	0	1.78254439142971e-06	3.67260891834861e-06	2.63731950782593e-06	3.3931370002071e-06	0.140495867768595
MVC	A_tenuis	Assembly-10155-SUB-0.1-ITER-6-EA_tenuis_DNA_SISPA_Seq_2	0.00019411324495993	0	0.00213202841108823	0.00111846203048341	7.76120563440751e-07	0.00511739478676565	0.173553719008264
MVC	A_tenuis	Assembly-10155-SUB-0.1-ITER-6-EA_tenuis_DNA_SISPA_Seq_25	0.000132595644468848	6.08669262759889e-05	0.000177520248784342	0.00018441463196242	0.000132157918744485	0.000185215934013679	0.71900826446281
MVC	A_tenuis	Assembly-10155-SUB-0.1-ITER-6-EA_tenuis_DNA_SISPA_Seq_7	0.000129124531925916	6.44210940658023e-05	0.000160466420363914	0.00017169305893446	0.000140519717772001	0.000164142318723511	0.752066115702479
MVC	P_damicornis	Assembly-10155-SUB-0.1-ITER-6-EP_damicornis_LN2_SISPA_Seq_33	1.8516187144019e-05	0	0.000138643594699004	0.000106688506877443	4.74121433679367e-07	0.000324738288948311	0.173553719008264
MVC	Abrolhos	Assembly-10155-SUB-0.1-ITER-6-RawMergedAbrolhos_Seq_274	2.84379139376828e-07	0	1.50889364938686e-06	2.86748965538302e-06	1.22068428663055e-06	4.09352807622088e-06	0.0991735537190083
MVC	Abrolhos	Assembly-10155-SUB-0.1-ITER-6-RawMergedAbrolhos_Seq_300	8.83713834561917e-05	2.21277009615463e-05	0.000135174056592903	0.000130401675587795	7.49551154895824e-05	0.000146700997097544	0.677685950413223
MVC	Abrolhos	Assembly-10155-SUB-0.1-ITER-6-RawMergedAbrolhos_Seq_347	8.14716716909342e-07	0	4.35362240314451e-06	4.10753011441793e-06	9.48672595277959e-07	9.20745312211137e-06	0.198347107438017
MVC	A_tenuis	Assembly-10155-SUB-0.1-ITER-7-EA_tenuis_DNA_SISPA_Seq_47	1.67317719397782e-06	0	4.92555010471859e-06	4.60123728343899e-06	2.20618300973078e-06	7.34297084072536e-06	0.363636363636364
MVC	Abrolhos	Assembly-10155-SUB-0.1-ITER-7-EFarol2011_Seq_21	3.96141314563591e-06	0	1.06218339803122e-05	8.71510892039901e-06	2.38045911933102e-06	1.44403044159748e-05	0.454545454545455
MVC	P_damicornis	Assembly-10155-SUB-0.1-ITER-7-EP_damicornis_LN2_SISPA_Seq_51	9.87702199117803e-06	0	6.87065511176582e-05	0.000149389957616568	2.18953478751708e-05	0.000238966873872177	0.0661157024793388
MVC	A_tenuis	Assembly-10155-SUB-0.1-ITER-8-EA_tenuis_DNA_SISPA_Seq_32	6.23539659986373e-07	0	2.72024895691231e-06	3.59277613611196e-06	7.05746896224318e-07	5.76171278995257e-06	0.173553719008264
MVC	Abrolhos	Assembly-10155-SUB-0.1-ITER-8-EBur_Rasa2012_Seq_25	1.85166509939787e-05	0	0.000202654929205875	0.000280064346283927	1.81420068587031e-06	0.000787607676570096	0.0661157024793388
MVC	P_damicornis	Assembly-10155-SUB-0.1-ITER-8-EP_damicornis_LN2_SISPA_Seq_56	1.30915865834756e-05	3.44524896571822e-06	5.98815457347569e-05	2.43704919477007e-05	1.14390697346458e-05	8.02758166852339e-05	0.537190082644628
MVC	Abrolhos	Assembly-10155-SUB-0.1-ITER-8-ESG2011_Seq_3	1.05850361560425e-06	0	5.46616774056343e-06	7.53405514635968e-06	2.13503932515898e-06	1.31246357388702e-05	0.140495867768595
MVC	Abrolhos	Assembly-10155-SUB-0.1-ITER-8-RawMergedAbrolhos_Seq_108	2.06131279539188e-06	0	9.45847088451045e-06	7.55814691643691e-06	1.40173850681542e-06	1.71067480666669e-05	0.272727272727273
MVC	Abrolhos	Assembly-10155-SUB-0.1-ITER-8-RawMergedAbrolhos_Seq_89	4.15291919219745e-07	0	1.56915357179486e-06	3.35002148170594e-06	2.06366838840434e-06	3.25135186900655e-06	0.12396694214876
MVC	A_tenuis	Assembly-10155-SUB-0.1-ITER-9-EA_tenuis_DNA_SISPA_Seq_18	0.000356001548377559	0.000220582820899748	0.000395725371183776	0.000426496904491928	0.000300113680190446	0.000396927665454012	0.834710743801653
MVC	A_tenuis	Assembly-10155-SUB-0.1-ITER-9-EA_tenuis_DNA_SISPA_Seq_20	5.89670223885545e-06	0	6.47492942487306e-05	0.00023783365696717	8.70074840308038e-07	0.000410858424702751	0.0247933884297521
MVC	A_tenuis	Assembly-10155-SUB-0.1-ITER-9-EA_tenuis_DNA_SISPA_Seq_34	4.36317056046642e-06	0	4.31159498147005e-05	8.79906063027395e-05	5.27645698632702e-07	0.000189170633431205	0.0495867768595041
MVC	Abrolhos	Assembly-10155-SUB-0.1-ITER-9-EFarol2011_Seq_25	5.55666606947838e-07	0	1.7846217042572e-06	2.9232895408995e-06	1.78522786590729e-06	3.1837389826027e-06	0.190082644628099
MVC	P_damicornis	Assembly-10155-SUB-0.1-ITER-9-EP_damicornis_LN2_SISPA_Seq_11	7.9056594417509e-05	0	0.000602817691263785	0.000956584792451859	2.89028810796656e-05	0.0019780012070606	0.0826446280991736
MVC	Abrolhos	Assembly-10155-SUB-0.1-ITER-9-RawMergedAbrolhos_Seq_356	0.000159030102156262	3.37195950568626e-06	0.000373035934806658	0.00028720361732698	8.31261953790303e-05	0.000464371519339764	0.553719008264463
MVC	A_tenuis	Assembly-10155-SUB-0.25-ITER-1-EA_tenuis_DNA_SISPA_Seq_111	4.15792287088492e-06	0	2.33122489547252e-05	2.2868575789867e-05	1.17862080863587e-06	5.15483233773933e-05	0.181818181818182
MVC	A_tenuis	Assembly-10155-SUB-0.25-ITER-1-EA_tenuis_DNA_SISPA_Seq_24	6.35227610228066e-06	0	2.42374429026897e-05	1.60130293411658e-05	3.58471668957973e-06	3.66318476168924e-05	0.396694214876033
MVC	A_tenuis	Assembly-10155-SUB-0.25-ITER-1-EA_tenuis_DNA_SISPA_Seq_27	1.7409925090225e-05	0	8.34572171463825e-05	4.89907194399356e-05	4.61790827537059e-06	0.0001353377362928	0.355371900826446
MVC	Abrolhos	Assembly-10155-SUB-0.25-ITER-1-EBur_Rasa2012_Seq_6	1.74429321072452e-05	0	0.000189833164152639	0.000100504513570318	4.59898225654503e-07	0.000455471529560107	0.173553719008264
MVC	Abrolhos	Assembly-10155-SUB-0.25-ITER-1-ECtrl_Bur_Rasa_Seq_3	0.000228885618026931	2.65742393458425e-05	0.000674120869957342	0.000341915552855046	7.46005738966535e-05	0.000801578844939125	0.669421487603306
MVC	Abrolhos	Assembly-10155-SUB-0.25-ITER-1-EPAB2011_Seq_122	1.11396412597967e-06	0	2.51704504432152e-06	3.36974148108851e-06	2.44941019528015e-06	3.42017554502542e-06	0.330578512396694
MVC	P_damicornis	Assembly-10155-SUB-0.25-ITER-1-EP_damicornis_LN2_SISPA_Seq_17	4.96494487087813e-05	0	0.00037428698248388	0.00100126388229376	0.000124326455665393	0.00148956278535134	0.0495867768595041
MVC	P_damicornis	Assembly-10155-SUB-0.25-ITER-1-EP_damicornis_LN2_SISPA_Seq_19	2.63083151984531e-05	0	0.000207792641062288	9.09516039717949e-05	1.05200320592174e-06	0.000382543900731697	0.289256198347107
MVC	Abrolhos	Assembly-10155-SUB-0.25-ITER-1-RawMergedAbrolhos_Seq_1019	2.5241570534376e-06	0	1.08825303905262e-05	1.52711501732975e-05	4.63396668258599e-06	2.33038411112845e-05	0.165289256198347
MVC	Abrolhos	Assembly-10155-SUB-0.25-ITER-1-RawMergedAbrolhos_Seq_1024	7.72514936893619e-07	0	3.29844772762556e-06	2.3368576841032e-06	5.8324264924931e-07	5.45222851320937e-06	0.330578512396694
MVC	Abrolhos	Assembly-10155-SUB-0.25-ITER-1-RawMergedAbrolhos_Seq_1028	9.31203202715247e-06	1.61111407002622e-06	1.90123582695488e-05	1.73347057736223e-05	9.78208507780734e-06	2.31627318043678e-05	0.537190082644628
MVC	Abrolhos	Assembly-10155-SUB-0.25-ITER-1-RawMergedAbrolhos_Seq_1042	2.88659626694828e-06	0	1.0339831930888e-05	6.71688746732195e-06	1.99943715622003e-06	1.50108574464515e-05	0.429752066115702
MVC	Abrolhos	Assembly-10155-SUB-0.25-ITER-1-RawMergedAbrolhos_Seq_1045	5.94809997202104e-08	0	3.62908143605706e-07	1.19953349435758e-06	7.26631438587757e-07	1.23280911479273e-06	0.0495867768595041
MVC	Abrolhos	Assembly-10155-SUB-0.25-ITER-1-RawMergedAbrolhos_Seq_1060	1.60383326603936e-05	1.97240512048266e-06	3.3964900801341e-05	3.03224726860566e-05	1.46923630382876e-05	4.19208229207034e-05	0.528925619834711
MVC	Abrolhos	Assembly-10155-SUB-0.25-ITER-1-RawMergedAbrolhos_Seq_1123	3.70445135261513e-06	0	2.82411688809454e-05	1.3183488637248e-05	8.38194342454328e-07	5.26448258817906e-05	0.28099173553719
MVC	Abrolhos	Assembly-10155-SUB-0.25-ITER-1-RawMergedAbrolhos_Seq_1140	3.44618218400317e-05	1.30770860515584e-05	5.97527233926149e-05	5.14800054647386e-05	3.18744710601502e-05	6.68470982236827e-05	0.669421487603306
MVC	Abrolhos	Assembly-10155-SUB-0.25-ITER-1-RawMergedAbrolhos_Seq_1155	8.7984691770282e-07	0	4.96164531401734e-06	7.09743180280275e-06	1.26513447928631e-06	1.27956958057645e-05	0.12396694214876
MVC	Abrolhos	Assembly-10155-SUB-0.25-ITER-1-RawMergedAbrolhos_Seq_1162	4.20931922029865e-06	0	1.64846287507877e-05	1.01865525131227e-05	2.32346255446882e-06	2.45634489389852e-05	0.413223140495868
MVC	Abrolhos	Assembly-10155-SUB-0.25-ITER-1-RawMergedAbrolhos_Seq_1166	5.52674080389848e-06	0	1.41871320488244e-05	1.3112463475916e-05	5.22044904184823e-06	1.95346475817996e-05	0.421487603305785
MVC	Abrolhos	Assembly-10155-SUB-0.25-ITER-1-RawMergedAbrolhos_Seq_1169	2.39085380765842e-05	7.75547268254534e-07	4.63105359071814e-05	4.74251329060113e-05	2.38438709390781e-05	5.61735335914542e-05	0.504132231404959
MVC	Abrolhos	Assembly-10155-SUB-0.25-ITER-1-RawMergedAbrolhos_Seq_117	1.95177842959183e-05	1.41733851968521e-06	7.70397974708046e-05	3.80911596742922e-05	1.06134177308585e-05	0.000104673716311412	0.512396694214876
MVC	Abrolhos	Assembly-10155-SUB-0.25-ITER-1-RawMergedAbrolhos_Seq_1173	1.00758501036505e-05	0	5.94280881448678e-05	2.5939954522164e-05	2.38625336625789e-06	9.37692072324847e-05	0.388429752066116
MVC	Abrolhos	Assembly-10155-SUB-0.25-ITER-1-RawMergedAbrolhos_Seq_1180	2.57171228412796e-06	0	1.07153105626012e-05	1.15250809770179e-05	1.41772088142743e-06	2.05614104349045e-05	0.223140495867769
MVC	Abrolhos	Assembly-10155-SUB-0.25-ITER-1-RawMergedAbrolhos_Seq_1204	0.000515468301864248	0.000171541359046438	0.000759310290843846	0.000663528346016744	0.000432195427259183	0.000802894647076243	0.776859504132231
MVC	Abrolhos	Assembly-10155-SUB-0.25-ITER-1-RawMergedAbrolhos_Seq_1209	1.88259587492689e-05	5.31017658091338e-06	3.47943101679927e-05	3.20836761783315e-05	2.06373613054609e-05	4.05457385809214e-05	0.586776859504132
MVC	Abrolhos	Assembly-10155-SUB-0.25-ITER-1-RawMergedAbrolhos_Seq_160	4.74623611234047e-05	1.99262302767417e-05	6.79842247225513e-05	7.65726092790928e-05	6.0375298901479e-05	7.23583427810935e-05	0.619834710743802
MVC	Abrolhos	Assembly-10155-SUB-0.25-ITER-1-RawMergedAbrolhos_Seq_236	5.48477792853291e-06	0	2.26406818359648e-05	2.76524220563534e-05	4.17286271132982e-06	4.51087187396548e-05	0.198347107438017
MVC	Abrolhos	Assembly-10155-SUB-0.25-ITER-1-RawMergedAbrolhos_Seq_251	3.50728006813556e-05	3.81738233161685e-06	7.13686309282789e-05	6.52893674222158e-05	3.33012024903496e-05	8.68713527415506e-05	0.537190082644628
MVC	Abrolhos	Assembly-10155-SUB-0.25-ITER-1-RawMergedAbrolhos_Seq_254	2.03340062309314e-05	0	9.38103478873458e-05	4.5563236184124e-05	8.45304541591124e-06	0.000136945891730724	0.446280991735537
MVC	Abrolhos	Assembly-10155-SUB-0.25-ITER-1-RawMergedAbrolhos_Seq_270	1.26949513194881e-05	0	5.48170294893386e-05	3.13487573399603e-05	6.36751100937786e-06	8.31583452369735e-05	0.40495867768595
MVC	Abrolhos	Assembly-10155-SUB-0.25-ITER-1-RawMergedAbrolhos_Seq_295	2.32034522122505e-05	6.62794341961528e-06	5.34880542623217e-05	4.06901118504683e-05	2.26618120050821e-05	6.57782346476924e-05	0.570247933884298
MVC	Abrolhos	Assembly-10155-SUB-0.25-ITER-1-RawMergedAbrolhos_Seq_310	2.70766280442583e-05	7.29578154960628e-06	3.55972120118187e-05	4.68038856193609e-05	3.54671675678276e-05	3.55958633939946e-05	0.578512396694215
MVC	Abrolhos	Assembly-10155-SUB-0.25-ITER-1-RawMergedAbrolhos_Seq_443	7.48808953644917e-06	0	3.08003153521623e-05	1.88762257064656e-05	6.2088317386675e-06	4.69315503632684e-05	0.396694214876033
MVC	Abrolhos	Assembly-10155-SUB-0.25-ITER-1-RawMergedAbrolhos_Seq_461	7.77525197788323e-06	0	1.71589399859298e-05	1.77510469683749e-05	9.1561526113421e-06	2.23375433732371e-05	0.43801652892562
MVC	Abrolhos	Assembly-10155-SUB-0.25-ITER-1-RawMergedAbrolhos_Seq_507	8.66934958409688e-06	0	4.13074484952476e-05	2.76050342019927e-05	2.96727305265272e-06	7.06902775770259e-05	0.31404958677686
MVC	Abrolhos	Assembly-10155-SUB-0.25-ITER-1-RawMergedAbrolhos_Seq_512	3.23812514108704e-05	2.67817884508604e-06	7.87367384840131e-05	6.31956680760536e-05	2.94730538498543e-05	0.000101076334106839	0.512396694214876
MVC	Abrolhos	Assembly-10155-SUB-0.25-ITER-1-RawMergedAbrolhos_Seq_591	5.36772900206235e-05	2.85439306695733e-05	6.7252655099632e-05	9.14781984858513e-05	7.5932116514501e-05	6.51630114865291e-05	0.586776859504132
MVC	Abrolhos	Assembly-10155-SUB-0.25-ITER-1-RawMergedAbrolhos_Seq_646	3.93903830577436e-05	1.52819292065136e-05	7.82461136408737e-05	6.80890907140996e-05	4.33454999798322e-05	9.30879039417628e-05	0.578512396694215
MVC	Abrolhos	Assembly-10155-SUB-0.25-ITER-1-RawMergedAbrolhos_Seq_683	2.117089562809e-06	0	7.72470913336311e-06	8.83337369309963e-06	3.81738233161685e-06	1.39386919918246e-05	0.239669421487603
MVC	Abrolhos	Assembly-10155-SUB-0.25-ITER-1-RawMergedAbrolhos_Seq_714	4.28797205128785e-06	0	2.14039716877846e-05	1.92164673409566e-05	1.83959290261801e-06	4.26208828566207e-05	0.223140495867769
MVC	Abrolhos	Assembly-10155-SUB-0.25-ITER-1-RawMergedAbrolhos_Seq_774	7.65897182841453e-06	0	1.47660836812603e-05	1.62585191445291e-05	9.34097261944874e-06	1.80252604040323e-05	0.471074380165289
MVC	Abrolhos	Assembly-10155-SUB-0.25-ITER-1-RawMergedAbrolhos_Seq_790	8.0954912734139e-06	0	4.85828188863388e-05	3.91821777633233e-05	2.47820441895647e-06	0.00010262872669038	0.206611570247934
MVC	Abrolhos	Assembly-10155-SUB-0.25-ITER-1-RawMergedAbrolhos_Seq_806	1.15405557392203e-05	1.77919943763248e-06	2.50129427700247e-05	2.08418991708308e-05	1.15665147767543e-05	3.06715773499905e-05	0.553719008264463
MVC	Abrolhos	Assembly-10155-SUB-0.25-ITER-1-RawMergedAbrolhos_Seq_816	4.89227775385066e-05	1.86491910484895e-06	0.000434710658722834	8.96917588205955e-05	1.39158909792454e-05	0.000587504035584947	0.545454545454545
MVC	Abrolhos	Assembly-10155-SUB-0.25-ITER-1-RawMergedAbrolhos_Seq_830	1.48771087825647e-05	0	2.95537084997138e-05	3.00021693781721e-05	2.03528740406014e-05	3.62625839150706e-05	0.495867768595041
MVC	Abrolhos	Assembly-10155-SUB-0.25-ITER-1-RawMergedAbrolhos_Seq_836	1.60512591108672e-05	1.37460508679067e-06	2.88084462735695e-05	2.9880036190999e-05	1.70702945016445e-05	3.37112986038257e-05	0.537190082644628
MVC	Abrolhos	Assembly-10155-SUB-0.25-ITER-1-RawMergedAbrolhos_Seq_85	1.80193603969394e-05	0	0.000197756104314095	0.00031147751543281	4.79535437881651e-07	0.000821893940452981	0.0578512396694215
MVC	Abrolhos	Assembly-10155-SUB-0.25-ITER-1-RawMergedAbrolhos_Seq_852	2.45474579816555e-05	1.51521792167816e-05	3.68233248457287e-05	3.90821370497409e-05	2.78375669902369e-05	3.99238191318592e-05	0.628099173553719
MVC	Abrolhos	Assembly-10155-SUB-0.25-ITER-1-RawMergedAbrolhos_Seq_889	4.73526171011794e-06	0	1.41025613566105e-05	1.14593333384854e-05	4.76966805094156e-06	2.02097165502191e-05	0.413223140495868
MVC	Abrolhos	Assembly-10155-SUB-0.25-ITER-1-RawMergedAbrolhos_Seq_897	7.41024219719271e-06	0	2.15664410643757e-05	1.51972763705139e-05	6.57780002845101e-06	2.90158115950436e-05	0.487603305785124
MVC	Abrolhos	Assembly-10155-SUB-0.25-ITER-1-RawMergedAbrolhos_Seq_935	4.61030458850262e-05	0	0.000231370383484387	0.000132820679811623	8.80285175387102e-06	0.000380632302202355	0.347107438016529
MVC	Abrolhos	Assembly-10155-SUB-0.25-ITER-1-RawMergedAbrolhos_Seq_950	4.71034117105694e-05	0	0.000177588474455979	9.66019121521846e-05	1.55155270985874e-05	0.000245736142958817	0.487603305785124
MVC	Abrolhos	Assembly-10155-SUB-0.25-ITER-1-RawMergedAbrolhos_Seq_972	7.55187962761702e-06	0	3.33229594574311e-05	2.22872545107722e-05	2.71873219129117e-06	5.47232816488006e-05	0.338842975206612
MVC	A_tenuis	Assembly-10155-SUB-0.25-ITER-10-EA_tenuis_DNA_SISPA_Seq_28	1.0645310151831e-05	0	8.58909357363079e-05	3.78847802462221e-05	3.81451465806621e-06	0.000160509006212749	0.28099173553719
MVC	A_tenuis	Assembly-10155-SUB-0.25-ITER-10-EA_tenuis_DNA_SISPA_Seq_89	3.76557301442739e-05	1.18859404416252e-05	8.55825204892759e-05	6.60339615573498e-05	4.00455452506377e-05	0.00010499461972799	0.570247933884298
MVC	Abrolhos	Assembly-10155-SUB-0.25-ITER-10-EBur_Rasa2012_Seq_141	2.93933307393808e-07	0	3.09550667543932e-06	8.89148254866268e-06	5.76687769780185e-07	1.67737846371721e-05	0.0330578512396694
MVC	Abrolhos	Assembly-10155-SUB-0.25-ITER-10-EFarol2011_Seq_93	0.000166180577612137	5.72703653075794e-05	0.000258217437216024	0.000199087622683848	0.00010067554221952	0.000270914367711068	0.834710743801653
MVC	Abrolhos	Assembly-10155-SUB-0.25-ITER-10-EPAB2011_Seq_48	1.06972214866451e-05	0	2.89754838284457e-05	2.39696999978529e-05	8.5467586310236e-06	3.97088516940198e-05	0.446280991735537
MVC	Abrolhos	Assembly-10155-SUB-0.25-ITER-10-ESG2011_Seq_33	6.58545391167489e-05	3.65021330669456e-05	0.000128967877307419	9.71756004039832e-05	6.31361489661167e-05	0.000146832687370667	0.677685950413223
MVC	Abrolhos	Assembly-10155-SUB-0.25-ITER-10-ESG2011_Seq_73	4.20098373980418e-07	0	3.54102974153154e-06	7.26170046451865e-06	1.25841175384172e-06	1.38858161451228e-05	0.0578512396694215
MVC	Abrolhos	Assembly-10155-SUB-0.25-ITER-10-RawMergedAbrolhos_Seq_1010	5.72523982590135e-05	3.40652195701107e-05	9.07319287069249e-05	7.52993498841373e-05	5.69012915566075e-05	9.73750517356456e-05	0.760330578512397
MVC	Abrolhos	Assembly-10155-SUB-0.25-ITER-10-RawMergedAbrolhos_Seq_1027	4.00773105805944e-06	0	1.57845561547584e-05	9.50853839265083e-06	2.60143856775032e-06	2.3336978825897e-05	0.421487603305785
MVC	Abrolhos	Assembly-10155-SUB-0.25-ITER-10-RawMergedAbrolhos_Seq_1056	7.71221312124525e-06	0	1.98516386240381e-05	1.7607128069258e-05	5.82810008376121e-06	2.7052936669381e-05	0.43801652892562
MVC	Abrolhos	Assembly-10155-SUB-0.25-ITER-10-RawMergedAbrolhos_Seq_1081	1.12221732800127e-05	0	2.2493997660712e-05	2.34117752910611e-05	1.2475774219476e-05	2.78358404419796e-05	0.479338842975207
MVC	Abrolhos	Assembly-10155-SUB-0.25-ITER-10-RawMergedAbrolhos_Seq_1119	2.26201748179867e-05	8.13740786555353e-06	3.17544402375935e-05	3.96672630866143e-05	2.90989849479476e-05	3.30647214802879e-05	0.570247933884298
MVC	Abrolhos	Assembly-10155-SUB-0.25-ITER-10-RawMergedAbrolhos_Seq_1160	4.55446210812085e-05	2.94433758709884e-05	6.25981490057388e-05	7.06525532157208e-05	5.54526597756764e-05	6.56492162933089e-05	0.644628099173554
MVC	Abrolhos	Assembly-10155-SUB-0.25-ITER-10-RawMergedAbrolhos_Seq_1162	7.23030420712934e-06	6.85858704156363e-07	1.27327253048461e-05	1.34594893701946e-05	8.18949093014408e-06	1.47928233740052e-05	0.537190082644628
MVC	Abrolhos	Assembly-10155-SUB-0.25-ITER-10-RawMergedAbrolhos_Seq_1177	2.27527248544025e-06	0	9.67771800220068e-06	1.3109903368489e-05	2.65215757091623e-06	2.03176362373972e-05	0.173553719008264
MVC	Abrolhos	Assembly-10155-SUB-0.25-ITER-10-RawMergedAbrolhos_Seq_1180	9.76825205090545e-05	3.38458225579343e-05	0.000157437173442622	0.000151533140789687	7.59983242308821e-05	0.000174247310701404	0.644628099173554
MVC	Abrolhos	Assembly-10155-SUB-0.25-ITER-10-RawMergedAbrolhos_Seq_1196	6.17206763053093e-05	1.38673897763889e-05	9.81103440959289e-05	9.10756321090539e-05	5.29562886566265e-05	0.000107488042372285	0.677685950413223
MVC	Abrolhos	Assembly-10155-SUB-0.25-ITER-10-RawMergedAbrolhos_Seq_1218	4.30991134771463e-06	0	1.81408643108543e-05	2.60749636536735e-05	9.26154267099614e-06	3.8484758430357e-05	0.165289256198347
MVC	Abrolhos	Assembly-10155-SUB-0.25-ITER-10-RawMergedAbrolhos_Seq_1221	2.60121445319104e-05	1.01683213581177e-06	4.24309845323092e-05	4.99598331485898e-05	3.8908458268755e-05	4.7633004715143e-05	0.520661157024793
MVC	Abrolhos	Assembly-10155-SUB-0.25-ITER-10-RawMergedAbrolhos_Seq_176	1.00757316043813e-05	0	3.36736918193203e-05	3.58577507097099e-05	1.80963084093119e-05	5.63101813328758e-05	0.28099173553719
MVC	Abrolhos	Assembly-10155-SUB-0.25-ITER-10-RawMergedAbrolhos_Seq_254	5.40667657610928e-05	9.27579149649084e-06	0.00012052940121413	9.08622035707254e-05	4.26841270518614e-05	0.000145474538620766	0.59504132231405
MVC	Abrolhos	Assembly-10155-SUB-0.25-ITER-10-RawMergedAbrolhos_Seq_307	6.54839633944123e-05	1.07314095955055e-05	0.000435424259649831	0.000121900916472675	3.37071210839975e-05	0.000590342739676469	0.537190082644628
MVC	Abrolhos	Assembly-10155-SUB-0.25-ITER-10-RawMergedAbrolhos_Seq_308	7.68423076390927e-06	0	4.01717386275099e-05	2.81755128010007e-05	1.22203083281358e-06	7.38663492406328e-05	0.272727272727273
MVC	Abrolhos	Assembly-10155-SUB-0.25-ITER-10-RawMergedAbrolhos_Seq_328	2.0995776758761e-06	0	5.01643958104065e-06	5.29268539127101e-06	3.12940360660029e-06	6.85496314939974e-06	0.396694214876033
MVC	Abrolhos	Assembly-10155-SUB-0.25-ITER-10-RawMergedAbrolhos_Seq_356	2.83880580385028e-06	0	1.62872453227223e-05	8.80757698117651e-06	1.52321533488627e-06	2.79956186284658e-05	0.322314049586777
MVC	Abrolhos	Assembly-10155-SUB-0.25-ITER-10-RawMergedAbrolhos_Seq_360	2.89396909425501e-05	0	5.00674949660791e-05	5.93508915940434e-05	3.33965709021942e-05	5.78820896823619e-05	0.487603305785124
MVC	Abrolhos	Assembly-10155-SUB-0.25-ITER-10-RawMergedAbrolhos_Seq_385	1.44965180637497e-05	2.95329715321855e-06	2.54344679904748e-05	2.65769497835412e-05	1.74482267570093e-05	2.94669127722062e-05	0.545454545454545
MVC	Abrolhos	Assembly-10155-SUB-0.25-ITER-10-RawMergedAbrolhos_Seq_416	1.0341048528061e-05	2.10400641184347e-06	2.20512278933106e-05	2.01817237402481e-05	1.21829811617424e-05	2.74720386319256e-05	0.512396694214876
MVC	Abrolhos	Assembly-10155-SUB-0.25-ITER-10-RawMergedAbrolhos_Seq_440	2.98403856016454e-05	6.69423853209149e-06	4.32491244156778e-05	5.08547416591421e-05	3.7091122568273e-05	4.60717075387752e-05	0.586776859504132
MVC	Abrolhos	Assembly-10155-SUB-0.25-ITER-10-RawMergedAbrolhos_Seq_453	1.24138852666885e-05	1.92867254418984e-06	3.67281152604511e-05	2.42270986656339e-05	8.97225295671074e-06	4.86085300991811e-05	0.512396694214876
MVC	Abrolhos	Assembly-10155-SUB-0.25-ITER-10-RawMergedAbrolhos_Seq_467	0.000167960776291943	7.94005355088161e-05	0.000249940990046431	0.000207380142156379	0.000138493844114266	0.000262724229971552	0.809917355371901
MVC	Abrolhos	Assembly-10155-SUB-0.25-ITER-10-RawMergedAbrolhos_Seq_473	0.000296545577429824	0.000148216948889415	0.000411881358254473	0.000377705419673776	0.00021523254849712	0.000430800488540859	0.785123966942149
MVC	Abrolhos	Assembly-10155-SUB-0.25-ITER-10-RawMergedAbrolhos_Seq_475	4.8894243294504e-06	0	1.55957815309157e-05	1.69034383960999e-05	7.29897470269553e-06	2.54833700409606e-05	0.289256198347107
MVC	Abrolhos	Assembly-10155-SUB-0.25-ITER-10-RawMergedAbrolhos_Seq_477	5.42189864621676e-06	0	1.20685391554149e-05	1.15096444946005e-05	6.81639276225238e-06	1.5517324663361e-05	0.471074380165289
MVC	Abrolhos	Assembly-10155-SUB-0.25-ITER-10-RawMergedAbrolhos_Seq_53	3.829270737446e-05	0	0.000150433061406903	8.4243956223812e-05	8.93003492661999e-06	0.000215281959424756	0.454545454545455
MVC	Abrolhos	Assembly-10155-SUB-0.25-ITER-10-RawMergedAbrolhos_Seq_533	5.08501693554392e-05	4.90662839863202e-06	8.91400606728163e-05	7.7884436607698e-05	4.45853767233008e-05	0.000100458927999873	0.652892561983471
MVC	Abrolhos	Assembly-10155-SUB-0.25-ITER-10-RawMergedAbrolhos_Seq_61	2.4500393419466e-05	0	6.34234026809552e-05	5.02465695551761e-05	1.48429453313346e-05	8.37048999664367e-05	0.487603305785124
MVC	Abrolhos	Assembly-10155-SUB-0.25-ITER-10-RawMergedAbrolhos_Seq_614	3.2717778844852e-06	0	9.76671257171288e-06	9.20663079122579e-06	4.60498842488153e-06	1.47172727772287e-05	0.355371900826446
MVC	Abrolhos	Assembly-10155-SUB-0.25-ITER-10-RawMergedAbrolhos_Seq_644	2.92103588357047e-05	2.04001834893394e-05	3.69858588437829e-05	4.36352273965465e-05	3.65348455918945e-05	3.76115714448758e-05	0.669421487603306
MVC	Abrolhos	Assembly-10155-SUB-0.25-ITER-10-RawMergedAbrolhos_Seq_672	4.52792510713502e-05	2.87721262728991e-06	0.000135342996798891	8.4289067378975e-05	2.62123573013518e-05	0.000176085945218028	0.537190082644628
MVC	Abrolhos	Assembly-10155-SUB-0.25-ITER-10-RawMergedAbrolhos_Seq_676	2.30355509326887e-06	0	7.96010358054525e-06	6.63643253060793e-06	1.28207262977225e-06	1.2489884915165e-05	0.347107438016529
MVC	Abrolhos	Assembly-10155-SUB-0.25-ITER-10-RawMergedAbrolhos_Seq_680	2.17469483942927e-05	4.18359031079257e-06	3.63906307848299e-05	4.11153243079597e-05	2.50218827395419e-05	4.13939243723705e-05	0.528925619834711
MVC	Abrolhos	Assembly-10155-SUB-0.25-ITER-10-RawMergedAbrolhos_Seq_686	6.81401661868881e-05	3.47917424324969e-05	9.70770044094789e-05	9.8154287007303e-05	6.78143250817481e-05	0.000103167202301797	0.694214876033058
MVC	Abrolhos	Assembly-10155-SUB-0.25-ITER-10-RawMergedAbrolhos_Seq_732	1.28449290729914e-06	0	5.58852160379816e-06	5.55084434939987e-06	2.22458002518336e-06	1.06886872832846e-05	0.231404958677686
MVC	Abrolhos	Assembly-10155-SUB-0.25-ITER-10-RawMergedAbrolhos_Seq_733	3.60302293944232e-05	2.19725506060789e-05	7.35225146749221e-05	6.0550802176739e-05	4.58039378760542e-05	8.73527666197733e-05	0.59504132231405
MVC	Abrolhos	Assembly-10155-SUB-0.25-ITER-10-RawMergedAbrolhos_Seq_766	1.17249973674393e-05	0	2.94105179811807e-05	2.57949942083665e-05	1.26479897935657e-05	3.94020060507058e-05	0.454545454545455
MVC	Abrolhos	Assembly-10155-SUB-0.25-ITER-10-RawMergedAbrolhos_Seq_782	7.70547303211338e-05	6.52139005187155e-06	0.000240555947562742	0.000139158542818764	4.71264044126616e-05	0.000310547590007941	0.553719008264463
MVC	Abrolhos	Assembly-10155-SUB-0.25-ITER-10-RawMergedAbrolhos_Seq_797	2.44374109834866e-06	0	1.2936705938774e-05	1.18277069160075e-05	9.48242867358733e-07	2.68547274939082e-05	0.206611570247934
MVC	Abrolhos	Assembly-10155-SUB-0.25-ITER-10-RawMergedAbrolhos_Seq_812	2.54368307107419e-05	3.03763746111428e-06	3.89297282570127e-05	4.88548653333298e-05	3.76798049195463e-05	4.20800885035142e-05	0.520661157024793
MVC	Abrolhos	Assembly-10155-SUB-0.25-ITER-10-RawMergedAbrolhos_Seq_825	4.9893829533272e-06	0	1.70438527882596e-05	1.5887245719805e-05	6.27552956477503e-06	2.76463883803514e-05	0.31404958677686
MVC	Abrolhos	Assembly-10155-SUB-0.25-ITER-10-RawMergedAbrolhos_Seq_832	5.24639366628405e-06	0	1.38185413478128e-05	1.07595531122097e-05	3.19044224214683e-06	1.8295666255809e-05	0.487603305785124
MVC	Abrolhos	Assembly-10155-SUB-0.25-ITER-10-RawMergedAbrolhos_Seq_851	9.19060789781999e-06	0	2.29676993339987e-05	1.88485348412918e-05	8.08687353862982e-06	3.0103727844194e-05	0.487603305785124
MVC	Abrolhos	Assembly-10155-SUB-0.25-ITER-10-RawMergedAbrolhos_Seq_854	3.36606807789662e-05	0	9.89471698594582e-05	6.90329215975408e-05	6.08247416112108e-06	0.000133312957714186	0.487603305785124
MVC	Abrolhos	Assembly-10155-SUB-0.25-ITER-10-RawMergedAbrolhos_Seq_863	5.89110064341941e-06	0	2.54163659266114e-05	1.73859311671646e-05	1.7222898511391e-06	4.16308831299022e-05	0.338842975206612
MVC	Abrolhos	Assembly-10155-SUB-0.25-ITER-10-RawMergedAbrolhos_Seq_869	4.82174734391577e-06	0	2.00839272763932e-05	1.16686285722762e-05	3.35226994355101e-06	3.01049221294536e-05	0.413223140495868
MVC	Abrolhos	Assembly-10155-SUB-0.25-ITER-10-RawMergedAbrolhos_Seq_876	8.94347266499341e-06	1.01246677234823e-06	1.7132188010727e-05	1.77403310240033e-05	9.3592575050619e-06	2.06969458251378e-05	0.504132231404959
MVC	Abrolhos	Assembly-10155-SUB-0.25-ITER-10-RawMergedAbrolhos_Seq_909	3.5963920175887e-05	6.79683047822793e-06	7.79054312105119e-05	5.96114293326346e-05	3.58938425122607e-05	9.31997133191231e-05	0.603305785123967
MVC	Abrolhos	Assembly-10155-SUB-0.25-ITER-10-RawMergedAbrolhos_Seq_913	0.000100770166566995	5.32201416021192e-05	0.00012454369247742	0.000148697440909833	0.000116707127284667	0.000125557983784533	0.677685950413223
MVC	Abrolhos	Assembly-10155-SUB-0.25-ITER-10-RawMergedAbrolhos_Seq_942	5.43415308292367e-05	2.98048386738476e-06	0.000321972026848978	9.96261398536006e-05	3.1227055546584e-05	0.000432206455234689	0.545454545454545
MVC	Abrolhos	Assembly-10155-SUB-0.25-ITER-10-RawMergedAbrolhos_Seq_951	1.03287567092778e-05	0	2.74002661479181e-05	2.19259572249581e-05	9.1815439175985e-06	3.67421045985085e-05	0.471074380165289
MVC	A_tenuis	Assembly-10155-SUB-0.25-ITER-11-EA_tenuis_DNA_SISPA_Seq_17	5.8500398933501e-06	0	1.58468650894772e-05	1.5060741002029e-05	5.75240419754121e-06	2.26576298402508e-05	0.388429752066116
MVC	A_tenuis	Assembly-10155-SUB-0.25-ITER-11-EA_tenuis_DNA_SISPA_Seq_37	9.47285540426885e-06	0	7.4262449097625e-05	9.55179586597109e-05	1.51265534879834e-06	0.00022626676334278	0.0991735537190083
MVC	A_tenuis	Assembly-10155-SUB-0.25-ITER-11-EA_tenuis_DNA_SISPA_Seq_51	8.26518646899798e-05	6.62754862403446e-05	9.72017865106137e-05	0.000104175787786329	9.99550946703016e-05	9.83294354493793e-05	0.793388429752066
MVC	A_tenuis	Assembly-10155-SUB-0.25-ITER-11-EA_tenuis_DNA_SISPA_Seq_77	2.29278748516344e-05	0	0.000172301065299129	6.16505079343947e-05	2.61022452092411e-06	0.000280222788901602	0.371900826446281
MVC	A_tenuis	Assembly-10155-SUB-0.25-ITER-11-EA_tenuis_DNA_SISPA_Seq_79	9.16618983887605e-06	0	5.78376569362935e-05	1.91225684569656e-05	6.29492533610904e-06	8.27573750724822e-05	0.479338842975207
MVC	Abrolhos	Assembly-10155-SUB-0.25-ITER-11-ECtrl_Bur_Rasa_Seq_107	0.000111636629165952	1.71219074709156e-06	0.000236350653427257	0.000214413208398098	8.44369490252296e-05	0.000292792077240394	0.520661157024793
MVC	Abrolhos	Assembly-10155-SUB-0.25-ITER-11-EFarol2011_Seq_102	3.90677513171251e-05	8.65466338044479e-06	5.3348869378558e-05	5.49674175508388e-05	3.77207196519331e-05	5.59801808097376e-05	0.710743801652893
MVC	P_damicornis	Assembly-10155-SUB-0.25-ITER-11-EP_damicornis_NLN_SISPA_Seq_83	1.15863692101813e-05	0	0.000117624001052425	0.000200278667775991	8.92613932953643e-06	0.00048230546675927	0.0578512396694215
MVC	Abrolhos	Assembly-10155-SUB-0.25-ITER-11-ESG2011_Seq_36	1.13868469599837e-05	0	5.94097577494068e-05	3.62581179515271e-05	2.59869800394323e-06	0.000102571592633262	0.31404958677686
MVC	Abrolhos	Assembly-10155-SUB-0.25-ITER-11-ESG2011_Seq_46	4.67053542677479e-06	0	1.39295185727554e-05	1.44906355548654e-05	3.16837484210883e-06	2.16029349428919e-05	0.322314049586777
MVC	Abrolhos	Assembly-10155-SUB-0.25-ITER-11-RawMergedAbrolhos_Seq_1008	6.40483153099389e-06	0	1.44187877520559e-05	1.31353324618688e-05	5.72439979840403e-06	1.84447629023118e-05	0.487603305785124
MVC	Abrolhos	Assembly-10155-SUB-0.25-ITER-11-RawMergedAbrolhos_Seq_1019	1.13267535871084e-05	4.88300802975188e-07	3.31641786382346e-05	2.24678226891822e-05	8.18421280857598e-06	4.41048523210119e-05	0.504132231404959
MVC	Abrolhos	Assembly-10155-SUB-0.25-ITER-11-RawMergedAbrolhos_Seq_1034	8.43476778207635e-06	7.17317511457946e-07	1.3718919495407e-05	1.67312606824793e-05	1.34236182434513e-05	1.53392700505865e-05	0.504132231404959
MVC	Abrolhos	Assembly-10155-SUB-0.25-ITER-11-RawMergedAbrolhos_Seq_1076	3.33286459585003e-05	0	7.22697165709432e-05	6.83519688301447e-05	2.19093838195411e-05	9.1492279744734e-05	0.487603305785124
MVC	Abrolhos	Assembly-10155-SUB-0.25-ITER-11-RawMergedAbrolhos_Seq_1083	4.38456301458138e-06	0	2.22901381261803e-05	1.8947575884441e-05	4.66661833412312e-06	4.38414165598418e-05	0.231404958677686
MVC	Abrolhos	Assembly-10155-SUB-0.25-ITER-11-RawMergedAbrolhos_Seq_1087	4.01974425649528e-06	0	2.14165919761255e-05	1.13113733729286e-05	3.22834242494817e-06	3.50149222709835e-05	0.355371900826446
MVC	Abrolhos	Assembly-10155-SUB-0.25-ITER-11-RawMergedAbrolhos_Seq_1089	3.74675806596722e-06	0	1.31098063594791e-05	9.64590906344753e-06	2.74343481662545e-06	1.97537101922444e-05	0.388429752066116
MVC	Abrolhos	Assembly-10155-SUB-0.25-ITER-11-RawMergedAbrolhos_Seq_1091	0.000170097658690309	5.06078778469813e-05	0.000254721225091664	0.00022130985700567	9.78388290633411e-05	0.000270504926878998	0.768595041322314
MVC	Abrolhos	Assembly-10155-SUB-0.25-ITER-11-RawMergedAbrolhos_Seq_1106	2.54166323456267e-05	5.51251951942272e-06	3.63602861707269e-05	4.80533205284506e-05	3.76984362178156e-05	3.75924880923105e-05	0.528925619834711
MVC	Abrolhos	Assembly-10155-SUB-0.25-ITER-11-RawMergedAbrolhos_Seq_1142	1.2433447993385e-05	0	2.36476528309022e-05	2.54991052067727e-05	1.36816237900377e-05	2.86021420178078e-05	0.487603305785124
MVC	Abrolhos	Assembly-10155-SUB-0.25-ITER-11-RawMergedAbrolhos_Seq_1143	0.000314351598988427	0.000128290905242166	0.000409103752750902	0.000427376893006738	0.000335809534346974	0.000423524365401221	0.735537190082645
MVC	Abrolhos	Assembly-10155-SUB-0.25-ITER-11-RawMergedAbrolhos_Seq_1156	1.08724287992085e-06	0	6.21217909886305e-06	6.57781942352115e-06	9.15725573373868e-07	1.43428322059371e-05	0.165289256198347
MVC	Abrolhos	Assembly-10155-SUB-0.25-ITER-11-RawMergedAbrolhos_Seq_1175	3.6297526745501e-06	0	8.64643349403399e-06	9.34468241745877e-06	3.29213837344663e-06	1.18517104766143e-05	0.388429752066116
MVC	Abrolhos	Assembly-10155-SUB-0.25-ITER-11-RawMergedAbrolhos_Seq_1188	9.70815573924754e-06	2.28226375879405e-06	1.61570524389145e-05	1.75326394693873e-05	1.14076131233849e-05	1.83132354518817e-05	0.553719008264463
MVC	Abrolhos	Assembly-10155-SUB-0.25-ITER-11-RawMergedAbrolhos_Seq_1189	2.26900808376882e-05	8.70221609568095e-07	3.58441155268657e-05	4.35793616088931e-05	3.45951915841336e-05	3.95181784136558e-05	0.520661157024793
MVC	Abrolhos	Assembly-10155-SUB-0.25-ITER-11-RawMergedAbrolhos_Seq_1194	3.80081178226862e-09	0	4.18089296049548e-08	4.59898225654503e-07	4.59898225654503e-07	NA	0.00826446280991736
MVC	Abrolhos	Assembly-10155-SUB-0.25-ITER-11-RawMergedAbrolhos_Seq_1214	3.14314497427928e-06	1.74226804816495e-07	8.39768715929045e-06	6.23476298176709e-06	2.68380552444243e-06	1.1020232997476e-05	0.504132231404959
MVC	Abrolhos	Assembly-10155-SUB-0.25-ITER-11-RawMergedAbrolhos_Seq_1229	2.99185265271338e-05	1.38176291247445e-05	3.6805353711714e-05	5.0279745969211e-05	4.48839073377437e-05	3.53743735637588e-05	0.59504132231405
MVC	Abrolhos	Assembly-10155-SUB-0.25-ITER-11-RawMergedAbrolhos_Seq_126	2.95387118581612e-05	4.88407015601288e-06	7.02223142975869e-05	5.10597733548215e-05	1.48692384591741e-05	8.63780512975059e-05	0.578512396694215
MVC	Abrolhos	Assembly-10155-SUB-0.25-ITER-11-RawMergedAbrolhos_Seq_146	2.40613473644526e-05	2.90988473819291e-06	0.00010171092946528	4.41124701681631e-05	1.17099716363457e-05	0.000134909444271837	0.545454545454545
MVC	Abrolhos	Assembly-10155-SUB-0.25-ITER-11-RawMergedAbrolhos_Seq_202	2.41812891890364e-05	5.43000947878899e-06	4.6340142522828e-05	4.1210366082724e-05	2.51778805613345e-05	5.4492865600226e-05	0.586776859504132
MVC	Abrolhos	Assembly-10155-SUB-0.25-ITER-11-RawMergedAbrolhos_Seq_224	1.474863226757e-05	0	5.46366085018672e-05	3.30478611921476e-05	6.66902682638017e-06	7.83753135769993e-05	0.446280991735537
MVC	Abrolhos	Assembly-10155-SUB-0.25-ITER-11-RawMergedAbrolhos_Seq_255	1.48612802161726e-05	0	5.72180746829767e-05	3.04782187484218e-05	7.16990729959037e-06	7.930586324304e-05	0.487603305785124
MVC	Abrolhos	Assembly-10155-SUB-0.25-ITER-11-RawMergedAbrolhos_Seq_257	1.01473078376096e-05	0	3.20937985834612e-05	2.08105804805214e-05	6.94509775215121e-06	4.36500195884442e-05	0.487603305785124
MVC	Abrolhos	Assembly-10155-SUB-0.25-ITER-11-RawMergedAbrolhos_Seq_272	5.97677095899555e-05	1.74920213226567e-05	9.56690138941652e-05	0.000100442956394231	5.92274934453989e-05	0.00010642382711206	0.59504132231405
MVC	Abrolhos	Assembly-10155-SUB-0.25-ITER-11-RawMergedAbrolhos_Seq_300	1.03458608356929e-05	0	3.91498071088596e-05	2.50369832223769e-05	8.33314703196218e-06	5.8122639230293e-05	0.413223140495868
MVC	Abrolhos	Assembly-10155-SUB-0.25-ITER-11-RawMergedAbrolhos_Seq_36	0.00024838235065774	9.9471901614819e-05	0.000357755696001969	0.000300542644295866	0.000171721043167025	0.000373233987118505	0.826446280991736
MVC	Abrolhos	Assembly-10155-SUB-0.25-ITER-11-RawMergedAbrolhos_Seq_38	9.75400574613108e-05	1.4606414602685e-06	0.000454722802240787	0.00018733884052093	1.29224812691584e-05	0.00061895988237963	0.520661157024793
MVC	Abrolhos	Assembly-10155-SUB-0.25-ITER-11-RawMergedAbrolhos_Seq_385	6.1517563828403e-06	0	4.45141945345635e-05	4.96241681549118e-05	9.48242867358733e-07	0.000121132273548135	0.12396694214876
MVC	Abrolhos	Assembly-10155-SUB-0.25-ITER-11-RawMergedAbrolhos_Seq_395	5.60418382914962e-06	0	1.63541133198368e-05	1.4127213402648e-05	5.02079389719326e-06	2.36622165521307e-05	0.396694214876033
MVC	Abrolhos	Assembly-10155-SUB-0.25-ITER-11-RawMergedAbrolhos_Seq_404	3.6818725127651e-05	8.83043680546936e-06	8.61258755133421e-05	6.27474047950108e-05	2.0687283602043e-05	0.000105194106262913	0.586776859504132
MVC	Abrolhos	Assembly-10155-SUB-0.25-ITER-11-RawMergedAbrolhos_Seq_42	0.000142223918780212	7.45095943171041e-05	0.000213745841496664	0.000175603001759241	9.56243740875035e-05	0.000224941009185052	0.809917355371901
MVC	Abrolhos	Assembly-10155-SUB-0.25-ITER-11-RawMergedAbrolhos_Seq_422	1.0139604820654e-05	0	3.24770570813644e-05	2.61040890063645e-05	5.10850307984096e-06	4.8226009476687e-05	0.388429752066116
MVC	Abrolhos	Assembly-10155-SUB-0.25-ITER-11-RawMergedAbrolhos_Seq_480	6.83149320571487e-06	0	2.05504110928612e-05	2.36174479397571e-05	1.22009412214369e-05	3.29004193199222e-05	0.289256198347107
MVC	Abrolhos	Assembly-10155-SUB-0.25-ITER-11-RawMergedAbrolhos_Seq_507	7.89891867057893e-06	0	3.7299496971295e-05	1.95054930436745e-05	2.42524153810042e-06	5.69826528954805e-05	0.40495867768595
MVC	Abrolhos	Assembly-10155-SUB-0.25-ITER-11-RawMergedAbrolhos_Seq_51	4.19601080209897e-05	0	0.000128643704900146	8.90732117638553e-05	8.91240826016405e-06	0.000176610090901412	0.471074380165289
MVC	Abrolhos	Assembly-10155-SUB-0.25-ITER-11-RawMergedAbrolhos_Seq_578	1.01711479793686e-05	0	2.40347986609784e-05	2.1219119060407e-05	1.12340686046923e-05	3.12667496736092e-05	0.479338842975207
MVC	Abrolhos	Assembly-10155-SUB-0.25-ITER-11-RawMergedAbrolhos_Seq_591	2.12071011397128e-05	3.49588430634371e-06	5.21318457544256e-05	3.71892643174673e-05	1.42844675259813e-05	6.47525088711763e-05	0.570247933884298
MVC	Abrolhos	Assembly-10155-SUB-0.25-ITER-11-RawMergedAbrolhos_Seq_628	2.30254311795832e-05	5.01749598021919e-06	3.7129181945618e-05	4.15832413840233e-05	2.41084068023731e-05	4.15104307533439e-05	0.553719008264463
MVC	Abrolhos	Assembly-10155-SUB-0.25-ITER-11-RawMergedAbrolhos_Seq_630	3.80913978676387e-06	0	2.08255199042459e-05	1.48679327160783e-05	7.57759305976066e-07	3.95589056340206e-05	0.256198347107438
MVC	Abrolhos	Assembly-10155-SUB-0.25-ITER-11-RawMergedAbrolhos_Seq_634	7.2560961304875e-05	4.22749199386411e-05	0.000104995802629126	9.97713217942032e-05	6.97321713120231e-05	0.000111622857869375	0.727272727272727
MVC	Abrolhos	Assembly-10155-SUB-0.25-ITER-11-RawMergedAbrolhos_Seq_644	1.0381072475511e-05	0	4.31668878670356e-05	3.06368236472397e-05	6.30485727781477e-06	7.03850442279664e-05	0.338842975206612
MVC	Abrolhos	Assembly-10155-SUB-0.25-ITER-11-RawMergedAbrolhos_Seq_662	2.7329201256183e-05	1.13856145559444e-05	5.43501295001546e-05	4.23952993845915e-05	2.67431584822716e-05	6.29007993906351e-05	0.644628099173554
MVC	Abrolhos	Assembly-10155-SUB-0.25-ITER-11-RawMergedAbrolhos_Seq_735	1.00436761448701e-05	7.82682471317023e-07	2.3833874316641e-05	1.96013679601498e-05	8.40611549588275e-06	3.04477811723479e-05	0.512396694214876
MVC	Abrolhos	Assembly-10155-SUB-0.25-ITER-11-RawMergedAbrolhos_Seq_751	4.18075596662745e-05	5.49089353338356e-06	6.78905064103315e-05	7.4392863523812e-05	5.92044794050197e-05	7.61238922435649e-05	0.56198347107438
MVC	Abrolhos	Assembly-10155-SUB-0.25-ITER-11-RawMergedAbrolhos_Seq_777	2.93354046841394e-05	1.66495930106293e-06	5.69703587363813e-05	5.5462249480951e-05	4.34213705374107e-05	6.86300391856038e-05	0.528925619834711
MVC	Abrolhos	Assembly-10155-SUB-0.25-ITER-11-RawMergedAbrolhos_Seq_786	4.97277005906017e-05	2.23038543256031e-05	7.173959319236e-05	6.7607323274863e-05	4.07136256547825e-05	7.61283076922244e-05	0.735537190082645
MVC	Abrolhos	Assembly-10155-SUB-0.25-ITER-11-RawMergedAbrolhos_Seq_792	6.79204922199726e-06	0	3.99234446825234e-05	2.34810844531905e-05	3.27944643917844e-06	7.22638323088132e-05	0.289256198347107
MVC	Abrolhos	Assembly-10155-SUB-0.25-ITER-11-RawMergedAbrolhos_Seq_811	2.57075379297574e-05	2.75562400648631e-06	5.46230256080801e-05	4.5744295433833e-05	1.52271829825302e-05	6.6435291271399e-05	0.56198347107438
MVC	Abrolhos	Assembly-10155-SUB-0.25-ITER-11-RawMergedAbrolhos_Seq_838	3.45805989778247e-06	0	1.03170806553336e-05	9.96250589599235e-06	4.432207968117e-06	1.56574878543947e-05	0.347107438016529
MVC	Abrolhos	Assembly-10155-SUB-0.25-ITER-11-RawMergedAbrolhos_Seq_844	3.04250916719611e-06	0	6.97066763245822e-06	7.218502141779e-06	3.48580902035238e-06	9.26656327154676e-06	0.421487603305785
MVC	Abrolhos	Assembly-10155-SUB-0.25-ITER-11-RawMergedAbrolhos_Seq_851	1.61403943351641e-05	0	4.43971918600971e-05	3.98568921337727e-05	5.19893995368867e-06	6.29509148355757e-05	0.40495867768595
MVC	Abrolhos	Assembly-10155-SUB-0.25-ITER-11-RawMergedAbrolhos_Seq_864	7.32170214339361e-05	4.078562157977e-05	9.42635396138699e-05	9.52608558441534e-05	6.35297538656027e-05	9.72995004560601e-05	0.768595041322314
MVC	Abrolhos	Assembly-10155-SUB-0.25-ITER-11-RawMergedAbrolhos_Seq_866	1.25363854641654e-05	0	2.38357146261508e-05	2.70875471636431e-05	1.71355944292464e-05	2.89527073297673e-05	0.462809917355372
MVC	Abrolhos	Assembly-10155-SUB-0.25-ITER-11-RawMergedAbrolhos_Seq_898	6.99137908493095e-06	0	2.61144700710979e-05	1.96734155645731e-05	2.6337106987573e-06	4.1146489109887e-05	0.355371900826446
MVC	Abrolhos	Assembly-10155-SUB-0.25-ITER-11-RawMergedAbrolhos_Seq_901	3.07748987146364e-05	1.07236458084908e-05	4.92866742866888e-05	5.4761216830456e-05	3.45218861060148e-05	5.49330384361357e-05	0.56198347107438
MVC	Abrolhos	Assembly-10155-SUB-0.25-ITER-11-RawMergedAbrolhos_Seq_960	1.46235873882301e-05	0	5.3786302920596e-05	3.27676680365897e-05	5.8252006051747e-06	7.70996474066464e-05	0.446280991735537
MVC	Abrolhos	Assembly-10155-SUB-0.25-ITER-11-RawMergedAbrolhos_Seq_961	9.26893460816205e-06	2.15222828329878e-06	2.11323380593322e-05	1.72544782705786e-05	5.34918800835146e-06	2.64081456711109e-05	0.537190082644628
MVC	Abrolhos	Assembly-10155-SUB-0.25-ITER-11-RawMergedAbrolhos_Seq_983	1.41280869712721e-05	6.55147023927474e-06	2.24694128872475e-05	2.51396841694694e-05	1.94453152235808e-05	2.49658371677952e-05	0.56198347107438
MVC	Abrolhos	Assembly-10155-SUB-0.25-ITER-11-RawMergedAbrolhos_Seq_992	6.0964022620563e-06	0	1.29186624753127e-05	1.41858591097849e-05	6.3835786215456e-06	1.66036343009979e-05	0.429752066115702
MVC	A_tenuis	Assembly-10155-SUB-0.25-ITER-12-EA_tenuis_DNA_SISPA_Seq_108	4.98091061532935e-05	2.92674825887831e-05	6.46696189895841e-05	7.8271452526604e-05	6.90430617070607e-05	6.59265327320649e-05	0.636363636363636
MVC	A_tenuis	Assembly-10155-SUB-0.25-ITER-12-EA_tenuis_DNA_SISPA_Seq_25	6.27866815240135e-05	2.94857266627666e-05	0.00011967409744313	9.49648558050705e-05	8.94102875840065e-05	0.000136602680691938	0.661157024793388
MVC	Abrolhos	Assembly-10155-SUB-0.25-ITER-12-EBur_Rasa2012_Seq_7	5.55290916611482e-05	0	0.000596270159410219	0.000149311557577754	3.07014614174251e-06	0.000977408983064332	0.371900826446281
MVC	Abrolhos	Assembly-10155-SUB-0.25-ITER-12-EBur_Rasa2012_Seq_9	3.21219307860104e-05	0	0.000348549036716951	0.000117780412882038	9.67199219507969e-07	0.000667210571702954	0.272727272727273
MVC	Abrolhos	Assembly-10155-SUB-0.25-ITER-12-ECtrl_Bur_Rasa_Seq_71	2.17895254182024e-05	5.28078182686358e-06	4.11214925819805e-05	3.71342616282041e-05	2.30648051590535e-05	4.8175328804377e-05	0.586776859504132
MVC	Abrolhos	Assembly-10155-SUB-0.25-ITER-12-EFarol2011_Seq_118	3.79731786214962e-06	0	8.00051446874809e-06	1.02105658071134e-05	7.04829780004021e-06	1.03728861523305e-05	0.371900826446281
MVC	P_damicornis	Assembly-10155-SUB-0.25-ITER-12-EP_damicornis_NLN_SISPA_Seq_13	7.97973480357356e-06	0	7.21413101536395e-05	8.77770828393092e-05	6.55109140421945e-07	0.000233982066185476	0.0909090909090909
MVC	P_damicornis	Assembly-10155-SUB-0.25-ITER-12-EP_damicornis_NLN_SISPA_Seq_19	1.1396169337997e-05	0	0.000114672678930976	0.000153215165544181	1.93206857320174e-06	0.000415695111583515	0.0743801652892562
MVC	P_damicornis	Assembly-10155-SUB-0.25-ITER-12-EP_damicornis_NLN_SISPA_Seq_25	1.04872918407486e-05	0	0.000104281985726123	3.73224209626641e-05	1.53229375234838e-06	0.000196246222748828	0.28099173553719
MVC	P_damicornis	Assembly-10155-SUB-0.25-ITER-12-EP_damicornis_NLN_SISPA_Seq_33	1.68341650498534e-05	0	7.58211869719201e-05	3.70351631096775e-05	6.50712770028615e-06	0.000109604861684454	0.454545454545455
MVC	P_damicornis	Assembly-10155-SUB-0.25-ITER-12-EP_damicornis_NLN_SISPA_Seq_44	5.92516225784115e-06	0	5.98733915525555e-05	5.51495871691368e-05	6.55109140421945e-07	0.000181403687636678	0.107438016528926
MVC	P_damicornis	Assembly-10155-SUB-0.25-ITER-12-EP_damicornis_NLN_SISPA_Seq_47	1.1178324250451e-05	0	0.000116730828747639	0.000135257723430457	1.79260423338258e-06	0.000403774331229188	0.0826446280991736
MVC	P_damicornis	Assembly-10155-SUB-0.25-ITER-12-EP_damicornis_NLN_SISPA_Seq_63	1.39989942143947e-05	0	0.000139061729321199	0.000338775659988351	4.90708991283676e-06	0.000665290838831849	0.0413223140495868
MVC	P_damicornis	Assembly-10155-SUB-0.25-ITER-12-EP_damicornis_NLN_SISPA_Seq_8	2.04293908483307e-05	0	0.000193364204393485	0.000130102962770948	9.25917090366788e-07	0.000483945450819255	0.15702479338843
MVC	P_damicornis	Assembly-10155-SUB-0.25-ITER-12-EP_damicornis_NLN_SISPA_Seq_82	4.50781539067592e-06	0	4.86988029271942e-05	0.000136361415567947	4.67665506598662e-06	0.000266251656967234	0.0330578512396694
MVC	Abrolhos	Assembly-10155-SUB-0.25-ITER-12-RawMergedAbrolhos_Seq_1	0.000175484361909003	3.13597035912981e-05	0.000517775412236298	0.000262143306061597	7.6303878535901e-05	0.000615740238150987	0.669421487603306
MVC	Abrolhos	Assembly-10155-SUB-0.25-ITER-12-RawMergedAbrolhos_Seq_1000	3.98885784126554e-06	0	2.39619136723864e-05	2.41325899396565e-05	1.86996074186532e-06	5.58090675001325e-05	0.165289256198347
MVC	Abrolhos	Assembly-10155-SUB-0.25-ITER-12-RawMergedAbrolhos_Seq_1029	1.45245347608485e-05	0	3.72061157589571e-05	4.18444930014921e-05	8.76311079496381e-06	5.36705020325353e-05	0.347107438016529
MVC	Abrolhos	Assembly-10155-SUB-0.25-ITER-12-RawMergedAbrolhos_Seq_1033	6.19420643505977e-05	4.62115333463921e-05	6.60022560811979e-05	9.03010817641243e-05	8.95443202592222e-05	6.15060170633347e-05	0.685950413223141
MVC	Abrolhos	Assembly-10155-SUB-0.25-ITER-12-RawMergedAbrolhos_Seq_1035	6.8686646926569e-06	0	1.75081869774022e-05	1.62962436825781e-05	6.5414871676476e-06	2.40620252663399e-05	0.421487603305785
MVC	Abrolhos	Assembly-10155-SUB-0.25-ITER-12-RawMergedAbrolhos_Seq_1064	5.32382776714582e-06	0	1.19292380585587e-05	1.21543992419744e-05	6.60300854719156e-06	1.56135218535265e-05	0.43801652892562
MVC	Abrolhos	Assembly-10155-SUB-0.25-ITER-12-RawMergedAbrolhos_Seq_1066	1.64074217542188e-06	0	7.67001550949427e-06	8.63173057504556e-06	2.13494565179251e-06	1.60561189108885e-05	0.190082644628099
MVC	Abrolhos	Assembly-10155-SUB-0.25-ITER-12-RawMergedAbrolhos_Seq_1068	3.87637050720593e-06	0	1.42977052167856e-05	1.2676779226268e-05	3.34730184640242e-06	2.3806613176647e-05	0.305785123966942
MVC	Abrolhos	Assembly-10155-SUB-0.25-ITER-12-RawMergedAbrolhos_Seq_1074	1.21430920614441e-05	0	4.53723144950296e-05	2.93862827886946e-05	5.9716842600306e-06	6.72646261724398e-05	0.413223140495868
MVC	Abrolhos	Assembly-10155-SUB-0.25-ITER-12-RawMergedAbrolhos_Seq_1078	2.28626241156256e-06	0	7.05309767004418e-06	8.38296217572938e-06	2.57919791868792e-06	1.15690388173414e-05	0.272727272727273
MVC	Abrolhos	Assembly-10155-SUB-0.25-ITER-12-RawMergedAbrolhos_Seq_1091	3.54815501597945e-06	0	1.10227110821597e-05	8.58653513867028e-06	2.39913897059201e-06	1.59187399215572e-05	0.413223140495868
MVC	Abrolhos	Assembly-10155-SUB-0.25-ITER-12-RawMergedAbrolhos_Seq_1126	6.66201532135006e-06	0	2.83170798933857e-05	5.03814908677098e-05	1.40204331729282e-05	6.37601777051721e-05	0.132231404958678
MVC	Abrolhos	Assembly-10155-SUB-0.25-ITER-12-RawMergedAbrolhos_Seq_1128	9.07722106517303e-06	0	2.12203255363391e-05	1.9613281230106e-05	1.11650654656831e-05	2.77862130901916e-05	0.462809917355372
MVC	Abrolhos	Assembly-10155-SUB-0.25-ITER-12-RawMergedAbrolhos_Seq_1138	5.15106640788992e-06	0	2.14621043398218e-05	1.78079724387051e-05	2.71873219129117e-06	3.73323099857871e-05	0.289256198347107
MVC	Abrolhos	Assembly-10155-SUB-0.25-ITER-12-RawMergedAbrolhos_Seq_1163	0.000132171254668203	7.75628456035906e-05	0.000164423809702345	0.000166590852238047	0.000154394188612537	0.000168390512757205	0.793388429752066
MVC	Abrolhos	Assembly-10155-SUB-0.25-ITER-12-RawMergedAbrolhos_Seq_1164	1.91820413750051e-06	0	6.03336376111149e-06	6.82655001875181e-06	2.89328403506267e-06	9.89174289597983e-06	0.28099173553719
MVC	Abrolhos	Assembly-10155-SUB-0.25-ITER-12-RawMergedAbrolhos_Seq_1179	7.30514777009681e-06	0	1.99656393131001e-05	1.63689422255873e-05	5.10030250218439e-06	2.74114406225619e-05	0.446280991735537
MVC	Abrolhos	Assembly-10155-SUB-0.25-ITER-12-RawMergedAbrolhos_Seq_1186	4.75495481573139e-06	0	2.06277889557462e-05	1.22414794192234e-05	2.71765740843604e-06	3.18806581788422e-05	0.388429752066116
MVC	Abrolhos	Assembly-10155-SUB-0.25-ITER-12-RawMergedAbrolhos_Seq_132	6.02039699397673e-05	5.83741746351623e-07	0.000239611644395359	0.000119420989552653	1.10193691977288e-05	0.000328082097339204	0.504132231404959
MVC	Abrolhos	Assembly-10155-SUB-0.25-ITER-12-RawMergedAbrolhos_Seq_142	1.96175811408339e-05	2.2200801660233e-06	5.25395168564486e-05	3.39103902577272e-05	1.10006545467275e-05	6.56429591938186e-05	0.578512396694215
MVC	Abrolhos	Assembly-10155-SUB-0.25-ITER-12-RawMergedAbrolhos_Seq_147	3.70678827199784e-05	0	0.00019383978781991	9.96714179803865e-05	1.90869116580843e-06	0.000309988026168994	0.371900826446281
MVC	Abrolhos	Assembly-10155-SUB-0.25-ITER-12-RawMergedAbrolhos_Seq_154	2.54396944664781e-05	0	8.56376029095931e-05	5.30724660421353e-05	5.46912036344421e-06	0.000118098724880469	0.479338842975207
MVC	Abrolhos	Assembly-10155-SUB-0.25-ITER-12-RawMergedAbrolhos_Seq_16	6.61700840902291e-05	0	0.000711001278355477	0.000195282443290676	1.7222898511391e-06	0.00122095239140664	0.338842975206612
MVC	Abrolhos	Assembly-10155-SUB-0.25-ITER-12-RawMergedAbrolhos_Seq_19	9.14920494180662e-05	0	0.000526386059525327	0.000212894961145885	8.91373366583801e-06	0.000790952249301087	0.429752066115702
MVC	Abrolhos	Assembly-10155-SUB-0.25-ITER-12-RawMergedAbrolhos_Seq_190	8.55448701533459e-06	0	2.90096554512249e-05	2.72392876014602e-05	1.02316943748646e-05	4.69751826842472e-05	0.31404958677686
MVC	Abrolhos	Assembly-10155-SUB-0.25-ITER-12-RawMergedAbrolhos_Seq_20	9.99734450996217e-05	1.51463235052625e-05	0.000175723837238146	0.000175315751551511	0.000107715017243839	0.000202704661079076	0.570247933884298
MVC	Abrolhos	Assembly-10155-SUB-0.25-ITER-12-RawMergedAbrolhos_Seq_243	5.51556495987254e-05	1.77349660632492e-05	9.64969248254095e-05	8.34229200180722e-05	3.84360961235174e-05	0.000108426474004889	0.661157024793388
MVC	Abrolhos	Assembly-10155-SUB-0.25-ITER-12-RawMergedAbrolhos_Seq_248	3.45409083512367e-05	1.11238286072673e-05	7.71700622296737e-05	5.57259988066619e-05	2.01500233826157e-05	9.19815049076739e-05	0.619834710743802
MVC	Abrolhos	Assembly-10155-SUB-0.25-ITER-12-RawMergedAbrolhos_Seq_26	6.6197508988927e-05	1.12904647291694e-05	0.000132769368181239	0.000112815473065636	5.9330800589181e-05	0.000157748418631504	0.586776859504132
MVC	Abrolhos	Assembly-10155-SUB-0.25-ITER-12-RawMergedAbrolhos_Seq_35	0.000123491394828477	6.61108251657946e-06	0.000563450374776753	0.000199232783656609	1.6025365592646e-05	0.000706776049245648	0.619834710743802
MVC	Abrolhos	Assembly-10155-SUB-0.25-ITER-12-RawMergedAbrolhos_Seq_385	1.1503602941442e-05	0	3.26263153757357e-05	2.48559992127585e-05	7.95753424324038e-06	4.45485422946847e-05	0.462809917355372
MVC	Abrolhos	Assembly-10155-SUB-0.25-ITER-12-RawMergedAbrolhos_Seq_393	9.87520079689175e-06	0	4.65426993661298e-05	3.31916471228862e-05	2.23892825464257e-06	8.14311169734934e-05	0.297520661157025
MVC	Abrolhos	Assembly-10155-SUB-0.25-ITER-12-RawMergedAbrolhos_Seq_400	4.81695039870773e-05	1.32542351313185e-05	8.66520776673817e-05	6.85707056757219e-05	3.40320246168128e-05	9.64933565436423e-05	0.702479338842975
MVC	Abrolhos	Assembly-10155-SUB-0.25-ITER-12-RawMergedAbrolhos_Seq_407	2.97198772023363e-06	0	1.08504649474032e-05	1.33189079314174e-05	4.5939746483654e-06	2.00067771709645e-05	0.223140495867769
MVC	Abrolhos	Assembly-10155-SUB-0.25-ITER-12-RawMergedAbrolhos_Seq_408	8.62773183059612e-06	0	2.17133098955402e-05	1.9697274556644e-05	7.94105681617102e-06	2.94239660993852e-05	0.43801652892562
MVC	Abrolhos	Assembly-10155-SUB-0.25-ITER-12-RawMergedAbrolhos_Seq_454	7.36699085495809e-06	0	2.15282776148444e-05	2.07303696151146e-05	7.38324288304638e-06	3.22578207070303e-05	0.355371900826446
MVC	Abrolhos	Assembly-10155-SUB-0.25-ITER-12-RawMergedAbrolhos_Seq_492	1.53440091162449e-05	4.08291183731846e-06	3.26134335676161e-05	2.54332205899402e-05	1.21157821687081e-05	3.88916662374324e-05	0.603305785123967
MVC	Abrolhos	Assembly-10155-SUB-0.25-ITER-12-RawMergedAbrolhos_Seq_513	1.08008780515278e-05	9.32459552424477e-07	4.19651817921289e-05	2.14246925284403e-05	5.03364701536687e-06	5.73650370382665e-05	0.504132231404959
MVC	Abrolhos	Assembly-10155-SUB-0.25-ITER-12-RawMergedAbrolhos_Seq_533	3.06087248540651e-06	0	1.71820471938446e-05	1.15739240854434e-05	1.17516419982957e-06	3.22659254392773e-05	0.264462809917355
MVC	Abrolhos	Assembly-10155-SUB-0.25-ITER-12-RawMergedAbrolhos_Seq_554	3.57859123755269e-06	0	2.10152031255025e-05	1.96822518065398e-05	2.42524855103262e-06	4.68145341887828e-05	0.181818181818182
MVC	Abrolhos	Assembly-10155-SUB-0.25-ITER-12-RawMergedAbrolhos_Seq_558	4.71734137098349e-06	0	2.43133899307765e-05	1.90266101963001e-05	1.8826506807999e-06	4.65237074111672e-05	0.247933884297521
MVC	Abrolhos	Assembly-10155-SUB-0.25-ITER-12-RawMergedAbrolhos_Seq_591	2.51700030580881e-05	1.01460633043932e-05	3.5896159032798e-05	4.41387010149081e-05	3.15876303886731e-05	3.77401337986727e-05	0.570247933884298
MVC	Abrolhos	Assembly-10155-SUB-0.25-ITER-12-RawMergedAbrolhos_Seq_614	2.05259793434705e-05	1.04357615420047e-06	5.74617385720323e-05	4.00587661380635e-05	1.56268967002336e-05	7.54993962625147e-05	0.512396694214876
MVC	Abrolhos	Assembly-10155-SUB-0.25-ITER-12-RawMergedAbrolhos_Seq_619	7.34234125270652e-06	0	4.38942525857567e-05	2.53835226164997e-05	1.05251591201715e-06	7.95532458531608e-05	0.289256198347107
MVC	Abrolhos	Assembly-10155-SUB-0.25-ITER-12-RawMergedAbrolhos_Seq_641	5.14661184739899e-06	0	3.05113895886082e-05	2.59475013973032e-05	1.42383045725779e-06	6.55279033493991e-05	0.198347107438017
MVC	Abrolhos	Assembly-10155-SUB-0.25-ITER-12-RawMergedAbrolhos_Seq_647	5.08473464454891e-06	0	1.65447633406527e-05	1.30904870636259e-05	3.60957322580064e-06	2.46373439383089e-05	0.388429752066116
MVC	Abrolhos	Assembly-10155-SUB-0.25-ITER-12-RawMergedAbrolhos_Seq_678	1.51115600778033e-05	0	4.34965567386862e-05	3.38610883224851e-05	1.07056985683565e-05	6.03059126692403e-05	0.446280991735537
MVC	Abrolhos	Assembly-10155-SUB-0.25-ITER-12-RawMergedAbrolhos_Seq_688	7.50980917641281e-06	0	3.20666911834935e-05	1.65215801881082e-05	2.83475730230234e-06	4.61887920623251e-05	0.454545454545455
MVC	Abrolhos	Assembly-10155-SUB-0.25-ITER-12-RawMergedAbrolhos_Seq_697	1.7764675226064e-05	0	6.75830640286435e-05	5.24274561549692e-05	4.41423403770445e-06	0.000108810377112919	0.338842975206612
MVC	Abrolhos	Assembly-10155-SUB-0.25-ITER-12-RawMergedAbrolhos_Seq_717	1.4039448535997e-05	0	2.80860057050384e-05	2.83128878809273e-05	2.06689482710012e-05	3.45458449277901e-05	0.495867768595041
MVC	Abrolhos	Assembly-10155-SUB-0.25-ITER-12-RawMergedAbrolhos_Seq_744	2.40424836562755e-06	0	1.00646369583078e-05	1.11890020092667e-05	5.24337163177776e-06	1.95959401631e-05	0.214876033057851
MVC	Abrolhos	Assembly-10155-SUB-0.25-ITER-12-RawMergedAbrolhos_Seq_776	4.8116246297845e-06	0	1.9167514895648e-05	1.76426236425432e-05	3.56250199591854e-06	3.38272002320102e-05	0.272727272727273
MVC	Abrolhos	Assembly-10155-SUB-0.25-ITER-12-RawMergedAbrolhos_Seq_792	1.76177950122864e-05	7.18253729673911e-06	2.51612524418395e-05	3.18172118878605e-05	2.45854405998743e-05	2.63142381727153e-05	0.553719008264463
MVC	Abrolhos	Assembly-10155-SUB-0.25-ITER-12-RawMergedAbrolhos_Seq_806	9.89070819132684e-06	0	3.49597715917378e-05	2.91896510036719e-05	2.64443630056515e-06	5.55800706069312e-05	0.338842975206612
MVC	Abrolhos	Assembly-10155-SUB-0.25-ITER-12-RawMergedAbrolhos_Seq_812	4.96271828741115e-06	0	2.10148553178947e-05	1.46460710433353e-05	2.13503932515898e-06	3.43439045957965e-05	0.338842975206612
MVC	Abrolhos	Assembly-10155-SUB-0.25-ITER-12-RawMergedAbrolhos_Seq_834	9.66778252886207e-06	3.14185536312491e-06	1.64382560393135e-05	1.88677691289082e-05	1.34150161918976e-05	1.8845267944475e-05	0.512396694214876
MVC	Abrolhos	Assembly-10155-SUB-0.25-ITER-12-RawMergedAbrolhos_Seq_890	5.06828169466642e-06	0	9.55570685166146e-06	1.05734842250799e-05	7.15216709874226e-06	1.15327542926371e-05	0.479338842975207
MVC	Abrolhos	Assembly-10155-SUB-0.25-ITER-12-RawMergedAbrolhos_Seq_897	2.19772224038453e-07	0	1.857380982577e-06	3.3240548885816e-06	4.84135917919609e-07	6.88095971296089e-06	0.0661157024793388
MVC	Abrolhos	Assembly-10155-SUB-0.25-ITER-12-RawMergedAbrolhos_Seq_941	1.14966697327744e-05	6.32964136277034e-06	1.71396258956012e-05	2.04573093774368e-05	1.34543403524012e-05	1.84418787836151e-05	0.56198347107438
MVC	Abrolhos	Assembly-10155-SUB-0.25-ITER-12-RawMergedAbrolhos_Seq_942	5.25918904060661e-06	0	1.03189035121679e-05	1.09717564467828e-05	5.63230856688531e-06	1.26645743404141e-05	0.479338842975207
MVC	Abrolhos	Assembly-10155-SUB-0.25-ITER-12-RawMergedAbrolhos_Seq_97	0.000119481747275704	4.76715057425882e-05	0.000154339421406817	0.000150596785628752	9.69820099235269e-05	0.000159229713671037	0.793388429752066
MVC	Abrolhos	Assembly-10155-SUB-0.25-ITER-12-RawMergedAbrolhos_Seq_974	4.23199505915886e-06	0	1.26034633464862e-05	1.00406157285926e-05	2.94115865263808e-06	1.79372495485481e-05	0.421487603305785
MVC	Abrolhos	Assembly-10155-SUB-0.25-ITER-12-RawMergedAbrolhos_Seq_989	1.81584947865938e-06	0	1.07190000913269e-05	1.04627517579897e-05	8.70074840308038e-07	2.43800710852483e-05	0.173553719008264
MVC	A_tenuis	Assembly-10155-SUB-0.25-ITER-13-EA_tenuis_DNA_SISPA_Seq_103	2.04177068861308e-05	0	0.000115929843751446	5.1469636108788e-05	2.33523307077417e-06	0.000180781537890998	0.396694214876033
MVC	A_tenuis	Assembly-10155-SUB-0.25-ITER-13-EA_tenuis_DNA_SISPA_Seq_26	1.37062755677615e-05	5.30029369609825e-06	7.45131146066097e-05	2.40356426623064e-05	1.06590539739966e-05	9.77040605478729e-05	0.570247933884298
MVC	A_tenuis	Assembly-10155-SUB-0.25-ITER-13-EA_tenuis_DNA_SISPA_Seq_36	2.7904494920511e-06	0	2.03143207367791e-05	8.65754842405598e-06	2.03328766636333e-06	3.53700744044194e-05	0.322314049586777
MVC	A_tenuis	Assembly-10155-SUB-0.25-ITER-13-EA_tenuis_DNA_SISPA_Seq_52	7.97983830665579e-05	3.98811811859685e-05	9.08616325636212e-05	0.0001038237026995	7.64979453560068e-05	9.08128373821132e-05	0.768595041322314
MVC	A_tenuis	Assembly-10155-SUB-0.25-ITER-13-EA_tenuis_DNA_SISPA_Seq_54	6.22021328987667e-06	0	1.5331906537433e-05	1.32043124223698e-05	8.47677138232389e-06	2.02447215490227e-05	0.471074380165289
MVC	A_tenuis	Assembly-10155-SUB-0.25-ITER-13-EA_tenuis_DNA_SISPA_Seq_62	1.84365436509556e-05	3.07971002757972e-06	3.67494852261409e-05	3.23307504603714e-05	1.58239170469555e-05	4.39028775245395e-05	0.570247933884298
MVC	A_tenuis	Assembly-10155-SUB-0.25-ITER-13-EA_tenuis_DNA_SISPA_Seq_65	6.22166445072158e-06	0	2.88535910619813e-05	1.60174765646236e-05	8.73717491881663e-06	4.48497659063372e-05	0.388429752066116
MVC	A_tenuis	Assembly-10155-SUB-0.25-ITER-13-EA_tenuis_DNA_SISPA_Seq_75	2.15132721929849e-05	1.29142185787866e-05	2.63996443036592e-05	3.71872276478739e-05	2.84948968715944e-05	2.49149218568332e-05	0.578512396694215
MVC	A_tenuis	Assembly-10155-SUB-0.25-ITER-13-EA_tenuis_DNA_SISPA_Seq_8	3.9732515698103e-05	6.2482221800203e-06	0.000133125883592468	6.41017919929395e-05	2.13446373772528e-05	0.000164790675365453	0.619834710743802
MVC	A_tenuis	Assembly-10155-SUB-0.25-ITER-13-EA_tenuis_DNA_SISPA_Seq_83	8.78127502672936e-06	0	3.00553953568035e-05	2.79614283745856e-05	2.54976205749979e-06	4.87740638910446e-05	0.31404958677686
MVC	Abrolhos	Assembly-10155-SUB-0.25-ITER-13-EBur_Rasa2012_Seq_119	3.98497093987592e-08	0	2.94184904639388e-07	1.20545370931246e-06	8.49491772575922e-07	1.26029683183244e-06	0.0330578512396694
MVC	Abrolhos	Assembly-10155-SUB-0.25-ITER-13-EBur_Rasa2012_Seq_36	5.7680513018265e-07	0	1.80070176164609e-06	3.03449655443916e-06	1.71730667278242e-06	3.14478304263567e-06	0.190082644628099
MVC	Abrolhos	Assembly-10155-SUB-0.25-ITER-13-EBur_Rasa2012_Seq_37	1.93287396726294e-05	0	0.000211224104808736	0.00014617359377426	5.42128946143884e-07	0.000580644056398141	0.132231404958678
MVC	Abrolhos	Assembly-10155-SUB-0.25-ITER-13-EBur_Rasa2012_Seq_8	3.89334536771102e-05	0	0.000422360965186398	0.000117773697373258	1.56124011588299e-06	0.000734414853585373	0.330578512396694
MVC	Abrolhos	Assembly-10155-SUB-0.25-ITER-13-EBur_Rasa2012_Seq_97	2.37711873085963e-06	0	2.53311338397457e-05	1.79769604021259e-05	4.36450554193591e-07	6.95283909477717e-05	0.132231404958678
MVC	Abrolhos	Assembly-10155-SUB-0.25-ITER-13-EFarol2011_Seq_101	5.47554850831648e-07	0	1.51851988221696e-06	2.07044177970717e-06	9.81264428190361e-07	2.38145223230012e-06	0.264462809917355
MVC	Abrolhos	Assembly-10155-SUB-0.25-ITER-13-EFarol2011_Seq_115	9.56421191203831e-07	0	3.41211570144587e-06	4.28618385687643e-06	1.78856826591759e-06	6.23809852258945e-06	0.223140495867769
MVC	Abrolhos	Assembly-10155-SUB-0.25-ITER-13-EFarol2011_Seq_34	4.39427280983637e-05	1.07793807037998e-05	7.00929995903209e-05	7.18522986473245e-05	4.86456906410837e-05	7.77391394803195e-05	0.611570247933884
MVC	Abrolhos	Assembly-10155-SUB-0.25-ITER-13-EPAB2011_Seq_105	2.21639098170759e-06	0	6.63997637044776e-06	7.44953635518384e-06	4.71256942446183e-06	1.05387341370398e-05	0.297520661157025
MVC	Abrolhos	Assembly-10155-SUB-0.25-ITER-13-EPAB2011_Seq_114	3.58399487048262e-06	0	1.39990228461088e-05	1.35519806040124e-05	2.6396742884152e-06	2.48829300857392e-05	0.264462809917355
MVC	Abrolhos	Assembly-10155-SUB-0.25-ITER-13-EPAB2011_Seq_23	1.21345122045025e-06	0	4.1230910528004e-06	4.58836242732749e-06	2.27424058765509e-06	7.05840947699167e-06	0.264462809917355
MVC	P_damicornis	Assembly-10155-SUB-0.25-ITER-13-EP_damicornis_LN2_SISPA_Seq_70	2.5310295439785e-05	0	0.000176385487215302	0.000204169716547599	1.67788233845562e-06	0.000477018691785597	0.12396694214876
MVC	P_damicornis	Assembly-10155-SUB-0.25-ITER-13-EP_damicornis_NLN_SISPA_Seq_7	8.33107994514323e-05	0	0.000699421012802815	0.000347607128745631	5.73334423043206e-07	0.00141469965289531	0.239669421487603
MVC	Abrolhos	Assembly-10155-SUB-0.25-ITER-13-ESG2011_Seq_19	5.77475345473945e-05	2.26498419078992e-05	0.000148915714008777	7.85106930363454e-05	3.89272047290443e-05	0.000169089312695804	0.735537190082645
MVC	Abrolhos	Assembly-10155-SUB-0.25-ITER-13-RawMergedAbrolhos_Seq_1018	2.19072724390536e-05	3.60321402746548e-06	4.07679442292983e-05	4.01633328049317e-05	2.24468610513831e-05	4.82063248550501e-05	0.545454545454545
MVC	Abrolhos	Assembly-10155-SUB-0.25-ITER-13-RawMergedAbrolhos_Seq_1050	0.000125341889333079	4.72922557583666e-05	0.000161909695830824	0.000184955714747592	0.00015520577198059	0.000166356923363796	0.677685950413223
MVC	Abrolhos	Assembly-10155-SUB-0.25-ITER-13-RawMergedAbrolhos_Seq_1085	1.29218038025651e-05	0	4.72763556136638e-05	2.60589710018397e-05	6.45182894782439e-06	6.4789881045514e-05	0.495867768595041
MVC	Abrolhos	Assembly-10155-SUB-0.25-ITER-13-RawMergedAbrolhos_Seq_1097	3.45370189093106e-06	0	1.3297520890197e-05	9.08473758266649e-06	1.75028845352232e-06	2.04752909443103e-05	0.380165289256198
MVC	Abrolhos	Assembly-10155-SUB-0.25-ITER-13-RawMergedAbrolhos_Seq_1129	3.52671824606995e-06	0	1.79978972310239e-05	1.93969503533847e-05	1.59043718090495e-06	3.90960759658086e-05	0.181818181818182
MVC	Abrolhos	Assembly-10155-SUB-0.25-ITER-13-RawMergedAbrolhos_Seq_113	7.5543378379962e-05	0	0.000459689062938663	0.000157599116965093	4.71988780284122e-06	0.000657048601069765	0.479338842975207
MVC	Abrolhos	Assembly-10155-SUB-0.25-ITER-13-RawMergedAbrolhos_Seq_1139	1.6457783428115e-06	0	6.92818631084345e-06	7.375525165933e-06	3.20045965264238e-06	1.3328619851723e-05	0.223140495867769
MVC	Abrolhos	Assembly-10155-SUB-0.25-ITER-13-RawMergedAbrolhos_Seq_1161	1.9984685337951e-05	0	6.58119439534592e-05	4.83629385178414e-05	1.08994950286191e-05	9.59509494526997e-05	0.413223140495868
MVC	Abrolhos	Assembly-10155-SUB-0.25-ITER-13-RawMergedAbrolhos_Seq_1188	7.07553379972127e-06	0	1.11433923033976e-05	1.47610274097633e-05	1.10432480757492e-05	1.2082441731295e-05	0.479338842975207
MVC	Abrolhos	Assembly-10155-SUB-0.25-ITER-13-RawMergedAbrolhos_Seq_1202	0.000133170412000718	3.39136705938018e-05	0.000221454724106244	0.000187367672698684	0.00011484938832816	0.000242820420780103	0.710743801652893
MVC	Abrolhos	Assembly-10155-SUB-0.25-ITER-13-RawMergedAbrolhos_Seq_169	1.90944238101869e-05	0	6.27919475855052e-05	4.53024564908356e-05	8.73276079226469e-06	9.08391700224302e-05	0.421487603305785
MVC	Abrolhos	Assembly-10155-SUB-0.25-ITER-13-RawMergedAbrolhos_Seq_22	0.00016085817864308	6.38558947242518e-06	0.000455049305962183	0.000263024859673144	2.38522840543236e-05	0.000559596584256599	0.611570247933884
MVC	Abrolhos	Assembly-10155-SUB-0.25-ITER-13-RawMergedAbrolhos_Seq_259	4.4953369049251e-05	0	0.000108726527228267	9.54273272799889e-05	2.67784179886093e-05	0.000142930366143786	0.471074380165289
MVC	Abrolhos	Assembly-10155-SUB-0.25-ITER-13-RawMergedAbrolhos_Seq_27	9.22379427026192e-05	3.97166029553054e-05	0.000139785775474219	0.000134467362253216	7.69601611683004e-05	0.000151153848070952	0.685950413223141
MVC	Abrolhos	Assembly-10155-SUB-0.25-ITER-13-RawMergedAbrolhos_Seq_28	0.000137455525056627	2.10362947516005e-05	0.000328407214028011	0.000202830713803072	6.83955347875209e-05	0.000382564896436187	0.677685950413223
MVC	Abrolhos	Assembly-10155-SUB-0.25-ITER-13-RawMergedAbrolhos_Seq_305	6.06733456294909e-06	0	3.07192303783358e-05	2.53154304178221e-05	5.63512416599712e-07	5.94947754900358e-05	0.239669421487603
MVC	Abrolhos	Assembly-10155-SUB-0.25-ITER-13-RawMergedAbrolhos_Seq_318	3.49056641720512e-05	9.66164106327437e-06	6.18240842510762e-05	6.49782363818185e-05	4.63663717967824e-05	7.19865451133154e-05	0.537190082644628
MVC	Abrolhos	Assembly-10155-SUB-0.25-ITER-13-RawMergedAbrolhos_Seq_33	3.34291055084488e-05	0	0.00010489732779201	6.74153627753717e-05	2.40604938864631e-05	0.000141597554175883	0.495867768595041
MVC	Abrolhos	Assembly-10155-SUB-0.25-ITER-13-RawMergedAbrolhos_Seq_333	6.90506071945951e-06	0	3.07853748013612e-05	1.57643839066906e-05	1.92252768832821e-06	4.5218835908909e-05	0.43801652892562
MVC	Abrolhos	Assembly-10155-SUB-0.25-ITER-13-RawMergedAbrolhos_Seq_344	1.50587001050034e-05	1.84295460732427e-06	4.41779443044113e-05	2.98705362738591e-05	1.20993348256977e-05	5.87670832882121e-05	0.504132231404959
MVC	Abrolhos	Assembly-10155-SUB-0.25-ITER-13-RawMergedAbrolhos_Seq_347	1.02730998618149e-05	0	2.8165571235811e-05	2.8908025192549e-05	7.38324288304638e-06	4.14130977829287e-05	0.355371900826446
MVC	Abrolhos	Assembly-10155-SUB-0.25-ITER-13-RawMergedAbrolhos_Seq_425	1.72658452204249e-05	1.9561949838876e-06	3.24452002071766e-05	3.1654049570779e-05	1.75687161513707e-05	3.84834742456816e-05	0.545454545454545
MVC	Abrolhos	Assembly-10155-SUB-0.25-ITER-13-RawMergedAbrolhos_Seq_436	9.32310435365096e-06	0	2.61525856728415e-05	2.40020346125908e-05	1.06319733972576e-05	3.77392920182972e-05	0.388429752066116
MVC	Abrolhos	Assembly-10155-SUB-0.25-ITER-13-RawMergedAbrolhos_Seq_455	1.65325563269801e-05	5.07734998362217e-06	4.02411368233158e-05	3.12568643056968e-05	1.46189196936847e-05	5.11559716703438e-05	0.528925619834711
MVC	Abrolhos	Assembly-10155-SUB-0.25-ITER-13-RawMergedAbrolhos_Seq_473	2.87979226739158e-05	0	7.30017104006589e-05	6.33554298826147e-05	1.58239170469555e-05	9.80450247762498e-05	0.454545454545455
MVC	Abrolhos	Assembly-10155-SUB-0.25-ITER-13-RawMergedAbrolhos_Seq_509	5.20039513252507e-06	0	2.20699660737819e-05	1.46336700240822e-05	3.08363771007244e-06	3.53601001679716e-05	0.355371900826446
MVC	Abrolhos	Assembly-10155-SUB-0.25-ITER-13-RawMergedAbrolhos_Seq_55	3.38833789866174e-05	0	0.000182981825896828	9.31792922131978e-05	1.80783894727929e-06	0.000296286127385949	0.363636363636364
MVC	Abrolhos	Assembly-10155-SUB-0.25-ITER-13-RawMergedAbrolhos_Seq_566	5.73629282474873e-06	0	1.33771832870539e-05	1.28535450332333e-05	6.4728500210368e-06	1.76623788156304e-05	0.446280991735537
MVC	Abrolhos	Assembly-10155-SUB-0.25-ITER-13-RawMergedAbrolhos_Seq_636	0.000114776774257791	7.5442735058911e-05	0.000129236816722582	0.000156044827923514	0.000115080000269488	0.000127525767091169	0.735537190082645
MVC	Abrolhos	Assembly-10155-SUB-0.25-ITER-13-RawMergedAbrolhos_Seq_640	1.19079240645065e-05	8.98344182800198e-07	2.24855277434321e-05	2.36206362591031e-05	1.42966623154459e-05	2.70171273986074e-05	0.504132231404959
MVC	Abrolhos	Assembly-10155-SUB-0.25-ITER-13-RawMergedAbrolhos_Seq_643	3.21470657943194e-05	7.63253306453869e-06	6.71980243866222e-05	5.25647967717925e-05	2.51953132658473e-05	7.95921238189046e-05	0.611570247933884
MVC	Abrolhos	Assembly-10155-SUB-0.25-ITER-13-RawMergedAbrolhos_Seq_672	4.58081945291984e-06	0	1.34645003341271e-05	1.20495468218109e-05	2.63839773310862e-06	1.97851641521333e-05	0.380165289256198
MVC	Abrolhos	Assembly-10155-SUB-0.25-ITER-13-RawMergedAbrolhos_Seq_673	1.1218964738343e-05	0	6.34766116574079e-05	2.714989466679e-05	2.40701365877735e-06	9.70890054333249e-05	0.413223140495868
MVC	Abrolhos	Assembly-10155-SUB-0.25-ITER-13-RawMergedAbrolhos_Seq_680	2.75125356668516e-05	4.23163942546827e-06	4.98141563001332e-05	4.89561296424859e-05	2.80483673716008e-05	5.81285162908283e-05	0.56198347107438
MVC	Abrolhos	Assembly-10155-SUB-0.25-ITER-13-RawMergedAbrolhos_Seq_693	7.93858461514587e-06	1.49991603113329e-06	1.57280231340129e-05	1.50088865380102e-05	6.96080461149535e-06	1.90625430131606e-05	0.528925619834711
MVC	Abrolhos	Assembly-10155-SUB-0.25-ITER-13-RawMergedAbrolhos_Seq_766	1.13543776631746e-05	1.62001035621768e-06	3.12961613368246e-05	2.21593499555504e-05	1.13704710402648e-05	4.10296241774452e-05	0.512396694214876
MVC	Abrolhos	Assembly-10155-SUB-0.25-ITER-13-RawMergedAbrolhos_Seq_771	2.82778401373939e-06	0	1.17012363547168e-05	1.80085192453929e-05	3.81738233161685e-06	2.49844431357717e-05	0.15702479338843
MVC	Abrolhos	Assembly-10155-SUB-0.25-ITER-13-RawMergedAbrolhos_Seq_803	4.42676755132306e-06	0	1.87579897267148e-05	1.67387148034403e-05	1.22662828475273e-06	3.39015195544876e-05	0.264462809917355
MVC	Abrolhos	Assembly-10155-SUB-0.25-ITER-13-RawMergedAbrolhos_Seq_812	1.35049855377164e-05	0	3.52537577628086e-05	3.02611712974756e-05	1.15106259371116e-05	4.79303651260476e-05	0.446280991735537
MVC	Abrolhos	Assembly-10155-SUB-0.25-ITER-13-RawMergedAbrolhos_Seq_82	3.83360426896584e-05	0	0.000202928377699913	0.000100840460118449	5.81616095791752e-06	0.000321512203442637	0.380165289256198
MVC	Abrolhos	Assembly-10155-SUB-0.25-ITER-13-RawMergedAbrolhos_Seq_875	1.41241667974349e-05	2.67715563513003e-06	5.72413361913714e-05	2.67035028514004e-05	9.56720133176995e-06	7.68104323644579e-05	0.528925619834711
MVC	Abrolhos	Assembly-10155-SUB-0.25-ITER-13-RawMergedAbrolhos_Seq_888	1.64494224120847e-05	0	7.00070876348753e-05	7.37177819208238e-05	7.18047066774012e-06	0.000135040346462268	0.223140495867769
MVC	Abrolhos	Assembly-10155-SUB-0.25-ITER-13-RawMergedAbrolhos_Seq_9	0.000461671890926837	0.000244242638494475	0.000587803745108556	0.000558622988021472	0.000355560551790827	0.000603405135326835	0.826446280991736
MVC	Abrolhos	Assembly-10155-SUB-0.25-ITER-13-RawMergedAbrolhos_Seq_902	6.01927675503952e-06	0	1.699447238612e-05	1.45666497471956e-05	5.84295926410206e-06	2.40883245366402e-05	0.413223140495868
MVC	Abrolhos	Assembly-10155-SUB-0.25-ITER-13-RawMergedAbrolhos_Seq_923	2.54986417711187e-06	0	1.11821714906935e-05	9.07451663030989e-06	1.61567865888637e-06	1.98416770010739e-05	0.28099173553719
MVC	Abrolhos	Assembly-10155-SUB-0.25-ITER-13-RawMergedAbrolhos_Seq_928	8.95682389289973e-05	3.5447274467536e-05	0.000118583114098292	0.000137186796334287	0.000112044255019585	0.000122545451762934	0.652892561983471
MVC	Abrolhos	Assembly-10155-SUB-0.25-ITER-13-RawMergedAbrolhos_Seq_930	4.32325840111455e-06	0	2.22992552097258e-05	1.63473208292144e-05	1.20163348058043e-06	4.14965429384702e-05	0.264462809917355
MVC	Abrolhos	Assembly-10155-SUB-0.25-ITER-13-RawMergedAbrolhos_Seq_976	4.0328946164014e-06	0	1.8112463401736e-05	1.16185773472517e-05	2.00304966685125e-06	2.94939829799245e-05	0.347107438016529
MVC	Abrolhos	Assembly-10155-SUB-0.25-ITER-13-RawMergedAbrolhos_Seq_977	2.60151220215462e-05	8.96761784707825e-07	4.22683826939877e-05	5.07714478162435e-05	4.56065468045087e-05	4.72983626842029e-05	0.512396694214876
MVC	Abrolhos	Assembly-10155-SUB-0.25-ITER-13-RawMergedAbrolhos_Seq_978	1.34032903334115e-05	0	6.08016098457814e-05	2.79620367300481e-05	6.43024266896491e-06	8.58404214577416e-05	0.479338842975207
MVC	A_tenuis	Assembly-10155-SUB-0.25-ITER-14-EA_tenuis_DNA_SISPA_Seq_110	1.85930081740611e-06	0	1.56260913291063e-05	7.03048121581687e-06	1.13762213421453e-06	3.01274600141981e-05	0.264462809917355
MVC	A_tenuis	Assembly-10155-SUB-0.25-ITER-14-EA_tenuis_DNA_SISPA_Seq_35	6.9467981765396e-06	0	6.25662389872964e-05	3.11319473837515e-05	1.31689253655882e-06	0.00013147315899248	0.223140495867769
MVC	A_tenuis	Assembly-10155-SUB-0.25-ITER-14-EA_tenuis_DNA_SISPA_Seq_84	1.03434982718179e-05	0	9.43481445820474e-05	0.000156445411361246	5.15854553910304e-07	0.000355634823776434	0.0661157024793388
MVC	Abrolhos	Assembly-10155-SUB-0.25-ITER-14-EBur_Rasa2012_Seq_120	2.6805277523763e-06	0	2.05692652736856e-05	1.35143274182305e-05	8.29605564329122e-07	4.53285035994874e-05	0.198347107438017
MVC	Abrolhos	Assembly-10155-SUB-0.25-ITER-14-EBur_Rasa2012_Seq_172	5.91777157915955e-06	0	6.42804850220895e-05	6.5095487370755e-05	3.82880368347553e-07	0.000212946816318218	0.0909090909090909
MVC	Abrolhos	Assembly-10155-SUB-0.25-ITER-14-EBur_Rasa2012_Seq_22	1.31200965340183e-05	0	0.000142713944928206	0.000122117821585862	5.52173669938957e-07	0.000435032093413963	0.107438016528926
MVC	P_damicornis	Assembly-10155-SUB-0.25-ITER-14-EP_damicornis_LN2_SISPA_Seq_81	8.91557672816466e-05	5.7673133406628e-05	0.000107550200424815	0.000115998363882572	9.37653667295099e-05	0.000109269890517445	0.768595041322314
MVC	Abrolhos	Assembly-10155-SUB-0.25-ITER-14-ESG2011_Seq_60	8.03565940373311e-06	6.32617598369203e-07	1.8093603028019e-05	1.36945744767846e-05	4.08806881940323e-06	2.19685390812601e-05	0.586776859504132
MVC	Abrolhos	Assembly-10155-SUB-0.25-ITER-14-RawMergedAbrolhos_Seq_1024	1.85919337471363e-05	0	6.13983675626557e-05	5.62405995850872e-05	7.19856435265977e-06	9.70957501394923e-05	0.330578512396694
MVC	Abrolhos	Assembly-10155-SUB-0.25-ITER-14-RawMergedAbrolhos_Seq_1041	4.567130590773e-05	2.06595481549851e-06	9.15874654113516e-05	8.1268059041696e-05	3.24487302391021e-05	0.000109944075610988	0.56198347107438
MVC	Abrolhos	Assembly-10155-SUB-0.25-ITER-14-RawMergedAbrolhos_Seq_1069	1.84084578285027e-05	1.47173946757823e-06	2.96280806855825e-05	3.53559269404576e-05	2.60406212934238e-05	3.30174906212348e-05	0.520661157024793
MVC	Abrolhos	Assembly-10155-SUB-0.25-ITER-14-RawMergedAbrolhos_Seq_1073	6.0548845829866e-06	0	1.60227397856216e-05	1.30828756168103e-05	5.30879737064364e-06	2.15989849116535e-05	0.462809917355372
MVC	Abrolhos	Assembly-10155-SUB-0.25-ITER-14-RawMergedAbrolhos_Seq_1074	4.99439452257417e-06	0	1.03612832685121e-05	1.20864347446295e-05	7.6209726653073e-06	1.3245614483272e-05	0.413223140495868
MVC	Abrolhos	Assembly-10155-SUB-0.25-ITER-14-RawMergedAbrolhos_Seq_1101	3.45836491295763e-05	1.13311540481694e-06	8.03493657084203e-05	6.64225642012498e-05	1.8988924088311e-05	0.000101718195346446	0.520661157024793
MVC	Abrolhos	Assembly-10155-SUB-0.25-ITER-14-RawMergedAbrolhos_Seq_1131	4.22105856692703e-06	0	1.28277102358201e-05	9.82207858842636e-06	3.33947101769279e-06	1.81957265659053e-05	0.429752066115702
MVC	Abrolhos	Assembly-10155-SUB-0.25-ITER-14-RawMergedAbrolhos_Seq_1145	3.96321696564344e-06	0	8.86591029648225e-06	9.59098505685712e-06	4.929031195415e-06	1.17227598816671e-05	0.413223140495868
MVC	Abrolhos	Assembly-10155-SUB-0.25-ITER-14-RawMergedAbrolhos_Seq_1147	5.63735245376884e-06	0	1.50976175705684e-05	1.26318453130746e-05	5.42895722588186e-06	2.06413606384648e-05	0.446280991735537
MVC	Abrolhos	Assembly-10155-SUB-0.25-ITER-14-RawMergedAbrolhos_Seq_1149	1.1979255839737e-05	8.97821330042507e-07	3.05955183215852e-05	2.30077770890187e-05	7.7703800796699e-06	3.94201025712035e-05	0.520661157024793
MVC	Abrolhos	Assembly-10155-SUB-0.25-ITER-14-RawMergedAbrolhos_Seq_1159	3.4777190791619e-05	9.14478272208483e-07	0.000218072382524146	6.89842637014082e-05	1.89567097436975e-05	0.00030448653359246	0.504132231404959
MVC	Abrolhos	Assembly-10155-SUB-0.25-ITER-14-RawMergedAbrolhos_Seq_1190	3.09718958857534e-06	0	8.98990764068088e-06	1.29227565592281e-05	4.97065002540347e-06	1.46579864092079e-05	0.239669421487603
MVC	Abrolhos	Assembly-10155-SUB-0.25-ITER-14-RawMergedAbrolhos_Seq_12	0.000119431682236902	1.55016396184082e-05	0.000328590299362129	0.000192683114008869	4.93046788505187e-05	0.000400978813077313	0.619834710743802
MVC	Abrolhos	Assembly-10155-SUB-0.25-ITER-14-RawMergedAbrolhos_Seq_1218	2.94808204612871e-06	0	8.50305217524739e-06	7.92706505736832e-06	3.39671275587163e-06	1.25228292023411e-05	0.371900826446281
MVC	Abrolhos	Assembly-10155-SUB-0.25-ITER-14-RawMergedAbrolhos_Seq_1220	1.26574870857383e-05	0	2.45058971997524e-05	2.59585752097344e-05	1.41303821048111e-05	2.98540470363257e-05	0.487603305785124
MVC	Abrolhos	Assembly-10155-SUB-0.25-ITER-14-RawMergedAbrolhos_Seq_1234	2.24044672353386e-05	2.79173334068274e-06	5.1199644737198e-05	3.98667725805289e-05	1.34263780476629e-05	6.31545324761343e-05	0.56198347107438
MVC	Abrolhos	Assembly-10155-SUB-0.25-ITER-14-RawMergedAbrolhos_Seq_136	8.6411177819123e-05	4.96000880797501e-05	0.000109757388158954	0.000113649483870803	7.92399610585416e-05	0.000112942907079585	0.760330578512397
MVC	Abrolhos	Assembly-10155-SUB-0.25-ITER-14-RawMergedAbrolhos_Seq_155	2.64098866951356e-05	1.03828850950703e-06	8.91969971384798e-05	4.99311920329907e-05	8.33741730233045e-06	0.000118158349478699	0.528925619834711
MVC	Abrolhos	Assembly-10155-SUB-0.25-ITER-14-RawMergedAbrolhos_Seq_215	5.59525018902286e-05	2.4800044039875e-05	8.25203001339526e-05	8.67981119066366e-05	5.24814276638825e-05	8.888336270197e-05	0.644628099173554
MVC	Abrolhos	Assembly-10155-SUB-0.25-ITER-14-RawMergedAbrolhos_Seq_281	1.09829433348577e-05	0	3.77159446203758e-05	2.71211457860772e-05	7.94921191083747e-06	5.57622290219892e-05	0.40495867768595
MVC	Abrolhos	Assembly-10155-SUB-0.25-ITER-14-RawMergedAbrolhos_Seq_313	4.36265351895042e-05	1.09230589386486e-05	8.74712794192087e-05	7.23124761360275e-05	4.35159272125408e-05	0.000103193407487412	0.603305785123967
MVC	Abrolhos	Assembly-10155-SUB-0.25-ITER-14-RawMergedAbrolhos_Seq_336	1.99239784538203e-05	0	4.8263456542361e-05	4.92000284267806e-05	6.41496205189449e-06	6.59773645585147e-05	0.40495867768595
MVC	Abrolhos	Assembly-10155-SUB-0.25-ITER-14-RawMergedAbrolhos_Seq_339	1.22918941944294e-05	0	6.8391037274685e-05	0.000106237085537568	4.64370334441711e-06	0.000180075537769994	0.115702479338843
MVC	Abrolhos	Assembly-10155-SUB-0.25-ITER-14-RawMergedAbrolhos_Seq_350	2.56316439161861e-05	7.37503309072056e-06	4.43059145600987e-05	4.69913471796745e-05	2.78497421947186e-05	5.1037857217498e-05	0.545454545454545
MVC	Abrolhos	Assembly-10155-SUB-0.25-ITER-14-RawMergedAbrolhos_Seq_363	1.5886702993998e-05	4.41019142229482e-06	3.30454307797466e-05	2.78592907575907e-05	1.8294987322588e-05	3.98573303096476e-05	0.570247933884298
MVC	Abrolhos	Assembly-10155-SUB-0.25-ITER-14-RawMergedAbrolhos_Seq_393	9.89270209758588e-06	0	5.62850567881247e-05	2.66003767512865e-05	1.39381443853196e-06	9.04736958631302e-05	0.371900826446281
MVC	Abrolhos	Assembly-10155-SUB-0.25-ITER-14-RawMergedAbrolhos_Seq_4	0.000350846822054408	0.000218522988171252	0.000487852881645817	0.000412159858918285	0.000297579841048109	0.00050446207532864	0.851239669421488
MVC	Abrolhos	Assembly-10155-SUB-0.25-ITER-14-RawMergedAbrolhos_Seq_42	4.95438176923742e-05	0	0.000540441018872602	0.000272490997308058	9.37205200944505e-07	0.00126702980760509	0.181818181818182
MVC	Abrolhos	Assembly-10155-SUB-0.25-ITER-14-RawMergedAbrolhos_Seq_441	3.40809366291215e-05	1.05862034433648e-05	4.89774503558154e-05	5.7274907390607e-05	4.4509094463362e-05	5.20302911815581e-05	0.59504132231405
MVC	Abrolhos	Assembly-10155-SUB-0.25-ITER-14-RawMergedAbrolhos_Seq_454	3.055797933238e-05	1.33433980133774e-05	4.16162827996315e-05	5.1354381933583e-05	3.90682961533681e-05	4.29435886672474e-05	0.59504132231405
MVC	Abrolhos	Assembly-10155-SUB-0.25-ITER-14-RawMergedAbrolhos_Seq_457	1.89495706017202e-05	3.30667253865001e-06	3.57485627517115e-05	3.22943386311006e-05	1.84970620992721e-05	4.18768562337023e-05	0.586776859504132
MVC	Abrolhos	Assembly-10155-SUB-0.25-ITER-14-RawMergedAbrolhos_Seq_466	1.4757661189058e-05	0	3.78177930349537e-05	3.30680926643708e-05	1.12207236948374e-05	5.11980505207497e-05	0.446280991735537
MVC	Abrolhos	Assembly-10155-SUB-0.25-ITER-14-RawMergedAbrolhos_Seq_501	5.17692201779224e-05	3.58747841107131e-05	5.77356473664239e-05	8.03086620708797e-05	7.52370489215827e-05	5.3602114519484e-05	0.644628099173554
MVC	Abrolhos	Assembly-10155-SUB-0.25-ITER-14-RawMergedAbrolhos_Seq_51	0.000466798411398685	0.000228645035310365	0.000566380026991791	0.000553751056659224	0.000398350930525113	0.000576632834768151	0.84297520661157
MVC	Abrolhos	Assembly-10155-SUB-0.25-ITER-14-RawMergedAbrolhos_Seq_520	4.76570868754885e-06	0	1.86117190969711e-05	1.34104825858933e-05	3.36045189185255e-06	2.9512916932764e-05	0.355371900826446
MVC	Abrolhos	Assembly-10155-SUB-0.25-ITER-14-RawMergedAbrolhos_Seq_527	4.72256211207776e-06	0	1.85080273659116e-05	1.36054765609859e-05	2.35171666857646e-06	2.96441024840625e-05	0.347107438016529
MVC	Abrolhos	Assembly-10155-SUB-0.25-ITER-14-RawMergedAbrolhos_Seq_623	3.51973015825578e-06	0	1.52519398391833e-05	1.46857706603086e-05	2.11723062794511e-06	2.87595480251212e-05	0.239669421487603
MVC	Abrolhos	Assembly-10155-SUB-0.25-ITER-14-RawMergedAbrolhos_Seq_627	0.000119506019134378	5.88969103050434e-05	0.000204218971647416	0.000158903607859997	9.10429066535289e-05	0.000221984696110246	0.752066115702479
MVC	Abrolhos	Assembly-10155-SUB-0.25-ITER-14-RawMergedAbrolhos_Seq_629	5.8785663627404e-06	0	3.02995528288817e-05	2.4527811375572e-05	9.99283504845972e-07	5.88285093787891e-05	0.239669421487603
MVC	Abrolhos	Assembly-10155-SUB-0.25-ITER-14-RawMergedAbrolhos_Seq_632	2.1014107207388e-05	5.0671829878127e-06	2.85399794127726e-05	3.97297964389679e-05	3.57443003063703e-05	2.82154796783206e-05	0.528925619834711
MVC	Abrolhos	Assembly-10155-SUB-0.25-ITER-14-RawMergedAbrolhos_Seq_639	6.53709086925658e-06	0	9.88465342940641e-06	1.36377240548284e-05	1.12473718003911e-05	1.03519209187616e-05	0.479338842975207
MVC	Abrolhos	Assembly-10155-SUB-0.25-ITER-14-RawMergedAbrolhos_Seq_651	3.03096024475283e-05	9.97209197008562e-06	5.91602877365399e-05	4.70187422583452e-05	2.32289935412884e-05	6.82539779379046e-05	0.644628099173554
MVC	Abrolhos	Assembly-10155-SUB-0.25-ITER-14-RawMergedAbrolhos_Seq_656	1.49598155199823e-05	0	3.81955891612965e-05	3.17568013669799e-05	9.21569017904253e-06	5.08259471853844e-05	0.471074380165289
MVC	Abrolhos	Assembly-10155-SUB-0.25-ITER-14-RawMergedAbrolhos_Seq_659	2.90535724409523e-06	0	1.20197321378298e-05	9.76522851487564e-06	1.94804522762337e-06	2.06503543382373e-05	0.297520661157025
MVC	Abrolhos	Assembly-10155-SUB-0.25-ITER-14-RawMergedAbrolhos_Seq_677	8.99818390439817e-06	0	4.46856530432551e-05	2.17756050486436e-05	7.35214314199131e-06	6.78691879128288e-05	0.413223140495868
MVC	Abrolhos	Assembly-10155-SUB-0.25-ITER-14-RawMergedAbrolhos_Seq_678	3.22305946581233e-05	0	0.000108899785617729	6.96411063148735e-05	1.14691835936939e-05	0.000152387202362565	0.462809917355372
MVC	Abrolhos	Assembly-10155-SUB-0.25-ITER-14-RawMergedAbrolhos_Seq_679	7.0045795753277e-06	0	1.51451792853063e-05	1.4613002217494e-05	7.72427283430827e-06	1.92292835200002e-05	0.479338842975207
MVC	Abrolhos	Assembly-10155-SUB-0.25-ITER-14-RawMergedAbrolhos_Seq_714	4.23661015204736e-05	2.25964751352409e-05	7.12012288150109e-05	6.74512932102276e-05	4.88743661021908e-05	7.99799660798191e-05	0.628099173553719
MVC	Abrolhos	Assembly-10155-SUB-0.25-ITER-14-RawMergedAbrolhos_Seq_731	4.81128973624708e-05	1.73954077699811e-05	6.77223844555937e-05	7.27707572607371e-05	4.7321688318122e-05	7.17598731163298e-05	0.661157024793388
MVC	Abrolhos	Assembly-10155-SUB-0.25-ITER-14-RawMergedAbrolhos_Seq_743	8.6414415766021e-06	0	1.96092656595335e-05	1.80278350132561e-05	8.06078312104376e-06	2.5245547647929e-05	0.479338842975207
MVC	Abrolhos	Assembly-10155-SUB-0.25-ITER-14-RawMergedAbrolhos_Seq_749	3.61385857785874e-05	1.43085461273407e-05	8.39738015561259e-05	5.83035850561211e-05	3.07693894952572e-05	0.000100624368568509	0.619834710743802
MVC	Abrolhos	Assembly-10155-SUB-0.25-ITER-14-RawMergedAbrolhos_Seq_771	3.18072150735178e-06	0	2.03363175179096e-05	1.67333609734594e-05	8.54341604873625e-07	4.49302132762726e-05	0.190082644628099
MVC	Abrolhos	Assembly-10155-SUB-0.25-ITER-14-RawMergedAbrolhos_Seq_789	1.89763164856068e-05	7.94206333520889e-06	2.4719285925336e-05	3.28019184965489e-05	2.78755240461433e-05	2.45480105383623e-05	0.578512396694215
MVC	Abrolhos	Assembly-10155-SUB-0.25-ITER-14-RawMergedAbrolhos_Seq_798	3.5510862811382e-05	2.03608464905695e-06	8.67650565842069e-05	6.61048369258034e-05	3.35796889668394e-05	0.000109824033739331	0.537190082644628
MVC	Abrolhos	Assembly-10155-SUB-0.25-ITER-14-RawMergedAbrolhos_Seq_803	6.0082013672246e-06	0	9.9432473302696e-06	1.34628215821144e-05	1.09375337937631e-05	1.10271775011966e-05	0.446280991735537
MVC	Abrolhos	Assembly-10155-SUB-0.25-ITER-14-RawMergedAbrolhos_Seq_822	9.18170905970183e-06	8.82183620280397e-07	2.53083257509911e-05	1.76347110511734e-05	1.02097694171593e-05	3.29883138343337e-05	0.520661157024793
MVC	Abrolhos	Assembly-10155-SUB-0.25-ITER-14-RawMergedAbrolhos_Seq_832	5.07989515809009e-06	1.14983715695659e-06	8.99073813549046e-06	9.91398893756292e-06	7.78664794511947e-06	1.05026501158702e-05	0.512396694214876
MVC	Abrolhos	Assembly-10155-SUB-0.25-ITER-14-RawMergedAbrolhos_Seq_85	3.66835040891391e-05	4.7543584647744e-06	8.9154884748622e-05	6.62493133550123e-05	1.57802295478039e-05	0.000111640476886766	0.553719008264463
MVC	Abrolhos	Assembly-10155-SUB-0.25-ITER-14-RawMergedAbrolhos_Seq_891	3.55442326858606e-05	2.1432277035672e-05	5.28572056491154e-05	5.58552227920667e-05	4.30984036697066e-05	5.71138679255501e-05	0.636363636363636
MVC	Abrolhos	Assembly-10155-SUB-0.25-ITER-14-RawMergedAbrolhos_Seq_960	0.000416812836081961	0.000135761169722768	0.000582322659856574	0.000530887928062287	0.000365973751223643	0.000609662080674152	0.785123966942149
MVC	A_tenuis	Assembly-10155-SUB-0.25-ITER-15-EA_tenuis_DNA_SISPA_Seq_26	3.22434721911676e-06	0	3.28555693233633e-05	1.44498523523381e-05	6.44799479671979e-07	6.93816164384958e-05	0.223140495867769
MVC	A_tenuis	Assembly-10155-SUB-0.25-ITER-15-EA_tenuis_DNA_SISPA_Seq_44	3.32922403552434e-05	1.59524199046963e-05	4.16439418144425e-05	5.16456549100571e-05	4.64167004036176e-05	4.1743179837817e-05	0.644628099173554
MVC	A_tenuis	Assembly-10155-SUB-0.25-ITER-15-EA_tenuis_DNA_SISPA_Seq_98	1.75996428657851e-05	9.5907755938892e-07	2.86433499927085e-05	3.49107669960655e-05	2.45521132567095e-05	3.20385075543196e-05	0.504132231404959
MVC	Abrolhos	Assembly-10155-SUB-0.25-ITER-15-EBur_Rasa2012_Seq_18	8.15305571897088e-06	0	8.812180342108e-05	4.28921626954555e-05	4.83017143300435e-07	0.000201988237025915	0.190082644628099
MVC	Abrolhos	Assembly-10155-SUB-0.25-ITER-15-EBur_Rasa2012_Seq_5	3.04254291404808e-05	0	0.000331479491277129	0.000147259077039927	6.44799479671979e-07	0.000729020975851612	0.206611570247934
MVC	Abrolhos	Assembly-10155-SUB-0.25-ITER-15-EBur_Rasa2012_Seq_78	6.31926239725903e-06	0	6.84299827064375e-05	0.000109232964295478	1.57827257670041e-06	0.000283792331030296	0.0578512396694215
MVC	Abrolhos	Assembly-10155-SUB-0.25-ITER-15-ECtrl_Bur_Rasa_Seq_105	1.561530789394e-06	0	4.68477726445963e-06	6.09500727473144e-06	4.25746182608554e-06	7.69648799824768e-06	0.256198347107438
MVC	Abrolhos	Assembly-10155-SUB-0.25-ITER-15-ECtrl_Bur_Rasa_Seq_69	3.00702312881467e-05	4.53078481380541e-06	0.000123563049313677	5.12464505051514e-05	1.28362537301667e-05	0.000158343642017425	0.586776859504132
MVC	Abrolhos	Assembly-10155-SUB-0.25-ITER-15-EPAB2011_Seq_103	2.11962981884887e-06	0	6.44825008627688e-06	5.96453972280727e-06	2.33944348480514e-06	9.76322964879065e-06	0.355371900826446
MVC	Abrolhos	Assembly-10155-SUB-0.25-ITER-15-EPAB2011_Seq_118	7.59245701013681e-06	4.7953877969446e-07	1.48033549472746e-05	1.48175370681702e-05	7.5839756899957e-06	1.79521809467402e-05	0.512396694214876
MVC	P_damicornis	Assembly-10155-SUB-0.25-ITER-15-EP_damicornis_LN2_SISPA_Seq_41	7.91461658442848e-06	0	7.35626895256407e-05	7.98057172263205e-05	4.81276290591043e-07	0.000229728785674544	0.0991735537190083
MVC	P_damicornis	Assembly-10155-SUB-0.25-ITER-15-EP_damicornis_LN2_SISPA_Seq_85	0.000116817212386851	7.68041268617835e-05	0.000128396635539615	0.000147238361445926	0.000121806923153318	0.000127662554730662	0.793388429752066
MVC	P_damicornis	Assembly-10155-SUB-0.25-ITER-15-EP_damicornis_LN2_SISPA_Seq_92	9.40965307885345e-06	0	7.0890753243717e-05	0.000189761337090211	1.95741919679561e-05	0.000282034468541911	0.0495867768595041
MVC	P_damicornis	Assembly-10155-SUB-0.25-ITER-15-EP_damicornis_NLN_SISPA_Seq_120	7.02696636050027e-06	0	5.45217123530959e-05	0.000170052585924107	4.59898225654503e-07	0.000233505574481796	0.0413223140495868
MVC	P_damicornis	Assembly-10155-SUB-0.25-ITER-15-EP_damicornis_NLN_SISPA_Seq_36	2.54285719651585e-05	0	0.000262826396845652	0.000512809534630697	4.45049546957223e-05	0.00116530889960988	0.0495867768595041
MVC	Abrolhos	Assembly-10155-SUB-0.25-ITER-15-ESG2011_Seq_18	1.99754115185087e-07	0	4.82144280343729e-07	1.05088034510415e-06	1.00356166444342e-06	5.76968600257025e-07	0.190082644628099
MVC	Abrolhos	Assembly-10155-SUB-0.25-ITER-15-RawMergedAbrolhos_Seq_1000	8.19828273247745e-06	4.66229776212239e-07	1.79657861387016e-05	1.62621673873733e-05	7.17865865891211e-06	2.26322137025648e-05	0.504132231404959
MVC	Abrolhos	Assembly-10155-SUB-0.25-ITER-15-RawMergedAbrolhos_Seq_1008	3.64610094534768e-06	0	1.26225467112547e-05	1.29758298349138e-05	3.73956094659599e-06	2.13224658340947e-05	0.28099173553719
MVC	Abrolhos	Assembly-10155-SUB-0.25-ITER-15-RawMergedAbrolhos_Seq_1034	1.85593582783583e-05	8.50638836751753e-06	2.77549119125699e-05	3.16293288969205e-05	2.76224199130982e-05	3.00212338848554e-05	0.586776859504132
MVC	Abrolhos	Assembly-10155-SUB-0.25-ITER-15-RawMergedAbrolhos_Seq_1108	9.81747194611741e-06	0	2.15323542094025e-05	2.04812776806932e-05	9.58789404747636e-06	2.74563091799347e-05	0.479338842975207
MVC	Abrolhos	Assembly-10155-SUB-0.25-ITER-15-RawMergedAbrolhos_Seq_1120	4.12158465933026e-06	0	1.49787449543367e-05	1.21637010677796e-05	2.60471747550413e-06	2.39336782333582e-05	0.338842975206612
MVC	Abrolhos	Assembly-10155-SUB-0.25-ITER-15-RawMergedAbrolhos_Seq_1126	1.10649410429305e-05	3.40920385892066e-06	2.1704545431663e-05	2.12517121618189e-05	1.64372247622587e-05	2.63021636678268e-05	0.520661157024793
MVC	Abrolhos	Assembly-10155-SUB-0.25-ITER-15-RawMergedAbrolhos_Seq_1137	1.38808933275573e-06	0	3.34699601944804e-06	5.089660886771e-06	2.95381686598328e-06	4.75188887406985e-06	0.272727272727273
MVC	Abrolhos	Assembly-10155-SUB-0.25-ITER-15-RawMergedAbrolhos_Seq_1144	1.15366696861049e-05	0	4.28862866522473e-05	2.4490123368749e-05	7.31375577665096e-06	6.01524587209903e-05	0.471074380165289
MVC	Abrolhos	Assembly-10155-SUB-0.25-ITER-15-RawMergedAbrolhos_Seq_1145	2.65410465080735e-05	8.21601893232791e-06	5.20896356716808e-05	4.52319243306605e-05	2.50578336887886e-05	6.1594815060491e-05	0.586776859504132
MVC	Abrolhos	Assembly-10155-SUB-0.25-ITER-15-RawMergedAbrolhos_Seq_1192	6.22184364025744e-06	0	1.28085647419481e-05	1.36880560085664e-05	7.15621682099512e-06	1.6139572583165e-05	0.454545454545455
MVC	Abrolhos	Assembly-10155-SUB-0.25-ITER-15-RawMergedAbrolhos_Seq_125	8.35479409441332e-05	1.48634075603169e-05	0.000245713554017048	0.000129606421208207	3.80628242113494e-05	0.000296722333833127	0.644628099173554
MVC	Abrolhos	Assembly-10155-SUB-0.25-ITER-15-RawMergedAbrolhos_Seq_144	3.2077502996749e-05	0	0.000145457923061897	9.46677527465031e-05	3.18930264590629e-06	0.000239584248020607	0.338842975206612
MVC	Abrolhos	Assembly-10155-SUB-0.25-ITER-15-RawMergedAbrolhos_Seq_15	8.88600249128735e-05	1.39555997330548e-05	0.000297742820981888	0.000139637182005944	3.46858412187416e-05	0.000364405342932525	0.636363636363636
MVC	Abrolhos	Assembly-10155-SUB-0.25-ITER-15-RawMergedAbrolhos_Seq_152	1.94242085485796e-05	3.9536082047287e-06	3.87913348385058e-05	3.13377231250418e-05	1.27223568571571e-05	4.54067856330818e-05	0.619834710743802
MVC	Abrolhos	Assembly-10155-SUB-0.25-ITER-15-RawMergedAbrolhos_Seq_158	8.45707720961851e-06	0	1.62198395540787e-05	1.89501174511822e-05	1.23269036923114e-05	1.98258401945901e-05	0.446280991735537
MVC	Abrolhos	Assembly-10155-SUB-0.25-ITER-15-RawMergedAbrolhos_Seq_162	1.15247363953543e-05	0	6.31981044048029e-05	9.96066502741336e-05	7.24567053713052e-07	0.000165587631126344	0.115702479338843
MVC	Abrolhos	Assembly-10155-SUB-0.25-ITER-15-RawMergedAbrolhos_Seq_182	1.04854651428159e-05	0	3.51665055063121e-05	2.39385147600137e-05	2.64311803720495e-06	5.02557944843462e-05	0.43801652892562
MVC	Abrolhos	Assembly-10155-SUB-0.25-ITER-15-RawMergedAbrolhos_Seq_184	1.18929924407135e-05	0	3.22197461547767e-05	3.34663275657287e-05	1.31234836954281e-05	4.71896609374122e-05	0.355371900826446
MVC	Abrolhos	Assembly-10155-SUB-0.25-ITER-15-RawMergedAbrolhos_Seq_199	2.51764696252751e-05	1.24252144525991e-05	3.84041203486968e-05	4.11669300629498e-05	2.78939178554046e-05	4.19184777723733e-05	0.611570247933884
MVC	Abrolhos	Assembly-10155-SUB-0.25-ITER-15-RawMergedAbrolhos_Seq_219	8.67601619673653e-06	0	4.28224897953535e-05	1.98075086755683e-05	3.58185141884132e-06	6.33011814476747e-05	0.43801652892562
MVC	Abrolhos	Assembly-10155-SUB-0.25-ITER-15-RawMergedAbrolhos_Seq_223	9.47755156490276e-06	0	4.81924573066797e-05	2.54840830967385e-05	1.91844360287366e-06	7.69216725085541e-05	0.371900826446281
MVC	Abrolhos	Assembly-10155-SUB-0.25-ITER-15-RawMergedAbrolhos_Seq_262	2.43369711487267e-05	0	6.21626618594262e-05	4.99114154067107e-05	1.0831886347588e-05	8.18316857078495e-05	0.487603305785124
MVC	Abrolhos	Assembly-10155-SUB-0.25-ITER-15-RawMergedAbrolhos_Seq_277	9.08023356460251e-05	3.36046660042687e-05	0.00019038857797131	0.000116883857586905	6.17125146609207e-05	0.0002090217213179	0.776859504132231
MVC	Abrolhos	Assembly-10155-SUB-0.25-ITER-15-RawMergedAbrolhos_Seq_311	1.02600142854934e-05	0	2.58503268557146e-05	2.25720314280854e-05	9.72799460065773e-06	3.46687578808247e-05	0.454545454545455
MVC	Abrolhos	Assembly-10155-SUB-0.25-ITER-15-RawMergedAbrolhos_Seq_325	3.96337627197875e-05	1.18470147994149e-05	0.000110464986804851	5.77793408324613e-05	2.18522206042033e-05	0.000129599811575746	0.685950413223141
MVC	Abrolhos	Assembly-10155-SUB-0.25-ITER-15-RawMergedAbrolhos_Seq_379	6.39164337796825e-06	0	1.92881631014409e-05	1.31082855717654e-05	4.75102456728247e-06	2.60799209743733e-05	0.487603305785124
MVC	Abrolhos	Assembly-10155-SUB-0.25-ITER-15-RawMergedAbrolhos_Seq_478	3.44786630600843e-05	5.43796529244219e-06	5.38830776069602e-05	6.13517386804442e-05	3.91441990931688e-05	5.93866727352435e-05	0.56198347107438
MVC	Abrolhos	Assembly-10155-SUB-0.25-ITER-15-RawMergedAbrolhos_Seq_491	3.01024707333926e-06	0	1.78643056001994e-05	1.13824967460641e-05	1.43677852164369e-06	3.37191925821965e-05	0.264462809917355
MVC	Abrolhos	Assembly-10155-SUB-0.25-ITER-15-RawMergedAbrolhos_Seq_512	1.46571393258186e-05	2.7964705640927e-07	4.23631263282619e-05	2.90739976790827e-05	5.44158708446472e-06	5.62416865844874e-05	0.504132231404959
MVC	Abrolhos	Assembly-10155-SUB-0.25-ITER-15-RawMergedAbrolhos_Seq_514	2.58921830093338e-05	0	0.000108108076853289	5.31009176971084e-05	1.08292518135049e-05	0.000150701751334893	0.487603305785124
MVC	Abrolhos	Assembly-10155-SUB-0.25-ITER-15-RawMergedAbrolhos_Seq_54	2.05984922837301e-05	0	6.80694290640196e-05	4.37266239707253e-05	5.97301594082557e-06	9.43368488713923e-05	0.471074380165289
MVC	Abrolhos	Assembly-10155-SUB-0.25-ITER-15-RawMergedAbrolhos_Seq_573	8.94475575106694e-05	3.7136042881835e-05	0.000159591938500163	0.000127331228926953	8.62390062211715e-05	0.000177493446991856	0.702479338842975
MVC	Abrolhos	Assembly-10155-SUB-0.25-ITER-15-RawMergedAbrolhos_Seq_632	4.04909863464548e-05	2.14420467733787e-05	5.87105787602793e-05	6.53254579722804e-05	5.45701129342967e-05	6.28122045045932e-05	0.619834710743802
MVC	Abrolhos	Assembly-10155-SUB-0.25-ITER-15-RawMergedAbrolhos_Seq_683	3.1935289965085e-05	0	9.12503594811936e-05	7.57680408975547e-05	1.51247992138439e-05	0.000128826873572493	0.421487603305785
MVC	Abrolhos	Assembly-10155-SUB-0.25-ITER-15-RawMergedAbrolhos_Seq_728	7.65188986037151e-06	0	2.1633983793947e-05	1.59634253983613e-05	5.06557798339445e-06	2.91601858705339e-05	0.479338842975207
MVC	Abrolhos	Assembly-10155-SUB-0.25-ITER-15-RawMergedAbrolhos_Seq_740	1.17866920513642e-05	6.39385039592611e-07	2.5214270657e-05	2.263793235262e-05	9.84603287251506e-06	3.13191701078556e-05	0.520661157024793
MVC	Abrolhos	Assembly-10155-SUB-0.25-ITER-15-RawMergedAbrolhos_Seq_749	8.80960090202882e-06	0	2.21541256849055e-05	1.90350305204551e-05	9.30904404006681e-06	2.95409477753742e-05	0.462809917355372
MVC	Abrolhos	Assembly-10155-SUB-0.25-ITER-15-RawMergedAbrolhos_Seq_750	3.50242251436959e-06	0	1.29952432101308e-05	9.21289400518956e-06	1.33971932097349e-06	1.99137601655423e-05	0.380165289256198
MVC	Abrolhos	Assembly-10155-SUB-0.25-ITER-15-RawMergedAbrolhos_Seq_754	8.54273125364238e-06	0	1.69174836858974e-05	1.72278413615121e-05	8.30227014906271e-06	2.07350552932255e-05	0.495867768595041
MVC	Abrolhos	Assembly-10155-SUB-0.25-ITER-15-RawMergedAbrolhos_Seq_808	1.8463309399887e-05	9.8350192598027e-06	2.65599119861497e-05	3.33441856326318e-05	2.5090318684063e-05	2.79085883653913e-05	0.553719008264463
MVC	Abrolhos	Assembly-10155-SUB-0.25-ITER-15-RawMergedAbrolhos_Seq_837	2.50585956339121e-06	0	1.12651488056554e-05	1.44385241509684e-05	2.26316139592866e-06	2.40939182483165e-05	0.173553719008264
MVC	Abrolhos	Assembly-10155-SUB-0.25-ITER-15-RawMergedAbrolhos_Seq_851	4.78664125418315e-06	0	1.35093763272384e-05	1.07256220695585e-05	3.53992388934876e-06	1.86631660290581e-05	0.446280991735537
MVC	Abrolhos	Assembly-10155-SUB-0.25-ITER-15-RawMergedAbrolhos_Seq_872	1.12811252124263e-05	0	2.49979377443109e-05	2.2750269178393e-05	1.15730427249944e-05	3.17116404409539e-05	0.495867768595041
MVC	Abrolhos	Assembly-10155-SUB-0.25-ITER-15-RawMergedAbrolhos_Seq_897	1.58811977230032e-05	1.93133144099327e-06	3.37507162298534e-05	3.05019829283077e-05	1.35517790483009e-05	4.1851819295512e-05	0.520661157024793
MVC	Abrolhos	Assembly-10155-SUB-0.25-ITER-15-RawMergedAbrolhos_Seq_903	9.27882758823e-06	4.7953877969446e-07	2.14711926066781e-05	1.78212402885052e-05	1.07188513862824e-05	2.71586025412883e-05	0.520661157024793
MVC	Abrolhos	Assembly-10155-SUB-0.25-ITER-15-RawMergedAbrolhos_Seq_915	1.09403760655546e-05	1.36859719019668e-06	2.07350224780278e-05	2.13513790956791e-05	1.12431728097882e-05	2.48968376315133e-05	0.512396694214876
MVC	Abrolhos	Assembly-10155-SUB-0.25-ITER-15-RawMergedAbrolhos_Seq_931	1.37898163337594e-06	0	3.41918617800159e-06	4.50964263887809e-06	2.61404847934714e-06	4.94561558668073e-06	0.305785123966942
MVC	Abrolhos	Assembly-10155-SUB-0.25-ITER-15-RawMergedAbrolhos_Seq_932	2.89678855814785e-06	0	1.20276018334948e-05	1.34812082898419e-05	4.5244062797445e-06	2.33663217139784e-05	0.214876033057851
MVC	Abrolhos	Assembly-10155-SUB-0.25-ITER-15-RawMergedAbrolhos_Seq_946	7.27938710604883e-05	6.67810849510663e-06	0.000131235379322246	0.000124057160539705	7.7289646833217e-05	0.000151902079684794	0.586776859504132
MVC	Abrolhos	Assembly-10155-SUB-0.25-ITER-15-RawMergedAbrolhos_Seq_956	2.90223275594363e-06	0	1.93053446079175e-05	3.192456031538e-05	1.90237155449927e-06	5.87637508489295e-05	0.0909090909090909
MVC	Abrolhos	Assembly-10155-SUB-0.25-ITER-15-RawMergedAbrolhos_Seq_996	6.05617683846612e-05	4.43306775451807e-05	6.77481823048195e-05	8.72377854112382e-05	7.25966478356694e-05	6.54269376524186e-05	0.694214876033058
MVC	A_tenuis	Assembly-10155-SUB-0.25-ITER-16-EA_tenuis_DNA_SISPA_Seq_50	1.03507997075115e-05	0	5.80862394777094e-05	2.12279112645575e-05	7.51466553224127e-06	8.21330231814371e-05	0.487603305785124
MVC	A_tenuis	Assembly-10155-SUB-0.25-ITER-16-EA_tenuis_DNA_SISPA_Seq_51	9.6282547603307e-05	5.58084676440456e-05	0.000109783631717903	0.000135467305348839	0.000115390859007367	0.000107909749356346	0.710743801652893
MVC	A_tenuis	Assembly-10155-SUB-0.25-ITER-16-EA_tenuis_DNA_SISPA_Seq_68	1.08187842138304e-05	0	4.36856242755343e-05	2.21876760995505e-05	2.95244814737489e-06	6.07608857914932e-05	0.487603305785124
MVC	A_tenuis	Assembly-10155-SUB-0.25-ITER-16-EA_tenuis_DNA_SISPA_Seq_86	0.00019125833951059	0.000104086732942623	0.000215122634433465	0.00024360272716612	0.000197078612006996	0.000214921122614742	0.785123966942149
MVC	A_tenuis	Assembly-10155-SUB-0.25-ITER-16-EA_tenuis_DNA_SISPA_Seq_9	4.7951181755761e-06	0	4.74854945002411e-05	3.62630812027943e-05	1.0065809165138e-06	0.000129698794076946	0.132231404958678
MVC	Abrolhos	Assembly-10155-SUB-0.25-ITER-16-EBur_Rasa2012_Seq_10	4.92730419514889e-05	0	0.000519910671104068	0.000124209126586045	3.76088868857769e-06	0.000825009102741253	0.396694214876033
MVC	Abrolhos	Assembly-10155-SUB-0.25-ITER-16-EBur_Rasa2012_Seq_132	2.77083693775545e-06	0	3.01945265169377e-05	5.58785449114017e-05	6.69650454020038e-07	0.000135351130855242	0.0495867768595041
MVC	Abrolhos	Assembly-10155-SUB-0.25-ITER-16-EBur_Rasa2012_Seq_38	9.5052460597611e-06	0	0.000100074570579263	3.83378257743698e-05	1.01059281817614e-06	0.000200742501784916	0.247933884297521
MVC	Abrolhos	Assembly-10155-SUB-0.25-ITER-16-EBur_Rasa2012_Seq_41	1.45000947489497e-05	0	0.000156396119317116	7.62831071575178e-05	5.74096617046368e-07	0.000358454417851816	0.190082644628099
MVC	Abrolhos	Assembly-10155-SUB-0.25-ITER-16-ECtrl_Bur_Rasa_Seq_81	2.16552253092981e-05	0	0.000168473265251419	0.000218356855202089	3.97480124594323e-05	0.000512620286614744	0.0991735537190083
MVC	Abrolhos	Assembly-10155-SUB-0.25-ITER-16-EPAB2011_Seq_104	8.73849969226001e-06	0	2.04618971362145e-05	1.95807122733974e-05	1.07324535404048e-05	2.704943165511e-05	0.446280991735537
MVC	Abrolhos	Assembly-10155-SUB-0.25-ITER-16-EPAB2011_Seq_94	9.43097171109614e-06	0	3.56205830561586e-05	2.19451457123583e-05	3.85584012742818e-06	5.20140616604088e-05	0.429752066115702
MVC	P_damicornis	Assembly-10155-SUB-0.25-ITER-16-EP_damicornis_NLN_SISPA_Seq_49	8.37294436192002e-06	0	7.251344525056e-05	6.75417511861548e-05	6.55109140421945e-07	0.00020196154100386	0.12396694214876
MVC	P_damicornis	Assembly-10155-SUB-0.25-ITER-16-EP_damicornis_NLN_SISPA_Seq_55	6.01581104352372e-06	0	5.34362280353251e-05	0.000121318856044395	4.79911485395347e-06	0.00022747353907193	0.0495867768595041
MVC	Abrolhos	Assembly-10155-SUB-0.25-ITER-16-ESG2011_Seq_22	3.07276049805628e-06	0	1.29335742871001e-05	7.91072383542149e-06	2.0344427832431e-06	1.99316806170185e-05	0.388429752066116
MVC	Abrolhos	Assembly-10155-SUB-0.25-ITER-16-ESG2011_Seq_68	8.3203067906419e-06	2.05842844732093e-06	1.52160156075359e-05	1.59802717725027e-05	1.25759670393902e-05	1.79926200906496e-05	0.520661157024793
MVC	Abrolhos	Assembly-10155-SUB-0.25-ITER-16-ESG2011_Seq_76	1.3228935276373e-05	4.5644043641359e-06	2.87435167991719e-05	2.42530480066839e-05	1.5051350885398e-05	3.54089212638844e-05	0.545454545454545
MVC	Abrolhos	Assembly-10155-SUB-0.25-ITER-16-RawMergedAbrolhos_Seq_1	0.000262742068945743	5.01033111009901e-05	0.000539090988699892	0.000365422877499251	0.000179085957823756	0.000606264626330075	0.71900826446281
MVC	Abrolhos	Assembly-10155-SUB-0.25-ITER-16-RawMergedAbrolhos_Seq_103	2.10577902907346e-05	0	5.95754669164348e-05	5.42126090463592e-05	1.94458391263495e-05	8.61533159823699e-05	0.388429752066116
MVC	Abrolhos	Assembly-10155-SUB-0.25-ITER-16-RawMergedAbrolhos_Seq_1063	2.85088396971076e-05	2.32059095884825e-06	5.31813121398001e-05	4.7910688935417e-05	3.52756296007921e-05	6.19475250364496e-05	0.59504132231405
MVC	Abrolhos	Assembly-10155-SUB-0.25-ITER-16-RawMergedAbrolhos_Seq_1078	2.01811877063021e-05	6.10099281487062e-06	3.99214914670573e-05	3.64466225740681e-05	1.70377559162787e-05	4.79153462190773e-05	0.553719008264463
MVC	Abrolhos	Assembly-10155-SUB-0.25-ITER-16-RawMergedAbrolhos_Seq_1083	6.19903418141149e-06	0	1.57562591040435e-05	1.47075124696233e-05	5.96096773476952e-06	2.16375128135649e-05	0.421487603305785
MVC	Abrolhos	Assembly-10155-SUB-0.25-ITER-16-RawMergedAbrolhos_Seq_1099	7.93820748863129e-06	0	2.02440955289976e-05	1.74640564749888e-05	7.57890292779435e-06	2.72264204464373e-05	0.454545454545455
MVC	Abrolhos	Assembly-10155-SUB-0.25-ITER-16-RawMergedAbrolhos_Seq_1125	4.59741122987746e-06	0	1.06916451326661e-05	1.09075835061799e-05	5.31203588847625e-06	1.42878184436911e-05	0.421487603305785
MVC	Abrolhos	Assembly-10155-SUB-0.25-ITER-16-RawMergedAbrolhos_Seq_1141	8.908083904887e-06	1.74044321913619e-06	1.40647123463031e-05	1.63314871589595e-05	1.28353834316211e-05	1.55595193822414e-05	0.545454545454545
MVC	Abrolhos	Assembly-10155-SUB-0.25-ITER-16-RawMergedAbrolhos_Seq_1145	3.0094575207728e-06	0	6.23803973075232e-06	6.74341407432423e-06	4.31440263111208e-06	7.90256411980232e-06	0.446280991735537
MVC	Abrolhos	Assembly-10155-SUB-0.25-ITER-16-RawMergedAbrolhos_Seq_1185	3.59830291564932e-06	0	9.06647591377859e-06	8.88560515905239e-06	4.94104141421566e-06	1.25516060849251e-05	0.40495867768595
MVC	Abrolhos	Assembly-10155-SUB-0.25-ITER-16-RawMergedAbrolhos_Seq_1191	1.01264700692694e-05	0	3.03806599029253e-05	2.55271432996167e-05	4.0533127845954e-06	4.42160196006568e-05	0.396694214876033
MVC	Abrolhos	Assembly-10155-SUB-0.25-ITER-16-RawMergedAbrolhos_Seq_1197	2.17367091796581e-05	0	7.52334186888641e-05	4.61428387848883e-05	1.11862751336744e-05	0.000104797124807262	0.471074380165289
MVC	Abrolhos	Assembly-10155-SUB-0.25-ITER-16-RawMergedAbrolhos_Seq_141	1.99061514322223e-05	0	4.84458067905194e-05	4.22569179526123e-05	1.96227590733632e-05	6.37803844354937e-05	0.471074380165289
MVC	Abrolhos	Assembly-10155-SUB-0.25-ITER-16-RawMergedAbrolhos_Seq_15	2.81584658246837e-05	2.05454070049576e-06	0.000125555503139401	4.93793386200975e-05	6.89018255887693e-06	0.000163572205249099	0.570247933884298
MVC	Abrolhos	Assembly-10155-SUB-0.25-ITER-16-RawMergedAbrolhos_Seq_156	4.77641781947169e-05	7.69296037496072e-06	0.000139027875685726	7.91707611172704e-05	2.43298966444843e-05	0.000172318211849276	0.603305785123967
MVC	Abrolhos	Assembly-10155-SUB-0.25-ITER-16-RawMergedAbrolhos_Seq_161	2.34070969525926e-05	0	6.69380796049256e-05	5.34388439861077e-05	6.3253073049967e-06	9.32971990667733e-05	0.43801652892562
MVC	Abrolhos	Assembly-10155-SUB-0.25-ITER-16-RawMergedAbrolhos_Seq_18	0.000106836375611918	1.94890774298811e-05	0.000277355871104009	0.000177084951356741	7.56064316189435e-05	0.000339996650680849	0.603305785123967
MVC	Abrolhos	Assembly-10155-SUB-0.25-ITER-16-RawMergedAbrolhos_Seq_20	0.000294936519936977	0.000142078621475337	0.000500821586777348	0.000375655988551307	0.000198468063774868	0.000538101568311213	0.785123966942149
MVC	Abrolhos	Assembly-10155-SUB-0.25-ITER-16-RawMergedAbrolhos_Seq_24	6.29639603453457e-05	4.39309200558278e-06	0.000158897015912587	0.000104364920572422	3.83042084560479e-05	0.000194163892016419	0.603305785123967
MVC	Abrolhos	Assembly-10155-SUB-0.25-ITER-16-RawMergedAbrolhos_Seq_265	2.7096195867851e-05	0	5.08456070433159e-05	5.46439950001661e-05	3.21640515939981e-05	6.10520454257339e-05	0.495867768595041
MVC	Abrolhos	Assembly-10155-SUB-0.25-ITER-16-RawMergedAbrolhos_Seq_321	3.29034496605863e-05	0	7.76323578953309e-05	7.96263481786189e-05	1.76313200010912e-05	0.000104705151601337	0.413223140495868
MVC	Abrolhos	Assembly-10155-SUB-0.25-ITER-16-RawMergedAbrolhos_Seq_342	3.21629116449143e-05	9.17235415356953e-06	6.10433497545599e-05	5.12067409083504e-05	3.12982282350762e-05	7.05258119324867e-05	0.628099173553719
MVC	Abrolhos	Assembly-10155-SUB-0.25-ITER-16-RawMergedAbrolhos_Seq_349	0.000213570533689139	0.000124943009447548	0.000267161367689451	0.000287133717515397	0.000212359055647857	0.000273635557398879	0.743801652892562
MVC	Abrolhos	Assembly-10155-SUB-0.25-ITER-16-RawMergedAbrolhos_Seq_36	2.55660799225128e-05	0	9.26890040463614e-05	6.72499058831315e-05	5.72896184289041e-06	0.000141578516997817	0.380165289256198
MVC	Abrolhos	Assembly-10155-SUB-0.25-ITER-16-RawMergedAbrolhos_Seq_394	1.34740425426592e-06	0	1.46939813547256e-05	4.07589786915441e-05	5.6906314186119e-07	8.05896363800495e-05	0.0330578512396694
MVC	Abrolhos	Assembly-10155-SUB-0.25-ITER-16-RawMergedAbrolhos_Seq_400	2.73444226248658e-05	6.36683863692552e-06	5.418759222844e-05	4.53243169535447e-05	2.13894352229037e-05	6.37775854086064e-05	0.603305785123967
MVC	Abrolhos	Assembly-10155-SUB-0.25-ITER-16-RawMergedAbrolhos_Seq_433	1.18939781420419e-05	0	2.86102448758989e-05	2.48132992273632e-05	1.08428330183147e-05	3.73772650169997e-05	0.479338842975207
MVC	Abrolhos	Assembly-10155-SUB-0.25-ITER-16-RawMergedAbrolhos_Seq_455	9.15370665762155e-06	0	4.02462676530431e-05	2.08980850107964e-05	5.25567495474837e-06	5.90572393932679e-05	0.43801652892562
MVC	Abrolhos	Assembly-10155-SUB-0.25-ITER-16-RawMergedAbrolhos_Seq_46	3.59922585171397e-05	6.45292645985723e-06	0.000117538585002512	6.13389194447028e-05	2.26675853727079e-05	0.000148682401852133	0.586776859504132
MVC	Abrolhos	Assembly-10155-SUB-0.25-ITER-16-RawMergedAbrolhos_Seq_524	2.25143018006872e-05	9.39329327285039e-06	3.50350051802376e-05	3.68139259173399e-05	2.51952185209366e-05	3.8523915031822e-05	0.611570247933884
MVC	Abrolhos	Assembly-10155-SUB-0.25-ITER-16-RawMergedAbrolhos_Seq_54	2.72016593199131e-05	0	0.000117996733584186	5.57864538594829e-05	7.06678807274551e-06	0.000164877356792456	0.487603305785124
MVC	Abrolhos	Assembly-10155-SUB-0.25-ITER-16-RawMergedAbrolhos_Seq_543	5.38539843406153e-06	0	1.95549299679407e-05	1.48098456936692e-05	2.84125036729081e-06	3.04027811996449e-05	0.363636363636364
MVC	Abrolhos	Assembly-10155-SUB-0.25-ITER-16-RawMergedAbrolhos_Seq_550	2.6537534067532e-06	0	1.21694551531788e-05	1.10725573178323e-05	1.2809673910755e-06	2.31980322982438e-05	0.239669421487603
MVC	Abrolhos	Assembly-10155-SUB-0.25-ITER-16-RawMergedAbrolhos_Seq_551	1.26755930908708e-05	0	2.97713456349842e-05	2.73883350713457e-05	1.46555362954964e-05	3.90324671635553e-05	0.462809917355372
MVC	Abrolhos	Assembly-10155-SUB-0.25-ITER-16-RawMergedAbrolhos_Seq_588	4.82381156101691e-06	0	1.39397031646015e-05	1.10128528091141e-05	4.02235324327291e-06	1.94666440069429e-05	0.43801652892562
MVC	Abrolhos	Assembly-10155-SUB-0.25-ITER-16-RawMergedAbrolhos_Seq_687	2.75426528182808e-05	1.07535967036443e-05	3.59821438002287e-05	4.76094427287425e-05	4.0489534064611e-05	3.58114937313796e-05	0.578512396694215
MVC	Abrolhos	Assembly-10155-SUB-0.25-ITER-16-RawMergedAbrolhos_Seq_810	9.11271131758736e-06	0	2.73173378910319e-05	2.39703928136537e-05	6.47367023946724e-06	4.03225298736016e-05	0.380165289256198
MVC	Abrolhos	Assembly-10155-SUB-0.25-ITER-16-RawMergedAbrolhos_Seq_817	1.0965289296905e-05	0	1.84913953022364e-05	2.21133334154251e-05	1.42052803701508e-05	2.10892289302456e-05	0.495867768595041
MVC	Abrolhos	Assembly-10155-SUB-0.25-ITER-16-RawMergedAbrolhos_Seq_836	1.3501759635332e-05	0	2.90242970844375e-05	3.02539428865772e-05	1.90655674218607e-05	3.72955863651086e-05	0.446280991735537
MVC	Abrolhos	Assembly-10155-SUB-0.25-ITER-16-RawMergedAbrolhos_Seq_848	6.93849581458563e-06	0	1.7436254412217e-05	1.42297965010994e-05	5.02883948195675e-06	2.28794767153128e-05	0.487603305785124
MVC	Abrolhos	Assembly-10155-SUB-0.25-ITER-16-RawMergedAbrolhos_Seq_851	5.70318921312497e-06	0	1.56012563235581e-05	1.23229624069307e-05	6.97142680218859e-06	2.11658780961939e-05	0.462809917355372
MVC	Abrolhos	Assembly-10155-SUB-0.25-ITER-16-RawMergedAbrolhos_Seq_854	1.77421088126757e-05	4.47104381277591e-06	2.71094433177298e-05	2.98165995324133e-05	2.15066061034028e-05	2.96147022220122e-05	0.59504132231405
MVC	Abrolhos	Assembly-10155-SUB-0.25-ITER-16-RawMergedAbrolhos_Seq_869	0.000196290878667882	0.000100229535583321	0.0002694260287352	0.000263902181320153	0.000172932280252519	0.00028254455495396	0.743801652892562
MVC	Abrolhos	Assembly-10155-SUB-0.25-ITER-16-RawMergedAbrolhos_Seq_880	6.34025373674544e-06	0	2.14886904763766e-05	1.47532827335807e-05	4.63888489404289e-06	3.09830531932816e-05	0.429752066115702
MVC	Abrolhos	Assembly-10155-SUB-0.25-ITER-16-RawMergedAbrolhos_Seq_915	8.26479669568184e-05	6.24154858215369e-05	0.000111125076207064	0.000114947172434196	0.00010865341520387	0.00011608180774746	0.71900826446281
MVC	Abrolhos	Assembly-10155-SUB-0.25-ITER-16-RawMergedAbrolhos_Seq_931	9.87188861976445e-06	0	2.16874667497589e-05	2.0245737677822e-05	1.0087623037154e-05	2.75587142188685e-05	0.487603305785124
MVC	Abrolhos	Assembly-10155-SUB-0.25-ITER-16-RawMergedAbrolhos_Seq_982	8.60244740255679e-06	0	2.30146866983604e-05	1.79464850984374e-05	5.20853314179163e-06	3.0732268808659e-05	0.479338842975207
MVC	Abrolhos	Assembly-10155-SUB-0.25-ITER-16-RawMergedAbrolhos_Seq_994	7.65722847290109e-06	0	4.11058391931314e-05	3.0884154840701e-05	7.30124463982055e-06	7.90553019400385e-05	0.247933884297521
MVC	A_tenuis	Assembly-10155-SUB-0.25-ITER-17-EA_tenuis_DNA_SISPA_Seq_80	4.98831889503745e-05	1.82657884222849e-05	7.00222528127229e-05	6.93777685401761e-05	4.68525524326236e-05	7.39820247823232e-05	0.71900826446281
MVC	Abrolhos	Assembly-10155-SUB-0.25-ITER-17-EBur_Rasa2012_Seq_14	1.21649847263841e-05	0	0.000131686165741743	6.39983979083687e-05	6.55109140421945e-07	0.00030186184945877	0.190082644628099
MVC	Abrolhos	Assembly-10155-SUB-0.25-ITER-17-EBur_Rasa2012_Seq_163	2.60075250220919e-07	0	2.20758490616218e-06	5.24485087945521e-06	4.09059036820843e-07	9.25143561932472e-06	0.0495867768595041
MVC	Abrolhos	Assembly-10155-SUB-0.25-ITER-17-EBur_Rasa2012_Seq_169	1.21600833366716e-06	0	1.18691092837942e-05	9.19606302335788e-06	8.62208222590831e-07	3.23840796783215e-05	0.132231404958678
MVC	Abrolhos	Assembly-10155-SUB-0.25-ITER-17-EPAB2011_Seq_110	1.80784736843532e-05	1.11934345106816e-06	3.43378671025523e-05	3.47221478699482e-05	2.14024760712259e-05	4.1168954545617e-05	0.520661157024793
MVC	Abrolhos	Assembly-10155-SUB-0.25-ITER-17-EPAB2011_Seq_59	7.67200662614958e-06	0	3.65410913522398e-05	1.93398500367521e-05	6.28384320148264e-06	5.63799335169177e-05	0.396694214876033
MVC	Abrolhos	Assembly-10155-SUB-0.25-ITER-17-EPAB2011_Seq_89	2.1194237577833e-06	0	5.7384104822855e-06	7.54265513799352e-06	4.21447025014652e-06	8.80897167735828e-06	0.28099173553719
MVC	Abrolhos	Assembly-10155-SUB-0.25-ITER-17-EPAB2011_Seq_96	1.80859087416848e-05	7.50064178267889e-07	3.14549896772993e-05	3.47364279006963e-05	1.95041082876093e-05	3.64320075732073e-05	0.520661157024793
MVC	P_damicornis	Assembly-10155-SUB-0.25-ITER-17-EP_damicornis_LN2_SISPA_Seq_62	4.73721026356686e-06	0	2.82640979436232e-05	8.188606312737e-05	3.60030805568587e-05	9.27731975099671e-05	0.0578512396694215
MVC	P_damicornis	Assembly-10155-SUB-0.25-ITER-17-EP_damicornis_NLN_SISPA_Seq_79	1.70273646450287e-05	0	0.000130052132764467	0.000343385187008079	6.42447456138948e-05	0.000521004456258923	0.0495867768595041
MVC	Abrolhos	Assembly-10155-SUB-0.25-ITER-17-ESG2011_Seq_64	5.91554941996667e-06	0	1.72703145844005e-05	1.2341059996827e-05	3.38459913511412e-06	2.33930528118929e-05	0.479338842975207
MVC	Abrolhos	Assembly-10155-SUB-0.25-ITER-17-RawMergedAbrolhos_Seq_1034	9.93404740185391e-06	0	2.71501004533574e-05	2.03732158580394e-05	7.15427306367036e-06	3.61765946548046e-05	0.487603305785124
MVC	Abrolhos	Assembly-10155-SUB-0.25-ITER-17-RawMergedAbrolhos_Seq_1040	7.18236962842818e-06	0	4.47771516351685e-05	5.43166703149881e-05	1.28528317520973e-06	0.000115365027829741	0.132231404958678
MVC	Abrolhos	Assembly-10155-SUB-0.25-ITER-17-RawMergedAbrolhos_Seq_1048	3.85954324761905e-05	2.40912414060524e-05	4.62449534239003e-05	5.91145231597348e-05	4.70336791271233e-05	4.54050659955285e-05	0.652892561983471
MVC	Abrolhos	Assembly-10155-SUB-0.25-ITER-17-RawMergedAbrolhos_Seq_1054	8.36381327098872e-06	0	1.72126368396411e-05	2.10837792872841e-05	1.62350232612788e-05	2.19671447836219e-05	0.396694214876033
MVC	Abrolhos	Assembly-10155-SUB-0.25-ITER-17-RawMergedAbrolhos_Seq_107	4.73667922468201e-05	0	0.000245449713225339	0.000110218881958947	5.78145227563267e-06	0.000367002646774976	0.429752066115702
MVC	Abrolhos	Assembly-10155-SUB-0.25-ITER-17-RawMergedAbrolhos_Seq_1089	1.7546031483947e-05	6.97117932023554e-06	2.75605193373328e-05	3.03295687079655e-05	2.09188605258279e-05	3.04577457837143e-05	0.578512396694215
MVC	Abrolhos	Assembly-10155-SUB-0.25-ITER-17-RawMergedAbrolhos_Seq_11	0.000266500189788686	0.000151355054673236	0.000316362127692083	0.000329046152698275	0.000241979942795655	0.000320973224808211	0.809917355371901
MVC	Abrolhos	Assembly-10155-SUB-0.25-ITER-17-RawMergedAbrolhos_Seq_1100	2.21302606612112e-06	0	9.97184077877237e-06	1.48764530000364e-05	3.57702070166039e-06	2.24152643122944e-05	0.148760330578512
MVC	Abrolhos	Assembly-10155-SUB-0.25-ITER-17-RawMergedAbrolhos_Seq_112	3.62882140122217e-05	2.14557567557187e-05	5.76488559339468e-05	5.5580682221251e-05	3.76219665945328e-05	6.34576454568949e-05	0.652892561983471
MVC	Abrolhos	Assembly-10155-SUB-0.25-ITER-17-RawMergedAbrolhos_Seq_1120	5.59352548731536e-06	0	9.92895819884032e-06	1.12802763994193e-05	7.42213020870704e-06	1.16307730214605e-05	0.495867768595041
MVC	Abrolhos	Assembly-10155-SUB-0.25-ITER-17-RawMergedAbrolhos_Seq_1129	9.25254589890423e-06	0	2.51246333635547e-05	1.8975560233346e-05	9.0911265668575e-06	3.34417107901931e-05	0.487603305785124
MVC	Abrolhos	Assembly-10155-SUB-0.25-ITER-17-RawMergedAbrolhos_Seq_1139	6.22633989150101e-05	1.72906323870375e-05	0.000113559452083312	0.000104637100954392	6.70771713464024e-05	0.000131526888085525	0.59504132231405
MVC	Abrolhos	Assembly-10155-SUB-0.25-ITER-17-RawMergedAbrolhos_Seq_1141	9.35278847628893e-06	0	1.65289758214491e-05	1.8861456760516e-05	1.32294891453304e-05	1.93206681566497e-05	0.495867768595041
MVC	Abrolhos	Assembly-10155-SUB-0.25-ITER-17-RawMergedAbrolhos_Seq_1143	4.40452208130239e-05	3.12670696578272e-05	5.30197144961362e-05	6.57959471404431e-05	5.42231570903872e-05	5.26083327779569e-05	0.669421487603306
MVC	Abrolhos	Assembly-10155-SUB-0.25-ITER-17-RawMergedAbrolhos_Seq_1171	2.28294213633544e-05	2.3976938984723e-06	4.07743489439505e-05	4.38469838883473e-05	2.73207043880847e-05	4.77641433395869e-05	0.520661157024793
MVC	Abrolhos	Assembly-10155-SUB-0.25-ITER-17-RawMergedAbrolhos_Seq_1175	3.22063976330466e-06	0	1.77590059762519e-05	1.85570195885649e-05	5.32610982815918e-07	3.99182462504369e-05	0.173553719008264
MVC	Abrolhos	Assembly-10155-SUB-0.25-ITER-17-RawMergedAbrolhos_Seq_1188	1.6713135609919e-05	5.46259381347002e-06	2.57811518866098e-05	3.1598272012503e-05	2.06019731688572e-05	2.80753186010167e-05	0.528925619834711
MVC	Abrolhos	Assembly-10155-SUB-0.25-ITER-17-RawMergedAbrolhos_Seq_1233	2.64563598785772e-06	0	1.19544232518823e-05	1.23123828665686e-05	1.91341645866751e-06	2.37102934013478e-05	0.214876033057851
MVC	Abrolhos	Assembly-10155-SUB-0.25-ITER-17-RawMergedAbrolhos_Seq_174	2.72400202983467e-05	1.69053724979914e-06	8.59290523884411e-05	4.77687312478253e-05	1.21649483222422e-05	0.000109705001659971	0.570247933884298
MVC	Abrolhos	Assembly-10155-SUB-0.25-ITER-17-RawMergedAbrolhos_Seq_185	9.02421339322266e-06	0	3.72820472654352e-05	1.98532694650899e-05	3.93025877359462e-06	5.35705759035847e-05	0.454545454545455
MVC	Abrolhos	Assembly-10155-SUB-0.25-ITER-17-RawMergedAbrolhos_Seq_210	1.38269529405607e-05	9.75399449526562e-07	3.7170869396149e-05	2.69848597710942e-05	8.95745003141747e-06	4.85506055096002e-05	0.512396694214876
MVC	Abrolhos	Assembly-10155-SUB-0.25-ITER-17-RawMergedAbrolhos_Seq_226	2.21631688686322e-05	8.70221609568095e-06	4.4702636138996e-05	3.94374034280072e-05	2.38908133789516e-05	5.37370624820726e-05	0.56198347107438
MVC	Abrolhos	Assembly-10155-SUB-0.25-ITER-17-RawMergedAbrolhos_Seq_234	2.70083191055165e-06	0	2.66712958143478e-05	1.48545755080341e-05	7.35277911092647e-07	6.22556599096645e-05	0.181818181818182
MVC	Abrolhos	Assembly-10155-SUB-0.25-ITER-17-RawMergedAbrolhos_Seq_272	1.15918201071156e-05	2.84394583168837e-06	3.21557605870391e-05	2.22636544914443e-05	1.02935656626183e-05	4.19505716366515e-05	0.520661157024793
MVC	Abrolhos	Assembly-10155-SUB-0.25-ITER-17-RawMergedAbrolhos_Seq_275	3.1697440293044e-05	2.10400641184347e-06	9.34651401433167e-05	5.72446309769899e-05	1.05725886715049e-05	0.000119993967267973	0.553719008264463
MVC	Abrolhos	Assembly-10155-SUB-0.25-ITER-17-RawMergedAbrolhos_Seq_281	0.000123483307697082	3.45871876281463e-05	0.000243221236163606	0.000194045197809701	0.000102257189164123	0.00028201552029683	0.636363636363636
MVC	Abrolhos	Assembly-10155-SUB-0.25-ITER-17-RawMergedAbrolhos_Seq_3	0.00100727612470263	0.000580830960166004	0.00180917492825226	0.00112852232489831	0.000672997970168554	0.00187954094067027	0.892561983471074
MVC	Abrolhos	Assembly-10155-SUB-0.25-ITER-17-RawMergedAbrolhos_Seq_349	9.24461329895402e-06	1.4364464427763e-06	2.0538041471803e-05	1.6695495659305e-05	7.59528763149901e-06	2.5311033058024e-05	0.553719008264463
MVC	Abrolhos	Assembly-10155-SUB-0.25-ITER-17-RawMergedAbrolhos_Seq_395	2.55125060344774e-05	7.9511664851553e-06	7.91958878929209e-05	4.22878524681063e-05	2.13460416738786e-05	9.86613823695053e-05	0.603305785123967
MVC	Abrolhos	Assembly-10155-SUB-0.25-ITER-17-RawMergedAbrolhos_Seq_409	6.81416234402818e-06	0	2.87583394039829e-05	1.87389464460775e-05	2.60405996981615e-06	4.56001078751045e-05	0.363636363636364
MVC	Abrolhos	Assembly-10155-SUB-0.25-ITER-17-RawMergedAbrolhos_Seq_411	3.29214815332405e-05	1.8749485524398e-05	4.32467765860888e-05	5.17337566950923e-05	4.12952607099233e-05	4.43513718295538e-05	0.636363636363636
MVC	Abrolhos	Assembly-10155-SUB-0.25-ITER-17-RawMergedAbrolhos_Seq_413	1.79889023472051e-05	0	4.03323700522298e-05	3.75285721381349e-05	1.48573368400816e-05	5.17539465839732e-05	0.479338842975207
MVC	Abrolhos	Assembly-10155-SUB-0.25-ITER-17-RawMergedAbrolhos_Seq_433	3.28265876738764e-05	1.05679844901337e-05	5.25104604470453e-05	5.75654653411455e-05	3.83918036928151e-05	5.84881296934834e-05	0.570247933884298
MVC	Abrolhos	Assembly-10155-SUB-0.25-ITER-17-RawMergedAbrolhos_Seq_436	3.70536153055973e-06	0	1.99903591850589e-05	1.54603015585423e-05	1.54695995391456e-06	3.9043667234036e-05	0.239669421487603
MVC	Abrolhos	Assembly-10155-SUB-0.25-ITER-17-RawMergedAbrolhos_Seq_54	5.08574817417113e-05	2.0899611564956e-05	8.10057400541107e-05	7.69219411343383e-05	4.59236599026746e-05	8.90908571732904e-05	0.661157024793388
MVC	Abrolhos	Assembly-10155-SUB-0.25-ITER-17-RawMergedAbrolhos_Seq_563	5.0335472159741e-06	0	2.27217835684552e-05	1.24297798598544e-05	1.53535842629602e-06	3.45955169872657e-05	0.40495867768595
MVC	Abrolhos	Assembly-10155-SUB-0.25-ITER-17-RawMergedAbrolhos_Seq_564	1.61370156101544e-05	1.74044321913619e-06	3.15280264915582e-05	3.00396752127489e-05	1.60178314957052e-05	3.79423771361937e-05	0.537190082644628
MVC	Abrolhos	Assembly-10155-SUB-0.25-ITER-17-RawMergedAbrolhos_Seq_581	3.35957768310782e-05	1.36960749733969e-05	4.30621761583343e-05	5.27933635916943e-05	4.6172545834887e-05	4.36013977259474e-05	0.636363636363636
MVC	Abrolhos	Assembly-10155-SUB-0.25-ITER-17-RawMergedAbrolhos_Seq_588	1.8473318765879e-05	8.81039345734984e-07	3.80756489884796e-05	3.492611829174e-05	1.28901133292238e-05	4.66656684364591e-05	0.528925619834711
MVC	Abrolhos	Assembly-10155-SUB-0.25-ITER-17-RawMergedAbrolhos_Seq_599	6.60418935017943e-06	3.94568144175103e-07	1.52020979510006e-05	1.28888211511566e-05	6.37604749606993e-06	1.92951030676353e-05	0.512396694214876
MVC	Abrolhos	Assembly-10155-SUB-0.25-ITER-17-RawMergedAbrolhos_Seq_601	5.37901809055034e-06	0	2.24346156531e-05	1.25165613260883e-05	3.25153738914384e-06	3.30631859916282e-05	0.429752066115702
MVC	Abrolhos	Assembly-10155-SUB-0.25-ITER-17-RawMergedAbrolhos_Seq_61	2.55690771805028e-05	0	0.00012785258814584	5.62519697971063e-05	4.71273543083048e-06	0.000185922404776688	0.454545454545455
MVC	Abrolhos	Assembly-10155-SUB-0.25-ITER-17-RawMergedAbrolhos_Seq_630	5.09232920068819e-06	0	1.3182650987702e-05	1.18494583323706e-05	4.23211050158804e-06	1.80903624015699e-05	0.429752066115702
MVC	Abrolhos	Assembly-10155-SUB-0.25-ITER-17-RawMergedAbrolhos_Seq_665	6.51703386960783e-06	0	4.00076487548299e-05	8.76178998025053e-05	3.94568144175103e-06	0.000126550606063314	0.0743801652892562
MVC	Abrolhos	Assembly-10155-SUB-0.25-ITER-17-RawMergedAbrolhos_Seq_668	2.44869576028352e-06	0	2.61716633990294e-05	4.93820311657176e-05	1.90823014747596e-06	0.000116866364038964	0.0495867768595041
MVC	Abrolhos	Assembly-10155-SUB-0.25-ITER-17-RawMergedAbrolhos_Seq_676	6.53695474661468e-05	1.62720207304261e-06	0.000232285485293491	0.000127576052312964	1.82057789106921e-05	0.00031317385999772	0.512396694214876
MVC	Abrolhos	Assembly-10155-SUB-0.25-ITER-17-RawMergedAbrolhos_Seq_686	4.57550538036889e-06	0	1.91115356488636e-05	1.25826397960145e-05	2.18185255788832e-06	3.02689711045545e-05	0.363636363636364
MVC	Abrolhos	Assembly-10155-SUB-0.25-ITER-17-RawMergedAbrolhos_Seq_689	5.88278717157859e-06	0	2.76761438451927e-05	1.45268826073675e-05	2.90025845746237e-06	4.22697824382977e-05	0.40495867768595
MVC	Abrolhos	Assembly-10155-SUB-0.25-ITER-17-RawMergedAbrolhos_Seq_756	7.0824866221819e-05	3.52018763736972e-05	0.000141307061095633	0.00010082128015106	6.87307889632187e-05	0.000159577519951821	0.702479338842975
MVC	Abrolhos	Assembly-10155-SUB-0.25-ITER-17-RawMergedAbrolhos_Seq_758	4.54219289310313e-06	0	1.3054125607349e-05	1.03699120767071e-05	4.85683663964124e-06	1.82115125575631e-05	0.43801652892562
MVC	Abrolhos	Assembly-10155-SUB-0.25-ITER-17-RawMergedAbrolhos_Seq_771	3.11131664211539e-06	0	1.38058225019528e-05	1.34453326319986e-05	3.12920263352882e-06	2.65145999524349e-05	0.231404958677686
MVC	Abrolhos	Assembly-10155-SUB-0.25-ITER-17-RawMergedAbrolhos_Seq_826	1.5858326176962e-05	4.69261450279769e-06	2.72365995268794e-05	2.9073597991097e-05	1.72665813789198e-05	3.12955291597023e-05	0.545454545454545
MVC	Abrolhos	Assembly-10155-SUB-0.25-ITER-17-RawMergedAbrolhos_Seq_849	4.03813185052859e-06	0	1.46479453741261e-05	1.2215348847849e-05	2.58446683504443e-06	2.36165815894814e-05	0.330578512396694
MVC	Abrolhos	Assembly-10155-SUB-0.25-ITER-17-RawMergedAbrolhos_Seq_856	4.32110261665486e-05	3.02974897554724e-05	5.10987378592053e-05	7.06558671101673e-05	6.07262582575667e-05	4.82336540184789e-05	0.611570247933884
MVC	Abrolhos	Assembly-10155-SUB-0.25-ITER-17-RawMergedAbrolhos_Seq_859	1.27226063241152e-05	4.41091810140199e-07	2.33917929238202e-05	2.52366453314417e-05	1.30185396732815e-05	2.78078414999891e-05	0.504132231404959
MVC	Abrolhos	Assembly-10155-SUB-0.25-ITER-17-RawMergedAbrolhos_Seq_871	4.59143294499729e-06	0	1.99901446756463e-05	1.68352541316567e-05	2.71926020298107e-06	3.58601830630669e-05	0.272727272727273
MVC	Abrolhos	Assembly-10155-SUB-0.25-ITER-17-RawMergedAbrolhos_Seq_875	3.59101665505169e-05	1.55317965289363e-05	6.21899616235132e-05	5.57067968283659e-05	3.40696832634717e-05	7.00734331030884e-05	0.644628099173554
MVC	Abrolhos	Assembly-10155-SUB-0.25-ITER-17-RawMergedAbrolhos_Seq_887	1.82677594954242e-05	4.3481286789153e-06	3.08785471265118e-05	3.50856968086719e-05	2.09599883293314e-05	3.52968541496799e-05	0.520661157024793
MVC	Abrolhos	Assembly-10155-SUB-0.25-ITER-17-RawMergedAbrolhos_Seq_911	8.38424987311163e-06	8.1156274032442e-07	2.23817182273896e-05	1.66310530269919e-05	8.01192978030175e-06	2.93673920767449e-05	0.504132231404959
MVC	Abrolhos	Assembly-10155-SUB-0.25-ITER-17-RawMergedAbrolhos_Seq_916	1.69242463348549e-05	0	4.15483531858066e-05	3.86383737078764e-05	1.07824950548651e-05	5.59335034766222e-05	0.43801652892562
MVC	Abrolhos	Assembly-10155-SUB-0.25-ITER-17-RawMergedAbrolhos_Seq_918	5.18963430687909e-06	0	1.00405241068333e-05	1.06431483242774e-05	5.55651376515457e-06	1.22283897809508e-05	0.487603305785124
MVC	Abrolhos	Assembly-10155-SUB-0.25-ITER-17-RawMergedAbrolhos_Seq_957	1.45458243565065e-05	2.55154671935865e-06	2.59820368132603e-05	2.79372182085283e-05	1.7319426396042e-05	3.04372691830093e-05	0.520661157024793
MVC	Abrolhos	Assembly-10155-SUB-0.25-ITER-17-RawMergedAbrolhos_Seq_96	4.38049401935896e-05	1.15663790848705e-05	0.000122623053690423	6.70936425749917e-05	2.49993140325307e-05	0.000146800501708615	0.652892561983471
MVC	Abrolhos	Assembly-10155-SUB-0.25-ITER-17-RawMergedAbrolhos_Seq_965	3.43890380772157e-05	1.46549345032597e-05	5.84808709201448e-05	5.0133416955941e-05	3.4645370387966e-05	6.48533008932151e-05	0.685950413223141
MVC	Abrolhos	Assembly-10155-SUB-0.25-ITER-17-RawMergedAbrolhos_Seq_973	2.01824073320573e-06	0	6.75378509710358e-06	7.1825626093498e-06	2.25715092298704e-06	1.12982559117914e-05	0.28099173553719
MVC	A_tenuis	Assembly-10155-SUB-0.25-ITER-18-EA_tenuis_DNA_SISPA_Seq_103	5.836473790586e-05	2.2967664481779e-05	8.2337357916583e-05	9.05401703411418e-05	7.20176461578969e-05	8.72602964288697e-05	0.644628099173554
MVC	A_tenuis	Assembly-10155-SUB-0.25-ITER-18-EA_tenuis_DNA_SISPA_Seq_121	7.61570430112007e-06	0	4.05017342819263e-05	1.64553610792059e-05	5.20176486168804e-06	5.85741351407337e-05	0.462809917355372
MVC	A_tenuis	Assembly-10155-SUB-0.25-ITER-18-EA_tenuis_DNA_SISPA_Seq_15	1.36321262826088e-05	0	3.06438160095615e-05	2.74914546699277e-05	2.07899783260115e-05	3.90185590931008e-05	0.495867768595041
MVC	A_tenuis	Assembly-10155-SUB-0.25-ITER-18-EA_tenuis_DNA_SISPA_Seq_16	6.51568653169294e-05	4.8041715682842e-07	0.000335579250696676	0.000115940892696301	6.69670677202355e-06	0.000442402392099681	0.56198347107438
MVC	A_tenuis	Assembly-10155-SUB-0.25-ITER-18-EA_tenuis_DNA_SISPA_Seq_23	0.0004141735970986	0.000245016949798987	0.000468883734820913	0.00047728576427553	0.000337600837138109	0.000472507307882129	0.867768595041322
MVC	A_tenuis	Assembly-10155-SUB-0.25-ITER-18-EA_tenuis_DNA_SISPA_Seq_4	0.000271596362390374	0.000125302081537769	0.000381110890855944	0.000331951109588235	0.000238989657183009	0.00039700426192461	0.818181818181818
MVC	A_tenuis	Assembly-10155-SUB-0.25-ITER-18-EA_tenuis_DNA_SISPA_Seq_61	8.44633049651754e-05	5.37155131192142e-05	0.000125439238096262	0.000116137044327116	7.80643768924092e-05	0.000134099499040762	0.727272727272727
MVC	A_tenuis	Assembly-10155-SUB-0.25-ITER-18-EA_tenuis_DNA_SISPA_Seq_99	7.63402070303829e-06	8.54554489191245e-07	1.79352378017236e-05	1.44330703916818e-05	7.84550888129017e-06	2.26499715071653e-05	0.528925619834711
MVC	Abrolhos	Assembly-10155-SUB-0.25-ITER-18-EBur_Rasa2012_Seq_25	6.88118225994995e-06	0	7.50663111665969e-05	5.55082035635963e-05	4.27170802436813e-07	0.000213090549113522	0.12396694214876
MVC	Abrolhos	Assembly-10155-SUB-0.25-ITER-18-EBur_Rasa2012_Seq_86	1.77296858411043e-06	0	1.50636608527532e-05	1.43019465784908e-05	1.34418075674102e-06	4.18687010486623e-05	0.12396694214876
MVC	Abrolhos	Assembly-10155-SUB-0.25-ITER-18-EBur_Rasa2012_Seq_90	1.15807741977246e-06	0	1.05223592920621e-05	1.55697075324964e-05	1.10129918216873e-06	3.7528225403113e-05	0.0743801652892562
MVC	Abrolhos	Assembly-10155-SUB-0.25-ITER-18-EPAB2011_Seq_1	0.000161184622765863	3.47309709592062e-05	0.000630302629198263	0.00022678301575197	5.99382097783974e-05	0.000738793776888502	0.710743801652893
MVC	Abrolhos	Assembly-10155-SUB-0.25-ITER-18-EPAB2011_Seq_31	1.93258603280746e-06	0	4.05784764604571e-06	5.08354152108048e-06	2.98824657664121e-06	5.24744742530325e-06	0.380165289256198
MVC	Abrolhos	Assembly-10155-SUB-0.25-ITER-18-EPAB2011_Seq_44	2.59516929157003e-05	0	8.03334362689763e-05	5.81510156074026e-05	6.08050396812187e-06	0.000112711391234977	0.446280991735537
MVC	Abrolhos	Assembly-10155-SUB-0.25-ITER-18-EPAB2011_Seq_78	3.1115740795781e-06	0	8.99973279446432e-06	8.36667696953223e-06	2.40034473948179e-06	1.32638214105866e-05	0.371900826446281
MVC	Abrolhos	Assembly-10155-SUB-0.25-ITER-18-ESG2011_Seq_2	0.000135566455023578	8.93003492661999e-06	0.00058071301385044	0.000195280250688725	1.92609296963962e-05	0.000689751088644127	0.694214876033058
MVC	Abrolhos	Assembly-10155-SUB-0.25-ITER-18-RawMergedAbrolhos_Seq_1008	2.71361317524726e-05	1.08240497903599e-05	4.87553785972504e-05	4.6906742029274e-05	2.84431169457667e-05	5.65088410343686e-05	0.578512396694215
MVC	Abrolhos	Assembly-10155-SUB-0.25-ITER-18-RawMergedAbrolhos_Seq_1019	2.94823781883817e-05	2.22576066499918e-06	4.85577137862431e-05	5.40510266786999e-05	4.13792218394217e-05	5.48139206949585e-05	0.545454545454545
MVC	Abrolhos	Assembly-10155-SUB-0.25-ITER-18-RawMergedAbrolhos_Seq_1025	1.58931865152635e-06	0	6.10593019129518e-06	7.39644449364185e-06	1.98111383962153e-06	1.15881522896234e-05	0.214876033057851
MVC	Abrolhos	Assembly-10155-SUB-0.25-ITER-18-RawMergedAbrolhos_Seq_1093	6.55844099944173e-06	0	2.08433543551168e-05	1.49730445458953e-05	2.75893796838836e-06	2.95660479997067e-05	0.43801652892562
MVC	Abrolhos	Assembly-10155-SUB-0.25-ITER-18-RawMergedAbrolhos_Seq_1102	8.26822317779471e-07	0	2.13233312923317e-06	2.94251471915635e-06	1.65428889811095e-06	3.18117494868304e-06	0.28099173553719
MVC	Abrolhos	Assembly-10155-SUB-0.25-ITER-18-RawMergedAbrolhos_Seq_1116	3.8431474306254e-06	0	2.19917179218458e-05	1.40915405789598e-05	1.10966872785547e-06	4.08007975095006e-05	0.272727272727273
MVC	Abrolhos	Assembly-10155-SUB-0.25-ITER-18-RawMergedAbrolhos_Seq_1124	4.43619911287341e-05	3.10267651679815e-05	4.56087203979567e-05	6.54609869094735e-05	6.4012405199405e-05	4.10304668582355e-05	0.677685950413223
MVC	Abrolhos	Assembly-10155-SUB-0.25-ITER-18-RawMergedAbrolhos_Seq_1163	4.69774144004592e-06	0	1.48255882832361e-05	1.2357102483599e-05	3.21537083967094e-06	2.21218759110503e-05	0.380165289256198
MVC	Abrolhos	Assembly-10155-SUB-0.25-ITER-18-RawMergedAbrolhos_Seq_1173	7.73995920202042e-06	0	1.50583140535809e-05	1.64304397095521e-05	1.32576337952929e-05	1.84542866404629e-05	0.471074380165289
MVC	Abrolhos	Assembly-10155-SUB-0.25-ITER-18-RawMergedAbrolhos_Seq_1177	5.63779641057943e-05	2.36039695466309e-05	8.5296070486253e-05	7.84107316873691e-05	4.49990696708461e-05	9.16736301946606e-05	0.71900826446281
MVC	Abrolhos	Assembly-10155-SUB-0.25-ITER-18-RawMergedAbrolhos_Seq_1182	8.58742441004292e-06	0	2.66683496140877e-05	1.82294448002665e-05	3.52415738293994e-06	3.6675529469376e-05	0.471074380165289
MVC	Abrolhos	Assembly-10155-SUB-0.25-ITER-18-RawMergedAbrolhos_Seq_1185	7.20244670088865e-06	0	2.40679112713021e-05	1.61388157556949e-05	7.27397736511704e-06	3.41262119187025e-05	0.446280991735537
MVC	Abrolhos	Assembly-10155-SUB-0.25-ITER-18-RawMergedAbrolhos_Seq_135	7.24522879586353e-05	2.29771278958635e-05	0.000139790081453629	0.00011385359536357	6.23415782672351e-05	0.000161489696256593	0.636363636363636
MVC	Abrolhos	Assembly-10155-SUB-0.25-ITER-18-RawMergedAbrolhos_Seq_160	6.35342395543883e-05	4.0096317332909e-05	7.63695264059424e-05	8.93911975125696e-05	7.12123651402344e-05	7.67806260893792e-05	0.710743801652893
MVC	Abrolhos	Assembly-10155-SUB-0.25-ITER-18-RawMergedAbrolhos_Seq_179	2.16095365753251e-05	0	9.40355531282139e-05	6.22560458479604e-05	8.34892620342635e-06	0.000152606748769697	0.347107438016529
MVC	Abrolhos	Assembly-10155-SUB-0.25-ITER-18-RawMergedAbrolhos_Seq_193	1.98129088230107e-05	0	6.37135305271759e-05	4.13338270273155e-05	8.03148675132114e-06	8.74127380273519e-05	0.479338842975207
MVC	Abrolhos	Assembly-10155-SUB-0.25-ITER-18-RawMergedAbrolhos_Seq_206	5.70064900493956e-06	0	1.42960116172842e-05	1.35250692077978e-05	7.10382626642652e-06	1.95591394068865e-05	0.421487603305785
MVC	Abrolhos	Assembly-10155-SUB-0.25-ITER-18-RawMergedAbrolhos_Seq_222	9.02032618144754e-06	0	3.46486025968206e-05	2.72864866988788e-05	7.13669285173168e-06	5.64156519447167e-05	0.330578512396694
MVC	Abrolhos	Assembly-10155-SUB-0.25-ITER-18-RawMergedAbrolhos_Seq_230	8.63452862343235e-05	2.96435283850049e-05	0.000166351231798578	0.000118724768572195	6.49036183393521e-05	0.000185150891628683	0.727272727272727
MVC	Abrolhos	Assembly-10155-SUB-0.25-ITER-18-RawMergedAbrolhos_Seq_231	1.80960586323867e-05	1.95544736554854e-06	4.02105616163504e-05	3.47559221352189e-05	1.18839093425574e-05	5.04092749375045e-05	0.520661157024793
MVC	Abrolhos	Assembly-10155-SUB-0.25-ITER-18-RawMergedAbrolhos_Seq_260	6.83150906060145e-06	0	7.45920515138869e-05	6.35855843332904e-05	5.47005874243377e-07	0.000227442898396575	0.107438016528926
MVC	Abrolhos	Assembly-10155-SUB-0.25-ITER-18-RawMergedAbrolhos_Seq_28	2.99649734689907e-05	2.33114888106119e-07	0.000104509928353061	5.94387178647192e-05	8.14705783899459e-06	0.000141645934092288	0.504132231404959
MVC	Abrolhos	Assembly-10155-SUB-0.25-ITER-18-RawMergedAbrolhos_Seq_288	1.31870904704573e-05	9.5907755938892e-07	3.64302035132396e-05	2.57360959181506e-05	7.84093234733577e-06	4.77760311112644e-05	0.512396694214876
MVC	Abrolhos	Assembly-10155-SUB-0.25-ITER-18-RawMergedAbrolhos_Seq_331	1.61174171558539e-06	0	5.20033457944105e-06	4.8755186896458e-06	2.18851148073439e-06	8.17863593281686e-06	0.330578512396694
MVC	Abrolhos	Assembly-10155-SUB-0.25-ITER-18-RawMergedAbrolhos_Seq_346	4.00661236556289e-06	0	2.23060406169453e-05	1.61600032077703e-05	1.27633520763245e-06	4.30777839818084e-05	0.247933884297521
MVC	Abrolhos	Assembly-10155-SUB-0.25-ITER-18-RawMergedAbrolhos_Seq_403	1.3653699440429e-05	4.42832318858442e-06	2.02753625808048e-05	2.36013947470273e-05	1.5108866003825e-05	2.18347799513607e-05	0.578512396694215
MVC	Abrolhos	Assembly-10155-SUB-0.25-ITER-18-RawMergedAbrolhos_Seq_415	2.25046140815576e-06	0	9.8062361560805e-06	6.64160561919139e-06	2.55126528160489e-06	1.60808410345386e-05	0.338842975206612
MVC	Abrolhos	Assembly-10155-SUB-0.25-ITER-18-RawMergedAbrolhos_Seq_416	6.04207121543441e-06	0	3.56582081916682e-05	2.52100212781919e-05	1.06329066107057e-06	7.03479690369697e-05	0.239669421487603
MVC	Abrolhos	Assembly-10155-SUB-0.25-ITER-18-RawMergedAbrolhos_Seq_479	2.43839379926135e-05	8.64129693098289e-06	4.11978423490178e-05	3.93394199614164e-05	2.48365314390347e-05	4.64330332617371e-05	0.619834710743802
MVC	Abrolhos	Assembly-10155-SUB-0.25-ITER-18-RawMergedAbrolhos_Seq_506	7.80114192792192e-06	8.77300413142368e-07	1.722772413337e-05	1.54743962832549e-05	7.57480375528471e-06	2.17455971630217e-05	0.504132231404959
MVC	Abrolhos	Assembly-10155-SUB-0.25-ITER-18-RawMergedAbrolhos_Seq_533	1.22717217816055e-05	0	6.7125971575923e-05	2.60504971153381e-05	4.69486796133024e-06	9.63853614235205e-05	0.471074380165289
MVC	Abrolhos	Assembly-10155-SUB-0.25-ITER-18-RawMergedAbrolhos_Seq_550	1.08184499170896e-05	0	3.37746561598117e-05	2.72715091659966e-05	4.19397580447931e-06	4.9540376730907e-05	0.396694214876033
MVC	Abrolhos	Assembly-10155-SUB-0.25-ITER-18-RawMergedAbrolhos_Seq_557	9.18782773028906e-07	0	2.94437536636045e-06	3.36887016777266e-06	1.11794307516279e-06	4.89878392686715e-06	0.272727272727273
MVC	Abrolhos	Assembly-10155-SUB-0.25-ITER-18-RawMergedAbrolhos_Seq_6	0.000109537833744653	1.70919347939864e-05	0.000253761870243814	0.000169924075424397	6.13770839926211e-05	0.00029993606384637	0.644628099173554
MVC	Abrolhos	Assembly-10155-SUB-0.25-ITER-18-RawMergedAbrolhos_Seq_63	6.22782362828806e-06	0	3.14392696380756e-05	1.9830701553233e-05	4.02982095458583e-06	5.41171516434679e-05	0.31404958677686
MVC	Abrolhos	Assembly-10155-SUB-0.25-ITER-18-RawMergedAbrolhos_Seq_669	0.00020200941992001	0.000153364165592584	0.000196915484231216	0.000244431398103212	0.000202780779577312	0.000191120000587692	0.826446280991736
MVC	Abrolhos	Assembly-10155-SUB-0.25-ITER-18-RawMergedAbrolhos_Seq_678	3.64234135495268e-06	0	2.04813164491465e-05	1.69508963057413e-05	9.34715684963136e-07	4.21771163120986e-05	0.214876033057851
MVC	Abrolhos	Assembly-10155-SUB-0.25-ITER-18-RawMergedAbrolhos_Seq_714	8.14494731727618e-05	4.06745652887733e-05	0.000118110404875619	0.000120187637242734	8.38719230709954e-05	0.000126306923806054	0.677685950413223
MVC	Abrolhos	Assembly-10155-SUB-0.25-ITER-18-RawMergedAbrolhos_Seq_724	8.95388573225666e-06	0	2.14440634688023e-05	1.90073714667203e-05	7.41577642557707e-06	2.81226883833314e-05	0.471074380165289
MVC	Abrolhos	Assembly-10155-SUB-0.25-ITER-18-RawMergedAbrolhos_Seq_729	8.86294687401829e-05	6.96612264391564e-05	9.8317903750938e-05	0.000127668639494787	0.000103023449579719	9.45061155099578e-05	0.694214876033058
MVC	Abrolhos	Assembly-10155-SUB-0.25-ITER-18-RawMergedAbrolhos_Seq_733	1.93885696138706e-05	0	7.40232833311046e-05	6.17372874546932e-05	4.77703297434614e-06	0.000122825163400393	0.31404958677686
MVC	Abrolhos	Assembly-10155-SUB-0.25-ITER-18-RawMergedAbrolhos_Seq_816	1.76164276391302e-05	1.98851772892611e-06	3.37106043258036e-05	3.27936576051502e-05	1.92027579158543e-05	4.03145801581118e-05	0.537190082644628
MVC	Abrolhos	Assembly-10155-SUB-0.25-ITER-18-RawMergedAbrolhos_Seq_822	2.07180726949666e-05	1.34231263218596e-05	2.70410214969847e-05	3.38768485958237e-05	2.56408292566322e-05	2.73882435716115e-05	0.611570247933884
MVC	Abrolhos	Assembly-10155-SUB-0.25-ITER-18-RawMergedAbrolhos_Seq_833	3.20958373386605e-06	0	1.92145932333935e-05	1.55343852719117e-05	1.79352356941565e-06	4.05779167095418e-05	0.206611570247934
MVC	Abrolhos	Assembly-10155-SUB-0.25-ITER-18-RawMergedAbrolhos_Seq_841	4.06575015226484e-06	0	1.49800565987555e-05	1.00399136413071e-05	2.90232322793226e-06	2.23556607737501e-05	0.40495867768595
MVC	Abrolhos	Assembly-10155-SUB-0.25-ITER-18-RawMergedAbrolhos_Seq_890	1.66196918831379e-05	4.56809648623123e-06	2.71239376536931e-05	3.00146674307415e-05	2.01828598517653e-05	3.0487924814983e-05	0.553719008264463
MVC	Abrolhos	Assembly-10155-SUB-0.25-ITER-18-RawMergedAbrolhos_Seq_91	2.62468523660983e-05	1.45824633454581e-06	9.69129215580483e-05	4.88595251738137e-05	7.08992638342763e-06	0.000128406023158156	0.537190082644628
MVC	Abrolhos	Assembly-10155-SUB-0.25-ITER-18-RawMergedAbrolhos_Seq_918	0.000191946979941716	1.04183740810567e-05	0.000428220830842398	0.000331794065327824	0.000169953620008092	0.000521379709293804	0.578512396694215
MVC	Abrolhos	Assembly-10155-SUB-0.25-ITER-18-RawMergedAbrolhos_Seq_946	8.44170497410306e-07	0	3.26873659175051e-06	4.4410708776803e-06	1.84676799028046e-06	6.44822953005128e-06	0.190082644628099
MVC	Abrolhos	Assembly-10155-SUB-0.25-ITER-18-RawMergedAbrolhos_Seq_968	2.95940052981124e-05	1.90780615031209e-05	3.48136687057568e-05	4.71167715930474e-05	3.76800349255234e-05	3.32048498432675e-05	0.628099173553719
MVC	Abrolhos	Assembly-10155-SUB-0.25-ITER-18-RawMergedAbrolhos_Seq_974	2.02202342054267e-05	5.96096773476952e-06	4.58332906257572e-05	3.54586715776323e-05	2.08853186296343e-05	5.6203381474932e-05	0.570247933884298
MVC	A_tenuis	Assembly-10155-SUB-0.25-ITER-19-EA_tenuis_DNA_SISPA_Seq_63	7.85313383870463e-05	1.71572170560878e-05	0.000111937970744746	0.000102175182202501	6.95337709094736e-05	0.00011790482568865	0.768595041322314
MVC	A_tenuis	Assembly-10155-SUB-0.25-ITER-19-EA_tenuis_DNA_SISPA_Seq_8	3.8061439287317e-05	9.46754457831678e-06	7.53276877399422e-05	6.22355966725049e-05	3.17315840748186e-05	8.83314721344694e-05	0.611570247933884
MVC	A_tenuis	Assembly-10155-SUB-0.25-ITER-19-EA_tenuis_DNA_SISPA_Seq_96	4.97426372422973e-06	0	3.80736705164939e-05	5.01571592193164e-05	5.22480487478898e-07	0.000115505835425899	0.0991735537190083
MVC	Abrolhos	Assembly-10155-SUB-0.25-ITER-19-EBur_Rasa2012_Seq_25	1.69056973605078e-05	0	0.000183812602363307	7.30567635936232e-05	7.24107163108833e-07	0.000381982485041139	0.231404958677686
MVC	Abrolhos	Assembly-10155-SUB-0.25-ITER-19-ECtrl_Bur_Rasa_Seq_103	4.06982257575556e-05	4.46501746331e-06	7.49199484997662e-05	7.13693524154237e-05	5.05983183848547e-05	8.76591266608982e-05	0.570247933884298
MVC	P_damicornis	Assembly-10155-SUB-0.25-ITER-19-EP_damicornis_NLN_SISPA_Seq_114	2.4838220945339e-05	6.69065347179354e-06	6.2944296127904e-05	4.06138477619732e-05	1.7679860097802e-05	7.65726149024855e-05	0.611570247933884
MVC	Abrolhos	Assembly-10155-SUB-0.25-ITER-19-RawMergedAbrolhos_Seq_1	0.000178880329564873	4.06706411536896e-06	0.00100895839849028	0.000318301762902201	1.60577771098455e-05	0.00133350584954081	0.56198347107438
MVC	Abrolhos	Assembly-10155-SUB-0.25-ITER-19-RawMergedAbrolhos_Seq_1010	2.98213370024415e-06	0	7.08653090573122e-06	8.80093116413519e-06	4.8352420309316e-06	9.90785819425459e-06	0.338842975206612
MVC	Abrolhos	Assembly-10155-SUB-0.25-ITER-19-RawMergedAbrolhos_Seq_1014	6.53888332700855e-06	0	1.93440260992458e-05	1.49283940107176e-05	6.78658713993588e-06	2.71268883327427e-05	0.43801652892562
MVC	Abrolhos	Assembly-10155-SUB-0.25-ITER-19-RawMergedAbrolhos_Seq_1021	3.76213204727222e-05	3.34418476148297e-06	6.37065037117343e-05	6.59736199594114e-05	3.89166036398524e-05	7.2553982890265e-05	0.570247933884298
MVC	Abrolhos	Assembly-10155-SUB-0.25-ITER-19-RawMergedAbrolhos_Seq_1036	4.09428312191474e-06	0	2.06117783198685e-05	1.20831282378459e-05	1.36635231214513e-06	3.42869176292345e-05	0.338842975206612
MVC	Abrolhos	Assembly-10155-SUB-0.25-ITER-19-RawMergedAbrolhos_Seq_1068	7.88783811606273e-06	0	2.16697462500055e-05	1.83543925392998e-05	4.97682722069655e-06	3.01498776985187e-05	0.429752066115702
MVC	Abrolhos	Assembly-10155-SUB-0.25-ITER-19-RawMergedAbrolhos_Seq_1069	1.64099127048885e-06	0	5.07248893062655e-06	5.5155539924764e-06	1.86529950184181e-06	8.13859292525707e-06	0.297520661157025
MVC	Abrolhos	Assembly-10155-SUB-0.25-ITER-19-RawMergedAbrolhos_Seq_1074	3.15287177284578e-06	0	1.1861512617109e-05	9.78198678241896e-06	2.55037705344338e-06	1.94357694438238e-05	0.322314049586777
MVC	Abrolhos	Assembly-10155-SUB-0.25-ITER-19-RawMergedAbrolhos_Seq_1099	6.06899189574228e-06	0	1.25845030730079e-05	1.46869603876963e-05	9.09134355238896e-06	1.60838225341289e-05	0.413223140495868
MVC	Abrolhos	Assembly-10155-SUB-0.25-ITER-19-RawMergedAbrolhos_Seq_1100	2.06156898012025e-06	0	7.43275098483849e-06	8.04676924498551e-06	2.34804741395107e-06	1.30849623313759e-05	0.256198347107438
MVC	Abrolhos	Assembly-10155-SUB-0.25-ITER-19-RawMergedAbrolhos_Seq_1130	2.03522886478723e-06	0	7.67553688471346e-06	8.20875642130848e-06	1.51560323082067e-06	1.38331865542304e-05	0.247933884297521
MVC	Abrolhos	Assembly-10155-SUB-0.25-ITER-19-RawMergedAbrolhos_Seq_114	1.76381179928202e-05	0	6.36019989976169e-05	3.67967633988146e-05	8.15607331218703e-06	8.83113607502004e-05	0.479338842975207
MVC	Abrolhos	Assembly-10155-SUB-0.25-ITER-19-RawMergedAbrolhos_Seq_1157	1.98463884776329e-05	8.1014338339561e-07	4.44614113493028e-05	3.75220782155248e-05	1.84464349881035e-05	5.56022468253462e-05	0.528925619834711
MVC	Abrolhos	Assembly-10155-SUB-0.25-ITER-19-RawMergedAbrolhos_Seq_1160	6.22944397490667e-06	0	2.43732650735402e-05	1.29959089821329e-05	3.16386635586625e-06	3.4075874309169e-05	0.479338842975207
MVC	Abrolhos	Assembly-10155-SUB-0.25-ITER-19-RawMergedAbrolhos_Seq_1193	5.41012995606674e-05	3.10032792368163e-05	7.65933869879688e-05	8.28640157827943e-05	5.67593162591893e-05	8.13111696467159e-05	0.652892561983471
MVC	Abrolhos	Assembly-10155-SUB-0.25-ITER-19-RawMergedAbrolhos_Seq_1215	0.000166725755521768	0.000108931940625985	0.000189545676273725	0.000212355962296147	0.000172732555747976	0.000189926418918458	0.785123966942149
MVC	Abrolhos	Assembly-10155-SUB-0.25-ITER-19-RawMergedAbrolhos_Seq_176	1.26957509771395e-05	0	4.33004871606141e-05	2.89846390232807e-05	5.44246095654624e-06	6.20125767293425e-05	0.43801652892562
MVC	Abrolhos	Assembly-10155-SUB-0.25-ITER-19-RawMergedAbrolhos_Seq_186	1.69525255997736e-05	0	4.45415407298686e-05	3.41875932928767e-05	9.29559792686182e-06	5.86168734009453e-05	0.495867768595041
MVC	Abrolhos	Assembly-10155-SUB-0.25-ITER-19-RawMergedAbrolhos_Seq_202	1.74424945300147e-05	0	0.000187752756376476	7.03513946043925e-05	9.45768555906698e-07	0.000376850160290543	0.247933884297521
MVC	Abrolhos	Assembly-10155-SUB-0.25-ITER-19-RawMergedAbrolhos_Seq_203	1.95352948873774e-05	4.90579822526076e-07	5.72351664463628e-05	3.63657027903487e-05	1.2225762492064e-05	7.43009598504365e-05	0.537190082644628
MVC	Abrolhos	Assembly-10155-SUB-0.25-ITER-19-RawMergedAbrolhos_Seq_263	4.79825900096959e-06	0	1.96156032942068e-05	1.18487620228024e-05	2.12202797001203e-06	2.9608268911739e-05	0.40495867768595
MVC	Abrolhos	Assembly-10155-SUB-0.25-ITER-19-RawMergedAbrolhos_Seq_269	1.31706778152086e-05	1.03685094475569e-06	3.44219999079493e-05	2.61254428793482e-05	1.43049693784131e-05	4.50073145653259e-05	0.504132231404959
MVC	Abrolhos	Assembly-10155-SUB-0.25-ITER-19-RawMergedAbrolhos_Seq_284	1.35479250982574e-05	0	4.00922285365585e-05	2.87596304717395e-05	1.21033471341922e-05	5.47640853108482e-05	0.471074380165289
MVC	Abrolhos	Assembly-10155-SUB-0.25-ITER-19-RawMergedAbrolhos_Seq_339	0.000102926133656953	3.76621153029847e-05	0.000138276319465515	0.000146518378499898	0.000120340118524073	0.000144401075690122	0.702479338842975
MVC	Abrolhos	Assembly-10155-SUB-0.25-ITER-19-RawMergedAbrolhos_Seq_354	3.74026430104844e-06	0	1.82566955861897e-05	1.74066146318023e-05	4.46147304371027e-06	3.67759839095131e-05	0.214876033057851
MVC	Abrolhos	Assembly-10155-SUB-0.25-ITER-19-RawMergedAbrolhos_Seq_37	4.88285823103628e-05	1.47740622727422e-05	8.19001782623402e-05	7.98413305345122e-05	4.553595121581e-05	9.22834653171714e-05	0.611570247933884
MVC	Abrolhos	Assembly-10155-SUB-0.25-ITER-19-RawMergedAbrolhos_Seq_415	7.62139798250683e-06	0	1.97134869791371e-05	1.58998130324711e-05	7.1568021011149e-06	2.61575267347843e-05	0.479338842975207
MVC	Abrolhos	Assembly-10155-SUB-0.25-ITER-19-RawMergedAbrolhos_Seq_443	4.40055272934949e-06	0	2.58911980430812e-05	1.52133394357511e-05	1.43479052950498e-06	4.68681020111528e-05	0.289256198347107
MVC	Abrolhos	Assembly-10155-SUB-0.25-ITER-19-RawMergedAbrolhos_Seq_479	3.42834961391375e-05	6.79683047822793e-07	0.000107458016594723	6.48172348880568e-05	1.76993985075202e-05	0.000141365441018293	0.528925619834711
MVC	Abrolhos	Assembly-10155-SUB-0.25-ITER-19-RawMergedAbrolhos_Seq_490	2.59659102917985e-05	6.30788073860719e-06	3.82605851264384e-05	4.83365406970403e-05	3.79778481766221e-05	4.05776565001835e-05	0.537190082644628
MVC	Abrolhos	Assembly-10155-SUB-0.25-ITER-19-RawMergedAbrolhos_Seq_501	6.02936228058774e-06	0	1.4357743999434e-05	1.40298622298292e-05	7.05342951914525e-06	1.92509689613012e-05	0.429752066115702
MVC	Abrolhos	Assembly-10155-SUB-0.25-ITER-19-RawMergedAbrolhos_Seq_504	2.71288458226489e-05	0	6.52951711454618e-05	5.96834608098277e-05	1.41453545163431e-05	8.65759846269364e-05	0.454545454545455
MVC	Abrolhos	Assembly-10155-SUB-0.25-ITER-19-RawMergedAbrolhos_Seq_53	5.63215191321535e-05	2.1259391476674e-05	9.01124024311915e-05	8.41346149998836e-05	5.84006873325892e-05	9.90508603884154e-05	0.669421487603306
MVC	Abrolhos	Assembly-10155-SUB-0.25-ITER-19-RawMergedAbrolhos_Seq_550	2.75038997114055e-05	2.1265948459363e-05	3.59312555380108e-05	4.26663059625649e-05	3.16628671209885e-05	3.68335239618953e-05	0.644628099173554
MVC	Abrolhos	Assembly-10155-SUB-0.25-ITER-19-RawMergedAbrolhos_Seq_552	6.81913452012413e-06	0	3.79949621293879e-05	2.50034932404551e-05	1.54663736830071e-06	7.03184420787461e-05	0.272727272727273
MVC	Abrolhos	Assembly-10155-SUB-0.25-ITER-19-RawMergedAbrolhos_Seq_593	2.56718052174228e-05	6.49563061202762e-06	5.20572412792007e-05	4.50186729175095e-05	2.02902028556215e-05	6.24379471995151e-05	0.570247933884298
MVC	Abrolhos	Assembly-10155-SUB-0.25-ITER-19-RawMergedAbrolhos_Seq_606	3.31627253425074e-06	0	1.13985335076567e-05	1.18020287248335e-05	2.80227490786544e-06	1.92165626418684e-05	0.28099173553719
MVC	Abrolhos	Assembly-10155-SUB-0.25-ITER-19-RawMergedAbrolhos_Seq_613	8.53975690922724e-05	5.2858625555699e-05	0.000107443329194565	0.000127569208150185	0.000106537653651111	0.000108945185066122	0.669421487603306
MVC	Abrolhos	Assembly-10155-SUB-0.25-ITER-19-RawMergedAbrolhos_Seq_62	3.67054257903301e-05	0	0.000195044604638262	7.79185354496482e-05	5.99573498083265e-06	0.00027973347080297	0.471074380165289
MVC	Abrolhos	Assembly-10155-SUB-0.25-ITER-19-RawMergedAbrolhos_Seq_671	4.18788085626879e-05	7.91195852347776e-07	0.000113847086928818	7.45196446483122e-05	1.15281289936073e-05	0.000144032387829797	0.56198347107438
MVC	Abrolhos	Assembly-10155-SUB-0.25-ITER-19-RawMergedAbrolhos_Seq_695	2.61910551058505e-07	0	1.26509508775273e-06	3.5212418531199e-06	2.23717645127417e-06	3.33098757091477e-06	0.0743801652892562
MVC	Abrolhos	Assembly-10155-SUB-0.25-ITER-19-RawMergedAbrolhos_Seq_700	5.5761354364478e-06	0	2.51217094953124e-05	1.77555891528996e-05	2.08225932392521e-06	4.27166675036279e-05	0.31404958677686
MVC	Abrolhos	Assembly-10155-SUB-0.25-ITER-19-RawMergedAbrolhos_Seq_727	1.00241938998685e-05	1.98916889835069e-06	1.89361151424311e-05	1.86604224905243e-05	9.35485564946827e-06	2.25534282239468e-05	0.537190082644628
MVC	Abrolhos	Assembly-10155-SUB-0.25-ITER-19-RawMergedAbrolhos_Seq_733	4.11611178832804e-05	2.24135786382414e-05	5.12314500148505e-05	7.01478206179849e-05	5.89165176034891e-05	4.93661597206152e-05	0.586776859504132
MVC	Abrolhos	Assembly-10155-SUB-0.25-ITER-19-RawMergedAbrolhos_Seq_746	7.17048090636233e-06	0	1.8979313163092e-05	1.57750579939971e-05	7.70234982817951e-06	2.57337311914073e-05	0.454545454545455
MVC	Abrolhos	Assembly-10155-SUB-0.25-ITER-19-RawMergedAbrolhos_Seq_750	1.10307622734606e-05	0	2.58113247885784e-05	2.26224107642159e-05	1.28409482391079e-05	3.3341314202382e-05	0.487603305785124
MVC	Abrolhos	Assembly-10155-SUB-0.25-ITER-19-RawMergedAbrolhos_Seq_765	6.21258851197687e-06	0	1.51814722128937e-05	1.29607449991242e-05	3.65663980277766e-06	1.99052606862739e-05	0.479338842975207
MVC	Abrolhos	Assembly-10155-SUB-0.25-ITER-19-RawMergedAbrolhos_Seq_774	7.33547136447444e-06	0	2.61440578087198e-05	1.61380370018438e-05	4.47203605119555e-06	3.70705842994883e-05	0.454545454545455
MVC	Abrolhos	Assembly-10155-SUB-0.25-ITER-19-RawMergedAbrolhos_Seq_779	1.4573455179145e-05	6.21115844898472e-06	2.73366014236298e-05	2.4491501064952e-05	1.39412830983604e-05	3.18856693114911e-05	0.59504132231405
MVC	Abrolhos	Assembly-10155-SUB-0.25-ITER-19-RawMergedAbrolhos_Seq_789	8.25393170449663e-06	7.15000652949381e-07	2.20178717177657e-05	1.58527894641919e-05	5.23573675689824e-06	2.85638013042825e-05	0.520661157024793
MVC	Abrolhos	Assembly-10155-SUB-0.25-ITER-19-RawMergedAbrolhos_Seq_79	5.90670193610992e-05	1.73906936844884e-05	0.000127675626329706	9.28196018531558e-05	4.29160674566558e-05	0.000150214516318502	0.636363636363636
MVC	Abrolhos	Assembly-10155-SUB-0.25-ITER-19-RawMergedAbrolhos_Seq_805	1.25505374356117e-05	0	2.24586094083492e-05	2.53102504951503e-05	1.61658729374707e-05	2.64092961161969e-05	0.495867768595041
MVC	Abrolhos	Assembly-10155-SUB-0.25-ITER-19-RawMergedAbrolhos_Seq_882	4.88739136831281e-06	0	1.2909129600565e-05	1.09513769549231e-05	7.8924784435391e-06	1.75968423823009e-05	0.446280991735537
MVC	Abrolhos	Assembly-10155-SUB-0.25-ITER-19-RawMergedAbrolhos_Seq_885	5.96637635589283e-05	1.14839478735427e-06	0.00013699394458832	0.000112801802978599	4.19097927203816e-05	0.000172215287775826	0.528925619834711
MVC	Abrolhos	Assembly-10155-SUB-0.25-ITER-19-RawMergedAbrolhos_Seq_897	3.97424240685022e-06	0	1.89265038040955e-05	1.09291666188381e-05	2.10437674295219e-06	3.03625375146275e-05	0.363636363636364
MVC	Abrolhos	Assembly-10155-SUB-0.25-ITER-19-RawMergedAbrolhos_Seq_965	1.7432270565158e-06	0	7.1339389278138e-06	8.43721895353648e-06	1.99373694028019e-06	1.39869035058756e-05	0.206611570247934
MVC	Abrolhos	Assembly-10155-SUB-0.25-ITER-19-RawMergedAbrolhos_Seq_967	2.69106185987597e-05	6.47940727412765e-06	4.18848604412185e-05	4.7885071330146e-05	3.52727637698433e-05	4.60733174426102e-05	0.56198347107438
MVC	Abrolhos	Assembly-10155-SUB-0.25-ITER-19-RawMergedAbrolhos_Seq_986	1.98104190333513e-05	1.17955133687654e-06	3.45234435103216e-05	3.86622694037984e-05	2.91421381747442e-05	4.00481571821259e-05	0.512396694214876
MVC	A_tenuis	Assembly-10155-SUB-0.25-ITER-2-EA_tenuis_DNA_SISPA_Seq_23	6.36664136885195e-06	0	6.52254936862395e-05	4.81477253519429e-05	5.22480487478898e-07	0.000178575320558628	0.132231404958678
MVC	A_tenuis	Assembly-10155-SUB-0.25-ITER-2-EA_tenuis_DNA_SISPA_Seq_26	1.19006988184173e-05	0	5.01458942931971e-05	2.9387439939357e-05	8.01524112142853e-06	7.59073789464326e-05	0.40495867768595
MVC	A_tenuis	Assembly-10155-SUB-0.25-ITER-2-EA_tenuis_DNA_SISPA_Seq_42	3.9328660358947e-05	2.66523086391222e-05	4.35970453303081e-05	6.02375683978809e-05	5.73171571318579e-05	4.06018256051044e-05	0.652892561983471
MVC	A_tenuis	Assembly-10155-SUB-0.25-ITER-2-EA_tenuis_DNA_SISPA_Seq_50	1.10503820901146e-05	1.72635859668495e-06	3.9822081914327e-05	2.1566068272643e-05	1.32743325420915e-05	5.37503794234273e-05	0.512396694214876
MVC	A_tenuis	Assembly-10155-SUB-0.25-ITER-2-EA_tenuis_DNA_SISPA_Seq_91	2.1155394049291e-05	0	8.12077095515994e-05	0.000182843048568873	0.000159533857008386	0.000170401011083511	0.115702479338843
MVC	Abrolhos	Assembly-10155-SUB-0.25-ITER-2-EBur_Rasa2012_Seq_40	1.13502382700074e-05	0	0.000115528184997884	8.07869900394645e-05	6.89847338481754e-07	0.00030682328164168	0.140495867768595
MVC	Abrolhos	Assembly-10155-SUB-0.25-ITER-2-EPAB2011_Seq_116	6.6214700296687e-06	0	1.89145851603596e-05	1.51169410111304e-05	4.60235049305204e-06	2.6357319275797e-05	0.43801652892562
MVC	Abrolhos	Assembly-10155-SUB-0.25-ITER-2-EPAB2011_Seq_80	8.17170316849774e-07	0	2.24686753945978e-06	2.9962911617825e-06	1.62001035621768e-06	3.49259659564496e-06	0.272727272727273
MVC	P_damicornis	Assembly-10155-SUB-0.25-ITER-2-EP_damicornis_LN2_SISPA_Seq_16	3.30093673008626e-05	0	0.000254803753825657	0.000114118098382982	1.68192941941869e-06	0.000468634915606593	0.289256198347107
MVC	P_damicornis	Assembly-10155-SUB-0.25-ITER-2-EP_damicornis_LN2_SISPA_Seq_19	1.39600036840317e-05	0	0.000145575690670356	0.000241308635109691	4.76951537578024e-06	0.0005998674145307	0.0578512396694215
MVC	P_damicornis	Assembly-10155-SUB-0.25-ITER-2-EP_damicornis_NLN_SISPA_Seq_97	7.5826617878479e-06	0	3.93352926599145e-05	1.79902367907764e-05	5.68364863917983e-06	5.93502920232397e-05	0.421487603305785
MVC	Abrolhos	Assembly-10155-SUB-0.25-ITER-2-ESG2011_Seq_40	5.96264932713288e-05	3.05883913108391e-05	9.10474652488614e-05	7.92835789651735e-05	4.09423149651869e-05	9.7350161659302e-05	0.752066115702479
MVC	Abrolhos	Assembly-10155-SUB-0.25-ITER-2-ESG2011_Seq_43	1.51329624160428e-06	0	5.47155986170251e-06	5.90673694303605e-06	2.53393127754885e-06	9.64032887575165e-06	0.256198347107438
MVC	Abrolhos	Assembly-10155-SUB-0.25-ITER-2-ESG2011_Seq_45	1.30505494805111e-06	0	4.92822066722643e-06	4.64446025629953e-06	1.15950512990341e-06	8.50517146681042e-06	0.28099173553719
MVC	Abrolhos	Assembly-10155-SUB-0.25-ITER-2-RawMergedAbrolhos_Seq_1017	0.000332982160857088	9.87404311910832e-05	0.000472843597759749	0.000437943928953343	0.000300003281809049	0.000498356972934251	0.760330578512397
MVC	Abrolhos	Assembly-10155-SUB-0.25-ITER-2-RawMergedAbrolhos_Seq_1024	1.57093061463454e-05	0	5.61484301158699e-05	3.58646423341093e-05	8.83890151965451e-06	8.08614385362416e-05	0.43801652892562
MVC	Abrolhos	Assembly-10155-SUB-0.25-ITER-2-RawMergedAbrolhos_Seq_1065	6.03880068568391e-06	0	1.177425813786e-05	1.23846590333517e-05	6.10099281487062e-06	1.43833550477725e-05	0.487603305785124
MVC	Abrolhos	Assembly-10155-SUB-0.25-ITER-2-RawMergedAbrolhos_Seq_1072	2.92422966610867e-06	0	9.44647330210059e-06	1.22010961930741e-05	3.39461605360713e-06	1.6285239434802e-05	0.239669421487603
MVC	Abrolhos	Assembly-10155-SUB-0.25-ITER-2-RawMergedAbrolhos_Seq_1089	2.25076259477703e-06	0	7.63352759190857e-06	8.51069606150065e-06	1.95197404598634e-06	1.30602137812315e-05	0.264462809917355
MVC	Abrolhos	Assembly-10155-SUB-0.25-ITER-2-RawMergedAbrolhos_Seq_1095	5.89057732651979e-05	9.49446204415552e-06	0.000108834019598217	8.09954382396471e-05	3.20705736711189e-05	0.00012053210543127	0.727272727272727
MVC	Abrolhos	Assembly-10155-SUB-0.25-ITER-2-RawMergedAbrolhos_Seq_1101	3.04893832322231e-07	0	9.23519561851894e-07	1.4756861484396e-06	1.12702483319942e-06	1.56994633195063e-06	0.206611570247934
MVC	Abrolhos	Assembly-10155-SUB-0.25-ITER-2-RawMergedAbrolhos_Seq_1106	5.1914412617363e-08	0	3.11012194775101e-07	7.85205490837615e-07	4.27079966397657e-07	1.00008262429039e-06	0.0661157024793388
MVC	Abrolhos	Assembly-10155-SUB-0.25-ITER-2-RawMergedAbrolhos_Seq_1124	1.33069133199621e-05	1.50103866519267e-06	2.6438421094184e-05	2.51583829955534e-05	1.12373543976813e-05	3.20704406135434e-05	0.528925619834711
MVC	Abrolhos	Assembly-10155-SUB-0.25-ITER-2-RawMergedAbrolhos_Seq_1161	2.28320884144901e-05	0	7.90347568409363e-05	6.73825048330074e-05	1.28762401797709e-05	0.000125149957054902	0.338842975206612
MVC	Abrolhos	Assembly-10155-SUB-0.25-ITER-2-RawMergedAbrolhos_Seq_1172	1.94004334861582e-05	6.96177287654476e-06	2.8255168623401e-05	3.40210500264513e-05	3.00159114922672e-05	3.00688778737086e-05	0.570247933884298
MVC	Abrolhos	Assembly-10155-SUB-0.25-ITER-2-RawMergedAbrolhos_Seq_1178	1.94381785335855e-06	0	9.16971448117226e-06	8.71118371319944e-06	1.53475488229893e-06	1.80792506693976e-05	0.223140495867769
MVC	Abrolhos	Assembly-10155-SUB-0.25-ITER-2-RawMergedAbrolhos_Seq_1196	8.02116730855982e-07	0	2.20392591682208e-06	3.34676291150255e-06	1.92252768832821e-06	3.46359246444124e-06	0.239669421487603
MVC	Abrolhos	Assembly-10155-SUB-0.25-ITER-2-RawMergedAbrolhos_Seq_121	0.00037115786612205	0.00027043363466178	0.000427256705335785	0.000493517602206243	0.000440715349030883	0.000427012969705066	0.752066115702479
MVC	Abrolhos	Assembly-10155-SUB-0.25-ITER-2-RawMergedAbrolhos_Seq_163	7.98488679140551e-06	0	3.93820265386514e-05	2.4773623122053e-05	1.20121997819022e-06	6.68644517464519e-05	0.322314049586777
MVC	Abrolhos	Assembly-10155-SUB-0.25-ITER-2-RawMergedAbrolhos_Seq_174	6.63187491201055e-05	9.91231577721682e-06	0.000260600661652225	0.000106994248580437	2.547218794651e-05	0.000325142821942619	0.619834710743802
MVC	Abrolhos	Assembly-10155-SUB-0.25-ITER-2-RawMergedAbrolhos_Seq_217	2.55930525379577e-05	5.92086833419659e-06	7.03310446214628e-05	4.30105466262901e-05	1.76463715152561e-05	8.71809606355048e-05	0.59504132231405
MVC	Abrolhos	Assembly-10155-SUB-0.25-ITER-2-RawMergedAbrolhos_Seq_306	1.55132899310415e-05	0	8.02527293547554e-05	5.52090612251772e-05	1.36500856798047e-06	0.000145471731624741	0.28099173553719
MVC	Abrolhos	Assembly-10155-SUB-0.25-ITER-2-RawMergedAbrolhos_Seq_311	9.26932885161142e-06	0	4.45835778572475e-05	2.80397197761245e-05	3.34713161515743e-06	7.46737845191222e-05	0.330578512396694
MVC	Abrolhos	Assembly-10155-SUB-0.25-ITER-2-RawMergedAbrolhos_Seq_367	2.36775505439346e-05	2.89076610801415e-06	8.59168895205555e-05	3.92463509015902e-05	9.53961237996852e-06	0.000108089537899777	0.603305785123967
MVC	Abrolhos	Assembly-10155-SUB-0.25-ITER-2-RawMergedAbrolhos_Seq_425	1.9512237250175e-05	5.22132965740857e-06	2.78604646153919e-05	3.27913987120997e-05	2.68565531471417e-05	2.95012090012265e-05	0.59504132231405
MVC	Abrolhos	Assembly-10155-SUB-0.25-ITER-2-RawMergedAbrolhos_Seq_452	3.6248346475381e-06	0	2.13712837073433e-05	1.75441996940844e-05	1.34730375465106e-06	4.50475254019687e-05	0.206611570247934
MVC	Abrolhos	Assembly-10155-SUB-0.25-ITER-2-RawMergedAbrolhos_Seq_475	2.33284397155705e-05	2.35992047777392e-06	5.71447913884947e-05	3.92047389664449e-05	6.95574524965352e-06	6.99142913771422e-05	0.59504132231405
MVC	Abrolhos	Assembly-10155-SUB-0.25-ITER-2-RawMergedAbrolhos_Seq_511	7.14434709412073e-06	0	2.57032680330939e-05	2.01038604276421e-05	3.84505537665642e-06	4.02598405235513e-05	0.355371900826446
MVC	Abrolhos	Assembly-10155-SUB-0.25-ITER-2-RawMergedAbrolhos_Seq_518	1.65091488215448e-05	5.65639421381995e-06	3.05409155093948e-05	2.85372429629561e-05	2.16662793270878e-05	3.56923848646685e-05	0.578512396694215
MVC	Abrolhos	Assembly-10155-SUB-0.25-ITER-2-RawMergedAbrolhos_Seq_527	6.45001731954695e-06	0	1.96760043641389e-05	1.36921420292137e-05	5.18167236003853e-06	2.69938109049972e-05	0.471074380165289
MVC	Abrolhos	Assembly-10155-SUB-0.25-ITER-2-RawMergedAbrolhos_Seq_53	4.77773415046237e-05	1.28320765146255e-05	0.000135308596931169	7.70807776274596e-05	3.17549252546577e-05	0.000165529661551775	0.619834710743802
MVC	Abrolhos	Assembly-10155-SUB-0.25-ITER-2-RawMergedAbrolhos_Seq_547	2.19817673815263e-05	0	7.62413033736198e-05	4.83598882393579e-05	6.3123353672588e-06	0.000107786482789691	0.454545454545455
MVC	Abrolhos	Assembly-10155-SUB-0.25-ITER-2-RawMergedAbrolhos_Seq_550	5.92845597200618e-06	0	2.75505611055498e-05	2.1737671897356e-05	2.5064128729958e-06	4.99197408845144e-05	0.272727272727273
MVC	Abrolhos	Assembly-10155-SUB-0.25-ITER-2-RawMergedAbrolhos_Seq_575	0.000202566800686584	5.47443687869578e-05	0.000356939314658879	0.000260750881734858	0.000119633367241643	0.000386082547038628	0.776859504132231
MVC	Abrolhos	Assembly-10155-SUB-0.25-ITER-2-RawMergedAbrolhos_Seq_628	7.51513924873846e-06	0	2.73522953698052e-05	1.74871509441799e-05	4.79173251342054e-06	3.97812399390278e-05	0.429752066115702
MVC	Abrolhos	Assembly-10155-SUB-0.25-ITER-2-RawMergedAbrolhos_Seq_631	2.72003132181972e-06	0	7.08025967113956e-06	6.71681203959562e-06	3.09391990782912e-06	9.89546784296728e-06	0.40495867768595
MVC	Abrolhos	Assembly-10155-SUB-0.25-ITER-2-RawMergedAbrolhos_Seq_667	8.4463786448181e-06	0	2.03053619685468e-05	1.76208933797067e-05	9.74398516322381e-06	2.65238933977251e-05	0.479338842975207
MVC	Abrolhos	Assembly-10155-SUB-0.25-ITER-2-RawMergedAbrolhos_Seq_704	0.000248372461802653	0.000162774851152588	0.000269861125119148	0.00029177735804001	0.00022004925770389	0.000269977357968649	0.851239669421488
MVC	Abrolhos	Assembly-10155-SUB-0.25-ITER-2-RawMergedAbrolhos_Seq_729	1.04050543739472e-05	0	3.22732349882365e-05	2.92793390522701e-05	5.35325589376661e-06	4.90928325271641e-05	0.355371900826446
MVC	Abrolhos	Assembly-10155-SUB-0.25-ITER-2-RawMergedAbrolhos_Seq_754	9.30933118704922e-06	0	3.71559207073382e-05	3.88423818494123e-05	2.38475768789012e-06	6.8764766293201e-05	0.239669421487603
MVC	Abrolhos	Assembly-10155-SUB-0.25-ITER-2-RawMergedAbrolhos_Seq_763	0.000126553258587246	5.17600477350288e-05	0.000214936028075488	0.000182296955822104	0.00013729868328624	0.000237712477169237	0.694214876033058
MVC	Abrolhos	Assembly-10155-SUB-0.25-ITER-2-RawMergedAbrolhos_Seq_773	7.01642330242529e-06	0	2.02015965266824e-05	1.60186267847823e-05	7.53543560435159e-06	2.81922604499762e-05	0.43801652892562
MVC	Abrolhos	Assembly-10155-SUB-0.25-ITER-2-RawMergedAbrolhos_Seq_78	2.10339894253089e-05	6.7209037837051e-07	4.66711791347711e-05	4.1050205168748e-05	1.71643868577515e-05	5.87353539631044e-05	0.512396694214876
MVC	Abrolhos	Assembly-10155-SUB-0.25-ITER-2-RawMergedAbrolhos_Seq_822	1.54422690947302e-05	0	2.43360314790696e-05	3.11419093410392e-05	2.39654368571132e-05	2.65961909416836e-05	0.495867768595041
MVC	Abrolhos	Assembly-10155-SUB-0.25-ITER-2-RawMergedAbrolhos_Seq_861	3.97596020690241e-06	0	1.06089074734199e-05	9.81818744969779e-06	4.11669142438639e-06	1.49270630246911e-05	0.40495867768595
MVC	Abrolhos	Assembly-10155-SUB-0.25-ITER-2-RawMergedAbrolhos_Seq_862	5.54369623166221e-06	0	1.74903079402551e-05	1.34157448806226e-05	3.1085415112391e-06	2.53259707001263e-05	0.413223140495868
MVC	Abrolhos	Assembly-10155-SUB-0.25-ITER-2-RawMergedAbrolhos_Seq_865	1.20831088710629e-05	1.02118462638633e-06	2.39141911699986e-05	2.39681339901411e-05	1.06342480482093e-05	2.92261442238176e-05	0.504132231404959
MVC	Abrolhos	Assembly-10155-SUB-0.25-ITER-2-RawMergedAbrolhos_Seq_868	7.57561597479996e-05	3.64948449667265e-05	0.000121926846218463	0.000113166609006271	7.83750439102078e-05	0.000134211399993301	0.669421487603306
MVC	Abrolhos	Assembly-10155-SUB-0.25-ITER-2-RawMergedAbrolhos_Seq_899	6.45594905817641e-07	0	1.95910568426684e-06	2.29755834129219e-06	1.10233299098084e-06	3.16957606022851e-06	0.28099173553719
MVC	Abrolhos	Assembly-10155-SUB-0.25-ITER-2-RawMergedAbrolhos_Seq_904	5.63763406601135e-06	0	2.92277304364877e-05	1.70538430496843e-05	2.11661158578106e-06	4.9282965728005e-05	0.330578512396694
MVC	Abrolhos	Assembly-10155-SUB-0.25-ITER-2-RawMergedAbrolhos_Seq_914	1.74456557516016e-06	0	8.54573872238547e-06	1.00520206949705e-05	2.3012559263502e-06	1.87215345402415e-05	0.173553719008264
MVC	Abrolhos	Assembly-10155-SUB-0.25-ITER-2-RawMergedAbrolhos_Seq_919	2.83729169570891e-06	0	1.13813732577154e-05	8.8028793636097e-06	1.40324226375389e-06	1.8845786401463e-05	0.322314049586777
MVC	Abrolhos	Assembly-10155-SUB-0.25-ITER-2-RawMergedAbrolhos_Seq_961	1.06336425883855e-05	1.05200320592174e-06	2.31311851713094e-05	2.10929631671254e-05	1.09947368791803e-05	2.90827856886099e-05	0.504132231404959
MVC	Abrolhos	Assembly-10155-SUB-0.25-ITER-2-RawMergedAbrolhos_Seq_975	1.34968382534846e-05	0	4.13524769071396e-05	2.96930441576662e-05	7.00212978682029e-06	5.75346876727082e-05	0.454545454545455
MVC	Abrolhos	Assembly-10155-SUB-0.25-ITER-2-RawMergedAbrolhos_Seq_978	0.000117928721763513	6.15735316758949e-05	0.000157658260329717	0.000169873515873632	0.000138382312401207	0.000164335664508723	0.694214876033058
MVC	Abrolhos	Assembly-10155-SUB-0.25-ITER-2-RawMergedAbrolhos_Seq_981	2.88935939396888e-06	0	1.36812514591052e-05	1.24861602382227e-05	1.73936634358952e-06	2.66013335583524e-05	0.231404958677686
MVC	Abrolhos	Assembly-10155-SUB-0.25-ITER-2-RawMergedAbrolhos_Seq_994	1.08084178158397e-05	3.95705154149225e-06	2.00370046162791e-05	1.98154326623727e-05	1.1333792999457e-05	2.36637487540701e-05	0.545454545454545
MVC	A_tenuis	Assembly-10155-SUB-0.25-ITER-20-EA_tenuis_DNA_SISPA_Seq_105	3.37432026793374e-06	0	3.04408494909062e-05	0.000102073188104996	4.08338837216365e-05	0.000153730723146492	0.0330578512396694
MVC	A_tenuis	Assembly-10155-SUB-0.25-ITER-20-EA_tenuis_DNA_SISPA_Seq_25	2.57839388925986e-05	3.22646322992862e-06	3.74628130977677e-05	4.79977939385297e-05	3.95592524545121e-05	3.93524620842521e-05	0.537190082644628
MVC	A_tenuis	Assembly-10155-SUB-0.25-ITER-20-EA_tenuis_DNA_SISPA_Seq_26	2.89827564792123e-05	1.14245081200663e-05	4.36351922159657e-05	4.49604299228807e-05	3.13743998432412e-05	4.73246978058181e-05	0.644628099173554
MVC	A_tenuis	Assembly-10155-SUB-0.25-ITER-20-EA_tenuis_DNA_SISPA_Seq_29	5.75403487931255e-06	0	5.2515506183305e-05	1.78522620614569e-05	1.7222898511391e-06	9.2127223046719e-05	0.322314049586777
MVC	A_tenuis	Assembly-10155-SUB-0.25-ITER-20-EA_tenuis_DNA_SISPA_Seq_49	1.38046674214187e-05	0	0.000124105554242048	4.17591189497914e-05	2.21853898762045e-06	0.000214928044046297	0.330578512396694
MVC	A_tenuis	Assembly-10155-SUB-0.25-ITER-20-EA_tenuis_DNA_SISPA_Seq_70	1.57953972118512e-05	7.01947341970513e-06	2.11053765285647e-05	2.48213384757661e-05	2.06455719001668e-05	2.18251612959312e-05	0.636363636363636
MVC	A_tenuis	Assembly-10155-SUB-0.25-ITER-20-EA_tenuis_DNA_SISPA_Seq_78	1.72251500268242e-05	7.82847752558293e-06	2.09351743209198e-05	2.63828247246295e-05	2.23688634552057e-05	2.07262258222505e-05	0.652892561983471
MVC	Abrolhos	Assembly-10155-SUB-0.25-ITER-20-EBur_Rasa2012_Seq_104	9.23509721265582e-06	0	9.66090752547615e-05	3.10401878536487e-05	1.05169224594864e-06	0.000176928684797154	0.297520661157025
MVC	Abrolhos	Assembly-10155-SUB-0.25-ITER-20-ECtrl_Bur_Rasa_Seq_121	0.000125518115202033	3.71510035234971e-05	0.000223978653147798	0.000194713999223667	9.64919247953828e-05	0.000254033607499265	0.644628099173554
MVC	Abrolhos	Assembly-10155-SUB-0.25-ITER-20-EPAB2011_Seq_78	1.79011909730919e-06	0	4.4830277001746e-06	5.85417326417329e-06	3.08672349879419e-06	6.52221082382484e-06	0.305785123966942
MVC	P_damicornis	Assembly-10155-SUB-0.25-ITER-20-EP_damicornis_LN2_SISPA_Seq_4	3.19453917756628e-05	0	0.000245987628515504	0.000120793512651725	1.35223616403043e-06	0.000472391197724042	0.264462809917355
MVC	P_damicornis	Assembly-10155-SUB-0.25-ITER-20-EP_damicornis_LN2_SISPA_Seq_53	1.20759722345649e-05	0	0.000100683322256368	0.00029223852807647	5.30538681693792e-05	0.000449189353436462	0.0413223140495868
MVC	P_damicornis	Assembly-10155-SUB-0.25-ITER-20-EP_damicornis_NLN_SISPA_Seq_23	3.18562980001144e-05	0	0.000268816554286662	0.00022674188576552	7.89136288350206e-07	0.000703574465075161	0.140495867768595
MVC	P_damicornis	Assembly-10155-SUB-0.25-ITER-20-EP_damicornis_NLN_SISPA_Seq_53	8.18165101530816e-06	0	8.14780847353498e-05	3.53564204590103e-05	7.82491517136129e-07	0.000168845636600714	0.231404958677686
MVC	P_damicornis	Assembly-10155-SUB-0.25-ITER-20-EP_damicornis_NLN_SISPA_Seq_92	9.07293713290443e-05	4.2457293262091e-05	0.000117283715208896	0.00010869558347341	6.48196975880321e-05	0.000120557817800773	0.834710743801653
MVC	Abrolhos	Assembly-10155-SUB-0.25-ITER-20-RawMergedAbrolhos_Seq_1017	1.50932222901216e-05	0	3.75844137909645e-05	3.14875844328398e-05	1.69944122533469e-05	4.94832747207618e-05	0.479338842975207
MVC	Abrolhos	Assembly-10155-SUB-0.25-ITER-20-RawMergedAbrolhos_Seq_1040	1.76832680544983e-05	1.19237884394506e-05	2.24417091830238e-05	2.97177143693652e-05	2.33649795990575e-05	2.21027779076841e-05	0.59504132231405
MVC	Abrolhos	Assembly-10155-SUB-0.25-ITER-20-RawMergedAbrolhos_Seq_1050	1.34257907870922e-05	2.82499346318167e-06	3.57509808602265e-05	2.46139497763357e-05	1.07081847009433e-05	4.56071047414654e-05	0.545454545454545
MVC	Abrolhos	Assembly-10155-SUB-0.25-ITER-20-RawMergedAbrolhos_Seq_1054	6.59853877935129e-06	0	1.58608911070513e-05	1.50645885339907e-05	4.76951537578024e-06	2.12261873518965e-05	0.43801652892562
MVC	Abrolhos	Assembly-10155-SUB-0.25-ITER-20-RawMergedAbrolhos_Seq_1072	8.6371271967394e-06	0	1.89977934300122e-05	1.90016798328267e-05	7.7593978404266e-06	2.45243731867844e-05	0.454545454545455
MVC	Abrolhos	Assembly-10155-SUB-0.25-ITER-20-RawMergedAbrolhos_Seq_1104	1.95938544724915e-05	7.42398107000497e-06	4.32373175493519e-05	3.20385998806955e-05	1.67027802401815e-05	5.16615926435374e-05	0.611570247933884
MVC	Abrolhos	Assembly-10155-SUB-0.25-ITER-20-RawMergedAbrolhos_Seq_1132	6.61737046333153e-06	0	2.45735024942763e-05	1.86209726991422e-05	3.96467705580743e-06	3.86841719664934e-05	0.355371900826446
MVC	Abrolhos	Assembly-10155-SUB-0.25-ITER-20-RawMergedAbrolhos_Seq_1149	3.44671467493636e-06	0	1.05957572935704e-05	9.69889478296046e-06	3.20045965264238e-06	1.60837995411389e-05	0.355371900826446
MVC	Abrolhos	Assembly-10155-SUB-0.25-ITER-20-RawMergedAbrolhos_Seq_1157	4.535547673936e-05	2.52330424968034e-05	5.49867845537133e-05	6.09779187273617e-05	5.23797921224589e-05	5.5797528967348e-05	0.743801652892562
MVC	Abrolhos	Assembly-10155-SUB-0.25-ITER-20-RawMergedAbrolhos_Seq_1166	6.60164370770015e-06	0	7.1873510399252e-05	7.26180807847017e-05	7.57759305976066e-07	0.000238151700200698	0.0909090909090909
MVC	Abrolhos	Assembly-10155-SUB-0.25-ITER-20-RawMergedAbrolhos_Seq_1167	3.79136043096652e-06	0	1.42431547484393e-05	1.11891368816329e-05	2.88090610402934e-06	2.28857656613141e-05	0.338842975206612
MVC	Abrolhos	Assembly-10155-SUB-0.25-ITER-20-RawMergedAbrolhos_Seq_1171	7.61380759367328e-05	4.1838102488399e-05	8.6831511503767e-05	0.000116616546687907	0.000104653017679226	8.2574680134061e-05	0.652892561983471
MVC	Abrolhos	Assembly-10155-SUB-0.25-ITER-20-RawMergedAbrolhos_Seq_12	3.85049730170769e-05	2.99717800771387e-06	0.000158290928572861	6.85162019862691e-05	1.32164357493337e-05	0.000206856241062399	0.56198347107438
MVC	Abrolhos	Assembly-10155-SUB-0.25-ITER-20-RawMergedAbrolhos_Seq_125	7.52053347079722e-06	8.31020336127212e-07	2.3542379792675e-05	1.35818589547233e-05	4.82148680988425e-06	3.03997420776577e-05	0.553719008264463
MVC	Abrolhos	Assembly-10155-SUB-0.25-ITER-20-RawMergedAbrolhos_Seq_13	0.000426801860673818	0.000158998293829034	0.000729521660713525	0.00051643025141532	0.000257330731055696	0.000773523625866342	0.826446280991736
MVC	Abrolhos	Assembly-10155-SUB-0.25-ITER-20-RawMergedAbrolhos_Seq_175	1.65853123182492e-05	7.88962048193065e-07	4.25215874672581e-05	3.13566061016899e-05	1.17939052562177e-05	5.45292813546416e-05	0.528925619834711
MVC	Abrolhos	Assembly-10155-SUB-0.25-ITER-20-RawMergedAbrolhos_Seq_202	2.83551939824096e-05	0	7.67412071901933e-05	5.81521774893485e-05	1.786006985324e-05	0.000102087921604958	0.487603305785124
[truncated: 30,899 more rows]
