# Supplementary material for: Marine viruses discovered via metagenomics shed light on viral strategies throughout the oceans
Source: Nat Commun. 2017 Jul 5;8:15955. doi: 10.1038/ncomms15955 (PMC5504273; doi:10.1038/ncomms15955)
Supplement: Supplementary Data 7 [file ncomms15955-s8.xls]

## Sheet: Sheet1
Pathways	Function	KO	Acidobacteria	Actinobacteria	Archaea	Bacteroidetes	Chlamydiae	Chloroflexi	Crenarchaeota	Cyanobacteria	Deinococcus-Thermus	Euryarchaeota	Firmicutes	Fusobacteria	Nitrospinae	Nitrospirae	Planctomycetes	Poribacteria	Proteobacteria	Spirochaetes	Synergistetes	Tenericutes	Verrucomicrobia
Cell cycle [PATH:ko04110]||Base excision repair [PATH:ko03410]||Mismatch repair [PATH:ko03430]||DNA replication [PATH:ko03030]||Nucleotide excision repair [PATH:ko03420]||Hepatitis B [PATH:ko05161]||HTLV-I infection [PATH:ko05166]	PCNA; proliferating cell nuclear antigen	K04802	0	0	0	0	0	0	0	0	0	0.0714286	0	0	0	0	0	0	0	0	0	0	0
Mismatch repair [PATH:ko03430]	dam; DNA adenine methylase [EC:2.1.1.72]	K06223	0	0.00194553	0	0.0341463	0	0	0	0.0628571	0	0.0595238	0.041963	0.133333	0	0	0.1	0	0.056833	0.132353	1	0	0
Pyrimidine metabolism [PATH:ko00240]||DNA replication [PATH:ko03030]||Purine metabolism [PATH:ko00230]	DPA, polB; DNA polymerase I [EC:2.7.7.7]	K02319	0	0	3	0.0097561	0	0	0	0.0674286	0	0.047619	0	0	0	0	0	0	0.0273319	0.0147059	0	0	0
MicroRNAs in cancer [PATH:ko05206]||Cysteine and methionine metabolism [PATH:ko00270]	DNMT1, dcm; DNA (cytosine-5)-methyltransferase 1 [EC:2.1.1.37]	K00558	0	0.110895	0	0.117073	0	0	0	0.016	0.222222	0.0357143	0.098862	0.0666667	1	0	0	0	0.0507592	0.0735294	0	0.153846	0.0188679
DNA replication [PATH:ko03030]	mcm, cdc21; replicative DNA helicase Mcm [EC:3.6.4.-]	K10726	0	0.0116732	0	0	0	0	0.5	0	0	0.0238095	0	0	0	0	0	0	0	0	0	0	0
Ribosome [PATH:ko03010]	RP-S10, MRPS10, rpsJ; small subunit ribosomal protein S10	K02946	0	0	0	0	0	0	0	0	0	0.0238095	0	0	0	0	0	0	0	0	0	0	0
Purine metabolism [PATH:ko00230]||Pyrimidine metabolism [PATH:ko00240]	E1.17.4.1A, nrdA, nrdE; ribonucleoside-diphosphate reductase alpha chain [EC:1.17.4.1]	K00525	0	0.0797665	0	0.0146341	0	0	0	0.096	0.444444	0.0119048	0.0604552	0	0	0	0	0	0.0603037	0	0	0	0.00628931
Pyrimidine metabolism [PATH:ko00240]||One carbon pool by folate [PATH:ko00670]	E2.1.1.148, thyX, thy1; thymidylate synthase (FAD) [EC:2.1.1.148]	K03465	0	0.107004	0	0	0	0	0	0.0777143	0.444444	0.0119048	0.0135135	0	0	0	0	0	0.00976139	0	0	0	0
DNA replication [PATH:ko03030]	rfcL; replication factor C large subunit	K04800	0	0	0	0	0	0	0.5	0	0	0.0119048	0	0	0	0	0	0	0	0	0	0	0
Pyrimidine metabolism [PATH:ko00240]	dcd; dCTP deaminase [EC:3.5.4.13]	K01494	0	0.00389105	0	0	0	0	0	0.00914286	0.222222	0.0119048	0.000711238	0	0	0	0	0	0.00650759	0	0	0	0
Nucleotide excision repair [PATH:ko03420]||Mismatch repair [PATH:ko03430]	uvrD, pcrA; DNA helicase II / ATP-dependent DNA helicase PcrA [EC:3.6.4.12]	K03657	0	0.00194553	0	0.0780488	0	0	0	0.0354286	0	0.0119048	0.00711238	0	0	0	0	0	0.0106291	0.0147059	0	0	0
Glutathione metabolism [PATH:ko00480]||Pentose phosphate pathway [PATH:ko00030]||Carbon metabolism [PATH:ko01200]	PGD, gnd, gntZ; 6-phosphogluconate dehydrogenase [EC:1.1.1.44 1.1.1.343]	K00033	0	0.00389105	0	0.00487805	0	0	0	0.0217143	0	0.0119048	0	0	0	0	0	0	0	0	0	0	0
Vitamin B6 metabolism [PATH:ko00750]||Biosynthesis of amino acids [PATH:ko01230]||Glycine, serine and threonine metabolism [PATH:ko00260]	thrC; threonine synthase [EC:4.2.3.1]	K01733	0	0	0	0	0	0	0	0	0	0.0119048	0	0	0	0	0	0	0	0.0147059	0	0	0
RNA transport [PATH:ko03013]	cca; tRNA nucleotidyltransferase (CCA-adding enzyme) [EC:2.7.7.72 3.1.3.- 3.1.4.-]	K00974	0	0	0	0	0	0	0	0	0	0.0119048	0.00142248	0	0	0	0	0	0.00715835	0	0	0	0
ABC transporters [PATH:ko02010]	ABC.FEV.A; iron complex transport system ATP-binding protein [EC:3.6.3.34]	K02013	0	0.00583658	0	0	0	0	0	0	0	0.0119048	0.000711238	0	0	0	0	0	0.000650759	0	0	0	0
Alanine, aspartate and glutamate metabolism [PATH:ko00250]	asnB, ASNS; asparagine synthase (glutamine-hydrolysing) [EC:6.3.5.4]	K01953	0	0.00194553	0	0	0	0	0	0.00228571	0	0.0119048	0.000711238	0	0	0	0	0	0.000650759	0	0	0	0
ABC transporters [PATH:ko02010]	cbiO; cobalt/nickel transport system ATP-binding protein	K02006	0	0.00194553	0	0	0	0	0	0	0	0.0119048	0.00284495	0	0	0	0	0	0	0	0	0	0
ABC transporters [PATH:ko02010]	ABC.FEV.P; iron complex transport system permease protein	K02015	0	0.00389105	0	0	0	0	0	0	0	0.0119048	0	0	0	0	0	0	0.000433839	0	0	0	0
ABC transporters [PATH:ko02010]	ABC.FEV.S; iron complex transport system substrate-binding protein	K02016	0	0.00194553	0	0	0	0	0	0	0	0.0119048	0.00142248	0	0	0	0	0	0.00021692	0	0	0	0
Pyrimidine metabolism [PATH:ko00240]	pyrE; orotate phosphoribosyltransferase [EC:2.4.2.10]	K00762	0	0	0	0	0	0	0	0.00228571	0	0.0119048	0.000711238	0	0	0	0	0	0.00021692	0	0	0	0
ABC transporters [PATH:ko02010]	cbiQ; cobalt/nickel transport system permease protein	K02008	0	0	0	0	0	0	0	0	0	0.0119048	0.00284495	0	0	0	0	0	0	0	0	0	0
Base excision repair [PATH:ko03410]	mutY; A/G-specific adenine glycosylase [EC:3.2.2.-]	K03575	0	0	0	0	0	0	0	0	0	0.0119048	0	0	0	0	0	0	0.00021692	0	0	0	0
Aminoacyl-tRNA biosynthesis [PATH:ko00970]	cysS1; cysteinyl-tRNA synthetase, unknown class [EC:6.1.1.16]	K01884	0	0	0	0	0	0	0	0	0	0.0119048	0	0	0	0	0	0	0	0	0	0	0
Ribosome biogenesis in eukaryotes [PATH:ko03008]	MDN1, REA1; midasin	K14572	0	0	0	0	0	0	0	0	0	0.0119048	0	0	0	0	0	0	0	0	0	0	0
Mismatch repair [PATH:ko03430]||DNA replication [PATH:ko03030]||Nucleotide excision repair [PATH:ko03420]||Fanconi anemia pathway [PATH:ko03460]||Homologous recombination [PATH:ko03440]	RFA1, RPA1, rpa; replication factor A1	K07466	0	0	0	0	0	0	0	0	0	0.0119048	0	0	0	0	0	0	0	0	0	0	0
Ribosome [PATH:ko03010]	RP-S3Ae, RPS3A; small subunit ribosomal protein S3Ae	K02984	0	0	0	0	0	0	0	0	0	0.0119048	0	0	0	0	0	0	0	0	0	0	0
Viral carcinogenesis [PATH:ko05203]||Basal transcription factors [PATH:ko03022]||Epstein-Barr virus infection [PATH:ko05169]	TFIIB, GTF2B, SUA7, tfb; transcription initiation factor TFIIB	K03124	0	0	0	0	0	0	0	0	0	0.0119048	0	0	0	0	0	0	0	0	0	0	0
Ribosome [PATH:ko03010]	RP-L10, MRPL10, rplJ; large subunit ribosomal protein L10	K02864	0	0	0	0	0	0	0	0	0	0	0.00284495	0	0	0	0.1	0	0.00021692	0	0	0	0
Biosynthesis of unsaturated fatty acids [PATH:ko01040]	tesA; acyl-CoA thioesterase I [EC:3.1.2.- 3.1.1.5]	K10804	0	0	0	0	0	0	0	0	0	0	0	0	0	0	0.1	0	0.00021692	0	0	0	0
Nicotinate and nicotinamide metabolism [PATH:ko00760]	pncA; nicotinamidase/pyrazinamidase [EC:3.5.1.19 3.5.1.-]	K08281	0	0	0	0	0	0	0	0	0	0	0	0	0	0	0.1	0	0	0	0	0	0
Cell cycle - Caulobacter [PATH:ko04112]||DNA replication [PATH:ko03030]	dnaB; replicative DNA helicase [EC:3.6.4.12]	K02314	0	0.0719844	0	0.0243902	0	0	0	0.032	0.444444	0	0.071835	0.0666667	0	0	0	0	0.0689805	0	1	0.0769231	0
Terpenoid backbone biosynthesis [PATH:ko00900]	gcpE, ispG; (E)-4-hydroxy-3-methylbut-2-enyl-diphosphate synthase [EC:1.17.7.1 1.17.7.3]	K03526	0	0	0	0	0	0	0	0	0	0	0	0	0	1	0	0	0.00021692	0	0	0	0
Purine metabolism [PATH:ko00230]||DNA replication [PATH:ko03030]||Base excision repair [PATH:ko03410]||Pyrimidine metabolism [PATH:ko00240]||Nucleotide excision repair [PATH:ko03420]||Homologous recombination [PATH:ko03440]	DPO1, polA; DNA polymerase I [EC:2.7.7.7]	K02335	0	0.0311284	0	0.0731707	0	0	0	0.102857	0.444444	0	0.0590327	0	0	0	0	0	0.0707158	0	0	0	0.0188679
Homologous recombination [PATH:ko03440]||DNA replication [PATH:ko03030]||Mismatch repair [PATH:ko03430]	ssb; single-strand DNA-binding protein	K03111	0	0.0525292	0	0.0487805	0	0	0	0.00457143	0.111111	0	0.172119	0.133333	0	0	0	0	0.029718	0.0294118	0	0	0
DNA replication [PATH:ko03030]	rfcS; replication factor C small subunit	K04801	0	0.00194553	0	0	0	0	0.5	0.0571429	0	0	0	0	0	0	0	0	0.021692	0	0	0	0
Pyrimidine metabolism [PATH:ko00240]	dut, DUT; dUTP pyrophosphatase [EC:3.6.1.23]	K01520	0	0.00972763	0	0.0195122	0	0	0	0.00114286	0.222222	0	0.0796586	0	0	0	0	0	0.0136659	0	0	0	0
Aminoacyl-tRNA biosynthesis [PATH:ko00970]	gatA, QRSL1; aspartyl-tRNA(Asn)/glutamyl-tRNA(Gln) amidotransferase subunit A [EC:6.3.5.6 6.3.5.7]	K02433	0	0	0	0	0	0	0.25	0	0	0	0	0	0	0	0	0	0	0	0	0.0769231	0
Methane metabolism [PATH:ko00680]||Biosynthesis of amino acids [PATH:ko01230]||HIF-1 signaling pathway [PATH:ko04066]||RNA degradation [PATH:ko03018]||Glycolysis / Gluconeogenesis [PATH:ko00010]||Carbon metabolism [PATH:ko01200]	ENO, eno; enolase [EC:4.2.1.11]	K01689	0	0	0	0	0	0	0	0	0	0	0.000711238	0	0	0	0	0	0.00021692	0	0	0.307692	0
DNA replication [PATH:ko03030]	dnaG; DNA primase [EC:2.7.7.-]	K02316	0	0.0116732	0	0.00487805	0	0	0	0.00685714	0.222222	0	0.0426743	0	0	0	0	0	0.00997831	0	0	0	0
Homologous recombination [PATH:ko03440]	recA; recombination protein RecA	K03553	0	0.0486381	0	0.0146341	0	0	0	0.0571429	0.111111	0	0.0391181	0	0	0	0	0	0.0208243	0	0	0	0
Pyrimidine metabolism [PATH:ko00240]	comEB; dCMP deaminase [EC:3.5.4.12]	K01493	0	0.0233463	0	0	0	0	0	0.00114286	0.222222	0	0.00355619	0	0	0	0	0	0.0266811	0	0	0	0
Folate biosynthesis [PATH:ko00790]	queC; 7-cyano-7-deazaguanine synthase [EC:6.3.4.20]	K06920	0	0.00194553	0	0.0097561	0	0	0.25	0	0	0	0.00284495	0	0	0	0	0	0.0032538	0	0	0	0
Cysteine and methionine metabolism [PATH:ko00270]||Arginine and proline metabolism [PATH:ko00330]	speD, AMD1; S-adenosylmethionine decarboxylase [EC:4.1.1.50]	K01611	0	0	0	0.0097561	0	0	0	0.024	0.222222	0	0	0	0	0	0	0	0.00021692	0	0	0	0
Pyrimidine metabolism [PATH:ko00240]	tmk, DTYMK; dTMP kinase [EC:2.7.4.9]	K00943	0	0	0	0	0	0	0.25	0.00114286	0	0	0.000711238	0	0	0	0	0	0.00238612	0	0	0	0
Proteasome [PATH:ko03050]	psmB, prcB; proteasome beta subunit [EC:3.4.25.1]	K03433	0	0	0	0	0	0	0.25	0	0	0	0	0	0	0	0	0	0.0021692	0	0	0	0
Aminoacyl-tRNA biosynthesis [PATH:ko00970]	RARS, argS; arginyl-tRNA synthetase [EC:6.1.1.19]	K01887	0	0	0	0	0	0	0.25	0	0	0	0.000711238	0	0	0	0	0	0.000650759	0	0	0	0
Aminobenzoate degradation [PATH:ko00627]||Pyruvate metabolism [PATH:ko00620]	acyP; acylphosphatase [EC:3.6.1.7]	K01512	0	0	0	0	0	0	0.25	0	0	0	0	0	0	0	0	0	0.000433839	0	0	0	0
Folate biosynthesis [PATH:ko00790]	GCH4, folE; GTP cyclohydrolase I [EC:3.5.4.16]	K09007	0	0	0	0	0	0	0.25	0	0	0	0	0	0	0	0	0	0.00021692	0	0	0	0
Folate biosynthesis [PATH:ko00790]||Sulfur relay system [PATH:ko04122]	moaC; cyclic pyranopterin phosphate synthase [EC:4.1.99.18]	K03637	0	0	0	0	0	0	0.25	0	0	0	0	0	0	0	0	0	0	0	0	0	0
Aminoacyl-tRNA biosynthesis [PATH:ko00970]	YARS, tyrS; tyrosyl-tRNA synthetase [EC:6.1.1.1]	K01866	0	0	0	0	0	0	0	0	0	0	0.00284495	0	0	0	0	0	0.000650759	0	0	0.230769	0
Aminoacyl-tRNA biosynthesis [PATH:ko00970]	gatB, PET112; aspartyl-tRNA(Asn)/glutamyl-tRNA(Gln) amidotransferase subunit B [EC:6.3.5.6 6.3.5.7]	K02434	0	0	0	0	0	0	0	0	0	0	0	0	0	0	0	0	0.00021692	0	0	0.230769	0
Plant-pathogen interaction [PATH:ko04626]||Glycerolipid metabolism [PATH:ko00561]||PPAR signaling pathway [PATH:ko03320]	glpK, GK; glycerol kinase [EC:2.7.1.30]	K00864	0	0	0	0	0	0	0	0	0	0	0	0	0	0	0	0	0.00021692	0	0	0.230769	0
Purine metabolism [PATH:ko00230]||Drug metabolism - other enzymes [PATH:ko00983]	guaB; IMP dehydrogenase [EC:1.1.1.205]	K00088	0	0	0	0	0	0	0	0	0.222222	0	0.00142248	0	0	0	0	0	0.000433839	0	0	0	0
Cationic antimicrobial peptide (CAMP) resistance [PATH:ko01503]	E3.5.1.28B, amiA, amiB, amiC; N-acetylmuramoyl-L-alanine amidase [EC:3.5.1.28]	K01448	0	0	0	0.0341463	0	0	0	0	0.111111	0	0.0512091	0	0	0	0	0	0.00238612	0.0147059	0	0	0
Purine metabolism [PATH:ko00230]||Mismatch repair [PATH:ko03430]||DNA replication [PATH:ko03030]||Homologous recombination [PATH:ko03440]||Pyrimidine metabolism [PATH:ko00240]	DPO3E, dnaQ; DNA polymerase III subunit epsilon [EC:2.7.7.7]	K02342	0	0.0311284	0	0.0243902	0	0	0	0	0.111111	0	0.014936	0	0	0	0	0	0.0106291	0.0147059	0	0	0
Purine metabolism [PATH:ko00230]||Pyrimidine metabolism [PATH:ko00240]	E1.17.4.1B, nrdB, nrdF; ribonucleoside-diphosphate reductase beta chain [EC:1.17.4.1]	K00526	0	0.00972763	0	0.0146341	0	0	0	0.0582857	0	0	0.0504979	0	0	0	0	0	0.0544469	0	0	0	0.00628931
Cell cycle - Caulobacter [PATH:ko04112]	ccrM; modification methylase [EC:2.1.1.72]	K13581	0	0	0	0.0097561	0	0	0	0	0.111111	0	0.00284495	0	0	0	0	0	0.0010846	0.0441176	0	0	0
DNA replication [PATH:ko03030]||Mismatch repair [PATH:ko03430]||Base excision repair [PATH:ko03410]||Nucleotide excision repair [PATH:ko03420]	E6.5.1.2, ligA, ligB; DNA ligase (NAD+) [EC:6.5.1.2]	K01972	0	0	0	0	0	0	0	0	0	0	0.00426743	0	0	0	0	0	0.00889371	0	0	0.153846	0
Aminoacyl-tRNA biosynthesis [PATH:ko00970]	PARS, proS; prolyl-tRNA synthetase [EC:6.1.1.15]	K01881	0	0.00194553	0	0	0	0	0	0	0	0	0	0	0	0	0	0	0.00021692	0	0	0.153846	0
Carbon fixation in photosynthetic organisms [PATH:ko00710]||Biosynthesis of ansamycins [PATH:ko01051]||Carbon metabolism [PATH:ko01200]||Biosynthesis of amino acids [PATH:ko01230]||Pentose phosphate pathway [PATH:ko00030]	E2.2.1.1, tktA, tktB; transketolase [EC:2.2.1.1]	K00615	0	0	0	0	0	0	0	0	0	0	0	0	0	0	0	0	0.000433839	0	0	0.153846	0
Purine metabolism [PATH:ko00230]||DNA replication [PATH:ko03030]||Mismatch repair [PATH:ko03430]||Homologous recombination [PATH:ko03440]||Pyrimidine metabolism [PATH:ko00240]	DPO3B, dnaN; DNA polymerase III subunit beta [EC:2.7.7.7]	K02338	0	0.0136187	0	0.0097561	0	0	0	0	0.111111	0	0.00355619	0	0	0	0	0	0.00412148	0	0	0	0
Glycine, serine and threonine metabolism [PATH:ko00260]||Biosynthesis of amino acids [PATH:ko01230]	ltaE; threonine aldolase [EC:4.1.2.5]	K01620	0	0	0	0	0	0	0	0	0.111111	0	0.000711238	0	0	0	0	0	0.000433839	0	0	0	0
ABC transporters [PATH:ko02010]	msbA; ATP-binding cassette, subfamily B, bacterial MsbA [EC:3.6.3.-]	K11085	0	0	0	0	0	0	0	0	0.111111	0	0	0	0	0	0	0	0	0	0	0	0
DNA replication [PATH:ko03030]||Mismatch repair [PATH:ko03430]||Pyrimidine metabolism [PATH:ko00240]||Homologous recombination [PATH:ko03440]||Purine metabolism [PATH:ko00230]	DPO3A1, dnaE; DNA polymerase III subunit alpha [EC:2.7.7.7]	K02337	0	0.0603113	0	0.0097561	0	0	0	0.00114286	0	0	0.0305832	0	0	0	0	0	0.00802603	0	0	0	0
Cysteine and methionine metabolism [PATH:ko00270]||Biosynthesis of amino acids [PATH:ko01230]	metK; S-adenosylmethionine synthetase [EC:2.5.1.6]	K00789	0	0.0077821	0	0.00487805	0	0	0	0	0	0	0.0142248	0	0	0	0	0	0.000433839	0	0	0.0769231	0
One carbon pool by folate [PATH:ko00670]||Pyrimidine metabolism [PATH:ko00240]	thyA, TYMS; thymidylate synthase [EC:2.1.1.45]	K00560	0	0.00194553	0	0.0146341	0	0	0	0.00457143	0	0	0.029872	0	0	0	0	0	0.0496746	0	0	0	0
Photosynthesis [PATH:ko00195]	psbA; photosystem II P680 reaction center D1 protein	K02703	0	0	0	0	0	0	0	0.0937143	0	0	0	0	0	0	0	0	0	0	0	0	0
Longevity regulating pathway - worm [PATH:ko04212]||Cell cycle - Caulobacter [PATH:ko04112]	clpP, CLPP; ATP-dependent Clp protease, protease subunit [EC:3.4.21.92]	K01358	0	0.0389105	0	0	0	0	0	0	0	0	0.0476529	0	0	0	0	0	0.00303688	0	0	0	0
Nicotinate and nicotinamide metabolism [PATH:ko00760]	pncB, NAPRT1; nicotinate phosphoribosyltransferase [EC:6.3.4.21]	K00763	0	0	0	0.00487805	0	0	0	0	0	0	0.00142248	0	0	0	0	0	0.00563991	0	0	0.0769231	0
Glycerophospholipid metabolism [PATH:ko00564]	cls; cardiolipin synthase [EC:2.7.8.-]	K06131	0	0	0	0	0	0	0	0	0	0	0	0	0	0	0	0	0.000867679	0	0	0.0769231	0
Aminoacyl-tRNA biosynthesis [PATH:ko00970]	WARS, trpS; tryptophanyl-tRNA synthetase [EC:6.1.1.2]	K01867	0	0	0	0	0	0	0	0	0	0	0.000711238	0	0	0	0	0	0	0	0	0.0769231	0
Glycerophospholipid metabolism [PATH:ko00564]	glpA, glpD; glycerol-3-phosphate dehydrogenase [EC:1.1.5.3]	K00111	0	0	0	0	0	0	0	0	0	0	0	0	0	0	0	0	0.00021692	0	0	0.0769231	0
Glycerolipid metabolism [PATH:ko00561]||Glycerophospholipid metabolism [PATH:ko00564]	plsY; glycerol-3-phosphate acyltransferase PlsY [EC:2.3.1.15]	K08591	0	0	0	0	0	0	0	0	0	0	0	0	0	0	0	0	0.00021692	0	0	0.0769231	0
Alanine, aspartate and glutamate metabolism [PATH:ko00250]||Pyrimidine metabolism [PATH:ko00240]	pyrB, PYR2; aspartate carbamoyltransferase catalytic subunit [EC:2.1.3.2]	K00609	0	0	0	0	0	0	0	0	0	0	0	0	0	0	0	0	0.00021692	0	0	0.0769231	0
Phosphotransferase system (PTS) [PATH:ko02060]	PTS-EI.PTSI, ptsI; phosphotransferase system, enzyme I, PtsI [EC:2.7.3.9]	K08483	0	0	0	0	0	0	0	0	0	0	0	0	0	0	0	0	0	0	0	0.0769231	0
Ribosome [PATH:ko03010]	RP-L33, MRPL33, rpmG; large subunit ribosomal protein L33	K02913	0	0	0	0	0	0	0	0	0	0	0	0	0	0	0	0	0	0	0	0.0769231	0
ABC transporters [PATH:ko02010]	ABC.GLN1.A; putative glutamine transport system ATP-binding protein [EC:3.6.3.-]	K10041	0	0	0	0	0	0	0	0	0	0	0	0.0666667	0	0	0	0	0	0	0	0	0
Starch and sucrose metabolism [PATH:ko00500]	treX, glgX; glycogen operon protein [EC:3.2.1.-]	K02438	0	0	0	0	0	0	0	0	0	0	0	0.0666667	0	0	0	0	0	0	0	0	0
Non-homologous end-joining [PATH:ko03450]	ligD; bifunctional non-homologous end joining protein LigD [EC:6.5.1.1]	K01971	0	0.00583658	0	0.0097561	0	0	0	0.00114286	0	0	0.00782361	0	0	0	0	0	0.0420824	0	0	0	0
Porphyrin and chlorophyll metabolism [PATH:ko00860]	cobS; cobaltochelatase CobS [EC:6.6.1.2]	K09882	0	0	0	0	0	0	0	0.0594286	0	0	0	0	0	0	0	0	0.00607375	0	0	0	0
Pentose phosphate pathway [PATH:ko00030]||Biosynthesis of amino acids [PATH:ko01230]||Carbon metabolism [PATH:ko01200]	E2.2.1.2, talA, talB; transaldolase [EC:2.2.1.2]	K00616	0	0	0	0	0	0	0	0.064	0	0	0	0	0	0	0	0	0.000650759	0	0	0	0
Lipopolysaccharide biosynthesis [PATH:ko00540]	lpxD; UDP-3-O-[3-hydroxymyristoyl] glucosamine N-acyltransferase [EC:2.3.1.191]	K02536	0	0	0	0	0	0	0	0	0	0	0	0	0	0	0	0	0.000650759	0.0588235	0	0	0
Photosynthesis [PATH:ko00195]	psbD; photosystem II P680 reaction center D2 protein	K02706	0	0	0	0.00487805	0	0	0	0.0491429	0	0	0	0	0	0	0	0	0	0	0	0	0
Folate biosynthesis [PATH:ko00790]||One carbon pool by folate [PATH:ko00670]	folA; dihydrofolate reductase [EC:1.5.1.3]	K00287	0	0	0	0	0	0	0	0	0	0	0.0184922	0	0	0	0	0	0.0225597	0	0	0	0
Photosynthesis [PATH:ko00195]	petE; plastocyanin	K02638	0	0	0	0	0	0	0	0.04	0	0	0	0	0	0	0	0	0	0	0	0	0
Vibrio cholerae infection [PATH:ko05110]	zot; zona occludens toxin	K10954	0	0	0	0.00487805	0	0	0	0	0	0	0	0	0	0	0	0	0.0318872	0	0	0	0
Pyrimidine metabolism [PATH:ko00240]||Purine metabolism [PATH:ko00230]	nrdD; ribonucleoside-triphosphate reductase [EC:1.17.4.2]	K00527	0	0	0	0	0	0	0	0	0	0	0.0135135	0	0	0	0	0	0.0227766	0	0	0	0
Nicotinate and nicotinamide metabolism [PATH:ko00760]	NAMPT; nicotinamide phosphoribosyltransferase [EC:2.4.2.12]	K03462	0	0.0136187	0	0	0	0	0	0	0	0	0.0128023	0	0	0	0	0	0.00976139	0	0	0	0
DNA replication [PATH:ko03030]	rnhA, RNASEH1; ribonuclease HI [EC:3.1.26.4]	K03469	0	0	0	0.0097561	0	0	0	0	0	0	0.012091	0	0	0	0	0	0.0140998	0	0	0	0
Tuberculosis [PATH:ko05152]||Longevity regulating pathway - worm [PATH:ko04212]||Type I diabetes mellitus [PATH:ko04940]||RNA degradation [PATH:ko03018]||Legionellosis [PATH:ko05134]	groEL, HSPD1; chaperonin GroEL	K04077	0	0	0	0.0146341	0	0	0	0.00342857	0	0	0.00213371	0	0	0	0	0	0.0127983	0	0	0	0
Vibrio cholerae pathogenic cycle [PATH:ko05111]||Vibrio cholerae infection [PATH:ko05110]	hap, nprV; vibriolysin [EC:3.4.24.25]	K08604	0	0	0	0	0	0	0	0	0	0	0	0	0	0	0	0	0.00151844	0	0	0	0.0314465
Carbon metabolism [PATH:ko01200]||Central carbon metabolism in cancer [PATH:ko05230]||Pentose phosphate pathway [PATH:ko00030]||Glutathione metabolism [PATH:ko00480]	G6PD, zwf; glucose-6-phosphate 1-dehydrogenase [EC:1.1.1.49 1.1.1.363]	K00036	0	0	0	0.0097561	0	0	0	0.0194286	0	0	0.000711238	0	0	0	0	0	0.00021692	0	0	0	0
RNA degradation [PATH:ko03018]	SKI3, TTC37; superkiller protein 3	K12600	0	0	0	0	0	0	0	0	0	0	0	0	0	0	0	0	0	0.0294118	0	0	0
Systemic lupus erythematosus [PATH:ko05322]	TROVE2, SSA2; 60 kDa SS-A/Ro ribonucleoprotein	K11089	0	0.0291829	0	0	0	0	0	0	0	0	0	0	0	0	0	0	0	0	0	0	0
Lipopolysaccharide biosynthesis [PATH:ko00540]	gmhC, hldE, waaE, rfaE; D-beta-D-heptose 7-phosphate kinase / D-beta-D-heptose 1-phosphate adenosyltransferase [EC:2.7.1.167 2.7.7.70]	K03272	0	0.00389105	0	0.0097561	0	0	0	0.0148571	0	0	0	0	0	0	0	0	0.00021692	0	0	0	0
Photosynthesis [PATH:ko00195]	petF; ferredoxin	K02639	0	0	0	0	0	0	0	0.0274286	0	0	0	0	0	0	0	0	0	0	0	0	0
Meiosis - yeast [PATH:ko04113]||Purine metabolism [PATH:ko00230]	E4.6.1.1; adenylate cyclase [EC:4.6.1.1]	K01768	0	0.00389105	0	0	0	0	0	0.00342857	0	0	0	0	0	0	0	0	0.00390456	0.0147059	0	0	0
Drug metabolism - other enzymes [PATH:ko00983]||Pyrimidine metabolism [PATH:ko00240]	tdk, TK; thymidine kinase [EC:2.7.1.21]	K00857	0	0	0	0	0	0	0	0	0	0	0.00995733	0	0	0	0	0	0.0158351	0	0	0	0
Amino sugar and nucleotide sugar metabolism [PATH:ko00520]||Phosphotransferase system (PTS) [PATH:ko02060]	PTS-Dgl-EIIA, gamP; PTS system, D-glucosamine-specific IIA component [EC:2.7.1.69]	K02763	0	0	0	0	0	0	0	0	0	0	0	0	0	0	0	0	0	0	0	0.025641	0
Amino sugar and nucleotide sugar metabolism [PATH:ko00520]||Phosphotransferase system (PTS) [PATH:ko02060]	PTS-Dgl-EIIB, gamP; PTS system, D-glucosamine-specific IIB component [EC:2.7.1.69]	K02764	0	0	0	0	0	0	0	0	0	0	0	0	0	0	0	0	0	0	0	0.025641	0
Phosphotransferase system (PTS) [PATH:ko02060]||Amino sugar and nucleotide sugar metabolism [PATH:ko00520]	PTS-Dgl-EIIC, gamP; PTS system, D-glucosamine-specific IIC component	K02765	0	0	0	0	0	0	0	0	0	0	0	0	0	0	0	0	0	0	0	0.025641	0
Alanine, aspartate and glutamate metabolism [PATH:ko00250]||beta-Alanine metabolism [PATH:ko00410]||Butanoate metabolism [PATH:ko00650]||Valine, leucine and isoleucine degradation [PATH:ko00280]||Propanoate metabolism [PATH:ko00640]	gabT; 4-aminobutyrate aminotransferase / (S)-3-amino-2-methylpropionate transaminase [EC:2.6.1.19 2.6.1.22]	K07250	0	0.0252918	0	0	0	0	0	0	0	0	0	0	0	0	0	0	0	0	0	0	0
Carbon metabolism [PATH:ko01200]||Biosynthesis of amino acids [PATH:ko01230]||Purine metabolism [PATH:ko00230]||Pentose phosphate pathway [PATH:ko00030]	PRPS, prsA; ribose-phosphate pyrophosphokinase [EC:2.7.6.1]	K00948	0	0.0077821	0	0	0	0	0	0	0	0	0.00924609	0	0	0	0	0	0.00824295	0	0	0	0
Homologous recombination [PATH:ko03440]||Base excision repair [PATH:ko03410]||Mismatch repair [PATH:ko03430]	recJ; single-stranded-DNA-specific exonuclease [EC:3.1.-.-]	K07462	0	0.0116732	0	0	0	0	0	0	0	0	0.012091	0	0	0	0	0	0.000433839	0	0	0	0
Homologous recombination [PATH:ko03440]	ruvC; crossover junction endodeoxyribonuclease RuvC [EC:3.1.22.4]	K01159	0	0	0	0.00487805	0	0	0	0	0	0	0.014936	0	0	0	0	0	0.00347072	0	0	0	0
Sulfur metabolism [PATH:ko00920]	cysH; phosphoadenosine phosphosulfate reductase [EC:1.8.4.8]	K00390	0	0	0	0.00487805	0	0	0	0	0	0	0.00284495	0	0	0	0	0	0	0.0147059	0	0	0
Cell cycle - Caulobacter [PATH:ko04112]||Two-component system [PATH:ko02020]	dnaA; chromosomal replication initiator protein	K02313	0	0	0	0.0195122	0	0	0	0	0	0	0.00142248	0	0	0	0	0	0.000650759	0	0	0	0
Purine metabolism [PATH:ko00230]||Alanine, aspartate and glutamate metabolism [PATH:ko00250]	purA, ADSS; adenylosuccinate synthase [EC:6.3.4.4]	K01939	0	0.0136187	0	0	0	0	0	0	0	0	0.0056899	0	0	0	0	0	0.0010846	0	0	0	0
Purine metabolism [PATH:ko00230]	purL, PFAS; phosphoribosylformylglycinamidine synthase [EC:6.3.5.3]	K01952	0	0.00194553	0	0	0	0	0	0.0182857	0	0	0	0	0	0	0	0	0	0	0	0	0
Non-homologous end-joining [PATH:ko03450]	ku; DNA end-binding protein Ku	K10979	0	0.0194553	0	0	0	0	0	0	0	0	0	0	0	0	0	0	0	0	0	0	0
Amino sugar and nucleotide sugar metabolism [PATH:ko00520]	rfbE; CDP-paratose 2-epimerase [EC:5.1.3.10]	K12454	0	0	0	0	0	0	0	0	0	0	0	0	0	0	0	0	0	0	0	0	0.0188679
Purine metabolism [PATH:ko00230]	purM; phosphoribosylformylglycinamidine cyclo-ligase [EC:6.3.3.1]	K01933	0	0	0	0	0	0	0	0.0171429	0	0	0	0	0	0	0	0	0.000650759	0	0	0	0
Folate biosynthesis [PATH:ko00790]	GCH1, folE; GTP cyclohydrolase I [EC:3.5.4.16]	K01495	0	0.00194553	0	0.0097561	0	0	0	0	0	0	0.00284495	0	0	0	0	0	0.00260304	0	0	0	0
ABC transporters [PATH:ko02010]||Two-component system [PATH:ko02020]||Tuberculosis [PATH:ko05152]	pstS; phosphate transport system substrate-binding protein	K02040	0	0	0	0	0	0	0	0.0171429	0	0	0	0	0	0	0	0	0	0	0	0	0
Purine metabolism [PATH:ko00230]	E2.7.4.8, gmk; guanylate kinase [EC:2.7.4.8]	K00942	0	0.00194553	0	0	0	0	0	0	0	0	0.0128023	0	0	0	0	0	0.00238612	0	0	0	0
Protein export [PATH:ko03060]	lepB; signal peptidase I [EC:3.4.21.89]	K03100	0	0	0	0	0	0	0	0	0	0	0.00142248	0	0	0	0	0	0.000867679	0.0147059	0	0	0
Purine metabolism [PATH:ko00230]	purC; phosphoribosylaminoimidazole-succinocarboxamide synthase [EC:6.3.2.6]	K01923	0	0	0	0	0	0	0	0.016	0	0	0.000711238	0	0	0	0	0	0.00021692	0	0	0	0
Sphingolipid metabolism [PATH:ko00600]	E3.1.4.12; sphingomyelin phosphodiesterase [EC:3.1.4.12]	K01117	0	0	0	0	0	0	0	0	0	0	0.00213371	0	0	0	0	0	0	0.0147059	0	0	0
Pyruvate metabolism [PATH:ko00620]||MAPK signaling pathway - yeast [PATH:ko04011]	GLO1, gloA; lactoylglutathione lyase [EC:4.4.1.5]	K01759	0	0	0	0	0	0	0	0	0	0	0.00142248	0	0	0	0	0	0.000433839	0.0147059	0	0	0
Flagellar assembly [PATH:ko02040]||Bacterial chemotaxis [PATH:ko02030]	motB; chemotaxis protein MotB	K02557	0	0	0	0	0	0	0	0	0	0	0.000711238	0	0	0	0	0	0.000976139	0.0147059	0	0	0
Folate biosynthesis [PATH:ko00790]	queD, ptpS, PTS; 6-pyruvoyltetrahydropterin/6-carboxytetrahydropterin synthase [EC:4.2.3.12 4.1.2.50]	K01737	0	0.00194553	0	0.0097561	0	0	0	0	0	0	0.00213371	0	0	0	0	0	0.00195228	0	0	0	0
Galactose metabolism [PATH:ko00052]||Amino sugar and nucleotide sugar metabolism [PATH:ko00520]	galE, GALE; UDP-glucose 4-epimerase [EC:5.1.3.2]	K01784	0	0.00194553	0	0.00487805	0	0	0	0.008	0	0	0	0	0	0	0	0	0.000650759	0	0	0	0
Aminoacyl-tRNA biosynthesis [PATH:ko00970]	LARS, leuS; leucyl-tRNA synthetase [EC:6.1.1.4]	K01869	0	0	0	0	0	0	0	0	0	0	0.000711238	0	0	0	0	0	0	0.0147059	0	0	0
Thiamine metabolism [PATH:ko00730]	thiM; hydroxyethylthiazole kinase [EC:2.7.1.50]	K00878	0	0	0	0	0	0	0	0	0	0	0	0	0	0	0	0	0.000433839	0.0147059	0	0	0
Carbon metabolism [PATH:ko01200]||Pyruvate metabolism [PATH:ko00620]||Carbon fixation in photosynthetic organisms [PATH:ko00710]	E1.1.1.40, maeB; malate dehydrogenase (oxaloacetate-decarboxylating)(NADP+) [EC:1.1.1.40]	K00029	0	0	0	0	0	0	0	0	0	0	0	0	0	0	0	0	0.00021692	0.0147059	0	0	0
Phosphatidylinositol signaling system [PATH:ko04070]||Streptomycin biosynthesis [PATH:ko00521]||Inositol phosphate metabolism [PATH:ko00562]	E3.1.3.25, IMPA, suhB; myo-inositol-1(or 4)-monophosphatase [EC:3.1.3.25]	K01092	0	0	0	0	0	0	0	0	0	0	0	0	0	0	0	0	0.00021692	0.0147059	0	0	0
Pyruvate metabolism [PATH:ko00620]||Carbon metabolism [PATH:ko01200]||Citrate cycle (TCA cycle) [PATH:ko00020]||Pathways in cancer [PATH:ko05200]||Carbon fixation pathways in prokaryotes [PATH:ko00720]||Renal cell carcinoma [PATH:ko05211]	E4.2.1.2B, fumC; fumarate hydratase, class II [EC:4.2.1.2]	K01679	0	0	0	0	0	0	0	0	0	0	0	0	0	0	0	0	0.00021692	0.0147059	0	0	0
Valine, leucine and isoleucine biosynthesis [PATH:ko00290]	avtA; valine--pyruvate aminotransferase [EC:2.6.1.66]	K00835	0	0	0	0	0	0	0	0	0	0	0	0	0	0	0	0	0	0.0147059	0	0	0
N-Glycan biosynthesis [PATH:ko00510]	DPM1; dolichol-phosphate mannosyltransferase [EC:2.4.1.83]	K00721	0	0	0	0	0	0	0	0	0	0	0	0	0	0	0	0	0	0.0147059	0	0	0
Biosynthesis of amino acids [PATH:ko01230]||Valine, leucine and isoleucine biosynthesis [PATH:ko00290]||2-Oxocarboxylic acid metabolism [PATH:ko01210]||C5-Branched dibasic acid metabolism [PATH:ko00660]	leuC; 3-isopropylmalate/(R)-2-methylmalate dehydratase large subunit [EC:4.2.1.33 4.2.1.35]	K01703	0	0	0	0	0	0	0	0	0	0	0	0	0	0	0	0	0	0.0147059	0	0	0
Valine, leucine and isoleucine biosynthesis [PATH:ko00290]||Biosynthesis of amino acids [PATH:ko01230]||2-Oxocarboxylic acid metabolism [PATH:ko01210]||C5-Branched dibasic acid metabolism [PATH:ko00660]	leuD; 3-isopropylmalate/(R)-2-methylmalate dehydratase small subunit [EC:4.2.1.33 4.2.1.35]	K01704	0	0	0	0	0	0	0	0	0	0	0	0	0	0	0	0	0	0.0147059	0	0	0
Cysteine and methionine metabolism [PATH:ko00270]	mtnA; methylthioribose-1-phosphate isomerase [EC:5.3.1.23]	K08963	0	0	0	0	0	0	0	0	0	0	0	0	0	0	0	0	0	0.0147059	0	0	0
D-Glutamine and D-glutamate metabolism [PATH:ko00471]	murI; glutamate racemase [EC:5.1.1.3]	K01776	0	0	0	0	0	0	0	0	0	0	0	0	0	0	0	0	0	0.0147059	0	0	0
RNA degradation [PATH:ko03018]	rhlB; ATP-dependent RNA helicase RhlB [EC:3.6.4.13]	K03732	0	0	0	0	0	0	0	0	0	0	0	0	0	0	0	0	0	0.0147059	0	0	0
Ribosome [PATH:ko03010]	RP-L28, MRPL28, rpmB; large subunit ribosomal protein L28	K02902	0	0	0	0	0	0	0	0	0	0	0	0	0	0	0	0	0	0.0147059	0	0	0
Bacterial secretion system [PATH:ko03070]||Protein export [PATH:ko03060]	yidC, spoIIIJ, OXA1; YidC/Oxa1 family membrane protein insertase	K03217	0	0	0	0	0	0	0	0	0	0	0	0	0	0	0	0	0	0.0147059	0	0	0
RNA degradation [PATH:ko03018]	pcnB; poly(A) polymerase [EC:2.7.7.19]	K00970	0	0.00389105	0	0.0097561	0	0	0	0	0	0	0.000711238	0	0	0	0	0	0	0	0	0	0
Mineral absorption [PATH:ko04978]||Porphyrin and chlorophyll metabolism [PATH:ko00860]	HMOX, hmuO, ho; heme oxygenase (biliverdin-producing) [EC:1.14.14.18]	K00510	0	0	0	0	0	0	0	0.008	0	0	0	0	0	0	0	0	0	0	0	0	0.00628931
Purine metabolism [PATH:ko00230]||RNA polymerase [PATH:ko03020]||Pyrimidine metabolism [PATH:ko00240]	rpoB; DNA-directed RNA polymerase subunit beta [EC:2.7.7.6]	K03043	0	0.00194553	0	0.0097561	0	0	0	0	0	0	0.00142248	0	0	0	0	0	0.000650759	0	0	0	0
Amino sugar and nucleotide sugar metabolism [PATH:ko00520]||Insulin resistance [PATH:ko04931]||Alanine, aspartate and glutamate metabolism [PATH:ko00250]	glmS, GFPT; glucosamine--fructose-6-phosphate aminotransferase (isomerizing) [EC:2.6.1.16]	K00820	0	0.00194553	0	0.00487805	0	0	0	0	0	0	0.00355619	0	0	0	0	0	0.00281996	0	0	0	0
Glycine, serine and threonine metabolism [PATH:ko00260]||Cysteine and methionine metabolism [PATH:ko00270]||Biosynthesis of amino acids [PATH:ko01230]||Carbon metabolism [PATH:ko01200]	E4.3.1.17, sdaA, sdaB, tdcG; L-serine dehydratase [EC:4.3.1.17]	K01752	0	0.0077821	0	0.00487805	0	0	0	0	0	0	0	0	0	0	0	0	0	0	0	0	0
Ribosome biogenesis in eukaryotes [PATH:ko03008]	orn, REX2, REXO2; oligoribonuclease [EC:3.1.-.-]	K13288	0	0.0116732	0	0	0	0	0	0	0	0	0	0	0	0	0	0	0	0	0	0	0
Glycerophospholipid metabolism [PATH:ko00564]	E3.1.4.46, glpQ, ugpQ; glycerophosphoryl diester phosphodiesterase [EC:3.1.4.46]	K01126	0	0	0	0	0	0	0	0	0	0	0.0113798	0	0	0	0	0	0.00021692	0	0	0	0
Amino sugar and nucleotide sugar metabolism [PATH:ko00520]||Starch and sucrose metabolism [PATH:ko00500]	E5.1.3.6; UDP-glucuronate 4-epimerase [EC:5.1.3.6]	K08679	0	0	0	0.0097561	0	0	0	0.00114286	0	0	0	0	0	0	0	0	0.00021692	0	0	0	0
AMPK signaling pathway [PATH:ko04152]||PPAR signaling pathway [PATH:ko03320]||Biosynthesis of unsaturated fatty acids [PATH:ko01040]||Fatty acid metabolism [PATH:ko01212]||Longevity regulating pathway - worm [PATH:ko04212]	SCD, desC; stearoyl-CoA desaturase (delta-9 desaturase) [EC:1.14.19.1]	K00507	0	0	0	0.0097561	0	0	0	0.00114286	0	0	0	0	0	0	0	0	0.00021692	0	0	0	0
Base excision repair [PATH:ko03410]||Longevity regulating pathway - worm [PATH:ko04212]	PARP; poly [ADP-ribose] polymerase [EC:2.4.2.30]	K10798	0	0	0	0.0097561	0	0	0	0	0	0	0	0	0	0	0	0	0	0	0	0	0
Pentose phosphate pathway [PATH:ko00030]||Carbon metabolism [PATH:ko01200]	PGLS, pgl, devB; 6-phosphogluconolactonase [EC:3.1.1.31]	K01057	0	0	0	0.0097561	0	0	0	0	0	0	0	0	0	0	0	0	0	0	0	0	0
Fructose and mannose metabolism [PATH:ko00051]||Amino sugar and nucleotide sugar metabolism [PATH:ko00520]	manC, cpsB; mannose-1-phosphate guanylyltransferase [EC:2.7.7.13]	K00971	0	0.00194553	0	0.00487805	0	0	0	0.00228571	0	0	0	0	0	0	0	0	0.00032538	0	0	0	0
Streptomycin biosynthesis [PATH:ko00521]||Biosynthesis of vancomycin group antibiotics [PATH:ko01055]||Polyketide sugar unit biosynthesis [PATH:ko00523]	E4.2.1.46, rfbB, rffG; dTDP-glucose 4,6-dehydratase [EC:4.2.1.46]	K01710	0	0	0	0	0	0	0	0.00571429	0	0	0.00213371	0	0	0	0	0	0.00151844	0	0	0	0
Lipopolysaccharide biosynthesis [PATH:ko00540]	gmhD, rfaD; ADP-L-glycero-D-manno-heptose 6-epimerase [EC:5.1.3.20]	K03274	0	0	0	0	0	0	0	0.00914286	0	0	0	0	0	0	0	0	0.00021692	0	0	0	0
Porphyrin and chlorophyll metabolism [PATH:ko00860]	pcyA; phycocyanobilin:ferredoxin oxidoreductase [EC:1.3.7.5]	K05371	0	0	0	0	0	0	0	0.00914286	0	0	0	0	0	0	0	0	0	0	0	0	0
Amino sugar and nucleotide sugar metabolism [PATH:ko00520]||Fructose and mannose metabolism [PATH:ko00051]	gmd, GMDS; GDPmannose 4,6-dehydratase [EC:4.2.1.47]	K01711	0	0	0	0.00487805	0	0	0	0.00342857	0	0	0	0	0	0	0	0	0.00021692	0	0	0	0
Fructose and mannose metabolism [PATH:ko00051]||Amino sugar and nucleotide sugar metabolism [PATH:ko00520]	TSTA3, fcl; GDP-L-fucose synthase [EC:1.1.1.271]	K02377	0	0	0	0.00487805	0	0	0	0.00342857	0	0	0	0	0	0	0	0	0.00021692	0	0	0	0
Homologous recombination [PATH:ko03440]	recD; exodeoxyribonuclease V alpha subunit [EC:3.1.11.5]	K03581	0	0	0	0	0	0	0	0	0	0	0.00782361	0	0	0	0	0	0.000433839	0	0	0	0
Folate biosynthesis [PATH:ko00790]	queE; 7-carboxy-7-deazaguanine synthase [EC:4.3.99.3]	K10026	0	0	0	0.00487805	0	0	0	0	0	0	0.00213371	0	0	0	0	0	0.000650759	0	0	0	0
Carbon metabolism [PATH:ko01200]||One carbon pool by folate [PATH:ko00670]||Carbon fixation pathways in prokaryotes [PATH:ko00720]	folD; methylenetetrahydrofolate dehydrogenase (NADP+) / methenyltetrahydrofolate cyclohydrolase [EC:1.5.1.5 3.5.4.9]	K01491	0	0	0	0.00487805	0	0	0	0	0	0	0.000711238	0	0	0	0	0	0.00195228	0	0	0	0
Purine metabolism [PATH:ko00230]	E1.7.1.7, guaC; GMP reductase [EC:1.7.1.7]	K00364	0	0	0	0	0	0	0	0	0	0	0.000711238	0	0	0	0	0	0.000433839	0	0	0	0.00628931
DNA replication [PATH:ko03030]||Mismatch repair [PATH:ko03430]||Pyrimidine metabolism [PATH:ko00240]||Homologous recombination [PATH:ko03440]||Purine metabolism [PATH:ko00230]	DPO3G, dnaX; DNA polymerase III subunit gamma/tau [EC:2.7.7.7]	K02343	0	0.00194553	0	0	0	0	0	0.00228571	0	0	0.00142248	0	0	0	0	0	0.00173536	0	0	0	0
Mismatch repair [PATH:ko03430]	mutS; DNA mismatch repair protein MutS	K03555	0	0	0	0.00487805	0	0	0	0	0	0	0.000711238	0	0	0	0	0	0.00173536	0	0	0	0
Phenylalanine, tyrosine and tryptophan biosynthesis [PATH:ko00400]||Biosynthesis of amino acids [PATH:ko01230]||Phenylalanine metabolism [PATH:ko00360]||Novobiocin biosynthesis [PATH:ko00401]||Tyrosine metabolism [PATH:ko00350]||Tropane, piperidine and pyridine alkaloid biosynthesis [PATH:ko00960]||Histidine metabolism [PATH:ko00340]	hisC; histidinol-phosphate aminotransferase [EC:2.6.1.9]	K00817	0	0.00389105	0	0	0	0	0	0.00228571	0	0	0.000711238	0	0	0	0	0	0	0	0	0	0
Porphyrin and chlorophyll metabolism [PATH:ko00860]	pebA; 15,16-dihydrobiliverdin:ferredoxin oxidoreductase [EC:1.3.7.2]	K05369	0	0	0	0	0	0	0	0.00685714	0	0	0	0	0	0	0	0	0	0	0	0	0
Purine metabolism [PATH:ko00230]	relA; GTP pyrophosphokinase [EC:2.7.6.5]	K00951	0	0	0	0	0	0	0	0	0	0	0.00604552	0	0	0	0	0	0.000650759	0	0	0	0
Purine metabolism [PATH:ko00230]||Homologous recombination [PATH:ko03440]||Pyrimidine metabolism [PATH:ko00240]||Mismatch repair [PATH:ko03430]||DNA replication [PATH:ko03030]	DPO3A2, polC; DNA polymerase III subunit alpha, Gram-positive type [EC:2.7.7.7]	K03763	0	0	0	0	0	0	0	0	0	0	0.00640114	0	0	0	0	0	0.00021692	0	0	0	0
Glycerophospholipid metabolism [PATH:ko00564]	tagD; glycerol-3-phosphate cytidylyltransferase [EC:2.7.7.39]	K00980	0	0	0	0	0	0	0	0.00571429	0	0	0	0	0	0	0	0	0.000867679	0	0	0	0
Ribosome [PATH:ko03010]	RP-S16, MRPS16, rpsP; small subunit ribosomal protein S16	K02959	0	0.00389105	0	0	0	0	0	0	0	0	0.000711238	0	0	0	0	0	0.00195228	0	0	0	0
Mismatch repair [PATH:ko03430]	exoX; exodeoxyribonuclease X [EC:3.1.11.-]	K10857	0	0	0	0	0	0	0	0	0	0	0	0	0	0	0	0	0.00650759	0	0	0	0
Folate biosynthesis [PATH:ko00790]	queF; 7-cyano-7-deazaguanine reductase [EC:1.7.1.13]	K09457	0	0	0	0.00487805	0	0	0	0	0	0	0.00142248	0	0	0	0	0	0	0	0	0	0
Cell cycle - Caulobacter [PATH:ko04112]	clpX, CLPX; ATP-dependent Clp protease ATP-binding subunit ClpX	K03544	0	0	0	0	0	0	0	0	0	0	0.00213371	0	0	0	0	0	0.00412148	0	0	0	0
Primary immunodeficiency [PATH:ko05340]||Base excision repair [PATH:ko03410]	UNG, UDG; uracil-DNA glycosylase [EC:3.2.2.27]	K03648	0	0	0	0.00487805	0	0	0	0	0	0	0	0	0	0	0	0	0.00130152	0	0	0	0
Nicotinate and nicotinamide metabolism [PATH:ko00760]	K13522, nadM; bifunctional NMN adenylyltransferase/nudix hydrolase [EC:2.7.7.1 3.6.1.-]	K13522	0	0	0	0	0	0	0	0	0	0	0.000711238	0	0	0	0	0	0.00542299	0	0	0	0
Vibrio cholerae pathogenic cycle [PATH:ko05111]	SIG2, rpoS; RNA polymerase nonessential primary-like sigma factor	K03087	0	0	0	0	0	0	0	0.00228571	0	0	0.00142248	0	0	0	0	0	0.00238612	0	0	0	0
One carbon pool by folate [PATH:ko00670]||Purine metabolism [PATH:ko00230]	purN; phosphoribosylglycinamide formyltransferase 1 [EC:2.1.2.2]	K11175	0	0.00194553	0	0	0	0	0	0.00342857	0	0	0	0	0	0	0	0	0.000650759	0	0	0	0
Nucleotide excision repair [PATH:ko03420]	uvrA; excinuclease ABC subunit A	K03701	0	0	0	0.00487805	0	0	0	0	0	0	0.000711238	0	0	0	0	0	0.000433839	0	0	0	0
Glycine, serine and threonine metabolism [PATH:ko00260]||Arginine and proline metabolism [PATH:ko00330]	GATM; glycine amidinotransferase [EC:2.1.4.1]	K00613	0	0	0	0.00487805	0	0	0	0.00114286	0	0	0	0	0	0	0	0	0	0	0	0	0
Amino sugar and nucleotide sugar metabolism [PATH:ko00520]||Galactose metabolism [PATH:ko00052]	glf; UDP-galactopyranose mutase [EC:5.4.99.9]	K01854	0	0	0	0.00487805	0	0	0	0	0	0	0	0	0	0	0	0	0.0010846	0	0	0	0
Purine metabolism [PATH:ko00230]||Drug metabolism - other enzymes [PATH:ko00983]	guaA, GMPS; GMP synthase (glutamine-hydrolysing) [EC:6.3.5.2]	K01951	0	0	0	0	0	0	0	0	0	0	0.0056899	0	0	0	0	0	0.00021692	0	0	0	0
Mismatch repair [PATH:ko03430]||DNA replication [PATH:ko03030]||Pyrimidine metabolism [PATH:ko00240]||Homologous recombination [PATH:ko03440]||Purine metabolism [PATH:ko00230]	DPO3T, holE; DNA polymerase III subunit theta [EC:2.7.7.7]	K02345	0	0	0	0	0	0	0	0	0	0	0	0	0	0	0	0	0.00585683	0	0	0	0
Viral carcinogenesis [PATH:ko05203]	CHD4, MI2B; chromodomain-helicase-DNA-binding protein 4 [EC:3.6.4.12]	K11643	0	0.00583658	0	0	0	0	0	0	0	0	0	0	0	0	0	0	0	0	0	0	0
Porphyrin and chlorophyll metabolism [PATH:ko00860]	cobQ, cbiP; adenosylcobyric acid synthase [EC:6.3.5.10]	K02232	0	0.00583658	0	0	0	0	0	0	0	0	0	0	0	0	0	0	0	0	0	0	0
Fatty acid biosynthesis [PATH:ko00061]||Fatty acid metabolism [PATH:ko01212]||Biotin metabolism [PATH:ko00780]||Biosynthesis of unsaturated fatty acids [PATH:ko01040]	fabG; 3-oxoacyl-[acyl-carrier protein] reductase [EC:1.1.1.100]	K00059	0	0	0	0	0	0	0	0.00342857	0	0	0.00213371	0	0	0	0	0	0.00021692	0	0	0	0
Aminoacyl-tRNA biosynthesis [PATH:ko00970]	IARS, ileS; isoleucyl-tRNA synthetase [EC:6.1.1.5]	K01870	0	0	0	0.00487805	0	0	0	0	0	0	0	0	0	0	0	0	0.000867679	0	0	0	0
RNA degradation [PATH:ko03018]	recQ; ATP-dependent DNA helicase RecQ [EC:3.6.4.12]	K03654	0	0	0	0.00487805	0	0	0	0	0	0	0	0	0	0	0	0	0.000867679	0	0	0	0
Chemical carcinogenesis [PATH:ko05204]||Chloroalkane and chloroalkene degradation [PATH:ko00625]||Drug metabolism - cytochrome P450 [PATH:ko00982]||Naphthalene degradation [PATH:ko00626]||Degradation of aromatic compounds [PATH:ko01220]||Glycolysis / Gluconeogenesis [PATH:ko00010]||Fatty acid degradation [PATH:ko00071]||Tyrosine metabolism [PATH:ko00350]||Metabolism of xenobiotics by cytochrome P…	frmA, ADH5, adhC; S-(hydroxymethyl)glutathione dehydrogenase / alcohol dehydrogenase [EC:1.1.1.284 1.1.1.1]	K00121	0	0	0	0	0	0	0	0.00457143	0	0	0.000711238	0	0	0	0	0	0.000433839	0	0	0	0
Glycine, serine and threonine metabolism [PATH:ko00260]||Glyoxylate and dicarboxylate metabolism [PATH:ko00630]||Carbon metabolism [PATH:ko01200]	GLDC, gcvP; glycine dehydrogenase [EC:1.4.4.2]	K00281	0	0	0	0	0	0	0	0.00571429	0	0	0	0	0	0	0	0	0	0	0	0	0
Purine metabolism [PATH:ko00230]||Pyrimidine metabolism [PATH:ko00240]	nrdJ; ribonucleotide reductase, class II [EC:1.17.4.1]	K00524	0	0	0	0	0	0	0	0.00571429	0	0	0	0	0	0	0	0	0	0	0	0	0
Pentose phosphate pathway [PATH:ko00030]||Amino sugar and nucleotide sugar metabolism [PATH:ko00520]||Starch and sucrose metabolism [PATH:ko00500]||Carbon metabolism [PATH:ko01200]||Glycolysis / Gluconeogenesis [PATH:ko00010]	GPI, pgi; glucose-6-phosphate isomerase [EC:5.3.1.9]	K01810	0	0	0	0	0	0	0	0	0	0	0.00497866	0	0	0	0	0	0.000650759	0	0	0	0
Purine metabolism [PATH:ko00230]||Primary immunodeficiency [PATH:ko05340]	add, ADA; adenosine deaminase [EC:3.5.4.4]	K01488	0	0	0	0.00487805	0	0	0	0	0	0	0.000711238	0	0	0	0	0	0	0	0	0	0
Mismatch repair [PATH:ko03430]	mutS2; DNA mismatch repair protein MutS2	K07456	0	0	0	0.00487805	0	0	0	0	0	0	0.000711238	0	0	0	0	0	0	0	0	0	0
Terpenoid backbone biosynthesis [PATH:ko00900]	uppS; undecaprenyl diphosphate synthase [EC:2.5.1.31]	K00806	0	0	0	0.00487805	0	0	0	0	0	0	0.000711238	0	0	0	0	0	0	0	0	0	0
Peptidoglycan biosynthesis [PATH:ko00550]	bacA; undecaprenyl-diphosphatase [EC:3.6.1.27]	K06153	0	0	0	0.00487805	0	0	0	0	0	0	0	0	0	0	0	0	0.000650759	0	0	0	0
Protein export [PATH:ko03060]	lspA; signal peptidase II [EC:3.4.23.36]	K03101	0	0	0	0.00487805	0	0	0	0	0	0	0	0	0	0	0	0	0.000433839	0	0	0	0
Oxidative phosphorylation [PATH:ko00190]	coxA; cytochrome c oxidase subunit I [EC:1.9.3.1]	K02274	0	0	0	0.00487805	0	0	0	0	0	0	0	0	0	0	0	0	0.00021692	0	0	0	0
D-Alanine metabolism [PATH:ko00473]||Peptidoglycan biosynthesis [PATH:ko00550]||Vancomycin resistance [PATH:ko01502]	ddl; D-alanine-D-alanine ligase [EC:6.3.2.4]	K01921	0	0	0	0.00487805	0	0	0	0	0	0	0	0	0	0	0	0	0.00021692	0	0	0	0
Folate biosynthesis [PATH:ko00790]	folK; 2-amino-4-hydroxy-6-hydroxymethyldihydropteridine diphosphokinase [EC:2.7.6.3]	K00950	0	0	0	0.00487805	0	0	0	0	0	0	0	0	0	0	0	0	0.00021692	0	0	0	0
Bacterial invasion of epithelial cells [PATH:ko05100]	inlA; internalin A	K13730	0	0	0	0.00487805	0	0	0	0	0	0	0	0	0	0	0	0	0.00021692	0	0	0	0
Ribosome [PATH:ko03010]	RP-S15, MRPS15, rpsO; small subunit ribosomal protein S15	K02956	0	0	0	0.00487805	0	0	0	0	0	0	0	0	0	0	0	0	0.00021692	0	0	0	0
Purine metabolism [PATH:ko00230]||Homologous recombination [PATH:ko03440]||Pyrimidine metabolism [PATH:ko00240]||Mismatch repair [PATH:ko03430]||DNA replication [PATH:ko03030]	DPO3D2, holB; DNA polymerase III subunit delta' [EC:2.7.7.7]	K02341	0	0.00389105	0	0	0	0	0	0	0	0	0.000711238	0	0	0	0	0	0.000433839	0	0	0	0
Peptidoglycan biosynthesis [PATH:ko00550]	dacC, dacA, dacD; D-alanyl-D-alanine carboxypeptidase (penicillin-binding protein 5/6) [EC:3.4.16.4]	K07258	0	0	0	0	0	0	0	0	0	0	0.00213371	0	0	0	0	0	0.00281996	0	0	0	0
Ascorbate and aldarate metabolism [PATH:ko00053]||Starch and sucrose metabolism [PATH:ko00500]||Amino sugar and nucleotide sugar metabolism [PATH:ko00520]||Pentose and glucuronate interconversions [PATH:ko00040]	UGDH, ugd; UDPglucose 6-dehydrogenase [EC:1.1.1.22]	K00012	0	0	0	0	0	0	0	0.00228571	0	0	0.000711238	0	0	0	0	0	0.00195228	0	0	0	0
Pyrimidine metabolism [PATH:ko00240]||RNA polymerase [PATH:ko03020]||Purine metabolism [PATH:ko00230]	rpoC; DNA-directed RNA polymerase subunit beta' [EC:2.7.7.6]	K03046	0	0.00194553	0	0	0	0	0	0	0	0	0.00142248	0	0	0	0	0	0.00151844	0	0	0	0
Alanine, aspartate and glutamate metabolism [PATH:ko00250]||Biosynthesis of amino acids [PATH:ko01230]||Cyanoamino acid metabolism [PATH:ko00460]	asnA; aspartate--ammonia ligase [EC:6.3.1.1]	K01914	0	0	0	0.00487805	0	0	0	0	0	0	0	0	0	0	0	0	0	0	0	0	0
ABC transporters [PATH:ko02010]	ftsX; cell division transport system permease protein	K09811	0	0	0	0.00487805	0	0	0	0	0	0	0	0	0	0	0	0	0	0	0	0	0
Fructose and mannose metabolism [PATH:ko00051]	fucA; L-fuculose-phosphate aldolase [EC:4.1.2.17]	K01628	0	0	0	0.00487805	0	0	0	0	0	0	0	0	0	0	0	0	0	0	0	0	0
Fructose and mannose metabolism [PATH:ko00051]	fucI; L-fucose isomerase [EC:5.3.1.25]	K01818	0	0	0	0.00487805	0	0	0	0	0	0	0	0	0	0	0	0	0	0	0	0	0
Glyoxylate and dicarboxylate metabolism [PATH:ko00630]||Propanoate metabolism [PATH:ko00640]	fucO; lactaldehyde reductase [EC:1.1.1.77]	K00048	0	0	0	0.00487805	0	0	0	0	0	0	0	0	0	0	0	0	0	0	0	0	0
Pentose and glucuronate interconversions [PATH:ko00040]||Fructose and mannose metabolism [PATH:ko00051]	rhaB; rhamnulokinase [EC:2.7.1.5]	K00848	0	0	0	0.00487805	0	0	0	0	0	0	0	0	0	0	0	0	0	0	0	0	0
Pyrimidine metabolism [PATH:ko00240]||Purine metabolism [PATH:ko00230]||Glutathione metabolism [PATH:ko00480]	RRM1; ribonucleoside-diphosphate reductase subunit M1 [EC:1.17.4.1]	K10807	0	0	0	0.00487805	0	0	0	0	0	0	0	0	0	0	0	0	0	0	0	0	0
Thiamine metabolism [PATH:ko00730]	thiC; phosphomethylpyrimidine synthase [EC:4.1.99.17]	K03147	0	0	0	0.00487805	0	0	0	0	0	0	0	0	0	0	0	0	0	0	0	0	0
Purine metabolism [PATH:ko00230]	nudF; ADP-ribose pyrophosphatase [EC:3.6.1.13]	K01515	0	0.00194553	0	0	0	0	0	0	0	0	0.00284495	0	0	0	0	0	0	0	0	0	0
N-Glycan biosynthesis [PATH:ko00510]	MGAT3; beta-1,4-mannosyl-glycoprotein beta-1,4-N-acetylglucosaminyltransferase [EC:2.4.1.144]	K00737	0	0	0	0	0	0	0	0.00457143	0	0	0	0	0	0	0	0	0.00021692	0	0	0	0
Protein export [PATH:ko03060]	SEC11, sipW; signal peptidase, endoplasmic reticulum-type [EC:3.4.-.-]	K13280	0	0.00389105	0	0	0	0	0	0	0	0	0.000711238	0	0	0	0	0	0	0	0	0	0
Streptomycin biosynthesis [PATH:ko00521]||Polyketide sugar unit biosynthesis [PATH:ko00523]	E2.7.7.24, rfbA, rffH; glucose-1-phosphate thymidylyltransferase [EC:2.7.7.24]	K00973	0	0	0	0	0	0	0	0	0	0	0.00284495	0	0	0	0	0	0.00173536	0	0	0	0
Homologous recombination [PATH:ko03440]	recG; ATP-dependent DNA helicase RecG [EC:3.6.4.12]	K03655	0	0.00194553	0	0	0	0	0	0	0	0	0.00213371	0	0	0	0	0	0.000433839	0	0	0	0
RNA transport [PATH:ko03013]	rnz; ribonuclease Z [EC:3.1.26.11]	K00784	0	0	0	0	0	0	0	0	0	0	0.00426743	0	0	0	0	0	0	0	0	0	0
Ribosome biogenesis in eukaryotes [PATH:ko03008]	RIX7, NVL; ribosome biogenesis ATPase	K14571	0	0	0	0	0	0	0	0	0	0	0.00284495	0	0	0	0	0	0.00130152	0	0	0	0
Nicotinate and nicotinamide metabolism [PATH:ko00760]	nadE; NAD+ synthase [EC:6.3.1.5]	K01916	0	0	0	0	0	0	0	0.00228571	0	0	0.00142248	0	0	0	0	0	0.000433839	0	0	0	0
Carbon metabolism [PATH:ko01200]||2-Oxocarboxylic acid metabolism [PATH:ko01210]||Peroxisome [PATH:ko04146]||Citrate cycle (TCA cycle) [PATH:ko00020]||Glutathione metabolism [PATH:ko00480]||Carbon fixation pathways in prokaryotes [PATH:ko00720]||Biosynthesis of amino acids [PATH:ko01230]	IDH1, IDH2, icd; isocitrate dehydrogenase [EC:1.1.1.42]	K00031	0	0	0	0	0	0	0	0	0	0	0	0	0	0	0	0	0.00412148	0	0	0	0
Porphyrin and chlorophyll metabolism [PATH:ko00860]	cbiB, cobD; adenosylcobinamide-phosphate synthase [EC:6.3.1.10]	K02227	0	0.00389105	0	0	0	0	0	0	0	0	0	0	0	0	0	0	0	0	0	0	0
Biosynthesis of siderophore group nonribosomal peptides [PATH:ko01053]	entA; 2,3-dihydro-2,3-dihydroxybenzoate dehydrogenase [EC:1.3.1.28]	K00216	0	0.00389105	0	0	0	0	0	0	0	0	0	0	0	0	0	0	0	0	0	0	0
Inositol phosphate metabolism [PATH:ko00562]	iolB; 5-deoxy-glucuronate isomerase [EC:5.3.1.30]	K03337	0	0.00389105	0	0	0	0	0	0	0	0	0	0	0	0	0	0	0	0	0	0	0
Arginine and proline metabolism [PATH:ko00330]	E1.14.11.2; prolyl 4-hydroxylase [EC:1.14.11.2]	K00472	0	0	0	0	0	0	0	0.00342857	0	0	0	0	0	0	0	0	0.000433839	0	0	0	0
Glycolysis / Gluconeogenesis [PATH:ko00010]||Carbon metabolism [PATH:ko01200]||Biosynthesis of amino acids [PATH:ko01230]||Glycine, serine and threonine metabolism [PATH:ko00260]||Methane metabolism [PATH:ko00680]	gpmB; probable phosphoglycerate mutase [EC:5.4.2.12]	K15634	0	0.00194553	0	0	0	0	0	0	0	0	0.00142248	0	0	0	0	0	0.000433839	0	0	0	0
Aminobenzoate degradation [PATH:ko00627]||Folate biosynthesis [PATH:ko00790]||Two-component system [PATH:ko02020]	E3.1.3.1, phoA, phoB; alkaline phosphatase [EC:3.1.3.1]	K01077	0	0	0	0	0	0	0	0.00342857	0	0	0	0	0	0	0	0	0.00021692	0	0	0	0
Purine metabolism [PATH:ko00230]||One carbon pool by folate [PATH:ko00670]	purH; phosphoribosylaminoimidazolecarboxamide formyltransferase / IMP cyclohydrolase [EC:2.1.2.3 3.5.4.10]	K00602	0	0	0	0	0	0	0	0.00342857	0	0	0	0	0	0	0	0	0	0	0	0	0
Two-component system [PATH:ko02020]	kdpD; two-component system, OmpR family, sensor histidine kinase KdpD [EC:2.7.13.3]	K07646	0	0.00194553	0	0	0	0	0	0	0	0	0.00142248	0	0	0	0	0	0	0	0	0	0
Two-component system [PATH:ko02020]	kdpE; two-component system, OmpR family, KDP operon response regulator KdpE	K07667	0	0.00194553	0	0	0	0	0	0	0	0	0.00142248	0	0	0	0	0	0	0	0	0	0
Nicotinate and nicotinamide metabolism [PATH:ko00760]	nadR; HTH-type transcriptional regulator, transcriptional repressor of NAD biosynthesis genes [EC:2.7.7.1 2.7.1.22]	K06211	0	0	0	0	0	0	0	0	0	0	0.000711238	0	0	0	0	0	0.00260304	0	0	0	0
ABC transporters [PATH:ko02010]	opuA; osmoprotectant transport system ATP-binding protein	K05847	0	0.00194553	0	0	0	0	0	0	0	0	0.000711238	0	0	0	0	0	0.000650759	0	0	0	0
Two-component system [PATH:ko02020]	csrA; carbon storage regulator	K03563	0	0	0	0	0	0	0	0	0	0	0	0	0	0	0	0	0.0032538	0	0	0	0
Protein export [PATH:ko03060]||Bacterial secretion system [PATH:ko03070]	ftsY; fused signal recognition particle receptor	K03110	0	0	0	0	0	0	0	0	0	0	0.00213371	0	0	0	0	0	0.0010846	0	0	0	0
Insulin resistance [PATH:ko04931]||Insulin signaling pathway [PATH:ko04910]||Glucagon signaling pathway [PATH:ko04922]||Starch and sucrose metabolism [PATH:ko00500]	E2.4.1.1, glgP, PYG; starch phosphorylase [EC:2.4.1.1]	K00688	0	0	0	0	0	0	0	0.00228571	0	0	0.000711238	0	0	0	0	0	0.00021692	0	0	0	0
Alanine, aspartate and glutamate metabolism [PATH:ko00250]||Purine metabolism [PATH:ko00230]	purB, ADSL; adenylosuccinate lyase [EC:4.3.2.2]	K01756	0	0	0	0	0	0	0	0	0	0	0.00142248	0	0	0	0	0	0.00173536	0	0	0	0
ABC transporters [PATH:ko02010]	ABCC-BAC; ATP-binding cassette, subfamily C, bacterial	K06148	0	0	0	0	0	0	0	0	0	0	0.000711238	0	0	0	0	0	0.00238612	0	0	0	0
Cell cycle - Caulobacter [PATH:ko04112]	lon; ATP-dependent Lon protease [EC:3.4.21.53]	K01338	0	0.00194553	0	0	0	0	0	0	0	0	0.000711238	0	0	0	0	0	0.000433839	0	0	0	0
Porphyrin and chlorophyll metabolism [PATH:ko00860]	MMAB, pduO; cob(I)alamin adenosyltransferase [EC:2.5.1.17]	K00798	0	0.00194553	0	0	0	0	0	0.00114286	0	0	0	0	0	0	0	0	0	0	0	0	0
Two-component system [PATH:ko02020]||Bacterial chemotaxis [PATH:ko02030]	mcp; methyl-accepting chemotaxis protein	K03406	0	0	0	0	0	0	0	0	0	0	0	0	0	0	0	0	0.00303688	0	0	0	0
Streptomycin biosynthesis [PATH:ko00521]||Polyketide sugar unit biosynthesis [PATH:ko00523]	rfbC, rmlC; dTDP-4-dehydrorhamnose 3,5-epimerase [EC:5.1.3.13]	K01790	0	0	0	0	0	0	0	0	0	0	0.00213371	0	0	0	0	0	0.000867679	0	0	0	0
ABC transporters [PATH:ko02010]	opuBD; osmoprotectant transport system permease protein	K05846	0	0.00194553	0	0	0	0	0	0	0	0	0.000355619	0	0	0	0	0	0.000650759	0	0	0	0
Aminoacyl-tRNA biosynthesis [PATH:ko00970]	CARS, cysS; cysteinyl-tRNA synthetase [EC:6.1.1.16]	K01883	0	0	0	0	0	0	0	0.00228571	0	0	0	0	0	0	0	0	0.000650759	0	0	0	0
Lipopolysaccharide biosynthesis [PATH:ko00540]	kdsA; 2-dehydro-3-deoxyphosphooctonate aldolase (KDO 8-P synthase) [EC:2.5.1.55]	K01627	0	0	0	0	0	0	0	0.00228571	0	0	0	0	0	0	0	0	0.000650759	0	0	0	0
Tyrosine metabolism [PATH:ko00350]||Aminobenzoate degradation [PATH:ko00627]||Ethylbenzene degradation [PATH:ko00642]||Limonene and pinene degradation [PATH:ko00903]	E2.3.1.-; [EC:2.3.1.-]	K00680	0	0	0	0	0	0	0	0	0	0	0.00284495	0	0	0	0	0	0	0	0	0	0
Glycerolipid metabolism [PATH:ko00561]||Glyoxylate and dicarboxylate metabolism [PATH:ko00630]||Glycine, serine and threonine metabolism [PATH:ko00260]	glxK; glycerate kinase [EC:2.7.1.31]	K00865	0	0	0	0	0	0	0	0	0	0	0.00284495	0	0	0	0	0	0	0	0	0	0
Aminoacyl-tRNA biosynthesis [PATH:ko00970]	SARS, serS; seryl-tRNA synthetase [EC:6.1.1.11]	K01875	0	0	0	0	0	0	0	0	0	0	0.00284495	0	0	0	0	0	0	0	0	0	0
Sulfur metabolism [PATH:ko00920]	dmsA; anaerobic dimethyl sulfoxide reductase subunit A [EC:1.8.5.3]	K07306	0	0.00194553	0	0	0	0	0	0	0	0	0	0	0	0	0	0	0.000867679	0	0	0	0
Folate biosynthesis [PATH:ko00790]	folC; dihydrofolate synthase / folylpolyglutamate synthase [EC:6.3.2.12 6.3.2.17]	K11754	0	0	0	0	0	0	0	0	0	0	0.00213371	0	0	0	0	0	0.000650759	0	0	0	0
Pyrimidine metabolism [PATH:ko00240]||Selenocompound metabolism [PATH:ko00450]	trxB; thioredoxin reductase (NADPH) [EC:1.8.1.9]	K00384	0	0	0	0	0	0	0	0	0	0	0.00213371	0	0	0	0	0	0.000650759	0	0	0	0
Fructose and mannose metabolism [PATH:ko00051]||Amino sugar and nucleotide sugar metabolism [PATH:ko00520]	manA, MPI; mannose-6-phosphate isomerase [EC:5.3.1.8]	K01809	0	0.00194553	0	0	0	0	0	0	0	0	0.000711238	0	0	0	0	0	0.00010846	0	0	0	0
Aminobenzoate degradation [PATH:ko00627]||Two-component system [PATH:ko02020]	phoN; acid phosphatase (class A) [EC:3.1.3.2]	K09474	0	0	0	0	0	0	0	0.00228571	0	0	0	0	0	0	0	0	0.000433839	0	0	0	0
Carbon metabolism [PATH:ko01200]||Pyruvate metabolism [PATH:ko00620]||Carbon fixation in photosynthetic organisms [PATH:ko00710]||Carbon fixation pathways in prokaryotes [PATH:ko00720]	ppdK; pyruvate, orthophosphate dikinase [EC:2.7.9.1]	K01006	0	0	0	0	0	0	0	0	0	0	0.000711238	0	0	0	0	0	0.00195228	0	0	0	0
ABC transporters [PATH:ko02010]	afuA, fbpA; iron(III) transport system substrate-binding protein	K02012	0	0.00194553	0	0	0	0	0	0	0	0	0.000711238	0	0	0	0	0	0	0	0	0	0
ABC transporters [PATH:ko02010]	afuB, fbpB; iron(III) transport system permease protein	K02011	0	0.00194553	0	0	0	0	0	0	0	0	0.000711238	0	0	0	0	0	0	0	0	0	0
ABC transporters [PATH:ko02010]	afuC, fbpC; iron(III) transport system ATP-binding protein [EC:3.6.3.30]	K02010	0	0.00194553	0	0	0	0	0	0	0	0	0.000711238	0	0	0	0	0	0	0	0	0	0
Thiamine metabolism [PATH:ko00730]	thiL; thiamine-monophosphate kinase [EC:2.7.4.16]	K00946	0	0.00194553	0	0	0	0	0	0	0	0	0.000711238	0	0	0	0	0	0	0	0	0	0
Fatty acid biosynthesis [PATH:ko00061]||Fatty acid metabolism [PATH:ko01212]||Peroxisome [PATH:ko04146]||Fatty acid degradation [PATH:ko00071]||Adipocytokine signaling pathway [PATH:ko04920]||PPAR signaling pathway [PATH:ko03320]	ACSL, fadD; long-chain acyl-CoA synthetase [EC:6.2.1.3]	K01897	0	0.00194553	0	0	0	0	0	0	0	0	0	0	0	0	0	0	0.000650759	0	0	0	0
Tuberculosis [PATH:ko05152]||Longevity regulating pathway - worm [PATH:ko04212]||RNA degradation [PATH:ko03018]	dnaK; molecular chaperone DnaK	K04043	0	0.00194553	0	0	0	0	0	0	0	0	0	0	0	0	0	0	0.000650759	0	0	0	0
Sulfur relay system [PATH:ko04122]||Thiamine metabolism [PATH:ko00730]	iscS, NFS1; cysteine desulfurase [EC:2.8.1.7]	K04487	0	0	0	0	0	0	0	0	0	0	0.00213371	0	0	0	0	0	0.000433839	0	0	0	0
Aminoacyl-tRNA biosynthesis [PATH:ko00970]	VARS, valS; valyl-tRNA synthetase [EC:6.1.1.9]	K01873	0	0	0	0	0	0	0	0	0	0	0.00213371	0	0	0	0	0	0.000433839	0	0	0	0
ABC transporters [PATH:ko02010]	opuC; osmoprotectant transport system substrate-binding protein	K05845	0	0.00194553	0	0	0	0	0	0	0	0	0.000355619	0	0	0	0	0	0.00021692	0	0	0	0
Pentose phosphate pathway [PATH:ko00030]||Methane metabolism [PATH:ko00680]||Biosynthesis of amino acids [PATH:ko01230]||Carbon metabolism [PATH:ko01200]||Fructose and mannose metabolism [PATH:ko00051]||Glycolysis / Gluconeogenesis [PATH:ko00010]||Carbon fixation in photosynthetic organisms [PATH:ko00710]	ALDO; fructose-bisphosphate aldolase, class I [EC:4.1.2.13]	K01623	0	0	0	0	0	0	0	0.00228571	0	0	0	0	0	0	0	0	0.00021692	0	0	0	0
Sulfur relay system [PATH:ko04122]	mnmA, trmU, TRMU; tRNA-specific 2-thiouridylase [EC:2.8.1.-]	K00566	0	0	0	0	0	0	0	0	0	0	0.000711238	0	0	0	0	0	0.00173536	0	0	0	0
Lipopolysaccharide biosynthesis [PATH:ko00540]	kdsD, kpsF; arabinose-5-phosphate isomerase [EC:5.3.1.13]	K06041	0	0	0	0	0	0	0	0	0	0	0	0	0	0	0	0	0.00238612	0	0	0	0
ABC transporters [PATH:ko02010]	potA; spermidine/putrescine transport system ATP-binding protein [EC:3.6.3.31]	K11072	0	0	0	0	0	0	0	0	0	0	0	0	0	0	0	0	0.00238612	0	0	0	0
Huntington's disease [PATH:ko05016]||Amyotrophic lateral sclerosis (ALS) [PATH:ko05014]||Peroxisome [PATH:ko04146]||Prion diseases [PATH:ko05020]	SOD1; superoxide dismutase, Cu-Zn family [EC:1.15.1.1]	K04565	0	0	0	0	0	0	0	0	0	0	0	0	0	0	0	0	0.00238612	0	0	0	0
Sulfur metabolism [PATH:ko00920]	dmsB; anaerobic dimethyl sulfoxide reductase subunit B (DMSO reductase iron- sulfur subunit)	K07307	0	0.00194553	0	0	0	0	0	0	0	0	0	0	0	0	0	0	0.000433839	0	0	0	0
Purine metabolism [PATH:ko00230]||Nicotinate and nicotinamide metabolism [PATH:ko00760]	iunH; purine nucleosidase [EC:3.2.2.1]	K01239	0	0	0	0	0	0	0	0	0	0	0.00213371	0	0	0	0	0	0.00021692	0	0	0	0
Legionellosis [PATH:ko05134]	lepA; GTP-binding protein LepA	K03596	0	0	0	0	0	0	0	0	0	0	0.00213371	0	0	0	0	0	0.00021692	0	0	0	0
Photosynthesis - antenna proteins [PATH:ko00196]	cpeT; CpeT protein	K05383	0	0	0	0	0	0	0	0.00228571	0	0	0	0	0	0	0	0	0	0	0	0	0
Central carbon metabolism in cancer [PATH:ko05230]||Citrate cycle (TCA cycle) [PATH:ko00020]||Glycolysis / Gluconeogenesis [PATH:ko00010]||Glucagon signaling pathway [PATH:ko04922]||Carbon metabolism [PATH:ko01200]||Pyruvate metabolism [PATH:ko00620]||HIF-1 signaling pathway [PATH:ko04066]	PDHB, pdhB; pyruvate dehydrogenase E1 component beta subunit [EC:1.2.4.1]	K00162	0	0	0	0	0	0	0	0.00228571	0	0	0	0	0	0	0	0	0	0	0	0	0
Amino sugar and nucleotide sugar metabolism [PATH:ko00520]	rfbH; CDP-6-deoxy-D-xylo-4-hexulose-3-dehydrase	K12452	0	0	0	0	0	0	0	0.00228571	0	0	0	0	0	0	0	0	0	0	0	0	0
Biosynthesis of amino acids [PATH:ko01230]||Phenylalanine, tyrosine and tryptophan biosynthesis [PATH:ko00400]	E2.5.1.54, aroF, aroG, aroH; 3-deoxy-7-phosphoheptulonate synthase [EC:2.5.1.54]	K01626	0	0	0	0	0	0	0	0	0	0	0	0	0	0	0	0	0.0021692	0	0	0	0
ABC transporters [PATH:ko02010]	potB; spermidine/putrescine transport system permease protein	K11071	0	0	0	0	0	0	0	0	0	0	0	0	0	0	0	0	0.0021692	0	0	0	0
Porphyrin and chlorophyll metabolism [PATH:ko00860]	cobH-cbiC; precorrin-8X/cobalt-precorrin-8 methylmutase [EC:5.4.99.61 5.4.99.60]	K06042	0	0.00194553	0	0	0	0	0	0	0	0	0	0	0	0	0	0	0.00021692	0	0	0	0
Porphyrin and chlorophyll metabolism [PATH:ko00860]	cobI-cbiL; precorrin-2/cobalt-factor-2 C20-methyltransferase [EC:2.1.1.130 2.1.1.151]	K03394	0	0.00194553	0	0	0	0	0	0	0	0	0	0	0	0	0	0	0.00021692	0	0	0	0
Glycerophospholipid metabolism [PATH:ko00564]	gpsA; glycerol-3-phosphate dehydrogenase (NAD(P)+) [EC:1.1.1.94]	K00057	0	0.00194553	0	0	0	0	0	0	0	0	0	0	0	0	0	0	0.00021692	0	0	0	0
Glycine, serine and threonine metabolism [PATH:ko00260]	kbl, GCAT; glycine C-acetyltransferase [EC:2.3.1.29]	K00639	0	0.00194553	0	0	0	0	0	0	0	0	0	0	0	0	0	0	0.00021692	0	0	0	0
Cysteine and methionine metabolism [PATH:ko00270]||Biosynthesis of amino acids [PATH:ko01230]||Selenocompound metabolism [PATH:ko00450]||Sulfur metabolism [PATH:ko00920]	metB; cystathionine gamma-synthase [EC:2.5.1.48]	K01739	0	0.00194553	0	0	0	0	0	0	0	0	0	0	0	0	0	0	0.00021692	0	0	0	0
Sulfur relay system [PATH:ko04122]	MOCS3, UBA4, moeB; adenylyltransferase and sulfurtransferase	K11996	0	0.00194553	0	0	0	0	0	0	0	0	0	0	0	0	0	0	0.00021692	0	0	0	0
Galactose metabolism [PATH:ko00052]||Phosphotransferase system (PTS) [PATH:ko02060]	PTS-Gat-EIIA, gatA; PTS system, galactitol-specific IIA component [EC:2.7.1.69]	K02773	0	0.00194553	0	0	0	0	0	0	0	0	0	0	0	0	0	0	0.00021692	0	0	0	0
Galactose metabolism [PATH:ko00052]||Phosphotransferase system (PTS) [PATH:ko02060]	PTS-Gat-EIIB, gatB; PTS system, galactitol-specific IIB component [EC:2.7.1.69]	K02774	0	0.00194553	0	0	0	0	0	0	0	0	0	0	0	0	0	0	0.00021692	0	0	0	0
Phosphotransferase system (PTS) [PATH:ko02060]||Galactose metabolism [PATH:ko00052]	PTS-Gat-EIIC, gatC; PTS system, galactitol-specific IIC component	K02775	0	0.00194553	0	0	0	0	0	0	0	0	0	0	0	0	0	0	0.00021692	0	0	0	0
Purine metabolism [PATH:ko00230]	purD; phosphoribosylamine--glycine ligase [EC:6.3.4.13]	K01945	0	0.00194553	0	0	0	0	0	0	0	0	0	0	0	0	0	0	0.00021692	0	0	0	0
Glycine, serine and threonine metabolism [PATH:ko00260]	tdh; threonine 3-dehydrogenase [EC:1.1.1.103]	K00060	0	0.00194553	0	0	0	0	0	0	0	0	0	0	0	0	0	0	0.00021692	0	0	0	0
Biosynthesis of unsaturated fatty acids [PATH:ko01040]	tesB; acyl-CoA thioesterase II [EC:3.1.2.-]	K10805	0	0.00194553	0	0	0	0	0	0	0	0	0	0	0	0	0	0	0.00021692	0	0	0	0
Two-component system [PATH:ko02020]	uhpB; two-component system, NarL family, sensor histidine kinase UhpB [EC:2.7.13.3]	K07675	0	0.00194553	0	0	0	0	0	0	0	0	0	0	0	0	0	0	0.00021692	0	0	0	0
Alanine, aspartate and glutamate metabolism [PATH:ko00250]||Pyrimidine metabolism [PATH:ko00240]	carA, CPA1; carbamoyl-phosphate synthase small subunit [EC:6.3.5.5]	K01956	0	0	0	0	0	0	0	0	0	0	0.00213371	0	0	0	0	0	0	0	0	0	0
Pyrimidine metabolism [PATH:ko00240]	E2.4.2.6; nucleoside deoxyribosyltransferase [EC:2.4.2.6]	K08728	0	0	0	0	0	0	0	0	0	0	0.00213371	0	0	0	0	0	0	0	0	0	0
Phenylalanine metabolism [PATH:ko00360]	hipO; hippurate hydrolase [EC:3.5.1.32]	K01451	0	0	0	0	0	0	0	0	0	0	0.00213371	0	0	0	0	0	0	0	0	0	0
Terpenoid backbone biosynthesis [PATH:ko00900]	ispE; 4-diphosphocytidyl-2-C-methyl-D-erythritol kinase [EC:2.7.1.148]	K00919	0	0	0	0	0	0	0	0	0	0	0.00213371	0	0	0	0	0	0	0	0	0	0
Base excision repair [PATH:ko03410]	mutM, fpg; formamidopyrimidine-DNA glycosylase [EC:3.2.2.23 4.2.99.18]	K10563	0	0	0	0	0	0	0	0	0	0	0.00213371	0	0	0	0	0	0	0	0	0	0
Selenocompound metabolism [PATH:ko00450]	sufS; cysteine desulfurase / selenocysteine lyase [EC:2.8.1.7 4.4.1.16]	K11717	0	0	0	0	0	0	0	0	0	0	0.00213371	0	0	0	0	0	0	0	0	0	0
Hypertrophic cardiomyopathy (HCM) [PATH:ko05410]||Dilated cardiomyopathy (DCM) [PATH:ko05414]	TTN; titin [EC:2.7.11.1]	K12567	0	0	0	0	0	0	0	0	0	0	0.00213371	0	0	0	0	0	0	0	0	0	0
Sulfur metabolism [PATH:ko00920]||Carbon metabolism [PATH:ko01200]||Cysteine and methionine metabolism [PATH:ko00270]||Biosynthesis of amino acids [PATH:ko01230]	cysK; cysteine synthase A [EC:2.5.1.47]	K01738	0	0	0	0	0	0	0	0	0	0	0.00142248	0	0	0	0	0	0.000650759	0	0	0	0
Glycerolipid metabolism [PATH:ko00561]||Glycerophospholipid metabolism [PATH:ko00564]	dagK; diacylglycerol kinase (ATP) [EC:2.7.1.107]	K07029	0	0	0	0	0	0	0	0	0	0	0.00142248	0	0	0	0	0	0.000650759	0	0	0	0
Valine, leucine and isoleucine biosynthesis [PATH:ko00290]||Biosynthesis of amino acids [PATH:ko01230]||2-Oxocarboxylic acid metabolism [PATH:ko01210]||C5-Branched dibasic acid metabolism [PATH:ko00660]||Butanoate metabolism [PATH:ko00650]||Pantothenate and CoA biosynthesis [PATH:ko00770]	E2.2.1.6L, ilvB, ilvG, ilvI; acetolactate synthase I/II/III large subunit [EC:2.2.1.6]	K01652	0	0	0	0	0	0	0	0	0	0	0.00142248	0	0	0	0	0	0.000650759	0	0	0	0
RNA degradation [PATH:ko03018]	rnr, vacB; ribonuclease R [EC:3.1.-.-]	K12573	0	0	0	0	0	0	0	0	0	0	0.00142248	0	0	0	0	0	0.000650759	0	0	0	0
Nucleotide excision repair [PATH:ko03420]	uvrC; excinuclease ABC subunit C	K03703	0	0	0	0	0	0	0	0	0	0	0.00142248	0	0	0	0	0	0.000650759	0	0	0	0
Central carbon metabolism in cancer [PATH:ko05230]||Biosynthesis of amino acids [PATH:ko01230]||Viral carcinogenesis [PATH:ko05203]||Glycolysis / Gluconeogenesis [PATH:ko00010]||Glucagon signaling pathway [PATH:ko04922]||Pyruvate metabolism [PATH:ko00620]||Carbon metabolism [PATH:ko01200]||Type II diabetes mellitus [PATH:ko04930]||Purine metabolism [PATH:ko00230]	PK, pyk; pyruvate kinase [EC:2.7.1.40]	K00873	0	0	0	0	0	0	0	0.00114286	0	0	0.000711238	0	0	0	0	0	0.00021692	0	0	0	0
Plant-pathogen interaction [PATH:ko04626]	raxST; sulfotransferase	K13472	0	0	0	0	0	0	0	0.00114286	0	0	0.000711238	0	0	0	0	0	0.00021692	0	0	0	0
Salmonella infection [PATH:ko05132]||Flagellar assembly [PATH:ko02040]||Plant-pathogen interaction [PATH:ko04626]||Legionellosis [PATH:ko05134]||Two-component system [PATH:ko02020]	fliC; flagellin	K02406	0	0	0	0	0	0	0	0	0	0	0.000711238	0	0	0	0	0	0.00130152	0	0	0	0
Ribosome [PATH:ko03010]	RP-L19, MRPL19, rplS; large subunit ribosomal protein L19	K02884	0	0	0	0	0	0	0	0	0	0	0.000711238	0	0	0	0	0	0.00130152	0	0	0	0
Bacterial secretion system [PATH:ko03070]	virB4, lvhB4; type IV secretion system protein VirB4	K03199	0	0	0	0	0	0	0	0	0	0	0	0	0	0	0	0	0.00195228	0	0	0	0
Valine, leucine and isoleucine biosynthesis [PATH:ko00290]||Biosynthesis of amino acids [PATH:ko01230]||2-Oxocarboxylic acid metabolism [PATH:ko01210]||Alanine, aspartate and glutamate metabolism [PATH:ko00250]||Arginine biosynthesis [PATH:ko00220]	alaA; alanine-synthesizing transaminase [EC:2.6.1.66 2.6.1.2]	K14260	0	0.00194553	0	0	0	0	0	0	0	0	0	0	0	0	0	0	0	0	0	0	0
Biosynthesis of amino acids [PATH:ko01230]||Arginine biosynthesis [PATH:ko00220]||Lysine biosynthesis [PATH:ko00300]||2-Oxocarboxylic acid metabolism [PATH:ko01210]	argD; acetylornithine/N-succinyldiaminopimelate aminotransferase [EC:2.6.1.11 2.6.1.17]	K00821	0	0.00194553	0	0	0	0	0	0	0	0	0	0	0	0	0	0	0	0	0	0	0
Glycine, serine and threonine metabolism [PATH:ko00260]	betB, gbsA; betaine-aldehyde dehydrogenase [EC:1.2.1.8]	K00130	0	0.00194553	0	0	0	0	0	0	0	0	0	0	0	0	0	0	0	0	0	0	0
ABC transporters [PATH:ko02010]	cbiM; cobalt/nickel transport system permease protein	K02007	0	0.00194553	0	0	0	0	0	0	0	0	0	0	0	0	0	0	0	0	0	0	0
ABC transporters [PATH:ko02010]	cbiN; cobalt/nickel transport protein	K02009	0	0.00194553	0	0	0	0	0	0	0	0	0	0	0	0	0	0	0	0	0	0	0
Porphyrin and chlorophyll metabolism [PATH:ko00860]	chlD, bchD; magnesium chelatase subunit D [EC:6.6.1.1]	K03404	0	0.00194553	0	0	0	0	0	0	0	0	0	0	0	0	0	0	0	0	0	0	0
Porphyrin and chlorophyll metabolism [PATH:ko00860]	chlI, bchI; magnesium chelatase subunit I [EC:6.6.1.1]	K03405	0	0.00194553	0	0	0	0	0	0	0	0	0	0	0	0	0	0	0	0	0	0	0
Porphyrin and chlorophyll metabolism [PATH:ko00860]	cobL; precorrin-6Y C5,15-methyltransferase (decarboxylating) [EC:2.1.1.132]	K00595	0	0.00194553	0	0	0	0	0	0	0	0	0	0	0	0	0	0	0	0	0	0	0
Two-component system [PATH:ko02020]	desR; two-component system, NarL family, response regulator DesR	K07693	0	0.00194553	0	0	0	0	0	0	0	0	0	0	0	0	0	0	0	0	0	0	0
Aminobenzoate degradation [PATH:ko00627]||Stilbenoid, diarylheptanoid and gingerol biosynthesis [PATH:ko00945]||Bisphenol degradation [PATH:ko00363]||Limonene and pinene degradation [PATH:ko00903]||Polycyclic aromatic hydrocarbon degradation [PATH:ko00624]	E1.14.-.-; [EC:1.14.-.-]	K00517	0	0.00194553	0	0	0	0	0	0	0	0	0	0	0	0	0	0	0	0	0	0	0
Tryptophan metabolism [PATH:ko00380]||Fatty acid degradation [PATH:ko00071]||Aminobenzoate degradation [PATH:ko00627]	E1.14.14.1; unspecific monooxygenase [EC:1.14.14.1]	K00493	0	0.00194553	0	0	0	0	0	0	0	0	0	0	0	0	0	0	0	0	0	0	0
Glycerolipid metabolism [PATH:ko00561]	E2.3.1.20; diacylglycerol O-acyltransferase [EC:2.3.1.20]	K00635	0	0.00194553	0	0	0	0	0	0	0	0	0	0	0	0	0	0	0	0	0	0	0
Glycine, serine and threonine metabolism [PATH:ko00260]||Biosynthesis of amino acids [PATH:ko01230]||Cysteine and methionine metabolism [PATH:ko00270]	E4.2.1.22, CBS; cystathionine beta-synthase [EC:4.2.1.22]	K01697	0	0.00194553	0	0	0	0	0	0	0	0	0	0	0	0	0	0	0	0	0	0	0
Biosynthesis of amino acids [PATH:ko01230]||Arginine and proline metabolism [PATH:ko00330]	E4.3.1.12, ocd; ornithine cyclodeaminase [EC:4.3.1.12]	K01750	0	0.00194553	0	0	0	0	0	0	0	0	0	0	0	0	0	0	0	0	0	0	0
Purine metabolism [PATH:ko00230]	E4.6.1.1B, cyaB; adenylate cyclase, class 2 [EC:4.6.1.1]	K05873	0	0.00194553	0	0	0	0	0	0	0	0	0	0	0	0	0	0	0	0	0	0	0
Biosynthesis of siderophore group nonribosomal peptides [PATH:ko01053]	entB, dhbB, vibB, mxcF; bifunctional isochorismate lyase / aryl carrier protein [EC:3.3.2.1]	K01252	0	0.00194553	0	0	0	0	0	0	0	0	0	0	0	0	0	0	0	0	0	0	0
Biosynthesis of siderophore group nonribosomal peptides [PATH:ko01053]||Ubiquinone and other terpenoid-quinone biosynthesis [PATH:ko00130]	entC; isochorismate synthase [EC:5.4.4.2]	K02361	0	0.00194553	0	0	0	0	0	0	0	0	0	0	0	0	0	0	0	0	0	0	0
Biosynthesis of siderophore group nonribosomal peptides [PATH:ko01053]	entE, dhbE, vibE, mxcE; 2,3-dihydroxybenzoate-AMP ligase [EC:2.7.7.58]	K02363	0	0.00194553	0	0	0	0	0	0	0	0	0	0	0	0	0	0	0	0	0	0	0
Galactose metabolism [PATH:ko00052]||Amino sugar and nucleotide sugar metabolism [PATH:ko00520]	galK; galactokinase [EC:2.7.1.6]	K00849	0	0.00194553	0	0	0	0	0	0	0	0	0	0	0	0	0	0	0	0	0	0	0
Inositol phosphate metabolism [PATH:ko00562]	iolC; 5-dehydro-2-deoxygluconokinase [EC:2.7.1.92]	K03338	0	0.00194553	0	0	0	0	0	0	0	0	0	0	0	0	0	0	0	0	0	0	0
Carbon metabolism [PATH:ko01200]||beta-Alanine metabolism [PATH:ko00410]||Inositol phosphate metabolism [PATH:ko00562]||Propanoate metabolism [PATH:ko00640]||Valine, leucine and isoleucine degradation [PATH:ko00280]	mmsA, iolA, ALDH6A1; malonate-semialdehyde dehydrogenase (acetylating) / methylmalonate-semialdehyde dehydrogenase [EC:1.2.1.18 1.2.1.27]	K00140	0	0.00194553	0	0	0	0	0	0	0	0	0	0	0	0	0	0	0	0	0	0	0
Cell cycle - Caulobacter [PATH:ko04112]||Vancomycin resistance [PATH:ko01502]||Peptidoglycan biosynthesis [PATH:ko00550]	murG; UDP-N-acetylglucosamine--N-acetylmuramyl-(pentapeptide) pyrophosphoryl-undecaprenol N-acetylglucosamine transferase [EC:2.4.1.227]	K02563	0	0.00194553	0	0	0	0	0	0	0	0	0	0	0	0	0	0	0	0	0	0	0
Amino sugar and nucleotide sugar metabolism [PATH:ko00520]	nagB, GNPDA; glucosamine-6-phosphate deaminase [EC:3.5.99.6]	K02564	0	0.00194553	0	0	0	0	0	0	0	0	0	0	0	0	0	0	0	0	0	0	0
Two-component system [PATH:ko02020]||Nitrogen metabolism [PATH:ko00910]	narH; nitrate reductase beta subunit [EC:1.7.99.4]	K00371	0	0.00194553	0	0	0	0	0	0	0	0	0	0	0	0	0	0	0	0	0	0	0
Nitrogen metabolism [PATH:ko00910]||Two-component system [PATH:ko02020]	narI; nitrate reductase gamma subunit [EC:1.7.99.4]	K00374	0	0.00194553	0	0	0	0	0	0	0	0	0	0	0	0	0	0	0	0	0	0	0
Nitrogen metabolism [PATH:ko00910]||Two-component system [PATH:ko02020]	narJ; nitrate reductase delta subunit	K00373	0	0.00194553	0	0	0	0	0	0	0	0	0	0	0	0	0	0	0	0	0	0	0
Arginine biosynthesis [PATH:ko00220]||Arginine and proline metabolism [PATH:ko00330]	nos; nitric-oxide synthase, bacterial [EC:1.14.13.165]	K00491	0	0.00194553	0	0	0	0	0	0	0	0	0	0	0	0	0	0	0	0	0	0	0
Nitrogen metabolism [PATH:ko00910]	NRT, narK, nrtP, nasA; MFS transporter, NNP family, nitrate/nitrite transporter	K02575	0	0.00194553	0	0	0	0	0	0	0	0	0	0	0	0	0	0	0	0	0	0	0
Folate biosynthesis [PATH:ko00790]	pabAB; para-aminobenzoate synthetase [EC:2.6.1.85]	K13950	0	0.00194553	0	0	0	0	0	0	0	0	0	0	0	0	0	0	0	0	0	0	0
Two-component system [PATH:ko02020]||Cell cycle - Caulobacter [PATH:ko04112]	pleD; two-component system, cell cycle response regulator [EC:2.7.7.65]	K02488	0	0.00194553	0	0	0	0	0	0	0	0	0	0	0	0	0	0	0	0	0	0	0
Ascorbate and aldarate metabolism [PATH:ko00053]||Phosphotransferase system (PTS) [PATH:ko02060]	PTS-Ula-EIIA, ulaC, sgaA; PTS system, ascorbate-specific IIA component [EC:2.7.1.69]	K02821	0	0.00194553	0	0	0	0	0	0	0	0	0	0	0	0	0	0	0	0	0	0	0
Butanoate metabolism [PATH:ko00650]||beta-Alanine metabolism [PATH:ko00410]||Alanine, aspartate and glutamate metabolism [PATH:ko00250]||Propanoate metabolism [PATH:ko00640]	puuE; 4-aminobutyrate aminotransferase [EC:2.6.1.19]	K00823	0	0.00194553	0	0	0	0	0	0	0	0	0	0	0	0	0	0	0	0	0	0	0
ABC transporters [PATH:ko02010]	rbsD; D-ribose pyranase [EC:5.4.99.62]	K06726	0	0.00194553	0	0	0	0	0	0	0	0	0	0	0	0	0	0	0	0	0	0	0
Homologous recombination [PATH:ko03440]	recF; DNA replication and repair protein RecF	K03629	0	0.00194553	0	0	0	0	0	0	0	0	0	0	0	0	0	0	0	0	0	0	0
Riboflavin metabolism [PATH:ko00740]	ribD2; 5-amino-6-(5-phosphoribosylamino)uracil reductase [EC:1.1.1.193]	K00082	0	0.00194553	0	0	0	0	0	0	0	0	0	0	0	0	0	0	0	0	0	0	0
Ribosome [PATH:ko03010]	RP-L9, MRPL9, rplI; large subunit ribosomal protein L9	K02939	0	0.00194553	0	0	0	0	0	0	0	0	0	0	0	0	0	0	0	0	0	0	0
Ribosome [PATH:ko03010]	RP-S18, MRPS18, rpsR; small subunit ribosomal protein S18	K02963	0	0.00194553	0	0	0	0	0	0	0	0	0	0	0	0	0	0	0	0	0	0	0
Ribosome [PATH:ko03010]	RP-S6, MRPS6, rpsF; small subunit ribosomal protein S6	K02990	0	0.00194553	0	0	0	0	0	0	0	0	0	0	0	0	0	0	0	0	0	0	0
Pentose and glucuronate interconversions [PATH:ko00040]	xylB, XYLB; xylulokinase [EC:2.7.1.17]	K00854	0	0.00194553	0	0	0	0	0	0	0	0	0	0	0	0	0	0	0	0	0	0	0
ABC transporters [PATH:ko02010]	modB; molybdate transport system permease protein	K02018	0	0.000972763	0	0	0	0	0	0	0	0	0.000711238	0	0	0	0	0	0.00021692	0	0	0	0
Pyrimidine metabolism [PATH:ko00240]||Purine metabolism [PATH:ko00230]	DCK; deoxycitidine kinase [EC:2.7.1.74]	K00893	0	0	0	0	0	0	0	0	0	0	0.00142248	0	0	0	0	0	0.000433839	0	0	0	0
Biosynthesis of amino acids [PATH:ko01230]||Alzheimer's disease [PATH:ko05010]||HIF-1 signaling pathway [PATH:ko04066]||Glycolysis / Gluconeogenesis [PATH:ko00010]||Carbon fixation in photosynthetic organisms [PATH:ko00710]||Carbon metabolism [PATH:ko01200]	GAPDH, gapA; glyceraldehyde 3-phosphate dehydrogenase [EC:1.2.1.12]	K00134	0	0	0	0	0	0	0	0	0	0	0.00142248	0	0	0	0	0	0.000433839	0	0	0	0
Peptidoglycan biosynthesis [PATH:ko00550]||Amino sugar and nucleotide sugar metabolism [PATH:ko00520]	murA; UDP-N-acetylglucosamine 1-carboxyvinyltransferase [EC:2.5.1.7]	K00790	0	0	0	0	0	0	0	0	0	0	0.00142248	0	0	0	0	0	0.000433839	0	0	0	0
Bacterial secretion system [PATH:ko03070]	vgrG; type VI secretion system secreted protein VgrG	K11904	0	0	0	0	0	0	0	0	0	0	0.00142248	0	0	0	0	0	0.000433839	0	0	0	0
Ribosome [PATH:ko03010]	RP-L7, MRPL12, rplL; large subunit ribosomal protein L7/L12	K02935	0	0	0	0	0	0	0	0	0	0	0.000711238	0	0	0	0	0	0.0010846	0	0	0	0
Pertussis [PATH:ko05133]	cyaC, hlyC, rtxC; cytolysin-activating lysine-acyltransferase [EC:2.3.1.-]	K07389	0	0	0	0	0	0	0	0.00114286	0	0	0	0	0	0	0	0	0.000650759	0	0	0	0
Selenocompound metabolism [PATH:ko00450]||Aminoacyl-tRNA biosynthesis [PATH:ko00970]	MARS, metG; methionyl-tRNA synthetase [EC:6.1.1.10]	K01874	0	0	0	0	0	0	0	0	0	0	0	0	0	0	0	0	0.00173536	0	0	0	0
Two-component system [PATH:ko02020]||Cationic antimicrobial peptide (CAMP) resistance [PATH:ko01503]	phoP; two-component system, OmpR family, response regulator PhoP	K07660	0	0	0	0	0	0	0	0	0	0	0	0	0	0	0	0	0.00173536	0	0	0	0
Cationic antimicrobial peptide (CAMP) resistance [PATH:ko01503]||Two-component system [PATH:ko02020]	phoQ; two-component system, OmpR family, sensor histidine kinase PhoQ [EC:2.7.13.3]	K07637	0	0	0	0	0	0	0	0	0	0	0	0	0	0	0	0	0.00173536	0	0	0	0
Protein digestion and absorption [PATH:ko04974]||Focal adhesion [PATH:ko04510]||AGE-RAGE signaling pathway in diabetic complications [PATH:ko04933]||Amoebiasis [PATH:ko05146]||PI3K-Akt signaling pathway [PATH:ko04151]||Platelet activation [PATH:ko04611]||ECM-receptor interaction [PATH:ko04512]	COL1A; collagen, type I, alpha	K06236	0	0	0	0	0	0	0	0	0	0	0.00142248	0	0	0	0	0	0.00021692	0	0	0	0
Base excision repair [PATH:ko03410]	E3.1.11.2, xthA; exodeoxyribonuclease III [EC:3.1.11.2]	K01142	0	0	0	0	0	0	0	0	0	0	0.00142248	0	0	0	0	0	0.00021692	0	0	0	0
Glyoxylate and dicarboxylate metabolism [PATH:ko00630]||Methane metabolism [PATH:ko00680]||Carbon metabolism [PATH:ko01200]	fdoG, fdfH; formate dehydrogenase major subunit [EC:1.2.1.2]	K00123	0	0	0	0	0	0	0	0	0	0	0.00142248	0	0	0	0	0	0.00021692	0	0	0	0
One carbon pool by folate [PATH:ko00670]||Aminoacyl-tRNA biosynthesis [PATH:ko00970]	MTFMT, fmt; methionyl-tRNA formyltransferase [EC:2.1.2.9]	K00604	0	0	0	0	0	0	0	0	0	0	0.000711238	0	0	0	0	0	0.000867679	0	0	0	0
Lipopolysaccharide biosynthesis [PATH:ko00540]	kdsB; 3-deoxy-manno-octulosonate cytidylyltransferase (CMP-KDO synthetase) [EC:2.7.7.38]	K00979	0	0	0	0	0	0	0	0.00114286	0	0	0	0	0	0	0	0	0.000433839	0	0	0	0
Glutathione metabolism [PATH:ko00480]	E6.3.1.8; glutathionylspermidine synthase [EC:6.3.1.8]	K01917	0	0	0	0	0	0	0	0	0	0	0	0	0	0	0	0	0.00151844	0	0	0	0
Purine metabolism [PATH:ko00230]	gpt; xanthine phosphoribosyltransferase [EC:2.4.2.22]	K00769	0	0	0	0	0	0	0	0	0	0	0	0	0	0	0	0	0.00151844	0	0	0	0
Biosynthesis of amino acids [PATH:ko01230]||Phenylalanine, tyrosine and tryptophan biosynthesis [PATH:ko00400]	pheA; chorismate mutase / prephenate dehydratase [EC:5.4.99.5 4.2.1.51]	K14170	0	0	0	0	0	0	0	0	0	0	0	0	0	0	0	0	0.00151844	0	0	0	0
Bacterial invasion of epithelial cells [PATH:ko05100]	yeeJ; adhesin/invasin	K13735	0	0	0	0	0	0	0	0	0	0	0	0	0	0	0	0	0.00151844	0	0	0	0
Non-small cell lung cancer [PATH:ko05223]	ALK; anaplastic lymphoma kinase [EC:2.7.10.1]	K05119	0	0	0	0	0	0	0	0	0	0	0.00142248	0	0	0	0	0	0	0	0	0	0
Base excision repair [PATH:ko03410]	alkA; DNA-3-methyladenine glycosylase II [EC:3.2.2.21]	K01247	0	0	0	0	0	0	0	0	0	0	0.00142248	0	0	0	0	0	0	0	0	0	0
beta-Lactam resistance [PATH:ko01501]||Two-component system [PATH:ko02020]	ampC; beta-lactamase class C [EC:3.5.2.6]	K01467	0	0	0	0	0	0	0	0	0	0	0.00142248	0	0	0	0	0	0	0	0	0	0
Aminobenzoate degradation [PATH:ko00627]	aphA; acid phosphatase (class B) [EC:3.1.3.2]	K03788	0	0	0	0	0	0	0	0	0	0	0.00142248	0	0	0	0	0	0	0	0	0	0
Alanine, aspartate and glutamate metabolism [PATH:ko00250]||Pyrimidine metabolism [PATH:ko00240]	carB, CPA2; carbamoyl-phosphate synthase large subunit [EC:6.3.5.5]	K01955	0	0	0	0	0	0	0	0	0	0	0.00142248	0	0	0	0	0	0	0	0	0	0
Two-component system [PATH:ko02020]	comX1_2; competence protein ComX	K12296	0	0	0	0	0	0	0	0	0	0	0.00142248	0	0	0	0	0	0	0	0	0	0
Sulfur metabolism [PATH:ko00920]||Selenocompound metabolism [PATH:ko00450]||Purine metabolism [PATH:ko00230]||Monobactam biosynthesis [PATH:ko00261]	cysD; sulfate adenylyltransferase subunit 2 [EC:2.7.7.4]	K00957	0	0	0	0	0	0	0	0	0	0	0.00142248	0	0	0	0	0	0	0	0	0	0
Lysine biosynthesis [PATH:ko00300]||Biosynthesis of amino acids [PATH:ko01230]	dapE; succinyl-diaminopimelate desuccinylase [EC:3.5.1.18]	K01439	0	0	0	0	0	0	0	0	0	0	0.00142248	0	0	0	0	0	0	0	0	0	0
Purine metabolism [PATH:ko00230]	E2.7.1.76, dak; deoxyadenosine kinase [EC:2.7.1.76]	K10353	0	0	0	0	0	0	0	0	0	0	0.00142248	0	0	0	0	0	0	0	0	0	0
Pyrimidine metabolism [PATH:ko00240]||Purine metabolism [PATH:ko00230]||Nicotinate and nicotinamide metabolism [PATH:ko00760]	E3.1.3.5; 5'-nucleotidase [EC:3.1.3.5]	K01081	0	0	0	0	0	0	0	0	0	0	0.00142248	0	0	0	0	0	0	0	0	0	0
Alanine, aspartate and glutamate metabolism [PATH:ko00250]||Nonribosomal peptide structures [PATH:ko01054]	E5.1.1.13; aspartate racemase [EC:5.1.1.13]	K01779	0	0	0	0	0	0	0	0	0	0	0.00142248	0	0	0	0	0	0	0	0	0	0
Two-component system [PATH:ko02020]	glnB; nitrogen regulatory protein P-II 1	K04751	0	0	0	0	0	0	0	0	0	0	0.00142248	0	0	0	0	0	0	0	0	0	0
Biosynthesis of amino acids [PATH:ko01230]||Nitrogen metabolism [PATH:ko00910]||Alanine, aspartate and glutamate metabolism [PATH:ko00250]	gltD; glutamate synthase (NADPH/NADH) small chain [EC:1.4.1.13 1.4.1.14]	K00266	0	0	0	0	0	0	0	0	0	0	0.00142248	0	0	0	0	0	0	0	0	0	0
Carbon fixation pathways in prokaryotes [PATH:ko00720]||Glycolysis / Gluconeogenesis [PATH:ko00010]||Butanoate metabolism [PATH:ko00650]||Citrate cycle (TCA cycle) [PATH:ko00020]||Carbon metabolism [PATH:ko01200]||Pyruvate metabolism [PATH:ko00620]	korA, oorA, oforA; 2-oxoglutarate/2-oxoacid ferredoxin oxidoreductase subunit alpha [EC:1.2.7.3 1.2.7.11]	K00174	0	0	0	0	0	0	0	0	0	0	0.00142248	0	0	0	0	0	0	0	0	0	0
Sulfur metabolism [PATH:ko00920]	nrnA; bifunctional oligoribonuclease and PAP phosphatase NrnA [EC:3.1.3.7 3.1.13.3]	K06881	0	0	0	0	0	0	0	0	0	0	0.00142248	0	0	0	0	0	0	0	0	0	0
Peptidoglycan biosynthesis [PATH:ko00550]||beta-Lactam resistance [PATH:ko01501]	pbp; penicillin-binding protein	K03693	0	0	0	0	0	0	0	0	0	0	0.00142248	0	0	0	0	0	0	0	0	0	0
Vitamin B6 metabolism [PATH:ko00750]	pdxT, pdx2; 5'-phosphate synthase pdxT subunit [EC:4.3.3.6]	K08681	0	0	0	0	0	0	0	0	0	0	0.00142248	0	0	0	0	0	0	0	0	0	0
Glycerophospholipid metabolism [PATH:ko00564]	pgpA; phosphatidylglycerophosphatase A [EC:3.1.3.27]	K01095	0	0	0	0	0	0	0	0	0	0	0.00142248	0	0	0	0	0	0	0	0	0	0
ABC transporters [PATH:ko02010]	phnE; phosphonate transport system permease protein	K02042	0	0	0	0	0	0	0	0	0	0	0.00142248	0	0	0	0	0	0	0	0	0	0
Starch and sucrose metabolism [PATH:ko00500]	sacC; levanase [EC:3.2.1.65]	K01212	0	0	0	0	0	0	0	0	0	0	0.00142248	0	0	0	0	0	0	0	0	0	0
Bacterial secretion system [PATH:ko03070]||Protein export [PATH:ko03060]	secA; preprotein translocase subunit SecA	K03070	0	0	0	0	0	0	0	0	0	0	0.00142248	0	0	0	0	0	0	0	0	0	0
Two-component system [PATH:ko02020]	spo0A; two-component system, response regulator, stage 0 sporulation protein A	K07699	0	0	0	0	0	0	0	0	0	0	0.00142248	0	0	0	0	0	0	0	0	0	0
Two-component system [PATH:ko02020]	vicK; two-component system, OmpR family, sensor histidine kinase VicK [EC:2.7.13.3]	K07652	0	0	0	0	0	0	0	0	0	0	0.00142248	0	0	0	0	0	0	0	0	0	0
Two-component system [PATH:ko02020]	vicR; two-component system, OmpR family, response regulator VicR	K07668	0	0	0	0	0	0	0	0	0	0	0.00142248	0	0	0	0	0	0	0	0	0	0
Bacterial secretion system [PATH:ko03070]	virD4, lvhD4; type IV secretion system protein VirD4	K03205	0	0	0	0	0	0	0	0	0	0	0.00142248	0	0	0	0	0	0	0	0	0	0
ABC transporters [PATH:ko02010]	znuB; zinc transport system permease protein	K09816	0	0	0	0	0	0	0	0	0	0	0.00142248	0	0	0	0	0	0	0	0	0	0
ABC transporters [PATH:ko02010]	znuC; zinc transport system ATP-binding protein [EC:3.6.3.-]	K09817	0	0	0	0	0	0	0	0	0	0	0.00142248	0	0	0	0	0	0	0	0	0	0
Two-component system [PATH:ko02020]	cusR, copR, silR; two-component system, OmpR family, copper resistance phosphate regulon response regulator CusR	K07665	0	0	0	0	0	0	0	0	0	0	0.000711238	0	0	0	0	0	0.000650759	0	0	0	0
Choline metabolism in cancer [PATH:ko05231]||Phospholipase D signaling pathway [PATH:ko04072]||Glycerolipid metabolism [PATH:ko00561]||Phosphatidylinositol signaling system [PATH:ko04070]||Glycerophospholipid metabolism [PATH:ko00564]	dgkA, DGK; diacylglycerol kinase (ATP) [EC:2.7.1.107]	K00901	0	0	0	0	0	0	0	0	0	0	0.000711238	0	0	0	0	0	0.000650759	0	0	0	0
Terpenoid backbone biosynthesis [PATH:ko00900]||Lysine degradation [PATH:ko00310]||Glyoxylate and dicarboxylate metabolism [PATH:ko00630]||Propanoate metabolism [PATH:ko00640]||Synthesis and degradation of ketone bodies [PATH:ko00072]||Carbon fixation pathways in prokaryotes [PATH:ko00720]||Benzoate degradation [PATH:ko00362]||Fatty acid degradation [PATH:ko00071]||Pyruvate metabolism [PATH:ko006…	E2.3.1.9, atoB; acetyl-CoA C-acetyltransferase [EC:2.3.1.9]	K00626	0	0	0	0	0	0	0	0	0	0	0.000711238	0	0	0	0	0	0.000650759	0	0	0	0
Aminoacyl-tRNA biosynthesis [PATH:ko00970]	FARSA, pheS; phenylalanyl-tRNA synthetase alpha chain [EC:6.1.1.20]	K01889	0	0	0	0	0	0	0	0	0	0	0.000711238	0	0	0	0	0	0.000650759	0	0	0	0
Aminoacyl-tRNA biosynthesis [PATH:ko00970]	FARSB, pheT; phenylalanyl-tRNA synthetase beta chain [EC:6.1.1.20]	K01890	0	0	0	0	0	0	0	0	0	0	0.000711238	0	0	0	0	0	0.000650759	0	0	0	0
Pertussis [PATH:ko05133]	fhaB; filamentous hemagglutinin	K15125	0	0	0	0	0	0	0	0	0	0	0.000711238	0	0	0	0	0	0.000650759	0	0	0	0
GABAergic synapse [PATH:ko04727]||Glyoxylate and dicarboxylate metabolism [PATH:ko00630]||Alanine, aspartate and glutamate metabolism [PATH:ko00250]||Glutamatergic synapse [PATH:ko04724]||Two-component system [PATH:ko02020]||Nitrogen metabolism [PATH:ko00910]||Arginine biosynthesis [PATH:ko00220]||Biosynthesis of amino acids [PATH:ko01230]	glnA, GLUL; glutamine synthetase [EC:6.3.1.2]	K01915	0	0	0	0	0	0	0	0	0	0	0.000711238	0	0	0	0	0	0.000650759	0	0	0	0
Carbon metabolism [PATH:ko01200]||Glyoxylate and dicarboxylate metabolism [PATH:ko00630]||Biosynthesis of amino acids [PATH:ko01230]||Glycine, serine and threonine metabolism [PATH:ko00260]||Methane metabolism [PATH:ko00680]||One carbon pool by folate [PATH:ko00670]||Cyanoamino acid metabolism [PATH:ko00460]	glyA, SHMT; glycine hydroxymethyltransferase [EC:2.1.2.1]	K00600	0	0	0	0	0	0	0	0	0	0	0.000711238	0	0	0	0	0	0.000650759	0	0	0	0
Protein processing in endoplasmic reticulum [PATH:ko04141]	HSP20; HSP20 family protein	K13993	0	0	0	0	0	0	0	0	0	0	0.000711238	0	0	0	0	0	0.000650759	0	0	0	0
Alanine, aspartate and glutamate metabolism [PATH:ko00250]||Purine metabolism [PATH:ko00230]	purF, PPAT; amidophosphoribosyltransferase [EC:2.4.2.14]	K00764	0	0	0	0	0	0	0	0	0	0	0.000711238	0	0	0	0	0	0.000650759	0	0	0	0
Pyrimidine metabolism [PATH:ko00240]	pyrD; dihydroorotate dehydrogenase (fumarate) [EC:1.3.98.1]	K00226	0	0	0	0	0	0	0	0	0	0	0.000711238	0	0	0	0	0	0.000650759	0	0	0	0
Aminoacyl-tRNA biosynthesis [PATH:ko00970]	TARS, thrS; threonyl-tRNA synthetase [EC:6.1.1.3]	K01868	0	0	0	0	0	0	0	0	0	0	0.000711238	0	0	0	0	0	0.000650759	0	0	0	0
Riboflavin metabolism [PATH:ko00740]	ribBA; 3,4-dihydroxy 2-butanone 4-phosphate synthase / GTP cyclohydrolase II [EC:4.1.99.12 3.5.4.25]	K14652	0	0	0	0	0	0	0	0.00114286	0	0	0	0	0	0	0	0	0.00021692	0	0	0	0
Two-component system [PATH:ko02020]	algR; two-component system, LytT family, response regulator AlgR	K08083	0	0	0	0	0	0	0	0	0	0	0	0	0	0	0	0	0.00130152	0	0	0	0
Base excision repair [PATH:ko03410]	MUG, TDG; TDG/mug DNA glycosylase family protein [EC:3.2.2.-]	K03649	0	0	0	0	0	0	0	0	0	0	0	0	0	0	0	0	0.00130152	0	0	0	0
ABC transporters [PATH:ko02010]	sitA; manganese/iron transport system substrate-binding protein	K11604	0	0	0	0	0	0	0	0	0	0	0	0	0	0	0	0	0.00130152	0	0	0	0
Novobiocin biosynthesis [PATH:ko00401]||Biosynthesis of amino acids [PATH:ko01230]||Phenylalanine, tyrosine and tryptophan biosynthesis [PATH:ko00400]	tyrA; chorismate mutase / prephenate dehydrogenase [EC:5.4.99.5 1.3.1.12]	K14187	0	0	0	0	0	0	0	0	0	0	0	0	0	0	0	0	0.00130152	0	0	0	0
ABC transporters [PATH:ko02010]	modC; molybdate transport system ATP-binding protein [EC:3.6.3.29]	K02017	0	0.000972763	0	0	0	0	0	0	0	0	0	0	0	0	0	0	0.00021692	0	0	0	0
Purine metabolism [PATH:ko00230]	adk, AK; adenylate kinase [EC:2.7.4.3]	K00939	0	0	0	0	0	0	0	0	0	0	0.000711238	0	0	0	0	0	0.000433839	0	0	0	0
Small cell lung cancer [PATH:ko05222]||Amoebiasis [PATH:ko05146]||ECM-receptor interaction [PATH:ko04512]||Focal adhesion [PATH:ko04510]||Pathways in cancer [PATH:ko05200]||AGE-RAGE signaling pathway in diabetic complications [PATH:ko04933]||PI3K-Akt signaling pathway [PATH:ko04151]||Protein digestion and absorption [PATH:ko04974]	COL4A; collagen, type IV, alpha	K06237	0	0	0	0	0	0	0	0	0	0	0.000711238	0	0	0	0	0	0.000433839	0	0	0	0
Starch and sucrose metabolism [PATH:ko00500]||Fructose and mannose metabolism [PATH:ko00051]||Amino sugar and nucleotide sugar metabolism [PATH:ko00520]	E2.7.1.4, scrK; fructokinase [EC:2.7.1.4]	K00847	0	0	0	0	0	0	0	0	0	0	0.000711238	0	0	0	0	0	0.000433839	0	0	0	0
Folate biosynthesis [PATH:ko00790]	folP; dihydropteroate synthase [EC:2.5.1.15]	K00796	0	0	0	0	0	0	0	0	0	0	0.000711238	0	0	0	0	0	0.000433839	0	0	0	0
Glyoxylate and dicarboxylate metabolism [PATH:ko00630]	glcD; glycolate oxidase [EC:1.1.3.15]	K00104	0	0	0	0	0	0	0	0	0	0	0.000711238	0	0	0	0	0	0.000433839	0	0	0	0
Mismatch repair [PATH:ko03430]	mutL; DNA mismatch repair protein MutL	K03572	0	0	0	0	0	0	0	0	0	0	0.000711238	0	0	0	0	0	0.000433839	0	0	0	0
beta-Lactam resistance [PATH:ko01501]||Glycosaminoglycan degradation [PATH:ko00531]||Amino sugar and nucleotide sugar metabolism [PATH:ko00520]	nagZ; beta-N-acetylhexosaminidase [EC:3.2.1.52]	K01207	0	0	0	0	0	0	0	0	0	0	0.000711238	0	0	0	0	0	0.000433839	0	0	0	0
Alanine, aspartate and glutamate metabolism [PATH:ko00250]	nit; 2-oxoglutaramate amidase [EC:3.5.1.111]	K08590	0	0	0	0	0	0	0	0	0	0	0.000711238	0	0	0	0	0	0.000433839	0	0	0	0
Glycerophospholipid metabolism [PATH:ko00564]	pgsA, PGS1; CDP-diacylglycerol--glycerol-3-phosphate 3-phosphatidyltransferase [EC:2.7.8.5]	K00995	0	0	0	0	0	0	0	0	0	0	0.000711238	0	0	0	0	0	0.000433839	0	0	0	0
DNA replication [PATH:ko03030]	rnhB; ribonuclease HII [EC:3.1.26.4]	K03470	0	0	0	0	0	0	0	0	0	0	0.000711238	0	0	0	0	0	0.000433839	0	0	0	0
Glycosaminoglycan biosynthesis - keratan sulfate [PATH:ko00533]||Glycosphingolipid biosynthesis - lacto and neolacto series [PATH:ko00601]	B4GALT4; beta-1,4-galactosyltransferase 4 [EC:2.4.1.90 2.4.1.275 2.4.1.-]	K07969	0	0	0	0	0	0	0	0.00114286	0	0	0	0	0	0	0	0	0	0	0	0	0
Propanoate metabolism [PATH:ko00640]||Valine, leucine and isoleucine degradation [PATH:ko00280]	bkdA; 2-oxoisovalerate dehydrogenase E1 component [EC:1.2.4.4]	K11381	0	0	0	0	0	0	0	0.00114286	0	0	0	0	0	0	0	0	0	0	0	0	0
Other glycan degradation [PATH:ko00511]	E3.2.1.96; mannosyl-glycoprotein endo-beta-N-acetylglucosaminidase [EC:3.2.1.96]	K01227	0	0	0	0	0	0	0	0.00114286	0	0	0	0	0	0	0	0	0	0	0	0	0
Flagellar assembly [PATH:ko02040]	flgE; flagellar hook protein FlgE	K02390	0	0	0	0	0	0	0	0.00114286	0	0	0	0	0	0	0	0	0	0	0	0	0
Fructose and mannose metabolism [PATH:ko00051]||Amino sugar and nucleotide sugar metabolism [PATH:ko00520]	manB; phosphomannomutase [EC:5.4.2.8]	K01840	0	0	0	0	0	0	0	0.00114286	0	0	0	0	0	0	0	0	0	0	0	0	0
Oxidative phosphorylation [PATH:ko00190]	ndhD; NAD(P)H-quinone oxidoreductase subunit 4 [EC:1.6.5.3]	K05575	0	0	0	0	0	0	0	0.00114286	0	0	0	0	0	0	0	0	0	0	0	0	0
Regulation of mitophagy - yeast [PATH:ko04139]	POLG1, MIP1; DNA polymerase gamma 1 [EC:2.7.7.7]	K02332	0	0	0	0	0	0	0	0.00114286	0	0	0	0	0	0	0	0	0	0	0	0	0
2-Oxocarboxylic acid metabolism [PATH:ko01210]||Carbon metabolism [PATH:ko01200]||Citrate cycle (TCA cycle) [PATH:ko00020]||Carbon fixation pathways in prokaryotes [PATH:ko00720]||Glyoxylate and dicarboxylate metabolism [PATH:ko00630]||Biosynthesis of amino acids [PATH:ko01230]	ACO, acnA; aconitate hydratase [EC:4.2.1.3]	K01681	0	0	0	0	0	0	0	0	0	0	0	0	0	0	0	0	0.0010846	0	0	0	0
Fatty acid biosynthesis [PATH:ko00061]||Fatty acid metabolism [PATH:ko01212]||Biotin metabolism [PATH:ko00780]	fabF; 3-oxoacyl-[acyl-carrier-protein] synthase II [EC:2.3.1.179]	K09458	0	0	0	0	0	0	0	0	0	0	0	0	0	0	0	0	0.0010846	0	0	0	0
Pertussis [PATH:ko05133]	fimD, fimC, mrkC, htrE, cssD; outer membrane usher protein	K07347	0	0	0	0	0	0	0	0	0	0	0	0	0	0	0	0	0.0010846	0	0	0	0
Glutathione metabolism [PATH:ko00480]||Drug metabolism - cytochrome P450 [PATH:ko00982]||Metabolism of xenobiotics by cytochrome P450 [PATH:ko00980]||Chemical carcinogenesis [PATH:ko05204]	GST, gst; glutathione S-transferase [EC:2.5.1.18]	K00799	0	0	0	0	0	0	0	0	0	0	0	0	0	0	0	0	0.0010846	0	0	0	0
Vibrio cholerae pathogenic cycle [PATH:ko05111]	K10917, aphA; PadR family transcriptional regulator, regulatory protein AphA	K10917	0	0	0	0	0	0	0	0	0	0	0	0	0	0	0	0	0.0010846	0	0	0	0
Lysine biosynthesis [PATH:ko00300]||2-Oxocarboxylic acid metabolism [PATH:ko01210]||Monobactam biosynthesis [PATH:ko00261]||Glycine, serine and threonine metabolism [PATH:ko00260]||Biosynthesis of amino acids [PATH:ko01230]||Cysteine and methionine metabolism [PATH:ko00270]	lysC; aspartate kinase [EC:2.7.2.4]	K00928	0	0	0	0	0	0	0	0	0	0	0	0	0	0	0	0	0.0010846	0	0	0	0
Nicotinate and nicotinamide metabolism [PATH:ko00760]	ppnK, NADK; NAD+ kinase [EC:2.7.1.23]	K00858	0	0	0	0	0	0	0	0	0	0	0	0	0	0	0	0	0.0010846	0	0	0	0
Aminoacyl-tRNA biosynthesis [PATH:ko00970]	QARS, glnS; glutaminyl-tRNA synthetase [EC:6.1.1.18]	K01886	0	0	0	0	0	0	0	0	0	0	0	0	0	0	0	0	0.0010846	0	0	0	0
ABC transporters [PATH:ko02010]	sitB; manganese/iron transport system ATP-binding protein	K11607	0	0	0	0	0	0	0	0	0	0	0	0	0	0	0	0	0.0010846	0	0	0	0
ABC transporters [PATH:ko02010]	sitC; manganese/iron transport system permease protein	K11605	0	0	0	0	0	0	0	0	0	0	0	0	0	0	0	0	0.0010846	0	0	0	0
ABC transporters [PATH:ko02010]	sitD; manganese/iron transport system permease protein	K11606	0	0	0	0	0	0	0	0	0	0	0	0	0	0	0	0	0.0010846	0	0	0	0
Bacterial secretion system [PATH:ko03070]||Protein export [PATH:ko03060]	SRP54, ffh; signal recognition particle subunit SRP54	K03106	0	0	0	0	0	0	0	0	0	0	0	0	0	0	0	0	0.0010846	0	0	0	0
Biotin metabolism [PATH:ko00780]	bioB; biotin synthase [EC:2.8.1.6]	K01012	0	0	0	0	0	0	0	0	0	0	0.000711238	0	0	0	0	0	0.00021692	0	0	0	0
Pantothenate and CoA biosynthesis [PATH:ko00770]	coaE; dephospho-CoA kinase [EC:2.7.1.24]	K00859	0	0	0	0	0	0	0	0	0	0	0.000711238	0	0	0	0	0	0.00021692	0	0	0	0
Nitrogen metabolism [PATH:ko00910]	cynT, can; carbonic anhydrase [EC:4.2.1.1]	K01673	0	0	0	0	0	0	0	0	0	0	0.000711238	0	0	0	0	0	0.00021692	0	0	0	0
Purine metabolism [PATH:ko00230]	dgt; dGTPase [EC:3.1.5.1]	K01129	0	0	0	0	0	0	0	0	0	0	0.000711238	0	0	0	0	0	0.00021692	0	0	0	0
Lysine degradation [PATH:ko00310]||Pentose and glucuronate interconversions [PATH:ko00040]||Limonene and pinene degradation [PATH:ko00903]||Histidine metabolism [PATH:ko00340]||Fatty acid degradation [PATH:ko00071]||Glycolysis / Gluconeogenesis [PATH:ko00010]||Pyruvate metabolism [PATH:ko00620]||Ascorbate and aldarate metabolism [PATH:ko00053]||Valine, leucine and isoleucine degradation [PATH:ko0…	E1.2.1.3; aldehyde dehydrogenase (NAD+) [EC:1.2.1.3]	K00128	0	0	0	0	0	0	0	0	0	0	0.000711238	0	0	0	0	0	0.00021692	0	0	0	0
Porphyrin and chlorophyll metabolism [PATH:ko00860]||Aminoacyl-tRNA biosynthesis [PATH:ko00970]	EARS, gltX; glutamyl-tRNA synthetase [EC:6.1.1.17]	K01885	0	0	0	0	0	0	0	0	0	0	0.000711238	0	0	0	0	0	0.00021692	0	0	0	0
Two-component system [PATH:ko02020]||Vibrio cholerae pathogenic cycle [PATH:ko05111]	fliA; RNA polymerase sigma factor for flagellar operon FliA	K02405	0	0	0	0	0	0	0	0	0	0	0.000711238	0	0	0	0	0	0.00021692	0	0	0	0
Carbon metabolism [PATH:ko01200]||Glyoxylate and dicarboxylate metabolism [PATH:ko00630]||Glycine, serine and threonine metabolism [PATH:ko00260]||One carbon pool by folate [PATH:ko00670]	gcvT, AMT; aminomethyltransferase [EC:2.1.2.10]	K00605	0	0	0	0	0	0	0	0	0	0	0.000711238	0	0	0	0	0	0.00021692	0	0	0	0
Amino sugar and nucleotide sugar metabolism [PATH:ko00520]	glmM; phosphoglucosamine mutase [EC:5.4.2.10]	K03431	0	0	0	0	0	0	0	0	0	0	0.000711238	0	0	0	0	0	0.00021692	0	0	0	0
Sulfur metabolism [PATH:ko00920]	glpE; thiosulfate sulfurtransferase [EC:2.8.1.1]	K02439	0	0	0	0	0	0	0	0	0	0	0.000711238	0	0	0	0	0	0.00021692	0	0	0	0
Ubiquitin mediated proteolysis [PATH:ko04120]	HERC3; E3 ubiquitin-protein ligase HERC3 [EC:2.3.2.26]	K10614	0	0	0	0	0	0	0	0	0	0	0.000711238	0	0	0	0	0	0.00021692	0	0	0	0
Tyrosine metabolism [PATH:ko00350]	hpaH; 2-oxo-hept-3-ene-1,7-dioate hydratase [EC:4.2.1.-]	K02509	0	0	0	0	0	0	0	0	0	0	0.000711238	0	0	0	0	0	0.00021692	0	0	0	0
Epithelial cell signaling in Helicobacter pylori infection [PATH:ko05120]	K08303; putative protease [EC:3.4.-.-]	K08303	0	0	0	0	0	0	0	0	0	0	0.000711238	0	0	0	0	0	0.00021692	0	0	0	0
Biosynthesis of amino acids [PATH:ko01230]||Cysteine and methionine metabolism [PATH:ko00270]||Selenocompound metabolism [PATH:ko00450]	metE; 5-methyltetrahydropteroyltriglutamate--homocysteine methyltransferase [EC:2.1.1.14]	K00549	0	0	0	0	0	0	0	0	0	0	0.000711238	0	0	0	0	0	0.00021692	0	0	0	0
Amino sugar and nucleotide sugar metabolism [PATH:ko00520]	NAGK, nagK; N-acetylglucosamine kinase [EC:2.7.1.59]	K00884	0	0	0	0	0	0	0	0	0	0	0.000711238	0	0	0	0	0	0.00021692	0	0	0	0
Pentose phosphate pathway [PATH:ko00030]||Carbon metabolism [PATH:ko01200]	pgl; 6-phosphogluconolactonase [EC:3.1.1.31]	K07404	0	0	0	0	0	0	0	0	0	0	0.000711238	0	0	0	0	0	0.00021692	0	0	0	0
Arginine and proline metabolism [PATH:ko00330]	pip; proline iminopeptidase [EC:3.4.11.5]	K01259	0	0	0	0	0	0	0	0	0	0	0.000711238	0	0	0	0	0	0.00021692	0	0	0	0
Pyrimidine metabolism [PATH:ko00240]	pyrG, CTPS; CTP synthase [EC:6.3.4.2]	K01937	0	0	0	0	0	0	0	0	0	0	0.000711238	0	0	0	0	0	0.00021692	0	0	0	0
Homologous recombination [PATH:ko03440]	recO; DNA repair protein RecO (recombination protein O)	K03584	0	0	0	0	0	0	0	0	0	0	0.000711238	0	0	0	0	0	0.00021692	0	0	0	0
Ribosome biogenesis in eukaryotes [PATH:ko03008]||Proteoglycans in cancer [PATH:ko05205]	rnc, DROSHA, RNT1; ribonuclease III [EC:3.1.26.3]	K03685	0	0	0	0	0	0	0	0	0	0	0.000711238	0	0	0	0	0	0.00021692	0	0	0	0
Ribosome [PATH:ko03010]	RP-S4, rpsD; small subunit ribosomal protein S4	K02986	0	0	0	0	0	0	0	0	0	0	0.000711238	0	0	0	0	0	0.00021692	0	0	0	0
Purine metabolism [PATH:ko00230]||Pyrimidine metabolism [PATH:ko00240]||RNA polymerase [PATH:ko03020]	rpoA; DNA-directed RNA polymerase subunit alpha [EC:2.7.7.6]	K03040	0	0	0	0	0	0	0	0	0	0	0.000711238	0	0	0	0	0	0.00021692	0	0	0	0
Phenylalanine metabolism [PATH:ko00360]||Biosynthesis of amino acids [PATH:ko01230]||Tyrosine metabolism [PATH:ko00350]||Novobiocin biosynthesis [PATH:ko00401]||Tropane, piperidine and pyridine alkaloid biosynthesis [PATH:ko00960]||Cysteine and methionine metabolism [PATH:ko00270]||Phenylalanine, tyrosine and tryptophan biosynthesis [PATH:ko00400]||Isoquinoline alkaloid biosynthesis [PATH:ko00950]	tyrB; aromatic-amino-acid transaminase [EC:2.6.1.57]	K00832	0	0	0	0	0	0	0	0	0	0	0.000711238	0	0	0	0	0	0.00021692	0	0	0	0
Amino sugar and nucleotide sugar metabolism [PATH:ko00520]	wecC; UDP-N-acetyl-D-mannosaminuronic acid dehydrogenase [EC:1.1.1.336]	K02472	0	0	0	0	0	0	0	0	0	0	0.000711238	0	0	0	0	0	0.00021692	0	0	0	0
Vibrio cholerae infection [PATH:ko05110]	ace; accessory cholera enterotoxin	K10952	0	0	0	0	0	0	0	0	0	0	0	0	0	0	0	0	0.000867679	0	0	0	0
Purine metabolism [PATH:ko00230]	apaH; bis(5'-nucleosyl)-tetraphosphatase (symmetrical) [EC:3.6.1.41]	K01525	0	0	0	0	0	0	0	0	0	0	0	0	0	0	0	0	0.000867679	0	0	0	0
ABC transporters [PATH:ko02010]	artJ; arginine transport system substrate-binding protein	K09996	0	0	0	0	0	0	0	0	0	0	0	0	0	0	0	0	0.000867679	0	0	0	0
Vibrio cholerae pathogenic cycle [PATH:ko05111]||Vibrio cholerae infection [PATH:ko05110]	ctxA; cholera enterotoxin subunit A [EC:2.4.2.36]	K10928	0	0	0	0	0	0	0	0	0	0	0	0	0	0	0	0	0.000867679	0	0	0	0
Pyruvate metabolism [PATH:ko00620]||Butanoate metabolism [PATH:ko00650]||Propanoate metabolism [PATH:ko00640]	E2.3.1.54, pflD; formate C-acetyltransferase [EC:2.3.1.54]	K00656	0	0	0	0	0	0	0	0	0	0	0	0	0	0	0	0	0.000867679	0	0	0	0
Mismatch repair [PATH:ko03430]	E3.1.11.1, sbcB; exodeoxyribonuclease I [EC:3.1.11.1]	K01141	0	0	0	0	0	0	0	0	0	0	0	0	0	0	0	0	0.000867679	0	0	0	0
Histidine metabolism [PATH:ko00340]	egtC; gamma-glutamyl hercynylcysteine S-oxide hydrolase [EC:3.5.1.118]	K07008	0	0	0	0	0	0	0	0	0	0	0	0	0	0	0	0	0.000867679	0	0	0	0
Cationic antimicrobial peptide (CAMP) resistance [PATH:ko01503]	eptA; lipid A ethanolaminephosphotransferase [EC:2.7.8.-]	K03760	0	0	0	0	0	0	0	0	0	0	0	0	0	0	0	0	0.000867679	0	0	0	0
Bacterial secretion system [PATH:ko03070]	K11903, hcp; type VI secretion system secreted protein Hcp	K11903	0	0	0	0	0	0	0	0	0	0	0	0	0	0	0	0	0.000867679	0	0	0	0
Peroxisome [PATH:ko04146]||Longevity regulating pathway - worm [PATH:ko04212]||Tryptophan metabolism [PATH:ko00380]||Carbon metabolism [PATH:ko01200]||Amyotrophic lateral sclerosis (ALS) [PATH:ko05014]||FoxO signaling pathway [PATH:ko04068]||Longevity regulating pathway - mammal [PATH:ko04211]||Glyoxylate and dicarboxylate metabolism [PATH:ko00630]	katE, CAT, catB, srpA; catalase [EC:1.11.1.6]	K03781	0	0	0	0	0	0	0	0	0	0	0	0	0	0	0	0	0.000867679	0	0	0	0
One carbon pool by folate [PATH:ko00670]	MTHFS; 5-formyltetrahydrofolate cyclo-ligase [EC:6.3.3.2]	K01934	0	0	0	0	0	0	0	0	0	0	0	0	0	0	0	0	0.000867679	0	0	0	0
Glycerophospholipid metabolism [PATH:ko00564]||Glycerolipid metabolism [PATH:ko00561]	plsB; glycerol-3-phosphate O-acyltransferase [EC:2.3.1.15]	K00631	0	0	0	0	0	0	0	0	0	0	0	0	0	0	0	0	0.000867679	0	0	0	0
Folate biosynthesis [PATH:ko00790]	queF; 7-cyano-7-deazaguanine reductase [EC:1.7.1.13]	K06879	0	0	0	0	0	0	0	0	0	0	0	0	0	0	0	0	0.000867679	0	0	0	0
Ribosome [PATH:ko03010]	RP-L20, MRPL20, rplT; large subunit ribosomal protein L20	K02887	0	0	0	0	0	0	0	0	0	0	0	0	0	0	0	0	0.000867679	0	0	0	0
Ribosome [PATH:ko03010]	RP-S21, MRPS21, rpsU; small subunit ribosomal protein S21	K02970	0	0	0	0	0	0	0	0	0	0	0	0	0	0	0	0	0.000867679	0	0	0	0
Two-component system [PATH:ko02020]	torS; two-component system, OmpR family, sensor histidine kinase TorS [EC:2.7.13.3]	K07647	0	0	0	0	0	0	0	0	0	0	0	0	0	0	0	0	0.000867679	0	0	0	0
Phenylalanine, tyrosine and tryptophan biosynthesis [PATH:ko00400]||Biosynthesis of amino acids [PATH:ko01230]||Glycine, serine and threonine metabolism [PATH:ko00260]	trpB; tryptophan synthase beta chain [EC:4.2.1.20]	K01696	0	0	0	0	0	0	0	0	0	0	0	0	0	0	0	0	0.000867679	0	0	0	0
Biosynthesis of amino acids [PATH:ko01230]||Phenylalanine, tyrosine and tryptophan biosynthesis [PATH:ko00400]	trpD; anthranilate phosphoribosyltransferase [EC:2.4.2.18]	K00766	0	0	0	0	0	0	0	0	0	0	0	0	0	0	0	0	0.000867679	0	0	0	0
Mismatch repair [PATH:ko03430]	xseA; exodeoxyribonuclease VII large subunit [EC:3.1.11.6]	K03601	0	0	0	0	0	0	0	0	0	0	0	0	0	0	0	0	0.000867679	0	0	0	0
ABC transporters [PATH:ko02010]	yddA; putative ATP-binding cassette transporter	K02471	0	0	0	0	0	0	0	0	0	0	0	0	0	0	0	0	0.000867679	0	0	0	0
ABC transporters [PATH:ko02010]	ABC-2.CYL.A, cylA; multidrug/hemolysin transport system ATP-binding protein	K11050	0	0	0	0	0	0	0	0	0	0	0.000711238	0	0	0	0	0	0	0	0	0	0
ABC transporters [PATH:ko02010]	ABC-2.CYL.P, cylB; multidrug/hemolysin transport system permease protein	K11051	0	0	0	0	0	0	0	0	0	0	0.000711238	0	0	0	0	0	0	0	0	0	0
Butanoate metabolism [PATH:ko00650]||Chloroalkane and chloroalkene degradation [PATH:ko00625]||Naphthalene degradation [PATH:ko00626]||Degradation of aromatic compounds [PATH:ko01220]||Glycolysis / Gluconeogenesis [PATH:ko00010]||Fatty acid degradation [PATH:ko00071]||Tyrosine metabolism [PATH:ko00350]||Pyruvate metabolism [PATH:ko00620]	adhE; acetaldehyde dehydrogenase / alcohol dehydrogenase [EC:1.2.1.10 1.1.1.1]	K04072	0	0	0	0	0	0	0	0	0	0	0.000711238	0	0	0	0	0	0	0	0	0	0
Two-component system [PATH:ko02020]	agrA; two-component system, AgrA family, response regulator AgrA	K07707	0	0	0	0	0	0	0	0	0	0	0.000711238	0	0	0	0	0	0	0	0	0	0
Two-component system [PATH:ko02020]	agrC; two-component system, AgrA family, sensor histidine kinase AgrC [EC:2.7.13.-]	K07706	0	0	0	0	0	0	0	0	0	0	0.000711238	0	0	0	0	0	0	0	0	0	0
Sulfur metabolism [PATH:ko00920]	aprA; adenylylsulfate reductase, subunit A [EC:1.8.99.2]	K00394	0	0	0	0	0	0	0	0	0	0	0.000711238	0	0	0	0	0	0	0	0	0	0
Alanine, aspartate and glutamate metabolism [PATH:ko00250]||Arginine biosynthesis [PATH:ko00220]||Biosynthesis of amino acids [PATH:ko01230]	argH, ASL; argininosuccinate lyase [EC:4.3.2.1]	K01755	0	0	0	0	0	0	0	0	0	0	0.000711238	0	0	0	0	0	0	0	0	0	0
Biosynthesis of amino acids [PATH:ko01230]||Phenylalanine, tyrosine and tryptophan biosynthesis [PATH:ko00400]	AROA1, aroA; chorismate mutase [EC:5.4.99.5]	K04516	0	0	0	0	0	0	0	0	0	0	0.000711238	0	0	0	0	0	0	0	0	0	0
Phenylalanine, tyrosine and tryptophan biosynthesis [PATH:ko00400]||Biosynthesis of amino acids [PATH:ko01230]	AROA2, aroA; 3-deoxy-7-phosphoheptulonate synthase [EC:2.5.1.54]	K03856	0	0	0	0	0	0	0	0	0	0	0.000711238	0	0	0	0	0	0	0	0	0	0
Phenylalanine, tyrosine and tryptophan biosynthesis [PATH:ko00400]||Biosynthesis of amino acids [PATH:ko01230]	aroB; 3-dehydroquinate synthase [EC:4.2.3.4]	K01735	0	0	0	0	0	0	0	0	0	0	0.000711238	0	0	0	0	0	0	0	0	0	0
Phenylalanine, tyrosine and tryptophan biosynthesis [PATH:ko00400]||Biosynthesis of amino acids [PATH:ko01230]	aroC; chorismate synthase [EC:4.2.3.5]	K01736	0	0	0	0	0	0	0	0	0	0	0.000711238	0	0	0	0	0	0	0	0	0	0
Biosynthesis of amino acids [PATH:ko01230]||Phenylalanine, tyrosine and tryptophan biosynthesis [PATH:ko00400]	aroD; 3-dehydroquinate dehydratase I [EC:4.2.1.10]	K03785	0	0	0	0	0	0	0	0	0	0	0.000711238	0	0	0	0	0	0	0	0	0	0
Sphingolipid metabolism [PATH:ko00600]||Lysosome [PATH:ko04142]	ARSA; arylsulfatase A [EC:3.1.6.8]	K01134	0	0	0	0	0	0	0	0	0	0	0.000711238	0	0	0	0	0	0	0	0	0	0
ABC transporters [PATH:ko02010]	bioY; biotin transport system substrate-specific component	K03523	0	0	0	0	0	0	0	0	0	0	0.000711238	0	0	0	0	0	0	0	0	0	0
Pyrimidine metabolism [PATH:ko00240]||Drug metabolism - other enzymes [PATH:ko00983]	cdd, CDA; cytidine deaminase [EC:3.5.4.5]	K01489	0	0	0	0	0	0	0	0	0	0	0.000711238	0	0	0	0	0	0	0	0	0	0
Carbon fixation pathways in prokaryotes [PATH:ko00720]||Nitrotoluene degradation [PATH:ko00633]||Methane metabolism [PATH:ko00680]||Carbon metabolism [PATH:ko01200]	coxS; carbon-monoxide dehydrogenase small subunit [EC:1.2.99.2]	K03518	0	0	0	0	0	0	0	0	0	0	0.000711238	0	0	0	0	0	0	0	0	0	0
Pyrimidine metabolism [PATH:ko00240]||Purine metabolism [PATH:ko00230]	cpdB; 2',3'-cyclic-nucleotide 2'-phosphodiesterase / 3'-nucleotidase [EC:3.1.4.16 3.1.3.6]	K01119	0	0	0	0	0	0	0	0	0	0	0.000711238	0	0	0	0	0	0	0	0	0	0
Biosynthesis of amino acids [PATH:ko01230]||Glyoxylate and dicarboxylate metabolism [PATH:ko00630]||Citrate cycle (TCA cycle) [PATH:ko00020]||2-Oxocarboxylic acid metabolism [PATH:ko01210]||Carbon metabolism [PATH:ko01200]	CS, gltA; citrate synthase [EC:2.3.3.1]	K01647	0	0	0	0	0	0	0	0	0	0	0.000711238	0	0	0	0	0	0	0	0	0	0
ABC transporters [PATH:ko02010]||Sulfur metabolism [PATH:ko00920]	cysA; sulfate transport system ATP-binding protein [EC:3.6.3.25]	K02045	0	0	0	0	0	0	0	0	0	0	0.000711238	0	0	0	0	0	0	0	0	0	0
Selenocompound metabolism [PATH:ko00450]||Purine metabolism [PATH:ko00230]||Monobactam biosynthesis [PATH:ko00261]||Sulfur metabolism [PATH:ko00920]	cysNC; bifunctional enzyme CysN/CysC [EC:2.7.7.4 2.7.1.25]	K00955	0	0	0	0	0	0	0	0	0	0	0.000711238	0	0	0	0	0	0	0	0	0	0
ABC transporters [PATH:ko02010]||Sulfur metabolism [PATH:ko00920]	cysP, sbp; sulfate transport system substrate-binding protein	K02048	0	0	0	0	0	0	0	0	0	0	0.000711238	0	0	0	0	0	0	0	0	0	0
Sulfur metabolism [PATH:ko00920]||ABC transporters [PATH:ko02010]	cysU; sulfate transport system permease protein	K02046	0	0	0	0	0	0	0	0	0	0	0.000711238	0	0	0	0	0	0	0	0	0	0
ABC transporters [PATH:ko02010]||Sulfur metabolism [PATH:ko00920]	cysW; sulfate transport system permease protein	K02047	0	0	0	0	0	0	0	0	0	0	0.000711238	0	0	0	0	0	0	0	0	0	0
Lysine biosynthesis [PATH:ko00300]||Monobactam biosynthesis [PATH:ko00261]||Biosynthesis of amino acids [PATH:ko01230]	dapB; 4-hydroxy-tetrahydrodipicolinate reductase [EC:1.17.1.8]	K00215	0	0	0	0	0	0	0	0	0	0	0.000711238	0	0	0	0	0	0	0	0	0	0
Biosynthesis of amino acids [PATH:ko01230]||Lysine biosynthesis [PATH:ko00300]	dapF; diaminopimelate epimerase [EC:5.1.1.7]	K01778	0	0	0	0	0	0	0	0	0	0	0.000711238	0	0	0	0	0	0	0	0	0	0
RNA degradation [PATH:ko03018]	deaD, cshA; ATP-dependent RNA helicase DeaD [EC:3.6.4.13]	K05592	0	0	0	0	0	0	0	0	0	0	0.000711238	0	0	0	0	0	0	0	0	0	0
Pentose phosphate pathway [PATH:ko00030]	deoC, DERA; deoxyribose-phosphate aldolase [EC:4.1.2.4]	K01619	0	0	0	0	0	0	0	0	0	0	0.000711238	0	0	0	0	0	0	0	0	0	0
Terpenoid backbone biosynthesis [PATH:ko00900]	dxr; 1-deoxy-D-xylulose-5-phosphate reductoisomerase [EC:1.1.1.267]	K00099	0	0	0	0	0	0	0	0	0	0	0.000711238	0	0	0	0	0	0	0	0	0	0
Alanine, aspartate and glutamate metabolism [PATH:ko00250]||Arginine biosynthesis [PATH:ko00220]||Nitrogen metabolism [PATH:ko00910]	E1.4.1.4, gdhA; glutamate dehydrogenase (NADP+) [EC:1.4.1.4]	K00262	0	0	0	0	0	0	0	0	0	0	0.000711238	0	0	0	0	0	0	0	0	0	0
Fructose and mannose metabolism [PATH:ko00051]	E2.4.1.-; [EC:2.4.1.-]	K00754	0	0	0	0	0	0	0	0	0	0	0.000711238	0	0	0	0	0	0	0	0	0	0
Glycerophospholipid metabolism [PATH:ko00564]||Phosphatidylinositol signaling system [PATH:ko04070]	E2.7.7.41, CDS1, CDS2, cdsA; phosphatidate cytidylyltransferase [EC:2.7.7.41]	K00981	0	0	0	0	0	0	0	0	0	0	0.000711238	0	0	0	0	0	0	0	0	0	0
Histidine metabolism [PATH:ko00340]||Biosynthesis of amino acids [PATH:ko01230]	E3.1.3.15B; histidinol-phosphatase (PHP family) [EC:3.1.3.15]	K04486	0	0	0	0	0	0	0	0	0	0	0.000711238	0	0	0	0	0	0	0	0	0	0
Aminobenzoate degradation [PATH:ko00627]||Tuberculosis [PATH:ko05152]	E3.1.3.2; acid phosphatase [EC:3.1.3.2]	K01078	0	0	0	0	0	0	0	0	0	0	0.000711238	0	0	0	0	0	0	0	0	0	0
Galactose metabolism [PATH:ko00052]||Starch and sucrose metabolism [PATH:ko00500]	E3.2.1.26, sacA; beta-fructofuranosidase [EC:3.2.1.26]	K01193	0	0	0	0	0	0	0	0	0	0	0.000711238	0	0	0	0	0	0	0	0	0	0
Cyanoamino acid metabolism [PATH:ko00460]||Alanine, aspartate and glutamate metabolism [PATH:ko00250]	E3.5.1.1, ansA, ansB; L-asparaginase [EC:3.5.1.1]	K01424	0	0	0	0	0	0	0	0	0	0	0.000711238	0	0	0	0	0	0	0	0	0	0
Primary bile acid biosynthesis [PATH:ko00120]||Secondary bile acid biosynthesis [PATH:ko00121]	E3.5.1.24; choloylglycine hydrolase [EC:3.5.1.24]	K01442	0	0	0	0	0	0	0	0	0	0	0.000711238	0	0	0	0	0	0	0	0	0	0
Staphylococcus aureus infection [PATH:ko05150]	eta; exfoliative toxin A/B	K11041	0	0	0	0	0	0	0	0	0	0	0.000711238	0	0	0	0	0	0	0	0	0	0
Biotin metabolism [PATH:ko00780]||Fatty acid biosynthesis [PATH:ko00061]||Fatty acid metabolism [PATH:ko01212]	fabB; 3-oxoacyl-[acyl-carrier-protein] synthase I [EC:2.3.1.41]	K00647	0	0	0	0	0	0	0	0	0	0	0.000711238	0	0	0	0	0	0	0	0	0	0
Biotin metabolism [PATH:ko00780]||Fatty acid biosynthesis [PATH:ko00061]||Fatty acid metabolism [PATH:ko01212]	fabZ; 3-hydroxyacyl-[acyl-carrier-protein] dehydratase [EC:4.2.1.59]	K02372	0	0	0	0	0	0	0	0	0	0	0.000711238	0	0	0	0	0	0	0	0	0	0
Glycolysis / Gluconeogenesis [PATH:ko00010]||Galactose metabolism [PATH:ko00052]	galM, GALM; aldose 1-epimerase [EC:5.1.3.3]	K01785	0	0	0	0	0	0	0	0	0	0	0.000711238	0	0	0	0	0	0	0	0	0	0
Aminoacyl-tRNA biosynthesis [PATH:ko00970]	gatC, GATC; aspartyl-tRNA(Asn)/glutamyl-tRNA(Gln) amidotransferase subunit C [EC:6.3.5.6 6.3.5.7]	K02435	0	0	0	0	0	0	0	0	0	0	0.000711238	0	0	0	0	0	0	0	0	0	0
ABC transporters [PATH:ko02010]	glnH; glutamine transport system substrate-binding protein	K10036	0	0	0	0	0	0	0	0	0	0	0.000711238	0	0	0	0	0	0	0	0	0	0
Porphyrin and chlorophyll metabolism [PATH:ko00860]	hemN, hemZ; oxygen-independent coproporphyrinogen III oxidase [EC:1.3.99.22]	K02495	0	0	0	0	0	0	0	0	0	0	0.000711238	0	0	0	0	0	0	0	0	0	0
Glyoxylate and dicarboxylate metabolism [PATH:ko00630]||Glycine, serine and threonine metabolism [PATH:ko00260]||Methane metabolism [PATH:ko00680]||Carbon metabolism [PATH:ko01200]	hprA; glycerate dehydrogenase [EC:1.1.1.29]	K00018	0	0	0	0	0	0	0	0	0	0	0.000711238	0	0	0	0	0	0	0	0	0	0
Cysteine and methionine metabolism [PATH:ko00270]||Propanoate metabolism [PATH:ko00640]||Glycolysis / Gluconeogenesis [PATH:ko00010]||Glucagon signaling pathway [PATH:ko04922]||Pyruvate metabolism [PATH:ko00620]	LDH, ldh; L-lactate dehydrogenase [EC:1.1.1.27]	K00016	0	0	0	0	0	0	0	0	0	0	0.000711238	0	0	0	0	0	0	0	0	0	0
Two-component system [PATH:ko02020]	liaG; lia operon protein LiaG	K11621	0	0	0	0	0	0	0	0	0	0	0.000711238	0	0	0	0	0	0	0	0	0	0
Vibrio cholerae pathogenic cycle [PATH:ko05111]||Cysteine and methionine metabolism [PATH:ko00270]||Biosynthesis of amino acids [PATH:ko01230]	luxS; S-ribosylhomocysteine lyase [EC:4.4.1.21]	K07173	0	0	0	0	0	0	0	0	0	0	0.000711238	0	0	0	0	0	0	0	0	0	0
Lysine biosynthesis [PATH:ko00300]||Biosynthesis of amino acids [PATH:ko01230]	lysA; diaminopimelate decarboxylase [EC:4.1.1.20]	K01586	0	0	0	0	0	0	0	0	0	0	0.000711238	0	0	0	0	0	0	0	0	0	0
Galactose metabolism [PATH:ko00052]||Starch and sucrose metabolism [PATH:ko00500]	malZ; alpha-glucosidase [EC:3.2.1.20]	K01187	0	0	0	0	0	0	0	0	0	0	0.000711238	0	0	0	0	0	0	0	0	0	0
Carbon metabolism [PATH:ko01200]||One carbon pool by folate [PATH:ko00670]||Carbon fixation pathways in prokaryotes [PATH:ko00720]	metF, MTHFR; methylenetetrahydrofolate reductase (NADPH) [EC:1.5.1.20]	K00297	0	0	0	0	0	0	0	0	0	0	0.000711238	0	0	0	0	0	0	0	0	0	0
Valine, leucine and isoleucine degradation [PATH:ko00280]	mmsB, HIBADH; 3-hydroxyisobutyrate dehydrogenase [EC:1.1.1.31]	K00020	0	0	0	0	0	0	0	0	0	0	0.000711238	0	0	0	0	0	0	0	0	0	0
ABC transporters [PATH:ko02010]	modA; molybdate transport system substrate-binding protein	K02020	0	0	0	0	0	0	0	0	0	0	0.000711238	0	0	0	0	0	0	0	0	0	0
Peptidoglycan biosynthesis [PATH:ko00550]||beta-Lactam resistance [PATH:ko01501]	mrdA; penicillin-binding protein 2	K05515	0	0	0	0	0	0	0	0	0	0	0.000711238	0	0	0	0	0	0	0	0	0	0
Cysteine and methionine metabolism [PATH:ko00270]	mtnE, mtnV; aminotransferase [EC:2.6.1.-]	K08969	0	0	0	0	0	0	0	0	0	0	0.000711238	0	0	0	0	0	0	0	0	0	0
Cysteine and methionine metabolism [PATH:ko00270]	mtnK; 5-methylthioribose kinase [EC:2.7.1.100]	K00899	0	0	0	0	0	0	0	0	0	0	0.000711238	0	0	0	0	0	0	0	0	0	0
Nicotinate and nicotinamide metabolism [PATH:ko00760]	nadD; nicotinate-nucleotide adenylyltransferase [EC:2.7.7.18]	K00969	0	0	0	0	0	0	0	0	0	0	0.000711238	0	0	0	0	0	0	0	0	0	0
Aminoacyl-tRNA biosynthesis [PATH:ko00970]	NARS, asnS; asparaginyl-tRNA synthetase [EC:6.1.1.22]	K01893	0	0	0	0	0	0	0	0	0	0	0.000711238	0	0	0	0	0	0	0	0	0	0
Base excision repair [PATH:ko03410]	nfo; deoxyribonuclease IV [EC:3.1.21.2]	K01151	0	0	0	0	0	0	0	0	0	0	0.000711238	0	0	0	0	0	0	0	0	0	0
Oxidative phosphorylation [PATH:ko00190]	nuoF; NADH-quinone oxidoreductase subunit F [EC:1.6.5.3]	K00335	0	0	0	0	0	0	0	0	0	0	0.000711238	0	0	0	0	0	0	0	0	0	0
Base excision repair [PATH:ko03410]	OGG1; N-glycosylase/DNA lyase [EC:3.2.2.- 4.2.99.18]	K03660	0	0	0	0	0	0	0	0	0	0	0.000711238	0	0	0	0	0	0	0	0	0	0
beta-Lactam resistance [PATH:ko01501]||ABC transporters [PATH:ko02010]	oppC; oligopeptide transport system permease protein	K15582	0	0	0	0	0	0	0	0	0	0	0.000711238	0	0	0	0	0	0	0	0	0	0
Butanoate metabolism [PATH:ko00650]||Benzoate degradation [PATH:ko00362]||Phenylalanine metabolism [PATH:ko00360]	paaH, hbd, fadB, mmgB; 3-hydroxybutyryl-CoA dehydrogenase [EC:1.1.1.157]	K00074	0	0	0	0	0	0	0	0	0	0	0.000711238	0	0	0	0	0	0	0	0	0	0
beta-Alanine metabolism [PATH:ko00410]||Pantothenate and CoA biosynthesis [PATH:ko00770]	panD; aspartate 1-decarboxylase [EC:4.1.1.11]	K01579	0	0	0	0	0	0	0	0	0	0	0.000711238	0	0	0	0	0	0	0	0	0	0
Vitamin B6 metabolism [PATH:ko00750]	pdxK, pdxY; pyridoxine kinase [EC:2.7.1.35]	K00868	0	0	0	0	0	0	0	0	0	0	0.000711238	0	0	0	0	0	0	0	0	0	0
Vitamin B6 metabolism [PATH:ko00750]	pdxS, pdx1; pyridoxal 5'-phosphate synthase pdxS subunit [EC:4.3.3.6]	K06215	0	0	0	0	0	0	0	0	0	0	0.000711238	0	0	0	0	0	0	0	0	0	0
Carbon metabolism [PATH:ko01200]||Glycolysis / Gluconeogenesis [PATH:ko00010]||Galactose metabolism [PATH:ko00052]||Pentose phosphate pathway [PATH:ko00030]||Methane metabolism [PATH:ko00680]||Fructose and mannose metabolism [PATH:ko00051]||RNA degradation [PATH:ko03018]||Central carbon metabolism in cancer [PATH:ko05230]||AMPK signaling pathway [PATH:ko04152]||Biosynthesis of amino acids [PATH:k…	pfkA, PFK; 6-phosphofructokinase 1 [EC:2.7.1.11]	K00850	0	0	0	0	0	0	0	0	0	0	0.000711238	0	0	0	0	0	0	0	0	0	0
Amino sugar and nucleotide sugar metabolism [PATH:ko00520]||Purine metabolism [PATH:ko00230]||Pentose phosphate pathway [PATH:ko00030]||Glycolysis / Gluconeogenesis [PATH:ko00010]||Galactose metabolism [PATH:ko00052]||Starch and sucrose metabolism [PATH:ko00500]||Streptomycin biosynthesis [PATH:ko00521]	pgm; phosphoglucomutase [EC:5.4.2.2]	K01835	0	0	0	0	0	0	0	0	0	0	0.000711238	0	0	0	0	0	0	0	0	0	0
Phenylalanine, tyrosine and tryptophan biosynthesis [PATH:ko00400]||Biosynthesis of amino acids [PATH:ko01230]	pheB; chorismate mutase [EC:5.4.99.5]	K06209	0	0	0	0	0	0	0	0	0	0	0.000711238	0	0	0	0	0	0	0	0	0	0
ABC transporters [PATH:ko02010]	phnC; phosphonate transport system ATP-binding protein [EC:3.6.3.28]	K02041	0	0	0	0	0	0	0	0	0	0	0.000711238	0	0	0	0	0	0	0	0	0	0
ABC transporters [PATH:ko02010]	phnD; phosphonate transport system substrate-binding protein	K02044	0	0	0	0	0	0	0	0	0	0	0.000711238	0	0	0	0	0	0	0	0	0	0
Two-component system [PATH:ko02020]	phoB1, phoP; two-component system, OmpR family, alkaline phosphatase synthesis response regulator PhoP	K07658	0	0	0	0	0	0	0	0	0	0	0.000711238	0	0	0	0	0	0	0	0	0	0
Two-component system [PATH:ko02020]	phoR; two-component system, OmpR family, phosphate regulon sensor histidine kinase PhoR [EC:2.7.13.3]	K07636	0	0	0	0	0	0	0	0	0	0	0.000711238	0	0	0	0	0	0	0	0	0	0
Oxidative phosphorylation [PATH:ko00190]	ppa; inorganic pyrophosphatase [EC:3.6.1.1]	K01507	0	0	0	0	0	0	0	0	0	0	0.000711238	0	0	0	0	0	0	0	0	0	0
Biosynthesis of amino acids [PATH:ko01230]||Arginine and proline metabolism [PATH:ko00330]	proC; pyrroline-5-carboxylate reductase [EC:1.5.1.2]	K00286	0	0	0	0	0	0	0	0	0	0	0.000711238	0	0	0	0	0	0	0	0	0	0
ABC transporters [PATH:ko02010]	pstA; phosphate transport system permease protein	K02038	0	0	0	0	0	0	0	0	0	0	0.000711238	0	0	0	0	0	0	0	0	0	0
ABC transporters [PATH:ko02010]	pstB; phosphate transport system ATP-binding protein [EC:3.6.3.27]	K02036	0	0	0	0	0	0	0	0	0	0	0.000711238	0	0	0	0	0	0	0	0	0	0
ABC transporters [PATH:ko02010]	pstC; phosphate transport system permease protein	K02037	0	0	0	0	0	0	0	0	0	0	0.000711238	0	0	0	0	0	0	0	0	0	0
Starch and sucrose metabolism [PATH:ko00500]||Phosphotransferase system (PTS) [PATH:ko02060]||Glycolysis / Gluconeogenesis [PATH:ko00010]||Amino sugar and nucleotide sugar metabolism [PATH:ko00520]	PTS-Glc-EIIA, crr; PTS system, glucose-specific IIA component [EC:2.7.1.69]	K02777	0	0	0	0	0	0	0	0	0	0	0.000711238	0	0	0	0	0	0	0	0	0	0
Phosphotransferase system (PTS) [PATH:ko02060]	PTS-HPR.PTSO, ptsO, npr; phosphocarrier protein NPr	K08485	0	0	0	0	0	0	0	0	0	0	0.000711238	0	0	0	0	0	0	0	0	0	0
Pyrimidine metabolism [PATH:ko00240]	pyrH; uridylate kinase [EC:2.7.4.22]	K09903	0	0	0	0	0	0	0	0	0	0	0.000711238	0	0	0	0	0	0	0	0	0	0
Purine metabolism [PATH:ko00230]	rdgB; XTP/dITP diphosphohydrolase [EC:3.6.1.66]	K02428	0	0	0	0	0	0	0	0	0	0	0.000711238	0	0	0	0	0	0	0	0	0	0
RNA degradation [PATH:ko03018]	rne; ribonuclease E [EC:3.1.26.12]	K08300	0	0	0	0	0	0	0	0	0	0	0.000711238	0	0	0	0	0	0	0	0	0	0
Ribosome [PATH:ko03010]	RP-L21, MRPL21, rplU; large subunit ribosomal protein L21	K02888	0	0	0	0	0	0	0	0	0	0	0.000711238	0	0	0	0	0	0	0	0	0	0
Biosynthesis of amino acids [PATH:ko01230]||Pentose phosphate pathway [PATH:ko00030]||Carbon fixation in photosynthetic organisms [PATH:ko00710]||Carbon metabolism [PATH:ko01200]	rpiA; ribose 5-phosphate isomerase A [EC:5.3.1.6]	K01807	0	0	0	0	0	0	0	0	0	0	0.000711238	0	0	0	0	0	0	0	0	0	0
Cell cycle - Caulobacter [PATH:ko04112]	rseP; regulator of sigma E protease [EC:3.4.24.-]	K11749	0	0	0	0	0	0	0	0	0	0	0.000711238	0	0	0	0	0	0	0	0	0	0
Homologous recombination [PATH:ko03440]	ruvA; holliday junction DNA helicase RuvA [EC:3.6.4.12]	K03550	0	0	0	0	0	0	0	0	0	0	0.000711238	0	0	0	0	0	0	0	0	0	0
Homologous recombination [PATH:ko03440]	ruvB; holliday junction DNA helicase RuvB [EC:3.6.4.12]	K03551	0	0	0	0	0	0	0	0	0	0	0.000711238	0	0	0	0	0	0	0	0	0	0
Oxidative phosphorylation [PATH:ko00190]||Carbon fixation pathways in prokaryotes [PATH:ko00720]||Butanoate metabolism [PATH:ko00650]||Citrate cycle (TCA cycle) [PATH:ko00020]||Legionellosis [PATH:ko05134]||Carbon metabolism [PATH:ko01200]	sdhA, frdA; succinate dehydrogenase / fumarate reductase, flavoprotein subunit [EC:1.3.5.1 1.3.5.4]	K00239	0	0	0	0	0	0	0	0	0	0	0.000711238	0	0	0	0	0	0	0	0	0	0
Protein export [PATH:ko03060]||Bacterial secretion system [PATH:ko03070]	secD; preprotein translocase subunit SecD	K03072	0	0	0	0	0	0	0	0	0	0	0.000711238	0	0	0	0	0	0	0	0	0	0
Bacterial secretion system [PATH:ko03070]||Protein export [PATH:ko03060]	secF; preprotein translocase subunit SecF	K03074	0	0	0	0	0	0	0	0	0	0	0.000711238	0	0	0	0	0	0	0	0	0	0
Protein export [PATH:ko03060]||Bacterial secretion system [PATH:ko03070]	secG; preprotein translocase subunit SecG	K03075	0	0	0	0	0	0	0	0	0	0	0.000711238	0	0	0	0	0	0	0	0	0	0
Bacterial secretion system [PATH:ko03070]||Protein export [PATH:ko03060]	secY; preprotein translocase subunit SecY	K03076	0	0	0	0	0	0	0	0	0	0	0.000711238	0	0	0	0	0	0	0	0	0	0
Cysteine and methionine metabolism [PATH:ko00270]||Glutathione metabolism [PATH:ko00480]||beta-Alanine metabolism [PATH:ko00410]||Arginine and proline metabolism [PATH:ko00330]	speE, SRM; spermidine synthase [EC:2.5.1.16]	K00797	0	0	0	0	0	0	0	0	0	0	0.000711238	0	0	0	0	0	0	0	0	0	0
Sphingolipid signaling pathway [PATH:ko04071]||Tuberculosis [PATH:ko05152]||Sphingolipid metabolism [PATH:ko00600]||VEGF signaling pathway [PATH:ko04370]||Calcium signaling pathway [PATH:ko04020]||Fc gamma R-mediated phagocytosis [PATH:ko04666]	SPHK; sphingosine kinase [EC:2.7.1.91]	K04718	0	0	0	0	0	0	0	0	0	0	0.000711238	0	0	0	0	0	0	0	0	0	0
Nonribosomal peptide structures [PATH:ko01054]	srfAB, lchAB; surfactin family lipopeptide synthetase B	K15655	0	0	0	0	0	0	0	0	0	0	0.000711238	0	0	0	0	0	0	0	0	0	0
Folate biosynthesis [PATH:ko00790]	sulD; dihydroneopterin aldolase / 2-amino-4-hydroxy-6-hydroxymethyldihydropteridine diphosphokinase [EC:4.1.2.25 2.7.6.3]	K13940	0	0	0	0	0	0	0	0	0	0	0.000711238	0	0	0	0	0	0	0	0	0	0
Base excision repair [PATH:ko03410]	tag; DNA-3-methyladenine glycosylase I [EC:3.2.2.20]	K01246	0	0	0	0	0	0	0	0	0	0	0.000711238	0	0	0	0	0	0	0	0	0	0
Sulfur relay system [PATH:ko04122]||Thiamine metabolism [PATH:ko00730]	thiI; thiamine biosynthesis protein ThiI	K03151	0	0	0	0	0	0	0	0	0	0	0.000711238	0	0	0	0	0	0	0	0	0	0
Starch and sucrose metabolism [PATH:ko00500]	treC; trehalose-6-phosphate hydrolase [EC:3.2.1.93]	K01226	0	0	0	0	0	0	0	0	0	0	0.000711238	0	0	0	0	0	0	0	0	0	0
Glycerolipid metabolism [PATH:ko00561]	ugtP; processive 1,2-diacylglycerol beta-glucosyltransferase [EC:2.4.1.315]	K03429	0	0	0	0	0	0	0	0	0	0	0.000711238	0	0	0	0	0	0	0	0	0	0
Pyrimidine metabolism [PATH:ko00240]	upp, UPRT; uracil phosphoribosyltransferase [EC:2.4.2.9]	K00761	0	0	0	0	0	0	0	0	0	0	0.000711238	0	0	0	0	0	0	0	0	0	0
Two-component system [PATH:ko02020]	yesN; two-component system, response regulator YesN	K07720	0	0	0	0	0	0	0	0	0	0	0.000711238	0	0	0	0	0	0	0	0	0	0
Fatty acid metabolism [PATH:ko01212]||Fatty acid biosynthesis [PATH:ko00061]||Propanoate metabolism [PATH:ko00640]||Carbon fixation pathways in prokaryotes [PATH:ko00720]||Tetracycline biosynthesis [PATH:ko00253]||Pyruvate metabolism [PATH:ko00620]||Carbon metabolism [PATH:ko01200]	accD; acetyl-CoA carboxylase carboxyl transferase subunit beta [EC:6.4.1.2]	K01963	0	0	0	0	0	0	0	0	0	0	0	0	0	0	0	0	0.000650759	0	0	0	0
Purine metabolism [PATH:ko00230]	ade; adenine deaminase [EC:3.5.4.2]	K01486	0	0	0	0	0	0	0	0	0	0	0	0	0	0	0	0	0.000650759	0	0	0	0
Taurine and hypotaurine metabolism [PATH:ko00430]||Alanine, aspartate and glutamate metabolism [PATH:ko00250]	ald; alanine dehydrogenase [EC:1.4.1.1]	K00259	0	0	0	0	0	0	0	0	0	0	0	0	0	0	0	0	0.000650759	0	0	0	0
ABC transporters [PATH:ko02010]	artP; arginine transport system ATP-binding protein [EC:3.6.3.-]	K10000	0	0	0	0	0	0	0	0	0	0	0	0	0	0	0	0	0.000650759	0	0	0	0
Starch and sucrose metabolism [PATH:ko00500]	bcsA; cellulose synthase (UDP-forming) [EC:2.4.1.12]	K00694	0	0	0	0	0	0	0	0	0	0	0	0	0	0	0	0	0.000650759	0	0	0	0
Aminoacyl-tRNA biosynthesis [PATH:ko00970]	DARS, aspS; aspartyl-tRNA synthetase [EC:6.1.1.12]	K01876	0	0	0	0	0	0	0	0	0	0	0	0	0	0	0	0	0.000650759	0	0	0	0
Lysine degradation [PATH:ko00310]||Carbon metabolism [PATH:ko01200]||Citrate cycle (TCA cycle) [PATH:ko00020]	DLST, sucB; 2-oxoglutarate dehydrogenase E2 component (dihydrolipoamide succinyltransferase) [EC:2.3.1.61]	K00658	0	0	0	0	0	0	0	0	0	0	0	0	0	0	0	0	0.000650759	0	0	0	0
Folate biosynthesis [PATH:ko00790]	E1.1.1.220; 6-pyruvoyltetrahydropterin 2'-reductase [EC:1.1.1.220]	K04071	0	0	0	0	0	0	0	0	0	0	0	0	0	0	0	0	0.000650759	0	0	0	0
Pantothenate and CoA biosynthesis [PATH:ko00770]	E2.7.7.3A, coaD, kdtB; pantetheine-phosphate adenylyltransferase [EC:2.7.7.3]	K00954	0	0	0	0	0	0	0	0	0	0	0	0	0	0	0	0	0.000650759	0	0	0	0
Pentose and glucuronate interconversions [PATH:ko00040]||Starch and sucrose metabolism [PATH:ko00500]	E3.1.1.11; pectinesterase [EC:3.1.1.11]	K01051	0	0	0	0	0	0	0	0	0	0	0	0	0	0	0	0	0.000650759	0	0	0	0
Glycerolipid metabolism [PATH:ko00561]	E3.1.1.3; triacylglycerol lipase [EC:3.1.1.3]	K01046	0	0	0	0	0	0	0	0	0	0	0	0	0	0	0	0	0.000650759	0	0	0	0
Starch and sucrose metabolism [PATH:ko00500]	E3.2.1.4; endoglucanase [EC:3.2.1.4]	K01179	0	0	0	0	0	0	0	0	0	0	0	0	0	0	0	0	0.000650759	0	0	0	0
Fanconi anemia pathway [PATH:ko03460]||Nucleotide excision repair [PATH:ko03420]	ERCC4, XPF; DNA excision repair protein ERCC-4 [EC:3.1.-.-]	K10848	0	0	0	0	0	0	0	0	0	0	0	0	0	0	0	0	0.000650759	0	0	0	0
Carbon metabolism [PATH:ko01200]||Methane metabolism [PATH:ko00680]	frmB, ESD, fghA; S-formylglutathione hydrolase [EC:3.1.2.12]	K01070	0	0	0	0	0	0	0	0	0	0	0	0	0	0	0	0	0.000650759	0	0	0	0
Cell cycle - Caulobacter [PATH:ko04112]	gcrA; GcrA cell cycle regulator	K13583	0	0	0	0	0	0	0	0	0	0	0	0	0	0	0	0	0.000650759	0	0	0	0
Amino sugar and nucleotide sugar metabolism [PATH:ko00520]	glmU; bifunctional UDP-N-acetylglucosamine pyrophosphorylase / Glucosamine-1-phosphate N-acetyltransferase [EC:2.7.7.23 2.3.1.157]	K04042	0	0	0	0	0	0	0	0	0	0	0	0	0	0	0	0	0.000650759	0	0	0	0
Bacterial secretion system [PATH:ko03070]	gspD; general secretion pathway protein D	K02453	0	0	0	0	0	0	0	0	0	0	0	0	0	0	0	0	0.000650759	0	0	0	0
Phenylalanine metabolism [PATH:ko00360]||Degradation of aromatic compounds [PATH:ko01220]	hcaE, hcaA1; 3-phenylpropionate/trans-cinnamate dioxygenase alpha subunit [EC:1.14.12.19]	K05708	0	0	0	0	0	0	0	0	0	0	0	0	0	0	0	0	0.000650759	0	0	0	0
ABC transporters [PATH:ko02010]	lptB; lipopolysaccharide export system ATP-binding protein [EC:3.6.3.-]	K06861	0	0	0	0	0	0	0	0	0	0	0	0	0	0	0	0	0.000650759	0	0	0	0
Nitrogen metabolism [PATH:ko00910]	ncd2, npd; nitronate monooxygenase [EC:1.13.12.16]	K00459	0	0	0	0	0	0	0	0	0	0	0	0	0	0	0	0	0.000650759	0	0	0	0
ABC transporters [PATH:ko02010]||beta-Lactam resistance [PATH:ko01501]	oppD; oligopeptide transport system ATP-binding protein	K15583	0	0	0	0	0	0	0	0	0	0	0	0	0	0	0	0	0.000650759	0	0	0	0
ABC transporters [PATH:ko02010]||beta-Lactam resistance [PATH:ko01501]	oppF; oligopeptide transport system ATP-binding protein	K10823	0	0	0	0	0	0	0	0	0	0	0	0	0	0	0	0	0.000650759	0	0	0	0
Pantothenate and CoA biosynthesis [PATH:ko00770]	panE, apbA; 2-dehydropantoate 2-reductase [EC:1.1.1.169]	K00077	0	0	0	0	0	0	0	0	0	0	0	0	0	0	0	0	0.000650759	0	0	0	0
Vitamin B6 metabolism [PATH:ko00750]	pdxA; 4-hydroxythreonine-4-phosphate dehydrogenase [EC:1.1.1.262]	K00097	0	0	0	0	0	0	0	0	0	0	0	0	0	0	0	0	0.000650759	0	0	0	0
Glycerophospholipid metabolism [PATH:ko00564]	psd, PISD; phosphatidylserine decarboxylase [EC:4.1.1.65]	K01613	0	0	0	0	0	0	0	0	0	0	0	0	0	0	0	0	0.000650759	0	0	0	0
Homologous recombination [PATH:ko03440]	RAD54L, RAD54; DNA repair and recombination protein RAD54 and RAD54-like protein [EC:3.6.4.-]	K10875	0	0	0	0	0	0	0	0	0	0	0	0	0	0	0	0	0.000650759	0	0	0	0
Polyketide sugar unit biosynthesis [PATH:ko00523]||Streptomycin biosynthesis [PATH:ko00521]	rfbD, rmlD; dTDP-4-dehydrorhamnose reductase [EC:1.1.1.133]	K00067	0	0	0	0	0	0	0	0	0	0	0	0	0	0	0	0	0.000650759	0	0	0	0
Ribosome [PATH:ko03010]	RP-L35, MRPL35, rpmI; large subunit ribosomal protein L35	K02916	0	0	0	0	0	0	0	0	0	0	0	0	0	0	0	0	0.000650759	0	0	0	0
Purine metabolism [PATH:ko00230]||RNA polymerase [PATH:ko03020]||Pyrimidine metabolism [PATH:ko00240]	rpoBC; DNA-directed RNA polymerase subunit beta-beta' [EC:2.7.7.6]	K13797	0	0	0	0	0	0	0	0	0	0	0	0	0	0	0	0	0.000650759	0	0	0	0
Salmonella infection [PATH:ko05132]	sspH2; E3 ubiquitin-protein ligase SspH2	K15353	0	0	0	0	0	0	0	0	0	0	0	0	0	0	0	0	0.000650759	0	0	0	0
Glycine, serine and threonine metabolism [PATH:ko00260]||Phenylalanine, tyrosine and tryptophan biosynthesis [PATH:ko00400]||Biosynthesis of amino acids [PATH:ko01230]	trpA; tryptophan synthase alpha chain [EC:4.2.1.20]	K01695	0	0	0	0	0	0	0	0	0	0	0	0	0	0	0	0	0.000650759	0	0	0	0
Biosynthesis of amino acids [PATH:ko01230]||Phenylalanine, tyrosine and tryptophan biosynthesis [PATH:ko00400]	trpG; anthranilate synthase component II [EC:4.1.3.27]	K01658	0	0	0	0	0	0	0	0	0	0	0	0	0	0	0	0	0.000650759	0	0	0	0
Nucleotide excision repair [PATH:ko03420]	uvrB; excinuclease ABC subunit B	K03702	0	0	0	0	0	0	0	0	0	0	0	0	0	0	0	0	0.000650759	0	0	0	0
Bacterial secretion system [PATH:ko03070]	yadB_C; adhesin YadB/C	K12342	0	0	0	0	0	0	0	0	0	0	0	0	0	0	0	0	0.000650759	0	0	0	0
Biosynthesis of unsaturated fatty acids [PATH:ko01040]	yciA; acyl-CoA thioesterase YciA [EC:3.1.2.-]	K10806	0	0	0	0	0	0	0	0	0	0	0	0	0	0	0	0	0.000650759	0	0	0	0
ABC transporters [PATH:ko02010]	znuA; zinc transport system substrate-binding protein	K09815	0	0	0	0	0	0	0	0	0	0	0	0	0	0	0	0	0.000650759	0	0	0	0
Aminoacyl-tRNA biosynthesis [PATH:ko00970]	AARS, alaS; alanyl-tRNA synthetase [EC:6.1.1.7]	K01872	0	0	0	0	0	0	0	0	0	0	0	0	0	0	0	0	0.000433839	0	0	0	0
ABC transporters [PATH:ko02010]	ABC.VB12.A, btuD; vitamin B12 transport system ATP-binding protein [EC:3.6.3.33]	K06074	0	0	0	0	0	0	0	0	0	0	0	0	0	0	0	0	0.000433839	0	0	0	0
ABC transporters [PATH:ko02010]	ABC.VB12.P, btuC; vitamin B12 transport system permease protein	K06073	0	0	0	0	0	0	0	0	0	0	0	0	0	0	0	0	0.000433839	0	0	0	0
Vibrio cholerae pathogenic cycle [PATH:ko05111]	acfC; accessory colonization factor AcfC	K10938	0	0	0	0	0	0	0	0	0	0	0	0	0	0	0	0	0.000433839	0	0	0	0
Glycolysis / Gluconeogenesis [PATH:ko00010]	agp; glucose-1-phosphatase [EC:3.1.3.10]	K01085	0	0	0	0	0	0	0	0	0	0	0	0	0	0	0	0	0.000433839	0	0	0	0
Arginine biosynthesis [PATH:ko00220]||2-Oxocarboxylic acid metabolism [PATH:ko01210]||Biosynthesis of amino acids [PATH:ko01230]	argB; acetylglutamate kinase [EC:2.7.2.8]	K00930	0	0	0	0	0	0	0	0	0	0	0	0	0	0	0	0	0.000433839	0	0	0	0
Arginine biosynthesis [PATH:ko00220]||2-Oxocarboxylic acid metabolism [PATH:ko01210]||Biosynthesis of amino acids [PATH:ko01230]	argC; N-acetyl-gamma-glutamyl-phosphate reductase [EC:1.2.1.38]	K00145	0	0	0	0	0	0	0	0	0	0	0	0	0	0	0	0	0.000433839	0	0	0	0
ABC transporters [PATH:ko02010]	artM; arginine transport system permease protein	K09998	0	0	0	0	0	0	0	0	0	0	0	0	0	0	0	0	0.000433839	0	0	0	0
ABC transporters [PATH:ko02010]	artQ; arginine transport system permease protein	K09999	0	0	0	0	0	0	0	0	0	0	0	0	0	0	0	0	0.000433839	0	0	0	0
Oxidative phosphorylation [PATH:ko00190]||Photosynthesis [PATH:ko00195]	ATPF0B, atpF; F-type H+-transporting ATPase subunit b	K02109	0	0	0	0	0	0	0	0	0	0	0	0	0	0	0	0	0.000433839	0	0	0	0
Bacterial chemotaxis [PATH:ko02030]||Two-component system [PATH:ko02020]	cheA; two-component system, chemotaxis family, sensor kinase CheA [EC:2.7.13.3]	K03407	0	0	0	0	0	0	0	0	0	0	0	0	0	0	0	0	0.000433839	0	0	0	0
Bacterial chemotaxis [PATH:ko02030]	cheC; chemotaxis protein CheC	K03410	0	0	0	0	0	0	0	0	0	0	0	0	0	0	0	0	0.000433839	0	0	0	0
Porphyrin and chlorophyll metabolism [PATH:ko00860]	cobP, cobU; adenosylcobinamide kinase / adenosylcobinamide-phosphate guanylyltransferase [EC:2.7.1.156 2.7.7.62]	K02231	0	0	0	0	0	0	0	0	0	0	0	0	0	0	0	0	0.000433839	0	0	0	0
Porphyrin and chlorophyll metabolism [PATH:ko00860]	cobT; cobaltochelatase CobT [EC:6.6.1.2]	K09883	0	0	0	0	0	0	0	0	0	0	0	0	0	0	0	0	0.000433839	0	0	0	0
Cell cycle - Caulobacter [PATH:ko04112]||Two-component system [PATH:ko02020]	cpdR; two-component system, cell cycle response regulator CpdR	K13589	0	0	0	0	0	0	0	0	0	0	0	0	0	0	0	0	0.000433839	0	0	0	0
Porphyrin and chlorophyll metabolism [PATH:ko00860]	CPOX, hemF; coproporphyrinogen III oxidase [EC:1.3.3.3]	K00228	0	0	0	0	0	0	0	0	0	0	0	0	0	0	0	0	0.000433839	0	0	0	0
Cationic antimicrobial peptide (CAMP) resistance [PATH:ko01503]||Two-component system [PATH:ko02020]	cpxR; two-component system, OmpR family, response regulator CpxR	K07662	0	0	0	0	0	0	0	0	0	0	0	0	0	0	0	0	0.000433839	0	0	0	0
Cell cycle - Caulobacter [PATH:ko04112]||Two-component system [PATH:ko02020]	ctrA; two-component system, cell cycle response regulator CtrA	K13584	0	0	0	0	0	0	0	0	0	0	0	0	0	0	0	0	0.000433839	0	0	0	0
Two-component system [PATH:ko02020]	cusS, copS, silS; two-component system, OmpR family, heavy metal sensor histidine kinase CusS [EC:2.7.13.3]	K07644	0	0	0	0	0	0	0	0	0	0	0	0	0	0	0	0	0.000433839	0	0	0	0
Two-component system [PATH:ko02020]||Oxidative phosphorylation [PATH:ko00190]	cydA; cytochrome d ubiquinol oxidase subunit I [EC:1.10.3.-]	K00425	0	0	0	0	0	0	0	0	0	0	0	0	0	0	0	0	0.000433839	0	0	0	0
Oxidative phosphorylation [PATH:ko00190]||Two-component system [PATH:ko02020]	cydB; cytochrome d ubiquinol oxidase subunit II [EC:1.10.3.-]	K00426	0	0	0	0	0	0	0	0	0	0	0	0	0	0	0	0	0.000433839	0	0	0	0
Two-component system [PATH:ko02020]	dctA; aerobic C4-dicarboxylate transport protein	K11103	0	0	0	0	0	0	0	0	0	0	0	0	0	0	0	0	0.000433839	0	0	0	0
Two-component system [PATH:ko02020]	dctD; two-component system, NtrC family, C4-dicarboxylate transport response regulator DctD	K10126	0	0	0	0	0	0	0	0	0	0	0	0	0	0	0	0	0.000433839	0	0	0	0
Glycolysis / Gluconeogenesis [PATH:ko00010]||Pyruvate metabolism [PATH:ko00620]||Carbon metabolism [PATH:ko01200]||Propanoate metabolism [PATH:ko00640]||Glyoxylate and dicarboxylate metabolism [PATH:ko00630]||Citrate cycle (TCA cycle) [PATH:ko00020]||Valine, leucine and isoleucine degradation [PATH:ko00280]||Glycine, serine and threonine metabolism [PATH:ko00260]	DLD, lpd, pdhD; dihydrolipoamide dehydrogenase [EC:1.8.1.4]	K00382	0	0	0	0	0	0	0	0	0	0	0	0	0	0	0	0	0.000433839	0	0	0	0
Sulfur metabolism [PATH:ko00920]	dmsC; anaerobic dimethyl sulfoxide reductase subunit C (DMSO reductase anchor subunit)	K07308	0	0	0	0	0	0	0	0	0	0	0	0	0	0	0	0	0.000433839	0	0	0	0
Terpenoid backbone biosynthesis [PATH:ko00900]||Thiamine metabolism [PATH:ko00730]	dxs; 1-deoxy-D-xylulose-5-phosphate synthase [EC:2.2.1.7]	K01662	0	0	0	0	0	0	0	0	0	0	0	0	0	0	0	0	0.000433839	0	0	0	0
Degradation of aromatic compounds [PATH:ko01220]||Phenylalanine metabolism [PATH:ko00360]||Toluene degradation [PATH:ko00623]||Caprolactam degradation [PATH:ko00930]||Tyrosine metabolism [PATH:ko00350]||Xylene degradation [PATH:ko00622]	E1.1.1.90; aryl-alcohol dehydrogenase [EC:1.1.1.90]	K00055	0	0	0	0	0	0	0	0	0	0	0	0	0	0	0	0	0.000433839	0	0	0	0
Arachidonic acid metabolism [PATH:ko00590]||Glutathione metabolism [PATH:ko00480]||Thyroid hormone synthesis [PATH:ko04918]	E1.11.1.9; glutathione peroxidase [EC:1.11.1.9]	K00432	0	0	0	0	0	0	0	0	0	0	0	0	0	0	0	0	0.000433839	0	0	0	0
Porphyrin and chlorophyll metabolism [PATH:ko00860]	E2.4.2.21, cobU, cobT; nicotinate-nucleotide--dimethylbenzimidazole phosphoribosyltransferase [EC:2.4.2.21]	K00768	0	0	0	0	0	0	0	0	0	0	0	0	0	0	0	0	0.000433839	0	0	0	0
Porphyrin and chlorophyll metabolism [PATH:ko00860]	E2.7.8.26, cobS, cobV; adenosylcobinamide-GDP ribazoletransferase [EC:2.7.8.26]	K02233	0	0	0	0	0	0	0	0	0	0	0	0	0	0	0	0	0.000433839	0	0	0	0
Butanoate metabolism [PATH:ko00650]	E3.1.1.75, phaZ; poly(3-hydroxybutyrate) depolymerase [EC:3.1.1.75]	K05973	0	0	0	0	0	0	0	0	0	0	0	0	0	0	0	0	0.000433839	0	0	0	0
Starch and sucrose metabolism [PATH:ko00500]||Cyanoamino acid metabolism [PATH:ko00460]||Phenylpropanoid biosynthesis [PATH:ko00940]	E3.2.1.21; beta-glucosidase [EC:3.2.1.21]	K01188	0	0	0	0	0	0	0	0	0	0	0	0	0	0	0	0	0.000433839	0	0	0	0
RNA transport [PATH:ko03013]	EIF1, SUI1; translation initiation factor 1	K03113	0	0	0	0	0	0	0	0	0	0	0	0	0	0	0	0	0.000433839	0	0	0	0
Apoptosis [PATH:ko04210]	ENDOG; endonuclease G, mitochondrial	K01173	0	0	0	0	0	0	0	0	0	0	0	0	0	0	0	0	0.000433839	0	0	0	0
Fatty acid metabolism [PATH:ko01212]||Fatty acid biosynthesis [PATH:ko00061]	fabA; 3-hydroxyacyl-[acyl-carrier protein] dehydratase / trans-2-decenoyl-[acyl-carrier protein] isomerase [EC:4.2.1.59 5.3.3.14]	K01716	0	0	0	0	0	0	0	0	0	0	0	0	0	0	0	0	0.000433839	0	0	0	0
Fatty acid degradation [PATH:ko00071]||Fatty acid metabolism [PATH:ko01212]	fadE; acyl-CoA dehydrogenase [EC:1.3.99.-]	K06445	0	0	0	0	0	0	0	0	0	0	0	0	0	0	0	0	0.000433839	0	0	0	0
Flagellar assembly [PATH:ko02040]	flgL; flagellar hook-associated protein 3 FlgL	K02397	0	0	0	0	0	0	0	0	0	0	0	0	0	0	0	0	0.000433839	0	0	0	0
Flagellar assembly [PATH:ko02040]	flhA; flagellar biosynthesis protein FlhA	K02400	0	0	0	0	0	0	0	0	0	0	0	0	0	0	0	0	0.000433839	0	0	0	0
Flagellar assembly [PATH:ko02040]||Two-component system [PATH:ko02020]	flhC; flagellar transcriptional activator FlhC	K02402	0	0	0	0	0	0	0	0	0	0	0	0	0	0	0	0	0.000433839	0	0	0	0
Pyruvate metabolism [PATH:ko00620]	hchA; molecular chaperone Hsp31 and glyoxalase 3 [EC:4.2.1.130]	K05523	0	0	0	0	0	0	0	0	0	0	0	0	0	0	0	0	0.000433839	0	0	0	0
Biosynthesis of amino acids [PATH:ko01230]||Histidine metabolism [PATH:ko00340]	hisZ; ATP phosphoribosyltransferase regulatory subunit	K02502	0	0	0	0	0	0	0	0	0	0	0	0	0	0	0	0	0.000433839	0	0	0	0
Nitrotoluene degradation [PATH:ko00633]	hyaA, hybO; hydrogenase small subunit [EC:1.12.99.6]	K06282	0	0	0	0	0	0	0	0	0	0	0	0	0	0	0	0	0.000433839	0	0	0	0
Nitrotoluene degradation [PATH:ko00633]	hyaB, hybC; hydrogenase large subunit [EC:1.12.99.6]	K06281	0	0	0	0	0	0	0	0	0	0	0	0	0	0	0	0	0.000433839	0	0	0	0
Two-component system [PATH:ko02020]	hyaC; Ni/Fe-hydrogenase 1 B-type cytochrome subunit	K03620	0	0	0	0	0	0	0	0	0	0	0	0	0	0	0	0	0.000433839	0	0	0	0
Terpenoid backbone biosynthesis [PATH:ko00900]	ispA; farnesyl diphosphate synthase [EC:2.5.1.1 2.5.1.10]	K00795	0	0	0	0	0	0	0	0	0	0	0	0	0	0	0	0	0.000433839	0	0	0	0
Lipopolysaccharide biosynthesis [PATH:ko00540]	kdsC; 3-deoxy-D-manno-octulosonate 8-phosphate phosphatase (KDO 8-P phosphatase) [EC:3.1.3.45]	K03270	0	0	0	0	0	0	0	0	0	0	0	0	0	0	0	0	0.000433839	0	0	0	0
Nucleotide excision repair [PATH:ko03420]||DNA replication [PATH:ko03030]||Mismatch repair [PATH:ko03430]||Base excision repair [PATH:ko03410]	LIG1; DNA ligase 1 [EC:6.5.1.1 6.5.1.6 6.5.1.7]	K10747	0	0	0	0	0	0	0	0	0	0	0	0	0	0	0	0	0.000433839	0	0	0	0
Bacterial chemotaxis [PATH:ko02030]||ABC transporters [PATH:ko02010]	malE; maltose/maltodextrin transport system substrate-binding protein	K10108	0	0	0	0	0	0	0	0	0	0	0	0	0	0	0	0	0.000433839	0	0	0	0
ABC transporters [PATH:ko02010]	malF; maltose/maltodextrin transport system permease protein	K10109	0	0	0	0	0	0	0	0	0	0	0	0	0	0	0	0	0.000433839	0	0	0	0
ABC transporters [PATH:ko02010]	malG; maltose/maltodextrin transport system permease protein	K10110	0	0	0	0	0	0	0	0	0	0	0	0	0	0	0	0	0.000433839	0	0	0	0
ABC transporters [PATH:ko02010]	malK, mtlK, thuK; multiple sugar transport system ATP-binding protein [EC:3.6.3.-]	K10111	0	0	0	0	0	0	0	0	0	0	0	0	0	0	0	0	0.000433839	0	0	0	0
Serotonergic synapse [PATH:ko04726]||Arginine and proline metabolism [PATH:ko00330]||Phenylalanine metabolism [PATH:ko00360]||Drug metabolism - cytochrome P450 [PATH:ko00982]||Tryptophan metabolism [PATH:ko00380]||Dopaminergic synapse [PATH:ko04728]||Glycine, serine and threonine metabolism [PATH:ko00260]||Tyrosine metabolism [PATH:ko00350]||Histidine metabolism [PATH:ko00340]||Amphetamine addict…	MAO, aofH; monoamine oxidase [EC:1.4.3.4]	K00274	0	0	0	0	0	0	0	0	0	0	0	0	0	0	0	0	0.000433839	0	0	0	0
Two-component system [PATH:ko02020]	mdtC; multidrug efflux pump	K07789	0	0	0	0	0	0	0	0	0	0	0	0	0	0	0	0	0.000433839	0	0	0	0
ABC transporters [PATH:ko02010]	metQ; D-methionine transport system substrate-binding protein	K02073	0	0	0	0	0	0	0	0	0	0	0	0	0	0	0	0	0.000433839	0	0	0	0
ABC transporters [PATH:ko02010]	mlaD, linM; phospholipid/cholesterol/gamma-HCH transport system substrate-binding protein	K02067	0	0	0	0	0	0	0	0	0	0	0	0	0	0	0	0	0.000433839	0	0	0	0
Bacterial chemotaxis [PATH:ko02030]||Flagellar assembly [PATH:ko02040]||Two-component system [PATH:ko02020]	motA; chemotaxis protein MotA	K02556	0	0	0	0	0	0	0	0	0	0	0	0	0	0	0	0	0.000433839	0	0	0	0
Pyruvate metabolism [PATH:ko00620]||Carbon metabolism [PATH:ko01200]||Citrate cycle (TCA cycle) [PATH:ko00020]	mqo; malate dehydrogenase (quinone) [EC:1.1.5.4]	K00116	0	0	0	0	0	0	0	0	0	0	0	0	0	0	0	0	0.000433839	0	0	0	0
Vibrio cholerae pathogenic cycle [PATH:ko05111]	mshA; MSHA pilin protein MshA	K10924	0	0	0	0	0	0	0	0	0	0	0	0	0	0	0	0	0.000433839	0	0	0	0
Cysteine and methionine metabolism [PATH:ko00270]||Biosynthesis of amino acids [PATH:ko01230]	mtnN, mtn, pfs; adenosylhomocysteine nucleosidase [EC:3.2.2.9]	K01243	0	0	0	0	0	0	0	0	0	0	0	0	0	0	0	0	0.000433839	0	0	0	0
Amino sugar and nucleotide sugar metabolism [PATH:ko00520]	murU; MurNAc alpha-1-phosphate uridylyltransferase [EC:2.7.7.-]	K00992	0	0	0	0	0	0	0	0	0	0	0	0	0	0	0	0	0.000433839	0	0	0	0
Degradation of aromatic compounds [PATH:ko01220]||Naphthalene degradation [PATH:ko00626]	nahE; trans-o-hydroxybenzylidenepyruvate hydratase-aldolase [EC:4.1.2.45]	K14585	0	0	0	0	0	0	0	0	0	0	0	0	0	0	0	0	0.000433839	0	0	0	0
Nitrotoluene degradation [PATH:ko00633]	nemA; N-ethylmaleimide reductase [EC:1.-.-.-]	K10680	0	0	0	0	0	0	0	0	0	0	0	0	0	0	0	0	0.000433839	0	0	0	0
Oxidative phosphorylation [PATH:ko00190]	nuoG; NADH-quinone oxidoreductase subunit G [EC:1.6.5.3]	K00336	0	0	0	0	0	0	0	0	0	0	0	0	0	0	0	0	0.000433839	0	0	0	0
Oxidative phosphorylation [PATH:ko00190]	nuoN; NADH-quinone oxidoreductase subunit N [EC:1.6.5.3]	K00343	0	0	0	0	0	0	0	0	0	0	0	0	0	0	0	0	0.000433839	0	0	0	0
Folate biosynthesis [PATH:ko00790]	pabBC; para-aminobenzoate synthetase / 4-amino-4-deoxychorismate lyase [EC:2.6.1.85 4.1.3.38]	K03342	0	0	0	0	0	0	0	0	0	0	0	0	0	0	0	0	0.000433839	0	0	0	0
Penicillin and cephalosporin biosynthesis [PATH:ko00311]	PCBC; isopenicillin-N synthase [EC:1.21.3.1]	K04126	0	0	0	0	0	0	0	0	0	0	0	0	0	0	0	0	0.000433839	0	0	0	0
Vitamin B6 metabolism [PATH:ko00750]	pdxB; erythronate-4-phosphate dehydrogenase [EC:1.1.1.290]	K03473	0	0	0	0	0	0	0	0	0	0	0	0	0	0	0	0	0.000433839	0	0	0	0
Two-component system [PATH:ko02020]||Folate biosynthesis [PATH:ko00790]||Aminobenzoate degradation [PATH:ko00627]	phoD; alkaline phosphatase D [EC:3.1.3.1]	K01113	0	0	0	0	0	0	0	0	0	0	0	0	0	0	0	0	0.000433839	0	0	0	0
Nicotinate and nicotinamide metabolism [PATH:ko00760]	pncC; nicotinamide-nucleotide amidase [EC:3.5.1.42]	K03743	0	0	0	0	0	0	0	0	0	0	0	0	0	0	0	0	0.000433839	0	0	0	0
Degradation of aromatic compounds [PATH:ko01220]||Benzoate degradation [PATH:ko00362]||Xylene degradation [PATH:ko00622]||Dioxin degradation [PATH:ko00621]	praC, xylH; 4-oxalocrotonate tautomerase [EC:5.3.2.6]	K01821	0	0	0	0	0	0	0	0	0	0	0	0	0	0	0	0	0.000433839	0	0	0	0
Carbapenem biosynthesis [PATH:ko00332]||Arginine and proline metabolism [PATH:ko00330]||Biosynthesis of amino acids [PATH:ko01230]	proA; glutamate-5-semialdehyde dehydrogenase [EC:1.2.1.41]	K00147	0	0	0	0	0	0	0	0	0	0	0	0	0	0	0	0	0.000433839	0	0	0	0
Carbapenem biosynthesis [PATH:ko00332]||Arginine and proline metabolism [PATH:ko00330]||Biosynthesis of amino acids [PATH:ko01230]	proB; glutamate 5-kinase [EC:2.7.2.11]	K00931	0	0	0	0	0	0	0	0	0	0	0	0	0	0	0	0	0.000433839	0	0	0	0
Complement and coagulation cascades [PATH:ko04610]	PROC; protein C (activated) [EC:3.4.21.69]	K01344	0	0	0	0	0	0	0	0	0	0	0	0	0	0	0	0	0.000433839	0	0	0	0
Glycine, serine and threonine metabolism [PATH:ko00260]||Glycerophospholipid metabolism [PATH:ko00564]	pssA; CDP-diacylglycerol---serine O-phosphatidyltransferase [EC:2.7.8.8]	K00998	0	0	0	0	0	0	0	0	0	0	0	0	0	0	0	0	0.000433839	0	0	0	0
Two-component system [PATH:ko02020]	qseB; two-component system, OmpR family, response regulator QseB	K07666	0	0	0	0	0	0	0	0	0	0	0	0	0	0	0	0	0.000433839	0	0	0	0
Pentose and glucuronate interconversions [PATH:ko00040]	rspA, manD; mannonate dehydratase [EC:4.2.1.8]	K08323	0	0	0	0	0	0	0	0	0	0	0	0	0	0	0	0	0.000433839	0	0	0	0
Vibrio cholerae infection [PATH:ko05110]	rtxA; RTX toxin RtxA	K10953	0	0	0	0	0	0	0	0	0	0	0	0	0	0	0	0	0.000433839	0	0	0	0
Arginine and proline metabolism [PATH:ko00330]	speG; diamine N-acetyltransferase [EC:2.3.1.57]	K00657	0	0	0	0	0	0	0	0	0	0	0	0	0	0	0	0	0.000433839	0	0	0	0
Arginine and proline metabolism [PATH:ko00330]	spuC; putrescine aminotransferase [EC:2.6.1.-]	K12256	0	0	0	0	0	0	0	0	0	0	0	0	0	0	0	0	0.000433839	0	0	0	0
Streptomycin biosynthesis [PATH:ko00521]	strB1; scyllo-inosamine-4-phosphate amidinotransferase 1 [EC:2.1.4.2]	K04340	0	0	0	0	0	0	0	0	0	0	0	0	0	0	0	0	0.000433839	0	0	0	0
Citrate cycle (TCA cycle) [PATH:ko00020]||C5-Branched dibasic acid metabolism [PATH:ko00660]||Carbon metabolism [PATH:ko01200]||Propanoate metabolism [PATH:ko00640]||Carbon fixation pathways in prokaryotes [PATH:ko00720]	sucC; succinyl-CoA synthetase beta subunit [EC:6.2.1.5]	K01903	0	0	0	0	0	0	0	0	0	0	0	0	0	0	0	0	0.000433839	0	0	0	0
Pyrimidine metabolism [PATH:ko00240]||Purine metabolism [PATH:ko00230]||Nicotinate and nicotinamide metabolism [PATH:ko00760]	surE; 5'-nucleotidase [EC:3.1.3.5]	K03787	0	0	0	0	0	0	0	0	0	0	0	0	0	0	0	0	0.000433839	0	0	0	0
Protein export [PATH:ko03060]||Bacterial secretion system [PATH:ko03070]	tatA; sec-independent protein translocase protein TatA	K03116	0	0	0	0	0	0	0	0	0	0	0	0	0	0	0	0	0.000433839	0	0	0	0
Bacterial secretion system [PATH:ko03070]||Protein export [PATH:ko03060]	tatB; sec-independent protein translocase protein TatB	K03117	0	0	0	0	0	0	0	0	0	0	0	0	0	0	0	0	0.000433839	0	0	0	0
Protein export [PATH:ko03060]||Bacterial secretion system [PATH:ko03070]	tatC; sec-independent protein translocase protein TatC	K03118	0	0	0	0	0	0	0	0	0	0	0	0	0	0	0	0	0.000433839	0	0	0	0
Thiamine metabolism [PATH:ko00730]	thiD; hydroxymethylpyrimidine/phosphomethylpyrimidine kinase [EC:2.7.1.49 2.7.4.7]	K00941	0	0	0	0	0	0	0	0	0	0	0	0	0	0	0	0	0.000433839	0	0	0	0
Two-component system [PATH:ko02020]	torA; trimethylamine-N-oxide reductase (cytochrome c) [EC:1.7.2.3]	K07811	0	0	0	0	0	0	0	0	0	0	0	0	0	0	0	0	0.000433839	0	0	0	0
Two-component system [PATH:ko02020]	torC; trimethylamine-N-oxide reductase (cytochrome c), cytochrome c-type subunit TorC	K03532	0	0	0	0	0	0	0	0	0	0	0	0	0	0	0	0	0.000433839	0	0	0	0
Two-component system [PATH:ko02020]	torD; TorA specific chaperone	K03533	0	0	0	0	0	0	0	0	0	0	0	0	0	0	0	0	0.000433839	0	0	0	0
Two-component system [PATH:ko02020]	torR; two-component system, OmpR family, torCAD operon response regulator TorR	K07772	0	0	0	0	0	0	0	0	0	0	0	0	0	0	0	0	0.000433839	0	0	0	0
Phenylalanine, tyrosine and tryptophan biosynthesis [PATH:ko00400]||Biosynthesis of amino acids [PATH:ko01230]	trpC; indole-3-glycerol phosphate synthase [EC:4.1.1.48]	K01609	0	0	0	0	0	0	0	0	0	0	0	0	0	0	0	0	0.000433839	0	0	0	0
Phenylalanine, tyrosine and tryptophan biosynthesis [PATH:ko00400]||Biosynthesis of amino acids [PATH:ko01230]	trpE; anthranilate synthase component I [EC:4.1.3.27]	K01657	0	0	0	0	0	0	0	0	0	0	0	0	0	0	0	0	0.000433839	0	0	0	0
Sulfur relay system [PATH:ko04122]	tusE, dsrC; tRNA 2-thiouridine synthesizing protein E [EC:2.8.1.-]	K11179	0	0	0	0	0	0	0	0	0	0	0	0	0	0	0	0	0.000433839	0	0	0	0
Ubiquinone and other terpenoid-quinone biosynthesis [PATH:ko00130]	ubiA; 4-hydroxybenzoate polyprenyltransferase [EC:2.5.1.39]	K03179	0	0	0	0	0	0	0	0	0	0	0	0	0	0	0	0	0.000433839	0	0	0	0
Ubiquinone and other terpenoid-quinone biosynthesis [PATH:ko00130]	ubiC; chorismate--pyruvate lyase [EC:4.1.3.40]	K03181	0	0	0	0	0	0	0	0	0	0	0	0	0	0	0	0	0.000433839	0	0	0	0
Purine metabolism [PATH:ko00230]	uraH, pucM, hiuH; 5-hydroxyisourate hydrolase [EC:3.5.2.17]	K07127	0	0	0	0	0	0	0	0	0	0	0	0	0	0	0	0	0.000433839	0	0	0	0
Pentose and glucuronate interconversions [PATH:ko00040]	uxaB; tagaturonate reductase [EC:1.1.1.58]	K00041	0	0	0	0	0	0	0	0	0	0	0	0	0	0	0	0	0.000433839	0	0	0	0
Protein processing in endoplasmic reticulum [PATH:ko04141]||Legionellosis [PATH:ko05134]	VCP, CDC48; transitional endoplasmic reticulum ATPase	K13525	0	0	0	0	0	0	0	0	0	0	0	0	0	0	0	0	0.000433839	0	0	0	0
Amino sugar and nucleotide sugar metabolism [PATH:ko00520]	wecB; UDP-N-acetylglucosamine 2-epimerase (non-hydrolysing) [EC:5.1.3.14]	K01791	0	0	0	0	0	0	0	0	0	0	0	0	0	0	0	0	0.000433839	0	0	0	0
Ubiquinone and other terpenoid-quinone biosynthesis [PATH:ko00130]	wrbA; NAD(P)H dehydrogenase (quinone) [EC:1.6.5.2]	K03809	0	0	0	0	0	0	0	0	0	0	0	0	0	0	0	0	0.000433839	0	0	0	0
Mismatch repair [PATH:ko03430]	xseB; exodeoxyribonuclease VII small subunit [EC:3.1.11.6]	K03602	0	0	0	0	0	0	0	0	0	0	0	0	0	0	0	0	0.000433839	0	0	0	0
Propanoate metabolism [PATH:ko00640]	yqhD; NADP-dependent alcohol dehydrogenase [EC:1.1.-.-]	K08325	0	0	0	0	0	0	0	0	0	0	0	0	0	0	0	0	0.000433839	0	0	0	0
Purine metabolism [PATH:ko00230]	spoT, HDDC3; guanosine-3',5'-bis(diphosphate) 3'-pyrophosphohydrolase [EC:3.1.7.2]	K01139	0	0	0	0	0	0	0	0	0	0	0.000355619	0	0	0	0	0	0	0	0	0	0
Amino sugar and nucleotide sugar metabolism [PATH:ko00520]||Fructose and mannose metabolism [PATH:ko00051]||Phosphotransferase system (PTS) [PATH:ko02060]	PTS-Man-EIIA, manX; PTS system, mannose-specific IIA component [EC:2.7.1.69]	K02793	0	0	0	0	0	0	0	0	0	0	0.000237079	0	0	0	0	0	0	0	0	0	0
Amino sugar and nucleotide sugar metabolism [PATH:ko00520]||Phosphotransferase system (PTS) [PATH:ko02060]||Fructose and mannose metabolism [PATH:ko00051]	PTS-Man-EIIB, manX; PTS system, mannose-specific IIB component [EC:2.7.1.69]	K02794	0	0	0	0	0	0	0	0	0	0	0.000237079	0	0	0	0	0	0	0	0	0	0
Phosphotransferase system (PTS) [PATH:ko02060]||Fructose and mannose metabolism [PATH:ko00051]||Amino sugar and nucleotide sugar metabolism [PATH:ko00520]	PTS-Man-EIIC, manY; PTS system, mannose-specific IIC component	K02795	0	0	0	0	0	0	0	0	0	0	0.000237079	0	0	0	0	0	0	0	0	0	0
Fatty acid biosynthesis [PATH:ko00061]||Propanoate metabolism [PATH:ko00640]||Fatty acid metabolism [PATH:ko01212]||Carbon fixation pathways in prokaryotes [PATH:ko00720]||Tetracycline biosynthesis [PATH:ko00253]||Pyruvate metabolism [PATH:ko00620]||Carbon metabolism [PATH:ko01200]	accA; acetyl-CoA carboxylase carboxyl transferase subunit alpha [EC:6.4.1.2]	K01962	0	0	0	0	0	0	0	0	0	0	0	0	0	0	0	0	0.00021692	0	0	0	0
Carbon metabolism [PATH:ko01200]||Pyruvate metabolism [PATH:ko00620]||Carbon fixation pathways in prokaryotes [PATH:ko00720]||Taurine and hypotaurine metabolism [PATH:ko00430]||Propanoate metabolism [PATH:ko00640]||Methane metabolism [PATH:ko00680]	ackA; acetate kinase [EC:2.7.2.1]	K00925	0	0	0	0	0	0	0	0	0	0	0	0	0	0	0	0	0.00021692	0	0	0	0
Pantothenate and CoA biosynthesis [PATH:ko00770]	acpS; holo-[acyl-carrier protein] synthase [EC:2.7.8.7]	K00997	0	0	0	0	0	0	0	0	0	0	0	0	0	0	0	0	0.00021692	0	0	0	0
Arginine and proline metabolism [PATH:ko00330]	aguA; agmatine deiminase [EC:3.5.3.12]	K10536	0	0	0	0	0	0	0	0	0	0	0	0	0	0	0	0	0.00021692	0	0	0	0
Arginine and proline metabolism [PATH:ko00330]	aguB; N-carbamoylputrescine amidase [EC:3.5.1.53]	K12251	0	0	0	0	0	0	0	0	0	0	0	0	0	0	0	0	0.00021692	0	0	0	0
Fatty acid degradation [PATH:ko00071]	alkB1_2; alkane 1-monooxygenase [EC:1.14.15.3]	K00496	0	0	0	0	0	0	0	0	0	0	0	0	0	0	0	0	0.00021692	0	0	0	0
Amino sugar and nucleotide sugar metabolism [PATH:ko00520]	amgK; anomeric MurNAc/GlcNAc kinase [EC:2.7.1.-]	K07102	0	0	0	0	0	0	0	0	0	0	0	0	0	0	0	0	0.00021692	0	0	0	0
Purine metabolism [PATH:ko00230]	amn; AMP nucleosidase [EC:3.2.2.4]	K01241	0	0	0	0	0	0	0	0	0	0	0	0	0	0	0	0	0.00021692	0	0	0	0
beta-Lactam resistance [PATH:ko01501]	ampG; MFS transporter, PAT family, beta-lactamase induction signal transducer AmpG	K08218	0	0	0	0	0	0	0	0	0	0	0	0	0	0	0	0	0.00021692	0	0	0	0
Aminobenzoate degradation [PATH:ko00627]	antB; anthranilate 1,2-dioxygenase (deaminating, decarboxylating) small subunit [EC:1.14.12.1]	K05600	0	0	0	0	0	0	0	0	0	0	0	0	0	0	0	0	0.00021692	0	0	0	0
Vibrio cholerae pathogenic cycle [PATH:ko05111]	aphB; LysR family transcriptional regulator, transcriptional activator AphB	K10918	0	0	0	0	0	0	0	0	0	0	0	0	0	0	0	0	0.00021692	0	0	0	0
Pentose and glucuronate interconversions [PATH:ko00040]	araD; L-ribulose-5-phosphate 4-epimerase [EC:5.1.3.4]	K01786	0	0	0	0	0	0	0	0	0	0	0	0	0	0	0	0	0.00021692	0	0	0	0
ABC transporters [PATH:ko02010]	araF; L-arabinose transport system substrate-binding protein	K10537	0	0	0	0	0	0	0	0	0	0	0	0	0	0	0	0	0.00021692	0	0	0	0
ABC transporters [PATH:ko02010]	araG; L-arabinose transport system ATP-binding protein [EC:3.6.3.17]	K10539	0	0	0	0	0	0	0	0	0	0	0	0	0	0	0	0	0.00021692	0	0	0	0
ABC transporters [PATH:ko02010]	araH; L-arabinose transport system permease protein	K10538	0	0	0	0	0	0	0	0	0	0	0	0	0	0	0	0	0.00021692	0	0	0	0
Purine metabolism [PATH:ko00230]||Arginine biosynthesis [PATH:ko00220]||Nitrogen metabolism [PATH:ko00910]||Carbon metabolism [PATH:ko01200]	arcC; carbamate kinase [EC:2.7.2.2]	K00926	0	0	0	0	0	0	0	0	0	0	0	0	0	0	0	0	0.00021692	0	0	0	0
Arginine biosynthesis [PATH:ko00220]||2-Oxocarboxylic acid metabolism [PATH:ko01210]||Biosynthesis of amino acids [PATH:ko01230]	argE; acetylornithine deacetylase [EC:3.5.1.16]	K01438	0	0	0	0	0	0	0	0	0	0	0	0	0	0	0	0	0.00021692	0	0	0	0
Arginine biosynthesis [PATH:ko00220]||Alanine, aspartate and glutamate metabolism [PATH:ko00250]||Biosynthesis of amino acids [PATH:ko01230]	argG, ASS1; argininosuccinate synthase [EC:6.3.4.5]	K01940	0	0	0	0	0	0	0	0	0	0	0	0	0	0	0	0	0.00021692	0	0	0	0
Amino sugar and nucleotide sugar metabolism [PATH:ko00520]	ascD, ddhD, rfbI; CDP-4-dehydro-6-deoxyglucose reductase [EC:1.17.1.1]	K00523	0	0	0	0	0	0	0	0	0	0	0	0	0	0	0	0	0.00021692	0	0	0	0
Monobactam biosynthesis [PATH:ko00261]||Glycine, serine and threonine metabolism [PATH:ko00260]||Cysteine and methionine metabolism [PATH:ko00270]||Biosynthesis of amino acids [PATH:ko01230]||Lysine biosynthesis [PATH:ko00300]||2-Oxocarboxylic acid metabolism [PATH:ko01210]	asd; aspartate-semialdehyde dehydrogenase [EC:1.2.1.11]	K00133	0	0	0	0	0	0	0	0	0	0	0	0	0	0	0	0	0.00021692	0	0	0	0
2-Oxocarboxylic acid metabolism [PATH:ko01210]||Tyrosine metabolism [PATH:ko00350]||Novobiocin biosynthesis [PATH:ko00401]||Tropane, piperidine and pyridine alkaloid biosynthesis [PATH:ko00960]||Isoquinoline alkaloid biosynthesis [PATH:ko00950]||Phenylalanine, tyrosine and tryptophan biosynthesis [PATH:ko00400]||Cysteine and methionine metabolism [PATH:ko00270]||Phenylalanine metabolism [PATH:ko0…	aspB; aspartate aminotransferase [EC:2.6.1.1]	K00812	0	0	0	0	0	0	0	0	0	0	0	0	0	0	0	0	0.00021692	0	0	0	0
Arginine and proline metabolism [PATH:ko00330]	astE; succinylglutamate desuccinylase [EC:3.5.1.96]	K05526	0	0	0	0	0	0	0	0	0	0	0	0	0	0	0	0	0.00021692	0	0	0	0
Two-component system [PATH:ko02020]	baeR, smeR; two-component system, OmpR family, response regulator BaeR	K07664	0	0	0	0	0	0	0	0	0	0	0	0	0	0	0	0	0.00021692	0	0	0	0
Two-component system [PATH:ko02020]	baeS, smeS; two-component system, OmpR family, sensor histidine kinase BaeS [EC:2.7.13.3]	K07642	0	0	0	0	0	0	0	0	0	0	0	0	0	0	0	0	0.00021692	0	0	0	0
Xylene degradation [PATH:ko00622]||Benzoate degradation [PATH:ko00362]||Fluorobenzoate degradation [PATH:ko00364]||Degradation of aromatic compounds [PATH:ko01220]	benA-xylX; benzoate/toluate 1,2-dioxygenase alpha subunit [EC:1.14.12.10 1.14.12.-]	K05549	0	0	0	0	0	0	0	0	0	0	0	0	0	0	0	0	0.00021692	0	0	0	0
Benzoate degradation [PATH:ko00362]||Xylene degradation [PATH:ko00622]||Fluorobenzoate degradation [PATH:ko00364]||Degradation of aromatic compounds [PATH:ko01220]	benD-xylL; dihydroxycyclohexadiene carboxylate dehydrogenase [EC:1.3.1.25 1.3.1.-]	K05783	0	0	0	0	0	0	0	0	0	0	0	0	0	0	0	0	0.00021692	0	0	0	0
Glycine, serine and threonine metabolism [PATH:ko00260]	betA, CHDH; choline dehydrogenase [EC:1.1.99.1]	K00108	0	0	0	0	0	0	0	0	0	0	0	0	0	0	0	0	0.00021692	0	0	0	0
Biotin metabolism [PATH:ko00780]	bioA; adenosylmethionine---8-amino-7-oxononanoate aminotransferase [EC:2.6.1.62]	K00833	0	0	0	0	0	0	0	0	0	0	0	0	0	0	0	0	0.00021692	0	0	0	0
Biotin metabolism [PATH:ko00780]	birA; BirA family transcriptional regulator, biotin operon repressor / biotin-[acetyl-CoA-carboxylase] ligase [EC:6.3.4.15]	K03524	0	0	0	0	0	0	0	0	0	0	0	0	0	0	0	0	0.00021692	0	0	0	0
Riboflavin metabolism [PATH:ko00740]	bluB; 5,6-dimethylbenzimidazole synthase [EC:1.13.11.79]	K04719	0	0	0	0	0	0	0	0	0	0	0	0	0	0	0	0	0.00021692	0	0	0	0
Degradation of aromatic compounds [PATH:ko01220]||Dioxin degradation [PATH:ko00621]	bphD; 2,6-dioxo-6-phenylhexa-3-enoate hydrolase [EC:3.7.1.8]	K10222	0	0	0	0	0	0	0	0	0	0	0	0	0	0	0	0	0.00021692	0	0	0	0
Bacterial chemotaxis [PATH:ko02030]||Two-component system [PATH:ko02020]	cheB; two-component system, chemotaxis family, response regulator CheB [EC:3.1.1.61]	K03412	0	0	0	0	0	0	0	0	0	0	0	0	0	0	0	0	0.00021692	0	0	0	0
Bacterial chemotaxis [PATH:ko02030]||Two-component system [PATH:ko02020]	cheR; chemotaxis protein methyltransferase CheR [EC:2.1.1.80]	K00575	0	0	0	0	0	0	0	0	0	0	0	0	0	0	0	0	0.00021692	0	0	0	0
Bacterial chemotaxis [PATH:ko02030]||Two-component system [PATH:ko02020]	cheW; purine-binding chemotaxis protein CheW	K03408	0	0	0	0	0	0	0	0	0	0	0	0	0	0	0	0	0.00021692	0	0	0	0
Bacterial chemotaxis [PATH:ko02030]||Two-component system [PATH:ko02020]	cheY; two-component system, chemotaxis family, response regulator CheY	K03413	0	0	0	0	0	0	0	0	0	0	0	0	0	0	0	0	0.00021692	0	0	0	0
Bacterial chemotaxis [PATH:ko02030]	cheZ; chemotaxis protein CheZ	K03414	0	0	0	0	0	0	0	0	0	0	0	0	0	0	0	0	0.00021692	0	0	0	0
Pantothenate and CoA biosynthesis [PATH:ko00770]	coaX; type III pantothenate kinase [EC:2.7.1.33]	K03525	0	0	0	0	0	0	0	0	0	0	0	0	0	0	0	0	0.00021692	0	0	0	0
PI3K-Akt signaling pathway [PATH:ko04151]||ECM-receptor interaction [PATH:ko04512]||Protein digestion and absorption [PATH:ko04974]||Focal adhesion [PATH:ko04510]	COL6A; collagen, type VI, alpha	K06238	0	0	0	0	0	0	0	0	0	0	0	0	0	0	0	0	0.00021692	0	0	0	0
Ubiquinone and other terpenoid-quinone biosynthesis [PATH:ko00130]	COQ7; ubiquinone biosynthesis monooxygenase Coq7 [EC:1.14.13.-]	K06134	0	0	0	0	0	0	0	0	0	0	0	0	0	0	0	0	0.00021692	0	0	0	0
Oxidative phosphorylation [PATH:ko00190]	coxB; cytochrome c oxidase subunit II [EC:1.9.3.1]	K02275	0	0	0	0	0	0	0	0	0	0	0	0	0	0	0	0	0.00021692	0	0	0	0
Two-component system [PATH:ko02020]||Cationic antimicrobial peptide (CAMP) resistance [PATH:ko01503]	cpxA; two-component system, OmpR family, sensor histidine kinase CpxA [EC:2.7.13.3]	K07640	0	0	0	0	0	0	0	0	0	0	0	0	0	0	0	0	0.00021692	0	0	0	0
Two-component system [PATH:ko02020]||Vibrio cholerae pathogenic cycle [PATH:ko05111]	crp; CRP/FNR family transcriptional regulator, cyclic AMP receptor protein	K10914	0	0	0	0	0	0	0	0	0	0	0	0	0	0	0	0	0.00021692	0	0	0	0
Carotenoid biosynthesis [PATH:ko00906]	crtB; phytoene synthase [EC:2.5.1.32]	K02291	0	0	0	0	0	0	0	0	0	0	0	0	0	0	0	0	0.00021692	0	0	0	0
Oxidative phosphorylation [PATH:ko00190]	cyoA; cytochrome o ubiquinol oxidase subunit II [EC:1.10.3.-]	K02297	0	0	0	0	0	0	0	0	0	0	0	0	0	0	0	0	0.00021692	0	0	0	0
Sulfur metabolism [PATH:ko00920]||Purine metabolism [PATH:ko00230]	cysC; adenylylsulfate kinase [EC:2.7.1.25]	K00860	0	0	0	0	0	0	0	0	0	0	0	0	0	0	0	0	0.00021692	0	0	0	0
Cysteine and methionine metabolism [PATH:ko00270]||Biosynthesis of amino acids [PATH:ko01230]||Carbon metabolism [PATH:ko01200]||Sulfur metabolism [PATH:ko00920]	cysE; serine O-acetyltransferase [EC:2.3.1.30]	K00640	0	0	0	0	0	0	0	0	0	0	0	0	0	0	0	0	0.00021692	0	0	0	0
Sulfur metabolism [PATH:ko00920]	cysQ, MET22, BPNT1; 3'(2'), 5'-bisphosphate nucleotidase [EC:3.1.3.7]	K01082	0	0	0	0	0	0	0	0	0	0	0	0	0	0	0	0	0.00021692	0	0	0	0
Penicillin and cephalosporin biosynthesis [PATH:ko00311]||Peroxisome [PATH:ko04146]||Arginine and proline metabolism [PATH:ko00330]||Glycine, serine and threonine metabolism [PATH:ko00260]||D-Arginine and D-ornithine metabolism [PATH:ko00472]	DAO, aao; D-amino-acid oxidase [EC:1.4.3.3]	K00273	0	0	0	0	0	0	0	0	0	0	0	0	0	0	0	0	0.00021692	0	0	0	0
Caprolactam degradation [PATH:ko00930]	DCAA; acyl-CoA dehydrogenase [EC:1.3.99.-]	K06446	0	0	0	0	0	0	0	0	0	0	0	0	0	0	0	0	0.00021692	0	0	0	0
Two-component system [PATH:ko02020]	dctB; two-component system, NtrC family, C4-dicarboxylate transport sensor histidine kinase DctB [EC:2.7.13.3]	K10125	0	0	0	0	0	0	0	0	0	0	0	0	0	0	0	0	0.00021692	0	0	0	0
Two-component system [PATH:ko02020]	dctP; C4-dicarboxylate-binding protein DctP	K11688	0	0	0	0	0	0	0	0	0	0	0	0	0	0	0	0	0.00021692	0	0	0	0
Two-component system [PATH:ko02020]	dctQ; C4-dicarboxylate transporter, DctQ subunit	K11689	0	0	0	0	0	0	0	0	0	0	0	0	0	0	0	0	0.00021692	0	0	0	0
Two-component system [PATH:ko02020]	dcuB; anaerobic C4-dicarboxylate transporter DcuB	K07792	0	0	0	0	0	0	0	0	0	0	0	0	0	0	0	0	0.00021692	0	0	0	0
Cysteine and methionine metabolism [PATH:ko00270]||Glyoxylate and dicarboxylate metabolism [PATH:ko00630]	def; formylmethionine deformylase [EC:3.5.1.31]	K01450	0	0	0	0	0	0	0	0	0	0	0	0	0	0	0	0	0.00021692	0	0	0	0
One carbon pool by folate [PATH:ko00670]||Pyrimidine metabolism [PATH:ko00240]||Folate biosynthesis [PATH:ko00790]	DHFR-TS; dihydrofolate reductase / thymidylate synthase [EC:1.5.1.3 2.1.1.45]	K13998	0	0	0	0	0	0	0	0	0	0	0	0	0	0	0	0	0.00021692	0	0	0	0
Benzoate degradation [PATH:ko00362]||Xylene degradation [PATH:ko00622]||Degradation of aromatic compounds [PATH:ko01220]||Tryptophan metabolism [PATH:ko00380]	dmpC, xylG, praB; aminomuconate-semialdehyde/2-hydroxymuconate-6-semialdehyde dehydrogenase [EC:1.2.1.32 1.2.1.85]	K10217	0	0	0	0	0	0	0	0	0	0	0	0	0	0	0	0	0.00021692	0	0	0	0
Xylene degradation [PATH:ko00622]||Dioxin degradation [PATH:ko00621]||Benzoate degradation [PATH:ko00362]||Degradation of aromatic compounds [PATH:ko01220]	dmpH, xylI, nahK; 2-oxo-3-hexenedioate decarboxylase [EC:4.1.1.77]	K01617	0	0	0	0	0	0	0	0	0	0	0	0	0	0	0	0	0.00021692	0	0	0	0
Bisphenol degradation [PATH:ko00363]||Chloroalkane and chloroalkene degradation [PATH:ko00625]||Linoleic acid metabolism [PATH:ko00591]||Fructose and mannose metabolism [PATH:ko00051]||Butanoate metabolism [PATH:ko00650]	E1.1.1.-; [EC:1.1.1.-]	K00100	0	0	0	0	0	0	0	0	0	0	0	0	0	0	0	0	0.00021692	0	0	0	0
Retinol metabolism [PATH:ko00830]||Metabolism of xenobiotics by cytochrome P450 [PATH:ko00980]||Glycolysis / Gluconeogenesis [PATH:ko00010]||Fatty acid degradation [PATH:ko00071]||Tyrosine metabolism [PATH:ko00350]||Drug metabolism - cytochrome P450 [PATH:ko00982]||Degradation of aromatic compounds [PATH:ko01220]||Naphthalene degradation [PATH:ko00626]||Chloroalkane and chloroalkene degradation […	E1.1.1.1, adh; alcohol dehydrogenase [EC:1.1.1.1]	K00001	0	0	0	0	0	0	0	0	0	0	0	0	0	0	0	0	0.00021692	0	0	0	0
Galactose metabolism [PATH:ko00052]	E1.1.1.251, gatD; galactitol-1-phosphate 5-dehydrogenase [EC:1.1.1.251]	K00094	0	0	0	0	0	0	0	0	0	0	0	0	0	0	0	0	0.00021692	0	0	0	0
Synthesis and degradation of ketone bodies [PATH:ko00072]||Butanoate metabolism [PATH:ko00650]	E1.1.1.30, bdh; 3-hydroxybutyrate dehydrogenase [EC:1.1.1.30]	K00019	0	0	0	0	0	0	0	0	0	0	0	0	0	0	0	0	0.00021692	0	0	0	0
Fluorobenzoate degradation [PATH:ko00364]	E1.14.12.13; 2-chlorobenzoate 1,2-dioxygenase [EC:1.14.12.13]	K08686	0	0	0	0	0	0	0	0	0	0	0	0	0	0	0	0	0.00021692	0	0	0	0
Porphyrin and chlorophyll metabolism [PATH:ko00860]	E2.1.1.131, cobJ, cbiH; precorrin-3B C17-methyltransferase [EC:2.1.1.131]	K05934	0	0	0	0	0	0	0	0	0	0	0	0	0	0	0	0	0.00021692	0	0	0	0
Butanoate metabolism [PATH:ko00650]||Pantothenate and CoA biosynthesis [PATH:ko00770]||2-Oxocarboxylic acid metabolism [PATH:ko01210]||C5-Branched dibasic acid metabolism [PATH:ko00660]||Biosynthesis of amino acids [PATH:ko01230]||Valine, leucine and isoleucine biosynthesis [PATH:ko00290]	E2.2.1.6S, ilvH, ilvN; acetolactate synthase I/III small subunit [EC:2.2.1.6]	K01653	0	0	0	0	0	0	0	0	0	0	0	0	0	0	0	0	0.00021692	0	0	0	0
Pyruvate metabolism [PATH:ko00620]||Carbon metabolism [PATH:ko01200]||Glyoxylate and dicarboxylate metabolism [PATH:ko00630]	E2.3.3.9, aceB, glcB; malate synthase [EC:2.3.3.9]	K01638	0	0	0	0	0	0	0	0	0	0	0	0	0	0	0	0	0.00021692	0	0	0	0
Pantothenate and CoA biosynthesis [PATH:ko00770]||2-Oxocarboxylic acid metabolism [PATH:ko01210]||Valine, leucine and isoleucine degradation [PATH:ko00280]||Cysteine and methionine metabolism [PATH:ko00270]||Biosynthesis of amino acids [PATH:ko01230]||Valine, leucine and isoleucine biosynthesis [PATH:ko00290]	E2.6.1.42, ilvE; branched-chain amino acid aminotransferase [EC:2.6.1.42]	K00826	0	0	0	0	0	0	0	0	0	0	0	0	0	0	0	0	0.00021692	0	0	0	0
Fluorobenzoate degradation [PATH:ko00364]||Toluene degradation [PATH:ko00623]||Chlorocyclohexane and chlorobenzene degradation [PATH:ko00361]	E3.1.1.45; carboxymethylenebutenolidase [EC:3.1.1.45]	K01061	0	0	0	0	0	0	0	0	0	0	0	0	0	0	0	0	0.00021692	0	0	0	0
Amino sugar and nucleotide sugar metabolism [PATH:ko00520]	E3.2.1.14; chitinase [EC:3.2.1.14]	K01183	0	0	0	0	0	0	0	0	0	0	0	0	0	0	0	0	0.00021692	0	0	0	0
Glycosphingolipid biosynthesis - globo series [PATH:ko00603]||Galactose metabolism [PATH:ko00052]||Glycerolipid metabolism [PATH:ko00561]||Sphingolipid metabolism [PATH:ko00600]	E3.2.1.22B, galA, rafA; alpha-galactosidase [EC:3.2.1.22]	K07407	0	0	0	0	0	0	0	0	0	0	0	0	0	0	0	0	0.00021692	0	0	0	0
Glycolysis / Gluconeogenesis [PATH:ko00010]	E3.2.1.86B, bglA; 6-phospho-beta-glucosidase [EC:3.2.1.86]	K01223	0	0	0	0	0	0	0	0	0	0	0	0	0	0	0	0	0.00021692	0	0	0	0
Cationic antimicrobial peptide (CAMP) resistance [PATH:ko01503]	E3.4.24.40; serralysin [EC:3.4.24.40]	K01406	0	0	0	0	0	0	0	0	0	0	0	0	0	0	0	0	0.00021692	0	0	0	0
Aminobenzoate degradation [PATH:ko00627]||Phenylalanine metabolism [PATH:ko00360]||Arginine and proline metabolism [PATH:ko00330]||Styrene degradation [PATH:ko00643]||Tryptophan metabolism [PATH:ko00380]	E3.5.1.4, amiE; amidase [EC:3.5.1.4]	K01426	0	0	0	0	0	0	0	0	0	0	0	0	0	0	0	0	0.00021692	0	0	0	0
Amino sugar and nucleotide sugar metabolism [PATH:ko00520]	E4.1.3.3, nanA, NPL; N-acetylneuraminate lyase [EC:4.1.3.3]	K01639	0	0	0	0	0	0	0	0	0	0	0	0	0	0	0	0	0.00021692	0	0	0	0
Synthesis and degradation of ketone bodies [PATH:ko00072]||Valine, leucine and isoleucine degradation [PATH:ko00280]||Peroxisome [PATH:ko04146]||Butanoate metabolism [PATH:ko00650]||Geraniol degradation [PATH:ko00281]	E4.1.3.4, HMGCL, hmgL; hydroxymethylglutaryl-CoA lyase [EC:4.1.3.4]	K01640	0	0	0	0	0	0	0	0	0	0	0	0	0	0	0	0	0.00021692	0	0	0	0
Glycolysis / Gluconeogenesis [PATH:ko00010]	E5.1.3.15; glucose-6-phosphate 1-epimerase [EC:5.1.3.15]	K01792	0	0	0	0	0	0	0	0	0	0	0	0	0	0	0	0	0.00021692	0	0	0	0
Primary bile acid biosynthesis [PATH:ko00120]||Peroxisome [PATH:ko04146]	E5.1.99.4, AMACR, mcr; alpha-methylacyl-CoA racemase [EC:5.1.99.4]	K01796	0	0	0	0	0	0	0	0	0	0	0	0	0	0	0	0	0.00021692	0	0	0	0
Nicotinate and nicotinamide metabolism [PATH:ko00760]	E6.3.5.1, NADSYN1, QNS1, nadE; NAD+ synthase (glutamine-hydrolysing) [EC:6.3.5.1]	K01950	0	0	0	0	0	0	0	0	0	0	0	0	0	0	0	0	0.00021692	0	0	0	0
Valine, leucine and isoleucine degradation [PATH:ko00280]	E6.4.1.4B; 3-methylcrotonyl-CoA carboxylase beta subunit [EC:6.4.1.4]	K01969	0	0	0	0	0	0	0	0	0	0	0	0	0	0	0	0	0.00021692	0	0	0	0
Basal transcription factors [PATH:ko03022]||Nucleotide excision repair [PATH:ko03420]	ERCC3, XPB; DNA excision repair protein ERCC-3 [EC:3.6.4.12]	K10843	0	0	0	0	0	0	0	0	0	0	0	0	0	0	0	0	0.00021692	0	0	0	0
Degradation of aromatic compounds [PATH:ko01220]||Ethylbenzene degradation [PATH:ko00642]	etbAa; ethylbenzene dioxygenase alpha subunit [EC:1.14.12.-]	K14748	0	0	0	0	0	0	0	0	0	0	0	0	0	0	0	0	0.00021692	0	0	0	0
Degradation of aromatic compounds [PATH:ko01220]||Ethylbenzene degradation [PATH:ko00642]	etbAb; ethylbenzene dioxygenase beta subunit [EC:1.14.12.-]	K14749	0	0	0	0	0	0	0	0	0	0	0	0	0	0	0	0	0.00021692	0	0	0	0
Ethylbenzene degradation [PATH:ko00642]||Degradation of aromatic compounds [PATH:ko01220]	etbC; 2,3-dihydroxyethylbenzene 1,2-dioxygenase [EC:1.13.11.-]	K14751	0	0	0	0	0	0	0	0	0	0	0	0	0	0	0	0	0.00021692	0	0	0	0
Pertussis [PATH:ko05133]||Two-component system [PATH:ko02020]	evgS, bvgS; two-component system, NarL family, sensor histidine kinase EvgS [EC:2.7.13.3]	K07679	0	0	0	0	0	0	0	0	0	0	0	0	0	0	0	0	0.00021692	0	0	0	0
Fatty acid metabolism [PATH:ko01212]||Fatty acid biosynthesis [PATH:ko00061]	fabH; 3-oxoacyl-[acyl-carrier-protein] synthase III [EC:2.3.1.180]	K00648	0	0	0	0	0	0	0	0	0	0	0	0	0	0	0	0	0.00021692	0	0	0	0
Fatty acid metabolism [PATH:ko01212]||Fatty acid degradation [PATH:ko00071]||Butanoate metabolism [PATH:ko00650]||Benzoate degradation [PATH:ko00362]||Carbon metabolism [PATH:ko01200]	fadN; 3-hydroxyacyl-CoA dehydrogenase [EC:1.1.1.35]	K07516	0	0	0	0	0	0	0	0	0	0	0	0	0	0	0	0	0.00021692	0	0	0	0
Carbon metabolism [PATH:ko01200]||Glyoxylate and dicarboxylate metabolism [PATH:ko00630]||Methane metabolism [PATH:ko00680]	FDH; formate dehydrogenase [EC:1.2.1.2]	K00122	0	0	0	0	0	0	0	0	0	0	0	0	0	0	0	0	0.00021692	0	0	0	0
Two-component system [PATH:ko02020]	fdnG; formate dehydrogenase-N, alpha subunit [EC:1.1.5.6]	K08348	0	0	0	0	0	0	0	0	0	0	0	0	0	0	0	0	0.00021692	0	0	0	0
Carbon metabolism [PATH:ko01200]||Methane metabolism [PATH:ko00680]||Glyoxylate and dicarboxylate metabolism [PATH:ko00630]	fdoH; formate dehydrogenase iron-sulfur subunit	K00124	0	0	0	0	0	0	0	0	0	0	0	0	0	0	0	0	0.00021692	0	0	0	0
Methane metabolism [PATH:ko00680]||Glyoxylate and dicarboxylate metabolism [PATH:ko00630]||Carbon metabolism [PATH:ko01200]	fdoI; formate dehydrogenase subunit gamma	K00127	0	0	0	0	0	0	0	0	0	0	0	0	0	0	0	0	0.00021692	0	0	0	0
Pertussis [PATH:ko05133]	fimA; major type 1 subunit fimbrin (pilin)	K07345	0	0	0	0	0	0	0	0	0	0	0	0	0	0	0	0	0.00021692	0	0	0	0
Flagellar assembly [PATH:ko02040]	flhB; flagellar biosynthetic protein FlhB	K02401	0	0	0	0	0	0	0	0	0	0	0	0	0	0	0	0	0.00021692	0	0	0	0
Flagellar assembly [PATH:ko02040]||Two-component system [PATH:ko02020]	flhD; flagellar transcriptional activator FlhD	K02403	0	0	0	0	0	0	0	0	0	0	0	0	0	0	0	0	0.00021692	0	0	0	0
Flagellar assembly [PATH:ko02040]	fliP; flagellar biosynthetic protein FliP	K02419	0	0	0	0	0	0	0	0	0	0	0	0	0	0	0	0	0.00021692	0	0	0	0
Flagellar assembly [PATH:ko02040]	fliR; flagellar biosynthetic protein FliR	K02421	0	0	0	0	0	0	0	0	0	0	0	0	0	0	0	0	0.00021692	0	0	0	0
Drug metabolism - cytochrome P450 [PATH:ko00982]	FMO; dimethylaniline monooxygenase (N-oxide forming) [EC:1.14.13.8]	K00485	0	0	0	0	0	0	0	0	0	0	0	0	0	0	0	0	0.00021692	0	0	0	0
Other glycan degradation [PATH:ko00511]	FUCA; alpha-L-fucosidase [EC:3.2.1.51]	K01206	0	0	0	0	0	0	0	0	0	0	0	0	0	0	0	0	0.00021692	0	0	0	0
Galactose metabolism [PATH:ko00052]	gatY-kbaY; tagatose 1,6-diphosphate aldolase GatY/KbaY [EC:4.1.2.40]	K08302	0	0	0	0	0	0	0	0	0	0	0	0	0	0	0	0	0.00021692	0	0	0	0
Glyoxylate and dicarboxylate metabolism [PATH:ko00630]||Glycine, serine and threonine metabolism [PATH:ko00260]||Carbon metabolism [PATH:ko01200]	gcvPA; glycine dehydrogenase subunit 1 [EC:1.4.4.2]	K00282	0	0	0	0	0	0	0	0	0	0	0	0	0	0	0	0	0.00021692	0	0	0	0
Nitrogen metabolism [PATH:ko00910]||Arginine biosynthesis [PATH:ko00220]||Alanine, aspartate and glutamate metabolism [PATH:ko00250]||Taurine and hypotaurine metabolism [PATH:ko00430]	GDH2; glutamate dehydrogenase [EC:1.4.1.2]	K15371	0	0	0	0	0	0	0	0	0	0	0	0	0	0	0	0	0.00021692	0	0	0	0
Taurine and hypotaurine metabolism [PATH:ko00430]||Glutathione metabolism [PATH:ko00480]||Cyanoamino acid metabolism [PATH:ko00460]	ggt; gamma-glutamyltranspeptidase / glutathione hydrolase [EC:2.3.2.2 3.4.19.13]	K00681	0	0	0	0	0	0	0	0	0	0	0	0	0	0	0	0	0.00021692	0	0	0	0
Glycosaminoglycan biosynthesis - heparan sulfate / heparin [PATH:ko00534]	GLCE; heparosan-N-sulfate-glucuronate 5-epimerase [EC:5.1.3.17]	K01793	0	0	0	0	0	0	0	0	0	0	0	0	0	0	0	0	0.00021692	0	0	0	0
Starch and sucrose metabolism [PATH:ko00500]	glgB; 1,4-alpha-glucan branching enzyme [EC:2.4.1.18]	K00700	0	0	0	0	0	0	0	0	0	0	0	0	0	0	0	0	0.00021692	0	0	0	0
Butirosin and neomycin biosynthesis [PATH:ko00524]||Amino sugar and nucleotide sugar metabolism [PATH:ko00520]||Glycolysis / Gluconeogenesis [PATH:ko00010]||Galactose metabolism [PATH:ko00052]||Starch and sucrose metabolism [PATH:ko00500]||Streptomycin biosynthesis [PATH:ko00521]||Carbon metabolism [PATH:ko01200]	glk; glucokinase [EC:2.7.1.2]	K00845	0	0	0	0	0	0	0	0	0	0	0	0	0	0	0	0	0.00021692	0	0	0	0
Two-component system [PATH:ko02020]	glnG, ntrC; two-component system, NtrC family, nitrogen regulation response regulator GlnG	K07712	0	0	0	0	0	0	0	0	0	0	0	0	0	0	0	0	0.00021692	0	0	0	0
Glycerophospholipid metabolism [PATH:ko00564]	glpB; glycerol-3-phosphate dehydrogenase subunit B [EC:1.1.5.3]	K00112	0	0	0	0	0	0	0	0	0	0	0	0	0	0	0	0	0.00021692	0	0	0	0
Glycerophospholipid metabolism [PATH:ko00564]	glpC; glycerol-3-phosphate dehydrogenase subunit C [EC:1.1.5.3]	K00113	0	0	0	0	0	0	0	0	0	0	0	0	0	0	0	0	0.00021692	0	0	0	0
Lipopolysaccharide biosynthesis [PATH:ko00540]	gmhA, lpcA; D-sedoheptulose 7-phosphate isomerase [EC:5.3.1.28]	K03271	0	0	0	0	0	0	0	0	0	0	0	0	0	0	0	0	0.00021692	0	0	0	0
Lipopolysaccharide biosynthesis [PATH:ko00540]	gmhB; D-glycero-D-manno-heptose 1,7-bisphosphate phosphatase [EC:3.1.3.82 3.1.3.83]	K03273	0	0	0	0	0	0	0	0	0	0	0	0	0	0	0	0	0.00021692	0	0	0	0
Glyoxylate and dicarboxylate metabolism [PATH:ko00630]	gph; phosphoglycolate phosphatase [EC:3.1.3.18]	K01091	0	0	0	0	0	0	0	0	0	0	0	0	0	0	0	0	0.00021692	0	0	0	0
Carbon metabolism [PATH:ko01200]||Glycolysis / Gluconeogenesis [PATH:ko00010]||Glycine, serine and threonine metabolism [PATH:ko00260]||Methane metabolism [PATH:ko00680]||Biosynthesis of amino acids [PATH:ko01230]	gpmI; 2,3-bisphosphoglycerate-independent phosphoglycerate mutase [EC:5.4.2.12]	K15633	0	0	0	0	0	0	0	0	0	0	0	0	0	0	0	0	0.00021692	0	0	0	0
ABC transporters [PATH:ko02010]	gsiA; glutathione transport system ATP-binding protein	K13892	0	0	0	0	0	0	0	0	0	0	0	0	0	0	0	0	0.00021692	0	0	0	0
ABC transporters [PATH:ko02010]	gsiB; glutathione transport system substrate-binding protein	K13889	0	0	0	0	0	0	0	0	0	0	0	0	0	0	0	0	0.00021692	0	0	0	0
ABC transporters [PATH:ko02010]	gsiC; glutathione transport system permease protein	K13890	0	0	0	0	0	0	0	0	0	0	0	0	0	0	0	0	0.00021692	0	0	0	0
ABC transporters [PATH:ko02010]	gsiD; glutathione transport system permease protein	K13891	0	0	0	0	0	0	0	0	0	0	0	0	0	0	0	0	0.00021692	0	0	0	0
Bacterial secretion system [PATH:ko03070]	gspG; general secretion pathway protein G	K02456	0	0	0	0	0	0	0	0	0	0	0	0	0	0	0	0	0.00021692	0	0	0	0
Bacterial secretion system [PATH:ko03070]	gspL; general secretion pathway protein L	K02461	0	0	0	0	0	0	0	0	0	0	0	0	0	0	0	0	0.00021692	0	0	0	0
Bacterial secretion system [PATH:ko03070]	gspM; general secretion pathway protein M	K02462	0	0	0	0	0	0	0	0	0	0	0	0	0	0	0	0	0.00021692	0	0	0	0
Glutathione metabolism [PATH:ko00480]||Thyroid hormone synthesis [PATH:ko04918]	GSR, gor; glutathione reductase (NADPH) [EC:1.8.1.7]	K00383	0	0	0	0	0	0	0	0	0	0	0	0	0	0	0	0	0.00021692	0	0	0	0
Ascorbate and aldarate metabolism [PATH:ko00053]	GULO; L-gulonolactone oxidase [EC:1.1.3.8]	K00103	0	0	0	0	0	0	0	0	0	0	0	0	0	0	0	0	0.00021692	0	0	0	0
ABC transporters [PATH:ko02010]	hasD, prtD, aprD; ATP-binding cassette, subfamily C, bacterial exporter for protease/lipase	K12536	0	0	0	0	0	0	0	0	0	0	0	0	0	0	0	0	0.00021692	0	0	0	0
Degradation of aromatic compounds [PATH:ko01220]||Phenylalanine metabolism [PATH:ko00360]	hcaB; 2,3-dihydroxy-2,3-dihydrophenylpropionate dehydrogenase [EC:1.3.1.87]	K05711	0	0	0	0	0	0	0	0	0	0	0	0	0	0	0	0	0.00021692	0	0	0	0
Degradation of aromatic compounds [PATH:ko01220]||Phenylalanine metabolism [PATH:ko00360]	hcaC; 3-phenylpropionate/trans-cinnamate dioxygenase ferredoxin subunit	K05710	0	0	0	0	0	0	0	0	0	0	0	0	0	0	0	0	0.00021692	0	0	0	0
Fatty acid degradation [PATH:ko00071]||Phenylalanine metabolism [PATH:ko00360]||Degradation of aromatic compounds [PATH:ko01220]	hcaD; 3-phenylpropionate/trans-cinnamate dioxygenase ferredoxin reductase subunit [EC:1.18.1.3]	K00529	0	0	0	0	0	0	0	0	0	0	0	0	0	0	0	0	0.00021692	0	0	0	0
Degradation of aromatic compounds [PATH:ko01220]||Phenylalanine metabolism [PATH:ko00360]	hcaF, hcaA2; 3-phenylpropionate/trans-cinnamate dioxygenase beta subunit [EC:1.14.12.19]	K05709	0	0	0	0	0	0	0	0	0	0	0	0	0	0	0	0	0.00021692	0	0	0	0
Lipopolysaccharide biosynthesis [PATH:ko00540]	hddA; D-glycero-alpha-D-manno-heptose-7-phosphate kinase [EC:2.7.1.168]	K07031	0	0	0	0	0	0	0	0	0	0	0	0	0	0	0	0	0.00021692	0	0	0	0
Porphyrin and chlorophyll metabolism [PATH:ko00860]	hemL; glutamate-1-semialdehyde 2,1-aminomutase [EC:5.4.3.8]	K01845	0	0	0	0	0	0	0	0	0	0	0	0	0	0	0	0	0.00021692	0	0	0	0
RNA degradation [PATH:ko03018]	hfq; host factor-I protein	K03666	0	0	0	0	0	0	0	0	0	0	0	0	0	0	0	0	0.00021692	0	0	0	0
Biosynthesis of amino acids [PATH:ko01230]||Histidine metabolism [PATH:ko00340]	hisD; histidinol dehydrogenase [EC:1.1.1.23]	K00013	0	0	0	0	0	0	0	0	0	0	0	0	0	0	0	0	0.00021692	0	0	0	0
Histidine metabolism [PATH:ko00340]||Biosynthesis of amino acids [PATH:ko01230]	hisE; phosphoribosyl-ATP pyrophosphohydrolase [EC:3.6.1.31]	K01523	0	0	0	0	0	0	0	0	0	0	0	0	0	0	0	0	0.00021692	0	0	0	0
Pertussis [PATH:ko05133]||Bacterial secretion system [PATH:ko03070]	hlyD, cyaD; hemolysin D	K11003	0	0	0	0	0	0	0	0	0	0	0	0	0	0	0	0	0.00021692	0	0	0	0
Tyrosine metabolism [PATH:ko00350]	hpaI, hpcH; 4-hydroxy-2-oxoheptanedioate aldolase [EC:4.1.2.52]	K02510	0	0	0	0	0	0	0	0	0	0	0	0	0	0	0	0	0.00021692	0	0	0	0
Drug metabolism - other enzymes [PATH:ko00983]||Purine metabolism [PATH:ko00230]	hprT, hpt, HPRT1; hypoxanthine phosphoribosyltransferase [EC:2.4.2.8]	K00760	0	0	0	0	0	0	0	0	0	0	0	0	0	0	0	0	0.00021692	0	0	0	0
Tropane, piperidine and pyridine alkaloid biosynthesis [PATH:ko00960]	hss; homospermidine synthase [EC:2.5.1.44]	K00808	0	0	0	0	0	0	0	0	0	0	0	0	0	0	0	0	0.00021692	0	0	0	0
Histidine metabolism [PATH:ko00340]	hutH, HAL; histidine ammonia-lyase [EC:4.3.1.3]	K01745	0	0	0	0	0	0	0	0	0	0	0	0	0	0	0	0	0.00021692	0	0	0	0
Glyoxylate and dicarboxylate metabolism [PATH:ko00630]	hyi, gip; hydroxypyruvate isomerase [EC:5.3.1.22]	K01816	0	0	0	0	0	0	0	0	0	0	0	0	0	0	0	0	0.00021692	0	0	0	0
Terpenoid backbone biosynthesis [PATH:ko00900]	idi, IDI; isopentenyl-diphosphate delta-isomerase [EC:5.3.3.2]	K01823	0	0	0	0	0	0	0	0	0	0	0	0	0	0	0	0	0.00021692	0	0	0	0
Bacterial secretion system [PATH:ko03070]	impK, ompA, vasF, dotU; type VI secretion system protein ImpK	K11892	0	0	0	0	0	0	0	0	0	0	0	0	0	0	0	0	0.00021692	0	0	0	0
Bacterial secretion system [PATH:ko03070]	impL, vasK, icmF; type VI secretion system protein ImpL	K11891	0	0	0	0	0	0	0	0	0	0	0	0	0	0	0	0	0.00021692	0	0	0	0
Streptomycin biosynthesis [PATH:ko00521]||Inositol phosphate metabolism [PATH:ko00562]	INO1, ISYNA1; myo-inositol-1-phosphate synthase [EC:5.5.1.4]	K01858	0	0	0	0	0	0	0	0	0	0	0	0	0	0	0	0	0.00021692	0	0	0	0
Biosynthesis of siderophore group nonribosomal peptides [PATH:ko01053]	irp2, HMWP2; yersiniabactin nonribosomal peptide synthetase	K04784	0	0	0	0	0	0	0	0	0	0	0	0	0	0	0	0	0.00021692	0	0	0	0
Terpenoid backbone biosynthesis [PATH:ko00900]	ispD; 2-C-methyl-D-erythritol 4-phosphate cytidylyltransferase [EC:2.7.7.60]	K00991	0	0	0	0	0	0	0	0	0	0	0	0	0	0	0	0	0.00021692	0	0	0	0
Terpenoid backbone biosynthesis [PATH:ko00900]	ispDF; 2-C-methyl-D-erythritol 4-phosphate cytidylyltransferase / 2-C-methyl-D-erythritol 2,4-cyclodiphosphate synthase [EC:2.7.7.60 4.6.1.12]	K12506	0	0	0	0	0	0	0	0	0	0	0	0	0	0	0	0	0.00021692	0	0	0	0
Pentose phosphate pathway [PATH:ko00030]||Carbon metabolism [PATH:ko01200]	kdgK; 2-dehydro-3-deoxygluconokinase [EC:2.7.1.45]	K00874	0	0	0	0	0	0	0	0	0	0	0	0	0	0	0	0	0.00021692	0	0	0	0
Carbon metabolism [PATH:ko01200]||Pyruvate metabolism [PATH:ko00620]||Butanoate metabolism [PATH:ko00650]||Glycolysis / Gluconeogenesis [PATH:ko00010]||Citrate cycle (TCA cycle) [PATH:ko00020]||Carbon fixation pathways in prokaryotes [PATH:ko00720]	korB, oorB, oforB; 2-oxoglutarate/2-oxoacid ferredoxin oxidoreductase subunit beta [EC:1.2.7.3 1.2.7.11]	K00175	0	0	0	0	0	0	0	0	0	0	0	0	0	0	0	0	0.00021692	0	0	0	0
Galactose metabolism [PATH:ko00052]	lacC; tagatose 6-phosphate kinase [EC:2.7.1.144]	K00917	0	0	0	0	0	0	0	0	0	0	0	0	0	0	0	0	0.00021692	0	0	0	0
Focal adhesion [PATH:ko04510]||Amoebiasis [PATH:ko05146]||PI3K-Akt signaling pathway [PATH:ko04151]||Small cell lung cancer [PATH:ko05222]||Pathways in cancer [PATH:ko05200]||ECM-receptor interaction [PATH:ko04512]||Toxoplasmosis [PATH:ko05145]	LAMA1_2; laminin, alpha 1/2	K05637	0	0	0	0	0	0	0	0	0	0	0	0	0	0	0	0	0.00021692	0	0	0	0
Lipoic acid metabolism [PATH:ko00785]	lipA; lipoic acid synthetase [EC:2.8.1.8]	K03644	0	0	0	0	0	0	0	0	0	0	0	0	0	0	0	0	0.00021692	0	0	0	0
ABC transporters [PATH:ko02010]	livF; branched-chain amino acid transport system ATP-binding protein	K01996	0	0	0	0	0	0	0	0	0	0	0	0	0	0	0	0	0.00021692	0	0	0	0
ABC transporters [PATH:ko02010]	livG; branched-chain amino acid transport system ATP-binding protein	K01995	0	0	0	0	0	0	0	0	0	0	0	0	0	0	0	0	0.00021692	0	0	0	0
ABC transporters [PATH:ko02010]	livH; branched-chain amino acid transport system permease protein	K01997	0	0	0	0	0	0	0	0	0	0	0	0	0	0	0	0	0.00021692	0	0	0	0
ABC transporters [PATH:ko02010]	livK; branched-chain amino acid transport system substrate-binding protein	K01999	0	0	0	0	0	0	0	0	0	0	0	0	0	0	0	0	0.00021692	0	0	0	0
ABC transporters [PATH:ko02010]	livM; branched-chain amino acid transport system permease protein	K01998	0	0	0	0	0	0	0	0	0	0	0	0	0	0	0	0	0.00021692	0	0	0	0
Lipoic acid metabolism [PATH:ko00785]	lplA; lipoate-protein ligase A [EC:2.7.7.63]	K03800	0	0	0	0	0	0	0	0	0	0	0	0	0	0	0	0	0.00021692	0	0	0	0
Lipopolysaccharide biosynthesis [PATH:ko00540]||Cationic antimicrobial peptide (CAMP) resistance [PATH:ko01503]	lpxA; UDP-N-acetylglucosamine acyltransferase [EC:2.3.1.129]	K00677	0	0	0	0	0	0	0	0	0	0	0	0	0	0	0	0	0.00021692	0	0	0	0
Starch and sucrose metabolism [PATH:ko00500]	malQ; 4-alpha-glucanotransferase [EC:2.4.1.25]	K00705	0	0	0	0	0	0	0	0	0	0	0	0	0	0	0	0	0.00021692	0	0	0	0
Purine metabolism [PATH:ko00230]||Pyrimidine metabolism [PATH:ko00240]	mazG; ATP diphosphatase [EC:3.6.1.8]	K04765	0	0	0	0	0	0	0	0	0	0	0	0	0	0	0	0	0.00021692	0	0	0	0
Carbon metabolism [PATH:ko01200]||Glyoxylate and dicarboxylate metabolism [PATH:ko00630]	mcd; (2S)-methylsuccinyl-CoA dehydrogenase [EC:1.3.8.12]	K14448	0	0	0	0	0	0	0	0	0	0	0	0	0	0	0	0	0.00021692	0	0	0	0
Two-component system [PATH:ko02020]	mdtA; membrane fusion protein, multidrug efflux system	K07799	0	0	0	0	0	0	0	0	0	0	0	0	0	0	0	0	0.00021692	0	0	0	0
Two-component system [PATH:ko02020]	mdtB; multidrug efflux pump	K07788	0	0	0	0	0	0	0	0	0	0	0	0	0	0	0	0	0.00021692	0	0	0	0
ABC transporters [PATH:ko02010]	metI; D-methionine transport system permease protein	K02072	0	0	0	0	0	0	0	0	0	0	0	0	0	0	0	0	0.00021692	0	0	0	0
ABC transporters [PATH:ko02010]	metN; D-methionine transport system ATP-binding protein	K02071	0	0	0	0	0	0	0	0	0	0	0	0	0	0	0	0	0.00021692	0	0	0	0
Propanoate metabolism [PATH:ko00640]	mgsA; methylglyoxal synthase [EC:4.2.3.3]	K01734	0	0	0	0	0	0	0	0	0	0	0	0	0	0	0	0	0.00021692	0	0	0	0
Degradation of aromatic compounds [PATH:ko01220]||Phenylalanine metabolism [PATH:ko00360]||Xylene degradation [PATH:ko00622]||Dioxin degradation [PATH:ko00621]||Benzoate degradation [PATH:ko00362]	mhpE; 4-hydroxy 2-oxovalerate aldolase [EC:4.1.3.39]	K01666	0	0	0	0	0	0	0	0	0	0	0	0	0	0	0	0	0.00021692	0	0	0	0
Pyruvate metabolism [PATH:ko00620]||Phenylalanine metabolism [PATH:ko00360]||Xylene degradation [PATH:ko00622]||Dioxin degradation [PATH:ko00621]||Butanoate metabolism [PATH:ko00650]||Benzoate degradation [PATH:ko00362]||Degradation of aromatic compounds [PATH:ko01220]	mhpF; acetaldehyde dehydrogenase [EC:1.2.1.10]	K04073	0	0	0	0	0	0	0	0	0	0	0	0	0	0	0	0	0.00021692	0	0	0	0
ABC transporters [PATH:ko02010]	mlaE, linK; phospholipid/cholesterol/gamma-HCH transport system permease protein	K02066	0	0	0	0	0	0	0	0	0	0	0	0	0	0	0	0	0.00021692	0	0	0	0
ABC transporters [PATH:ko02010]	mlaF, linL, mkl; phospholipid/cholesterol/gamma-HCH transport system ATP-binding protein	K02065	0	0	0	0	0	0	0	0	0	0	0	0	0	0	0	0	0.00021692	0	0	0	0
Carbon metabolism [PATH:ko01200]||Methane metabolism [PATH:ko00680]	mttB; trimethylamine---corrinoid protein Co-methyltransferase [EC:2.1.1.250]	K14083	0	0	0	0	0	0	0	0	0	0	0	0	0	0	0	0	0.00021692	0	0	0	0
Amino sugar and nucleotide sugar metabolism [PATH:ko00520]	murQ; N-acetylmuramic acid 6-phosphate etherase [EC:4.2.1.126]	K07106	0	0	0	0	0	0	0	0	0	0	0	0	0	0	0	0	0.00021692	0	0	0	0
Nicotinate and nicotinamide metabolism [PATH:ko00760]||Alanine, aspartate and glutamate metabolism [PATH:ko00250]	nadB; L-aspartate oxidase [EC:1.4.3.16]	K00278	0	0	0	0	0	0	0	0	0	0	0	0	0	0	0	0	0.00021692	0	0	0	0
Polycyclic aromatic hydrocarbon degradation [PATH:ko00624]||Ethylbenzene degradation [PATH:ko00642]||Naphthalene degradation [PATH:ko00626]||Degradation of aromatic compounds [PATH:ko01220]	nahAc, ndoB; naphthalene 1,2-dioxygenase subunit alpha [EC:1.14.12.12]	K14579	0	0	0	0	0	0	0	0	0	0	0	0	0	0	0	0	0.00021692	0	0	0	0
Naphthalene degradation [PATH:ko00626]||Degradation of aromatic compounds [PATH:ko01220]	nahD; 2-hydroxychromene-2-carboxylate isomerase [EC:5.99.1.4]	K14584	0	0	0	0	0	0	0	0	0	0	0	0	0	0	0	0	0.00021692	0	0	0	0
Amino sugar and nucleotide sugar metabolism [PATH:ko00520]	nanE; N-acylglucosamine-6-phosphate 2-epimerase [EC:5.1.3.9]	K01788	0	0	0	0	0	0	0	0	0	0	0	0	0	0	0	0	0.00021692	0	0	0	0
Nitrogen metabolism [PATH:ko00910]	napA; periplasmic nitrate reductase NapA [EC:1.7.99.4]	K02567	0	0	0	0	0	0	0	0	0	0	0	0	0	0	0	0	0.00021692	0	0	0	0
Nitrogen metabolism [PATH:ko00910]	napB; cytochrome c-type protein NapB	K02568	0	0	0	0	0	0	0	0	0	0	0	0	0	0	0	0	0.00021692	0	0	0	0
Two-component system [PATH:ko02020]	narP; two-component system, NarL family, nitrate/nitrite response regulator NarP	K07685	0	0	0	0	0	0	0	0	0	0	0	0	0	0	0	0	0.00021692	0	0	0	0
Oxidative phosphorylation [PATH:ko00190]	ndh; NADH dehydrogenase [EC:1.6.99.3]	K03885	0	0	0	0	0	0	0	0	0	0	0	0	0	0	0	0	0.00021692	0	0	0	0
Other glycan degradation [PATH:ko00511]||Lysosome [PATH:ko04142]||Sphingolipid metabolism [PATH:ko00600]	NEU1; sialidase-1 [EC:3.2.1.18]	K01186	0	0	0	0	0	0	0	0	0	0	0	0	0	0	0	0	0.00021692	0	0	0	0
Nitrotoluene degradation [PATH:ko00633]	nfsA; nitroreductase [EC:1.-.-.-]	K10678	0	0	0	0	0	0	0	0	0	0	0	0	0	0	0	0	0.00021692	0	0	0	0
Two-component system [PATH:ko02020]	nrsD, nreB; MFS transporter, NRE family, putaive nickel resistance protein	K07785	0	0	0	0	0	0	0	0	0	0	0	0	0	0	0	0	0.00021692	0	0	0	0
Influenza A [PATH:ko05164]	NS1BP; influenza virus NS1A-binding protein	K15046	0	0	0	0	0	0	0	0	0	0	0	0	0	0	0	0	0.00021692	0	0	0	0
Arginine and proline metabolism [PATH:ko00330]	nspC; carboxynorspermidine decarboxylase [EC:4.1.1.96]	K13747	0	0	0	0	0	0	0	0	0	0	0	0	0	0	0	0	0.00021692	0	0	0	0
Two-component system [PATH:ko02020]	ntrX; two-component system, NtrC family, nitrogen regulation response regulator NtrX	K13599	0	0	0	0	0	0	0	0	0	0	0	0	0	0	0	0	0.00021692	0	0	0	0
Purine metabolism [PATH:ko00230]	nudE; ADP-ribose diphosphatase [EC:3.6.1.-]	K08312	0	0	0	0	0	0	0	0	0	0	0	0	0	0	0	0	0.00021692	0	0	0	0
RNA degradation [PATH:ko03018]	nudH; putative (di)nucleoside polyphosphate hydrolase [EC:3.6.1.-]	K08311	0	0	0	0	0	0	0	0	0	0	0	0	0	0	0	0	0.00021692	0	0	0	0
Oxidative phosphorylation [PATH:ko00190]	nuoB; NADH-quinone oxidoreductase subunit B [EC:1.6.5.3]	K00331	0	0	0	0	0	0	0	0	0	0	0	0	0	0	0	0	0.00021692	0	0	0	0
Oxidative phosphorylation [PATH:ko00190]	nuoH; NADH-quinone oxidoreductase subunit H [EC:1.6.5.3]	K00337	0	0	0	0	0	0	0	0	0	0	0	0	0	0	0	0	0.00021692	0	0	0	0
Oxidative phosphorylation [PATH:ko00190]	nuoK; NADH-quinone oxidoreductase subunit K [EC:1.6.5.3]	K00340	0	0	0	0	0	0	0	0	0	0	0	0	0	0	0	0	0.00021692	0	0	0	0
Two-component system [PATH:ko02020]||beta-Lactam resistance [PATH:ko01501]	ompC; outer membrane pore protein C	K09475	0	0	0	0	0	0	0	0	0	0	0	0	0	0	0	0	0.00021692	0	0	0	0
beta-Lactam resistance [PATH:ko01501]||Two-component system [PATH:ko02020]	ompF; outer membrane pore protein F	K09476	0	0	0	0	0	0	0	0	0	0	0	0	0	0	0	0	0.00021692	0	0	0	0
ABC transporters [PATH:ko02010]||beta-Lactam resistance [PATH:ko01501]	oppA, mppA; oligopeptide transport system substrate-binding protein	K15580	0	0	0	0	0	0	0	0	0	0	0	0	0	0	0	0	0.00021692	0	0	0	0
Biosynthesis of amino acids [PATH:ko01230]||Arginine biosynthesis [PATH:ko00220]	OTC, argF, argI; ornithine carbamoyltransferase [EC:2.1.3.3]	K00611	0	0	0	0	0	0	0	0	0	0	0	0	0	0	0	0	0.00021692	0	0	0	0
Starch and sucrose metabolism [PATH:ko00500]	otsA; trehalose 6-phosphate synthase [EC:2.4.1.15]	K00697	0	0	0	0	0	0	0	0	0	0	0	0	0	0	0	0	0.00021692	0	0	0	0
Starch and sucrose metabolism [PATH:ko00500]	otsB; trehalose 6-phosphate phosphatase [EC:3.1.3.12]	K01087	0	0	0	0	0	0	0	0	0	0	0	0	0	0	0	0	0.00021692	0	0	0	0
Biosynthesis of amino acids [PATH:ko01230]||Carbon fixation pathways in prokaryotes [PATH:ko00720]||Citrate cycle (TCA cycle) [PATH:ko00020]||Carbon metabolism [PATH:ko01200]||Pyruvate metabolism [PATH:ko00620]	PC, pyc; pyruvate carboxylase [EC:6.4.1.1]	K01958	0	0	0	0	0	0	0	0	0	0	0	0	0	0	0	0	0.00021692	0	0	0	0
Valine, leucine and isoleucine degradation [PATH:ko00280]||Propanoate metabolism [PATH:ko00640]||Glyoxylate and dicarboxylate metabolism [PATH:ko00630]||Carbon metabolism [PATH:ko01200]	PCCA, pccA; propionyl-CoA carboxylase alpha chain [EC:6.4.1.3]	K01965	0	0	0	0	0	0	0	0	0	0	0	0	0	0	0	0	0.00021692	0	0	0	0
Valine, leucine and isoleucine degradation [PATH:ko00280]||Propanoate metabolism [PATH:ko00640]||Glyoxylate and dicarboxylate metabolism [PATH:ko00630]||Carbon metabolism [PATH:ko01200]	PCCB, pccB; propionyl-CoA carboxylase beta chain [EC:6.4.1.3]	K01966	0	0	0	0	0	0	0	0	0	0	0	0	0	0	0	0	0.00021692	0	0	0	0
Vitamin B6 metabolism [PATH:ko00750]	pdxJ; pyridoxine 5-phosphate synthase [EC:2.6.99.2]	K03474	0	0	0	0	0	0	0	0	0	0	0	0	0	0	0	0	0.00021692	0	0	0	0
Glutathione metabolism [PATH:ko00480]	pepD; dipeptidase D [EC:3.4.13.-]	K01270	0	0	0	0	0	0	0	0	0	0	0	0	0	0	0	0	0.00021692	0	0	0	0
Glutathione metabolism [PATH:ko00480]	pepN; aminopeptidase N [EC:3.4.11.2]	K01256	0	0	0	0	0	0	0	0	0	0	0	0	0	0	0	0	0.00021692	0	0	0	0
Starch and sucrose metabolism [PATH:ko00500]	pgmB; beta-phosphoglucomutase [EC:5.4.2.6]	K01838	0	0	0	0	0	0	0	0	0	0	0	0	0	0	0	0	0.00021692	0	0	0	0
Glycerophospholipid metabolism [PATH:ko00564]	pgpB; phosphatidylglycerophosphatase B [EC:3.1.3.27 3.1.3.81 3.1.3.4 3.6.1.27]	K01096	0	0	0	0	0	0	0	0	0	0	0	0	0	0	0	0	0.00021692	0	0	0	0
Butanoate metabolism [PATH:ko00650]	phbC, phaC; polyhydroxyalkanoate synthase [EC:2.3.1.-]	K03821	0	0	0	0	0	0	0	0	0	0	0	0	0	0	0	0	0.00021692	0	0	0	0
Phosphonate and phosphinate metabolism [PATH:ko00440]	phnM; alpha-D-ribose 1-methylphosphonate 5-triphosphate diphosphatase [EC:3.6.1.63]	K06162	0	0	0	0	0	0	0	0	0	0	0	0	0	0	0	0	0.00021692	0	0	0	0
Phosphonate and phosphinate metabolism [PATH:ko00440]	phnP; phosphoribosyl 1,2-cyclic phosphate phosphodiesterase [EC:3.1.4.55]	K06167	0	0	0	0	0	0	0	0	0	0	0	0	0	0	0	0	0.00021692	0	0	0	0
Two-component system [PATH:ko02020]	pilA; type IV pilus assembly protein PilA	K02650	0	0	0	0	0	0	0	0	0	0	0	0	0	0	0	0	0.00021692	0	0	0	0
Two-component system [PATH:ko02020]	pilL; type IV pili sensor histidine kinase and response regulator	K02487	0	0	0	0	0	0	0	0	0	0	0	0	0	0	0	0	0.00021692	0	0	0	0
Two-component system [PATH:ko02020]	pilR, pehR; two-component system, NtrC family, response regulator PilR	K02667	0	0	0	0	0	0	0	0	0	0	0	0	0	0	0	0	0.00021692	0	0	0	0
Two-component system [PATH:ko02020]	pilS, pehS; two-component system, NtrC family, sensor histidine kinase PilS [EC:2.7.13.3]	K02668	0	0	0	0	0	0	0	0	0	0	0	0	0	0	0	0	0.00021692	0	0	0	0
Purine metabolism [PATH:ko00230]||RNA degradation [PATH:ko03018]||Pyrimidine metabolism [PATH:ko00240]	pnp, PNPT1; polyribonucleotide nucleotidyltransferase [EC:2.7.7.8]	K00962	0	0	0	0	0	0	0	0	0	0	0	0	0	0	0	0	0.00021692	0	0	0	0
ABC transporters [PATH:ko02010]	potC; spermidine/putrescine transport system permease protein	K11070	0	0	0	0	0	0	0	0	0	0	0	0	0	0	0	0	0.00021692	0	0	0	0
ABC transporters [PATH:ko02010]	potD; spermidine/putrescine transport system substrate-binding protein	K11069	0	0	0	0	0	0	0	0	0	0	0	0	0	0	0	0	0.00021692	0	0	0	0
ABC transporters [PATH:ko02010]	potF; putrescine transport system substrate-binding protein	K11073	0	0	0	0	0	0	0	0	0	0	0	0	0	0	0	0	0.00021692	0	0	0	0
ABC transporters [PATH:ko02010]	potG; putrescine transport system ATP-binding protein	K11076	0	0	0	0	0	0	0	0	0	0	0	0	0	0	0	0	0.00021692	0	0	0	0
ABC transporters [PATH:ko02010]	potH; putrescine transport system permease protein	K11075	0	0	0	0	0	0	0	0	0	0	0	0	0	0	0	0	0.00021692	0	0	0	0
ABC transporters [PATH:ko02010]	potI; putrescine transport system permease protein	K11074	0	0	0	0	0	0	0	0	0	0	0	0	0	0	0	0	0.00021692	0	0	0	0
Carbon metabolism [PATH:ko01200]||Pyruvate metabolism [PATH:ko00620]||Carbon fixation in photosynthetic organisms [PATH:ko00710]||Carbon fixation pathways in prokaryotes [PATH:ko00720]||Methane metabolism [PATH:ko00680]	ppc; phosphoenolpyruvate carboxylase [EC:4.1.1.31]	K01595	0	0	0	0	0	0	0	0	0	0	0	0	0	0	0	0	0.00021692	0	0	0	0
Cationic antimicrobial peptide (CAMP) resistance [PATH:ko01503]	PPIA; peptidyl-prolyl cis-trans isomerase A (cyclophilin A) [EC:5.2.1.8]	K03767	0	0	0	0	0	0	0	0	0	0	0	0	0	0	0	0	0.00021692	0	0	0	0
Purine metabolism [PATH:ko00230]	ppx-gppA; exopolyphosphatase / guanosine-5'-triphosphate,3'-diphosphate pyrophosphatase [EC:3.6.1.11 3.6.1.40]	K01524	0	0	0	0	0	0	0	0	0	0	0	0	0	0	0	0	0.00021692	0	0	0	0
Renin-angiotensin system [PATH:ko04614]	PREP; prolyl oligopeptidase [EC:3.4.21.26]	K01322	0	0	0	0	0	0	0	0	0	0	0	0	0	0	0	0	0.00021692	0	0	0	0
Propanoate metabolism [PATH:ko00640]	prpE; propionyl-CoA synthetase [EC:6.2.1.17]	K01908	0	0	0	0	0	0	0	0	0	0	0	0	0	0	0	0	0.00021692	0	0	0	0
Epstein-Barr virus infection [PATH:ko05169]||Proteasome [PATH:ko03050]	PSMC5, RPT6; 26S proteasome regulatory subunit T6	K03066	0	0	0	0	0	0	0	0	0	0	0	0	0	0	0	0	0.00021692	0	0	0	0
Phosphotransferase system (PTS) [PATH:ko02060]||Ascorbate and aldarate metabolism [PATH:ko00053]	PTS-Ula-EIIC, ulaA, sgaT; PTS system, ascorbate-specific IIC component	K03475	0	0	0	0	0	0	0	0	0	0	0	0	0	0	0	0	0.00021692	0	0	0	0
Purine metabolism [PATH:ko00230]||One carbon pool by folate [PATH:ko00670]	purT; phosphoribosylglycinamide formyltransferase 2 [EC:2.1.2.2]	K08289	0	0	0	0	0	0	0	0	0	0	0	0	0	0	0	0	0.00021692	0	0	0	0
Pyrimidine metabolism [PATH:ko00240]	pyrF; orotidine-5'-phosphate decarboxylase [EC:4.1.1.23]	K01591	0	0	0	0	0	0	0	0	0	0	0	0	0	0	0	0	0.00021692	0	0	0	0
Homologous recombination [PATH:ko03440]	RAD54B; DNA repair and recombination protein RAD54B [EC:3.6.4.-]	K10877	0	0	0	0	0	0	0	0	0	0	0	0	0	0	0	0	0.00021692	0	0	0	0
Pentose and glucuronate interconversions [PATH:ko00040]	rbtD; ribitol 2-dehydrogenase [EC:1.1.1.56]	K00039	0	0	0	0	0	0	0	0	0	0	0	0	0	0	0	0	0.00021692	0	0	0	0
Homologous recombination [PATH:ko03440]	recB; exodeoxyribonuclease V beta subunit [EC:3.1.11.5]	K03582	0	0	0	0	0	0	0	0	0	0	0	0	0	0	0	0	0.00021692	0	0	0	0
RNA degradation [PATH:ko03018]	rhlE; ATP-dependent RNA helicase RhlE [EC:3.6.4.13]	K11927	0	0	0	0	0	0	0	0	0	0	0	0	0	0	0	0	0.00021692	0	0	0	0
Riboflavin metabolism [PATH:ko00740]	ribA, RIB1; GTP cyclohydrolase II [EC:3.5.4.25]	K01497	0	0	0	0	0	0	0	0	0	0	0	0	0	0	0	0	0.00021692	0	0	0	0
Ribosome [PATH:ko03010]	RP-L1, MRPL1, rplA; large subunit ribosomal protein L1	K02863	0	0	0	0	0	0	0	0	0	0	0	0	0	0	0	0	0.00021692	0	0	0	0
Ribosome [PATH:ko03010]	RP-L11, MRPL11, rplK; large subunit ribosomal protein L11	K02867	0	0	0	0	0	0	0	0	0	0	0	0	0	0	0	0	0.00021692	0	0	0	0
Ribosome [PATH:ko03010]	RP-L17, MRPL17, rplQ; large subunit ribosomal protein L17	K02879	0	0	0	0	0	0	0	0	0	0	0	0	0	0	0	0	0.00021692	0	0	0	0
Ribosome [PATH:ko03010]	RP-L25, rplY; large subunit ribosomal protein L25	K02897	0	0	0	0	0	0	0	0	0	0	0	0	0	0	0	0	0.00021692	0	0	0	0
Ribosome [PATH:ko03010]	RP-L31, rpmE; large subunit ribosomal protein L31	K02909	0	0	0	0	0	0	0	0	0	0	0	0	0	0	0	0	0.00021692	0	0	0	0
Ribosome [PATH:ko03010]	RP-L5, MRPL5, rplE; large subunit ribosomal protein L5	K02931	0	0	0	0	0	0	0	0	0	0	0	0	0	0	0	0	0.00021692	0	0	0	0
Pentose and glucuronate interconversions [PATH:ko00040]||Biosynthesis of amino acids [PATH:ko01230]||Pentose phosphate pathway [PATH:ko00030]||Carbon fixation in photosynthetic organisms [PATH:ko00710]||Carbon metabolism [PATH:ko01200]	rpe, RPE; ribulose-phosphate 3-epimerase [EC:5.1.3.1]	K01783	0	0	0	0	0	0	0	0	0	0	0	0	0	0	0	0	0.00021692	0	0	0	0
Two-component system [PATH:ko02020]	sdiA; LuxR family transcriptional regulator, quorum-sensing system regulator SdiA	K07782	0	0	0	0	0	0	0	0	0	0	0	0	0	0	0	0	0.00021692	0	0	0	0
Staphylococcus aureus infection [PATH:ko05150]	sdrC_D_E; serine-aspartate repeat-containing protein C/D/E	K14194	0	0	0	0	0	0	0	0	0	0	0	0	0	0	0	0	0.00021692	0	0	0	0
Bacterial secretion system [PATH:ko03070]||Protein export [PATH:ko03060]	secE; preprotein translocase subunit SecE	K03073	0	0	0	0	0	0	0	0	0	0	0	0	0	0	0	0	0.00021692	0	0	0	0
Aminoacyl-tRNA biosynthesis [PATH:ko00970]||Selenocompound metabolism [PATH:ko00450]	selA; L-seryl-tRNA(Ser) seleniumtransferase [EC:2.9.1.1]	K01042	0	0	0	0	0	0	0	0	0	0	0	0	0	0	0	0	0.00021692	0	0	0	0
Carbon metabolism [PATH:ko01200]||Vitamin B6 metabolism [PATH:ko00750]||Methane metabolism [PATH:ko00680]||Glycine, serine and threonine metabolism [PATH:ko00260]||Biosynthesis of amino acids [PATH:ko01230]	serC, PSAT1; phosphoserine aminotransferase [EC:2.6.1.52]	K00831	0	0	0	0	0	0	0	0	0	0	0	0	0	0	0	0	0.00021692	0	0	0	0
Vibrio cholerae pathogenic cycle [PATH:ko05111]||Two-component system [PATH:ko02020]	SIG54, rpoN; RNA polymerase sigma-54 factor	K03092	0	0	0	0	0	0	0	0	0	0	0	0	0	0	0	0	0.00021692	0	0	0	0
Fructose and mannose metabolism [PATH:ko00051]	srlD; sorbitol-6-phosphate 2-dehydrogenase [EC:1.1.1.140]	K00068	0	0	0	0	0	0	0	0	0	0	0	0	0	0	0	0	0.00021692	0	0	0	0
Sulfur metabolism [PATH:ko00920]||Riboflavin metabolism [PATH:ko00740]	ssuE; FMN reductase [EC:1.5.1.38]	K00299	0	0	0	0	0	0	0	0	0	0	0	0	0	0	0	0	0.00021692	0	0	0	0
C5-Branched dibasic acid metabolism [PATH:ko00660]||Carbon metabolism [PATH:ko01200]||Citrate cycle (TCA cycle) [PATH:ko00020]||Carbon fixation pathways in prokaryotes [PATH:ko00720]||Propanoate metabolism [PATH:ko00640]	sucD; succinyl-CoA synthetase alpha subunit [EC:6.2.1.5]	K01902	0	0	0	0	0	0	0	0	0	0	0	0	0	0	0	0	0.00021692	0	0	0	0
Two-component system [PATH:ko02020]||Bacterial chemotaxis [PATH:ko02030]	tap; methyl-accepting chemotaxis protein IV, peptide sensor receptor	K05877	0	0	0	0	0	0	0	0	0	0	0	0	0	0	0	0	0.00021692	0	0	0	0
Two-component system [PATH:ko02020]	tctD; two-component system, OmpR family, response regulator TctD	K07774	0	0	0	0	0	0	0	0	0	0	0	0	0	0	0	0	0.00021692	0	0	0	0
Thiamine metabolism [PATH:ko00730]	tenA; thiaminase (transcriptional activator TenA) [EC:3.5.99.2]	K03707	0	0	0	0	0	0	0	0	0	0	0	0	0	0	0	0	0.00021692	0	0	0	0
Plant-pathogen interaction [PATH:ko04626]||Bacterial secretion system [PATH:ko03070]||beta-Lactam resistance [PATH:ko01501]||Pertussis [PATH:ko05133]||Two-component system [PATH:ko02020]||Cationic antimicrobial peptide (CAMP) resistance [PATH:ko01503]	tolC; outer membrane protein	K12340	0	0	0	0	0	0	0	0	0	0	0	0	0	0	0	0	0.00021692	0	0	0	0
Phenylalanine, tyrosine and tryptophan biosynthesis [PATH:ko00400]||Biosynthesis of amino acids [PATH:ko01230]	trpF; phosphoribosylanthranilate isomerase [EC:5.3.1.24]	K01817	0	0	0	0	0	0	0	0	0	0	0	0	0	0	0	0	0.00021692	0	0	0	0
Phenylalanine, tyrosine and tryptophan biosynthesis [PATH:ko00400]||Biosynthesis of amino acids [PATH:ko01230]	trpGD; anthranilate synthase/phosphoribosyltransferase [EC:4.1.3.27 2.4.2.18]	K13497	0	0	0	0	0	0	0	0	0	0	0	0	0	0	0	0	0.00021692	0	0	0	0
Sulfur relay system [PATH:ko04122]	tusD, dsrE; tRNA 2-thiouridine synthesizing protein D [EC:2.8.1.-]	K07235	0	0	0	0	0	0	0	0	0	0	0	0	0	0	0	0	0.00021692	0	0	0	0
Ubiquinone and other terpenoid-quinone biosynthesis [PATH:ko00130]	ubiX; 4-hydroxy-3-polyprenylbenzoate decarboxylase [EC:4.1.1.98]	K03186	0	0	0	0	0	0	0	0	0	0	0	0	0	0	0	0	0.00021692	0	0	0	0
Two-component system [PATH:ko02020]	uhpA; two-component system, NarL family, uhpT operon response regulator UhpA	K07686	0	0	0	0	0	0	0	0	0	0	0	0	0	0	0	0	0.00021692	0	0	0	0
Two-component system [PATH:ko02020]	uhpC; MFS transporter, OPA family, sugar phosphate sensor protein UhpC	K07783	0	0	0	0	0	0	0	0	0	0	0	0	0	0	0	0	0.00021692	0	0	0	0
Two-component system [PATH:ko02020]	uhpT; MFS transporter, OPA family, hexose phosphate transport protein UhpT	K07784	0	0	0	0	0	0	0	0	0	0	0	0	0	0	0	0	0.00021692	0	0	0	0
Two-component system [PATH:ko02020]||Non-alcoholic fatty liver disease (NAFLD) [PATH:ko04932]||Oxidative phosphorylation [PATH:ko00190]||Alzheimer's disease [PATH:ko05010]||Parkinson's disease [PATH:ko05012]||Huntington's disease [PATH:ko05016]||Cardiac muscle contraction [PATH:ko04260]	UQCRFS1, RIP1, petA; ubiquinol-cytochrome c reductase iron-sulfur subunit [EC:1.10.2.2]	K00411	0	0	0	0	0	0	0	0	0	0	0	0	0	0	0	0	0.00021692	0	0	0	0
Pyrimidine metabolism [PATH:ko00240]	URA4, pyrC; dihydroorotase [EC:3.5.2.3]	K01465	0	0	0	0	0	0	0	0	0	0	0	0	0	0	0	0	0.00021692	0	0	0	0
Pentose and glucuronate interconversions [PATH:ko00040]	uxaA; altronate hydrolase [EC:4.2.1.7]	K01685	0	0	0	0	0	0	0	0	0	0	0	0	0	0	0	0	0.00021692	0	0	0	0
Bacterial secretion system [PATH:ko03070]	vasG, clpV; type VI secretion system protein VasG	K11907	0	0	0	0	0	0	0	0	0	0	0	0	0	0	0	0	0.00021692	0	0	0	0
Bacterial secretion system [PATH:ko03070]	virB10, lvhB10; type IV secretion system protein VirB10	K03195	0	0	0	0	0	0	0	0	0	0	0	0	0	0	0	0	0.00021692	0	0	0	0
Bacterial secretion system [PATH:ko03070]||Epithelial cell signaling in Helicobacter pylori infection [PATH:ko05120]	virB11, lvhB11; type IV secretion system protein VirB11	K03196	0	0	0	0	0	0	0	0	0	0	0	0	0	0	0	0	0.00021692	0	0	0	0
Bacterial secretion system [PATH:ko03070]||Legionellosis [PATH:ko05134]	virB2, lvhB2; type IV secretion system protein VirB2	K03197	0	0	0	0	0	0	0	0	0	0	0	0	0	0	0	0	0.00021692	0	0	0	0
Bacterial secretion system [PATH:ko03070]	virB3, lvhB3; type IV secretion system protein VirB3	K03198	0	0	0	0	0	0	0	0	0	0	0	0	0	0	0	0	0.00021692	0	0	0	0
Purine metabolism [PATH:ko00230]	yagR; xanthine dehydrogenase YagR molybdenum-binding subunit [EC:1.17.1.4]	K11177	0	0	0	0	0	0	0	0	0	0	0	0	0	0	0	0	0.00021692	0	0	0	0
Purine metabolism [PATH:ko00230]	yagS; xanthine dehydrogenase YagS FAD-binding subunit [EC:1.17.1.4]	K11178	0	0	0	0	0	0	0	0	0	0	0	0	0	0	0	0	0.00021692	0	0	0	0
Protein export [PATH:ko03060]||Bacterial secretion system [PATH:ko03070]	yajC; preprotein translocase subunit YajC	K03210	0	0	0	0	0	0	0	0	0	0	0	0	0	0	0	0	0.00021692	0	0	0	0
Starch and sucrose metabolism [PATH:ko00500]||Phosphotransferase system (PTS) [PATH:ko02060]||Glycolysis / Gluconeogenesis [PATH:ko00010]	PTS-Mal-EIIB, malX; PTS system, maltose and glucose-specific IIB component [EC:2.7.1.69]	K02790	0	0	0	0	0	0	0	0	0	0	0	0	0	0	0	0	0.00010846	0	0	0	0
Starch and sucrose metabolism [PATH:ko00500]||Glycolysis / Gluconeogenesis [PATH:ko00010]||Phosphotransferase system (PTS) [PATH:ko02060]	PTS-Mal-EIIC, malX; PTS system, maltose and glucose-specific IIC component	K02791	0	0	0	0	0	0	0	0	0	0	0	0	0	0	0	0	0.00010846	0	0	0	0
