# Supplementary material for: Marine viruses discovered via metagenomics shed light on viral strategies throughout the oceans
Source: Nat Commun. 2017 Jul 5;8:15955. doi: 10.1038/ncomms15955 (PMC5504273; doi:10.1038/ncomms15955)
Supplement: Supplementary Data 8 [file ncomms15955-s9.txt]

Group	Source	Host (Known or Predictions)	Variable	Mean_in_Group	Mean_in_other_samples	Fold change:Mean_in_group/Mean_in_onther_samples	Log2_fold_change	p_value	q_value
Aphotic	Reference	Unknown	AP013374|AP013374.1|G13|uvMED-CGR-C78-MedDCM-OCT-S42-C9|UNK	0.0001230204	0.00043046	0.2857881611	-1.8069819416	0.002018255	0.0259003083
Aphotic	Reference	Unknown	AP013376|AP013376.1|G13|uvMED-CGR-U-MedDCM-OCT-S34-C52|UNK	2.15511661961076E-005	8.25032719562096E-005	0.2612158971	-1.9366853958	0.0007560332	0.013208572
Aphotic	Reference	Unknown	AP013377|AP013377.1|G13|uvMED-CGR-U-MedDCM-OCT-S36-C15|UNK	0.000036876	0.0002480585	0.1486583343	-2.749927747	0.000869489	0.0146668085
Aphotic	Reference	Unknown	AP013381|AP013381.1|G14|uvMED-CGR-U-MedDCM-OCT-S36-C63|UNK	7.90480415038367E-006	3.92800960325826E-005	0.2012419762	-2.3129968329	0.0014762099	0.021344538
Aphotic	Reference	Pelagibacter	AP013386|AP013386.1|G15|uvMED-CGR-C23-MedDCM-OCT-S37-C51|pelagiphage	0.0001343578	0.0004942684	0.2718317305	-1.8792142256	0.0046996903	0.0459100617
Aphotic	Reference	Pelagibacter	AP013387|AP013387.1|G15|uvMED-CGR-C42-MedDCM-OCT-S29-C52|pelagiphage	6.90134663419118E-005	0.0007905421	0.0872989186	-3.5178924072	0.0001958398	0.0051827358
Aphotic	Reference	Unknown	AP013396|AP013396.1|G15|uvMED-CGR-C99-MedDCM-OCT-S44-C25|UNK	0.000012548	7.82188570549241E-005	0.1604220672	-2.6400554861	0.0025281392	0.0307115907
Aphotic	Reference	Pelagibacter	AP013397|AP013397.1|G15|uvMED-CGR-U-MedDCM-OCT-S25-C46|SAR11_Pelagibacter_phage	4.76725778476714E-005	9.49240654331173E-005	0.5022180374	-0.9936142502	0.0032555455	0.0368166699
Aphotic	Reference	Unknown	AP013410|AP013410.1|G16|uvMED-CGR-C107A-MedDCM-OCT-S27-C42|UNK	8.33650285921706E-006	0.0001077551	0.077365248	-3.6921705272	0.0004753383	0.0096420828
Aphotic	Reference	Unknown	AP013421|AP013421.1|G16|uvMED-CGR-C49A-MedDCM-OCT-S31-C44|UNK	2.72047785436879E-005	0.0002342687	0.1161263667	-3.1062325192	0.0034765865	0.0384332985
Aphotic	Reference	Unknown	AP013423|AP013423.1|G16|uvMED-CGR-C53A-MedDCM-OCT-S34-C54|UNK	2.5347526709179E-005	0.0001492995	0.1697763639	-2.5582924727	0.0036555477	0.0399901786
Aphotic	Reference	Unknown	AP013429|AP013429.1|G16|uvMED-CGR-C58A-MedDCM-OCT-S43-C47|UNK	2.40396088563726E-005	0.0001633794	0.1471397432	-2.7647411167	0.0028672481	0.0334268797
Aphotic	Reference	Unknown	AP013431|AP013431.1|G16|uvMED-CGR-U-MedDCM-OCT-S25-C59|UNK	1.80787591836355E-005	0.0001563527	0.1156280571	-3.1124365849	4.41375997910668E-005	0.001820543
Aphotic	Reference	Unknown	AP013434|AP013434.1|G16|uvMED-CGR-U-MedDCM-OCT-S32-C65|UNK	7.87718575946894E-006	0.0001838509	0.0428455047	-4.5447123441	0.0011449242	0.0178682672
Aphotic	Reference	Unknown	AP013435|AP013435.1|G16|uvMED-CGR-U-MedDCM-OCT-S37-C71|UNK	2.56261255008886E-005	0.0002467533	0.1038532033	-3.2673823787	0.0004231513	0.0088785059
Aphotic	Reference	Unknown	AP013438|AP013438.1|G17|uvMED-CGR-C113A-MedDCM-OCT-S35-C17|UNK	1.03623571876355E-005	0.0001256763	0.0824527856	-3.6002879546	2.52925691634163E-005	0.0012598945
Aphotic	Reference	Pelagibacter	AP013441|AP013441.1|G17|uvMED-CGR-C22-MedDCM-OCT-S33-C34|pelagiphage	9.04465078722488E-005	0.0002953576	0.3062271535	-1.7073258809	0.0026477348	0.0317445781
Aphotic	Reference	Unknown	AP013458|AP013458.1|G17|uvMED-CGR-U-MedDCM-OCT-S32-C35|UNK	9.81047281186958E-005	0.0006210914	0.15795537	-2.6624111098	0.0012258838	0.018815325
Aphotic	Reference	Unknown	AP013461|AP013461.1|G18|uvMED-CGR-C29A-MedDCM-OCT-S24-C21|UNK	1.4345470934945E-005	9.11333493592855E-005	0.1574118699	-2.667383761	0.0001096415	0.0033871479
Aphotic	Reference	Unknown	AP013464|AP013464.1|G18|uvMED-CGR-C51-MedDCM-OCT-S31-C32|UNK	5.29948038137695E-006	6.24323299922949E-005	0.0848835913	-3.5583704944	0.0027731625	0.0328544825
Aphotic	Reference	Unknown	AP013469|AP013469.1|G18|uvMED-CGR-C56-MedDCM-OCT-S38-C52|UNK	7.551308023009E-007	2.25027155618087E-005	0.0335573189	-4.897228735	0.0012584922	0.0190555481
Aphotic	Reference	Unknown	AP013471|AP013471.1|G18|uvMED-CGR-C63A-MedDCM-OCT-S41-C57|UNK	3.0360868943825E-006	1.97203628880818E-005	0.1539569485	-2.6994011129	0.0012779773	0.0193122601
Aphotic	Reference	Pelagibacter	AP013483|AP013483.1|G19|uvMED-CGR-C20A-MedDCM-OCT-S30-C71|SAR11_HIMB114_phage	4.45789869714572E-006	0.00014963	0.029792812	-5.0688918897	0.000426263	0.0089155368
Aphotic	Reference	Pelagibacter	AP013485|AP013485.1|G19|uvMED-CGR-C27-MedDCM-OCT-S28-C53|pelagiphage	1.16568538501046E-005	0.0001683458	0.0692435243	-3.8521770331	0.0014750912	0.021344538
Aphotic	Reference	Pelagibacter	AP013498|AP013498.1|G19|uvMED-CGR-C68A-MedDCM-OCT-S38-C76|SAR11_Pelagibacter/HIMB114_phage	2.57830776046913E-005	0.0002199342	0.1172308498	-3.0925758234	0.0005746749	0.01114961
Aphotic	Reference	Unknown	AP013503|AP013503.1|G2|uvMED-CGR-C14A-MedDCM-OCT-S29-C22|cyanophage	1.44851099954269E-005	0.0002758683	0.0525073371	-4.2513371579	0.004505962	0.0445784233
Aphotic	Reference	Unknown	AP013507|AP013507.1|G2|uvMED-CGR-C15A-MedDCM-OCT-S31-C20|cyanophage	1.28733457798202E-005	0.0006586337	0.0195455304	-5.6770174579	0.0052828593	0.0497423572
Aphotic	Reference	Unknown	AP013512|AP013512.1|G21|uvMED-CGR-C84-MedDCM-OCT-S29-C65|UNK	2.44922012219399E-006	3.02506065878208E-005	0.0809643309	-3.6265697255	5.68358825011021E-005	0.0021718458
Aphotic	Reference	Unknown	AP013513|AP013513.1|G21|uvMED-CGR-C84-MedDCM-OCT-S32-C77|UNK	0	8.79526174361884E-006	0	-Inf	0.0016512126	0.0223596517
Aphotic	Reference	Unknown	AP013523|AP013523.1|G3|uvMED-CGR-C7-MedDCM-OCT-S37-C8|UNK	0.0002540822	0.0007545756	0.3367219387	-1.5703703736	0.0039233505	0.0405534132
Aphotic	Reference	Unknown	AP013528|AP013528.1|G3|uvMED-CGR-C7A-MedDCM-OCT-S41-C23|UNK	5.88839397632118E-005	0.0003287913	0.1790921418	-2.4812260583	0.0007650909	0.0133420586
Aphotic	Reference	Unknown	AP013533|AP013533.1|G4|uvMED-CGR-U-MedDCM-OCT-S38-C34|UNK	0.0001809783	0.0009347126	0.1936192023	-2.3687060549	0.000562975	0.0109564829
Aphotic	Reference	Unknown	AP013538|AP013538.1|G7|uvMED-CGR-U-MedDCM-OCT-S45-C4|cyanophage	1.87814331293261E-005	0.0006054744	0.0310193668	-5.010686952	0.0030365088	0.0349428164
Aphotic	Reference	Unknown	AP013544|AP013544.1|G8|uvMED-CGR-U-MedDCM-OCT-S45-C18|UNK	2.20422321534596E-005	0.0001667723	0.1321696132	-2.9195375668	0.0030466862	0.0350278219
Aphotic	Reference	Pelagibacter	AP013551|AP013551.1|G15|uvMED-CGR-C23A-MedDCM-OCT-S43-C49|pelagiphage	2.06882814287456E-005	0.0001031953	0.2004769502	-2.3184917223	0.0042333416	0.0428379138
Aphotic	Reference	Pelagibacter	AP013553|AP013553.1|G15|uvMED-CGR-C26B-MedDCM-OCT-S35-C55|pelagiphage	0.0004002862	0.0019771482	0.2024563498	-2.304317203	0.0006446491	0.0120967858
Aphotic	Reference	Pelagibacter	AP013554|AP013554.1|G15|uvMED-CGR-C28-MedDCM-OCT-S23-C36|pelagiphage	0.0002514101	0.0021298501	0.1180412124	-3.0826374514	5.2938010504718E-006	0.0004464874
Aphotic	Reference	Pelagibacter	AP013555|AP013555.1|G15|uvMED-CGR-C28-MedDCM-OCT-S32-C50|pelagiphage	0.0004668698	0.0023826253	0.1959476583	-2.3514597628	0.0029042254	0.0337141712
Aphotic	Reference	Unknown	AP013563|AP013563.1|G3|uvMED-CGR-C1E-MedDCM-OCT-S31-C3|UNK	6.56865287368312E-006	0.0002702327	0.024307397	-5.3624607804	0.0004573009	0.0093614792
Aphotic	Reference	Unknown	Alphaproteobacteria_gi_486421658|alpha_proteobacterium_SCGC_AAA160-J14	1.4725261904631E-006	2.06158033418813E-005	0.0714270585	-3.8073854809	0.0006435939	0.0120967858
Aphotic	Abrolhos	Synechococcus	Assembly-00002-SUB-0.1-ITER-4-ETimbebas2012_Seq_2	7.02528520042852E-005	0.0003375733	0.208111415	-2.2645719952	0.0030797354	0.0353538232
Aphotic	Abrolhos	Unknown	Assembly-00002-SUB-0.2-ITER-1-EFarol2011_Seq_49	7.18478884293403E-006	2.62072324904545E-005	0.2741529021	-1.8669473493	0.0025860979	0.0312640731
Aphotic	Abrolhos	Flavobacterium	Assembly-00002-SUB-0.3-ITER-4-ESG2011_Seq_8	1.71708262809851E-005	8.36270894367357E-005	0.2053261257	-2.2840108869	6.36623787186982E-005	0.0023527279
Aphotic	Abrolhos	Unknown	Assembly-00002-SUB-0.4-ITER-5-ESG2011_Seq_8	2.14664992440151E-006	3.26242382103902E-005	0.0657992352	-3.9257853737	0.0033351882	0.0374138177
Aphotic	Abrolhos	Unknown	Assembly-10155-SUB-0.05-ITER-13-RawMergedAbrolhos_Seq_166	1.54685824558006E-005	1.11330919470783E-005	1.3894237584	0.474486672	0.0004590433	0.0093822968
Aphotic	Abrolhos	Unknown	Assembly-10155-SUB-0.05-ITER-4-RawMergedAbrolhos_Seq_149	0	4.40212229762917E-005	0	-Inf	9.91837194416839E-005	0.0031680323
Aphotic	Abrolhos	Unknown	Assembly-10155-SUB-0.05-ITER-40-EFarol2011_Seq_1	0	3.61162483031825E-006	0	-Inf	0.0038388278	0.0399901786
Aphotic	A_tenuis	Prochlorococcus	Assembly-10155-SUB-0.05-ITER-43-EA_tenuis_DNA_SISPA_Seq_9	6.01289123721812E-006	0.000101912	0.0590008192	-4.0831212032	0.0024359197	0.0298513121
Aphotic	Abrolhos	Unknown	Assembly-10155-SUB-0.1-ITER-1-RawMergedAbrolhos_Seq_161	0	0.000074616	0	-Inf	0.0038388278	0.0399901786
Aphotic	A_tenuis	Unknown	Assembly-10155-SUB-0.1-ITER-15-EA_tenuis_DNA_SISPA_Seq_32	0.000004538	2.44223038608828E-005	0.1858157743	-2.4280551141	0.0011578322	0.0179765922
Aphotic	Abrolhos	Unknown	Assembly-10155-SUB-0.1-ITER-15-RawMergedAbrolhos_Seq_245	0	8.41810534876429E-006	0	-Inf	0.0016512126	0.0223596517
Aphotic	Abrolhos	Unknown	Assembly-10155-SUB-0.1-ITER-15-RawMergedAbrolhos_Seq_255	5.66348101725676E-007	5.69673078628152E-006	0.099416336	-3.3303732568	0.0003426868	0.0075667366
Aphotic	A_tenuis	Pelagibacter	Assembly-10155-SUB-0.1-ITER-2-EA_tenuis_DNA_SISPA_Seq_44	6.37430846097376E-006	5.31976300214079E-005	0.1198231662	-3.0610212347	0.0034765865	0.0384332985
Aphotic	A_tenuis	Unknown	Assembly-10155-SUB-0.1-ITER-22-EA_tenuis_DNA_SISPA_Seq_66	3.32177991823031E-006	1.83802619443109E-005	0.1807253851	-2.4681289302	0.0023088088	0.0287996941
Aphotic	A_tenuis	Pelagibacter	Assembly-10155-SUB-0.1-ITER-23-EA_tenuis_DNA_SISPA_Seq_3	0	3.55623673182883E-005	0	-Inf	0.0006795835	0.0121624379
Aphotic	P_damicornis	Unclassified_derived_from_Proteobacteria	Assembly-10155-SUB-0.1-ITER-23-EP_damicornis_LN2_SISPA_Seq_33	3.44252019441553E-006	4.02779008020948E-005	0.0854692058	-3.5484514725	0.0034649883	0.0383444794
Aphotic	Abrolhos	Unknown	Assembly-10155-SUB-0.1-ITER-23-RawMergedAbrolhos_Seq_256	0	0.000008497	0	-Inf	0.0006795835	0.0121624379
Aphotic	A_tenuis	Pelagibacter	Assembly-10155-SUB-0.1-ITER-27-EA_tenuis_DNA_SISPA_Seq_9	0.0003246183	0.0001529495	2.1223886841	1.0856888887	0.005113346	0.0489797964
Aphotic	A_tenuis	Unknown	Assembly-10155-SUB-0.1-ITER-28-EA_tenuis_DNA_SISPA_Seq_2	1.56537131110628E-006	3.04627479830525E-005	0.0513864118	-4.2824692755	0.0011045773	0.0174679831
Aphotic	A_tenuis	Unknown	Assembly-10155-SUB-0.1-ITER-29-EA_tenuis_DNA_SISPA_Seq_61	1.78887493700126E-007	7.64531042243283E-005	0.002339833	-8.7393787404	0.001817951	0.0239794417
Aphotic	Abrolhos	Unknown	Assembly-10155-SUB-0.1-ITER-33-RawMergedAbrolhos_Seq_121	0	2.56969333537238E-006	0	-Inf	0.0016512126	0.0223596517
Aphotic	Abrolhos	Pelagibacter|Unclassified_derived_from_Proteobacteria	Assembly-10155-SUB-0.1-ITER-37-RawMergedAbrolhos_Seq_71	5.36633565308098E-006	6.62251367668704E-005	0.0810317036	-3.6253697179	0.0039205552	0.0405497332
Aphotic	A_tenuis	Flavobacterium|Pelagibacter	Assembly-10155-SUB-0.1-ITER-44-EA_tenuis_DNA_SISPA_Seq_9	2.08728568138714E-006	3.19302970469608E-005	0.0653700678	-3.9352259973	0.00146872	0.0213222016
Aphotic	P_damicornis	Actinobacteria|Propionibacterium	Assembly-10155-SUB-0.1-ITER-44-EP_damicornis_LN2_SISPA_Seq_19	0.0001392242	5.51961596546663E-006	25.223537228	4.6566987014	0.0036555477	0.0399901786
Aphotic	Abrolhos	Unknown	Assembly-10155-SUB-0.1-ITER-5-RawMergedAbrolhos_Seq_222	9.63927574796689E-006	5.02204561207031E-005	0.1919392314	-2.3812784738	0.0019236816	0.025088327
Aphotic	Abrolhos	Unknown	Assembly-10155-SUB-0.25-ITER-1-EPAB2011_Seq_122	0	1.60053836490577E-006	0	-Inf	0.0016512126	0.0223596517
Aphotic	Abrolhos	Pelagibacter|Unclassified_derived_from_Proteobacteria	Assembly-10155-SUB-0.25-ITER-1-RawMergedAbrolhos_Seq_160	0	1.15294408535547E-005	0	-Inf	0.0016512126	0.0223596517
Aphotic	Abrolhos	Prochlorococcus	Assembly-10155-SUB-0.25-ITER-1-RawMergedAbrolhos_Seq_591	6.79617722070812E-006	3.79444551717816E-005	0.179108573	-2.4810937012	0.0023088088	0.0287996941
Aphotic	Abrolhos	Unknown	Assembly-10155-SUB-0.25-ITER-1-RawMergedAbrolhos_Seq_806	0	3.97456488516627E-006	0	-Inf	0.0038388278	0.0399901786
Aphotic	Abrolhos	Unknown	Assembly-10155-SUB-0.25-ITER-1-RawMergedAbrolhos_Seq_852	1.75294268427157E-005	1.19154307320989E-005	1.4711534343	0.5569477207	0.0050272511	0.0482709673
Aphotic	Abrolhos	Unknown	Assembly-10155-SUB-0.25-ITER-10-RawMergedAbrolhos_Seq_1056	0	0.000009694	0	-Inf	0.0038388278	0.0399901786
Aphotic	Abrolhos	Unknown	Assembly-10155-SUB-0.25-ITER-10-RawMergedAbrolhos_Seq_254	0	0.000026174	0	-Inf	0.0038388278	0.0399901786
Aphotic	Abrolhos	Unknown	Assembly-10155-SUB-0.25-ITER-10-RawMergedAbrolhos_Seq_53	0	5.18826340011439E-006	0	-Inf	0.0038388278	0.0399901786
Aphotic	Abrolhos	Unknown	Assembly-10155-SUB-0.25-ITER-11-RawMergedAbrolhos_Seq_1034	0	7.82991843576946E-006	0	-Inf	0.0016512126	0.0223596517
Aphotic	Abrolhos	Unknown	Assembly-10155-SUB-0.25-ITER-11-RawMergedAbrolhos_Seq_1175	0	0.000006241	0	-Inf	0.0038388278	0.0399901786
Aphotic	Abrolhos	Unknown	Assembly-10155-SUB-0.25-ITER-11-RawMergedAbrolhos_Seq_126	0	1.63520745835151E-005	0	-Inf	0.0038388278	0.0399901786
Aphotic	Abrolhos	Unknown	Assembly-10155-SUB-0.25-ITER-11-RawMergedAbrolhos_Seq_38	1.40498312736927E-007	1.54959257312805E-005	0.0090667905	-6.7851923293	0.0046921064	0.0458419217
Aphotic	Abrolhos	Cyclobacterium|Pelagibacter	Assembly-10155-SUB-0.25-ITER-11-RawMergedAbrolhos_Seq_634	0.000006202	0.0001445496	0.042905402	-4.5426968885	9.2123586948164E-005	0.0030628711
Aphotic	Abrolhos	Unclassified_derived_from_Proteobacteria	Assembly-10155-SUB-0.25-ITER-11-RawMergedAbrolhos_Seq_786	2.3668781873516E-005	8.26306797491701E-005	0.2864406047	-1.803692077	0.0036866246	0.0399901786
Aphotic	Abrolhos	Unknown	Assembly-10155-SUB-0.25-ITER-11-RawMergedAbrolhos_Seq_811	0	1.05186545737257E-005	0	-Inf	0.0006795835	0.0121624379
Aphotic	Abrolhos	Unknown	Assembly-10155-SUB-0.25-ITER-11-RawMergedAbrolhos_Seq_961	0	1.10742221702732E-005	0	-Inf	0.0038388278	0.0399901786
Aphotic	Abrolhos	Pelagibacter	Assembly-10155-SUB-0.25-ITER-12-RawMergedAbrolhos_Seq_1	6.20069709777501E-006	2.94321754862586E-005	0.2106774982	-2.2468918623	0.0002981656	0.0068179511
Aphotic	Abrolhos	Unknown	Assembly-10155-SUB-0.25-ITER-12-RawMergedAbrolhos_Seq_142	1.224610061097E-006	6.22062387947431E-006	0.1968629007	-2.3447368375	0.0026746639	0.0319099731
Aphotic	Abrolhos	Unknown	Assembly-10155-SUB-0.25-ITER-12-RawMergedAbrolhos_Seq_147	0	1.51928231328668E-005	0	-Inf	0.0038388278	0.0399901786
Aphotic	Abrolhos	Proteobacteria	Assembly-10155-SUB-0.25-ITER-12-RawMergedAbrolhos_Seq_591	0	1.60711976601472E-005	0	-Inf	0.0006795835	0.0121624379
Aphotic	Abrolhos	Unknown	Assembly-10155-SUB-0.25-ITER-12-RawMergedAbrolhos_Seq_941	0	0.000005176	0	-Inf	0.0016512126	0.0223596517
Aphotic	A_tenuis	Unknown	Assembly-10155-SUB-0.25-ITER-13-EA_tenuis_DNA_SISPA_Seq_26	0	8.20716178735296E-006	0	-Inf	0.0006795835	0.0121624379
Aphotic	Abrolhos	Unknown	Assembly-10155-SUB-0.25-ITER-13-ESG2011_Seq_19	4.69753178193097E-006	6.33794387972731E-005	0.0741175982	-3.7540400576	0.0001509224	0.0042669015
Aphotic	Abrolhos	Unknown	Assembly-10155-SUB-0.25-ITER-13-RawMergedAbrolhos_Seq_1018	0	2.18882677144606E-005	0	-Inf	0.0038388278	0.0399901786
Aphotic	Abrolhos	Unknown	Assembly-10155-SUB-0.25-ITER-13-RawMergedAbrolhos_Seq_113	0	1.4687091240412E-005	0	-Inf	0.0038388278	0.0399901786
Aphotic	Abrolhos	Unknown	Assembly-10155-SUB-0.25-ITER-13-RawMergedAbrolhos_Seq_27	1.83399320231519E-005	0.0001054067	0.1739921109	-2.5229062017	0.0052828593	0.0497423572
Aphotic	Abrolhos	Pelagibacter	Assembly-10155-SUB-0.25-ITER-13-RawMergedAbrolhos_Seq_636	4.07783843386288E-006	0.000055845	0.0730206375	-3.7755519248	8.89466979418852E-005	0.0029930478
Aphotic	Abrolhos	Unknown	Assembly-10155-SUB-0.25-ITER-13-RawMergedAbrolhos_Seq_693	2.44922012219399E-006	2.24974639021024E-005	0.1088664986	-3.199368032	0.0007235428	0.012768292
Aphotic	Abrolhos	Unknown	Assembly-10155-SUB-0.25-ITER-14-RawMergedAbrolhos_Seq_1041	0	5.91481742499954E-006	0	-Inf	0.0016512126	0.0223596517
Aphotic	Abrolhos	Pelagibacter|Proteobacteria	Assembly-10155-SUB-0.25-ITER-14-RawMergedAbrolhos_Seq_136	1.39586568152526E-005	4.31711105019461E-005	0.3233332813	-1.6289060806	0.0048826378	0.0470865088
Aphotic	Abrolhos	Unknown	Assembly-10155-SUB-0.25-ITER-14-RawMergedAbrolhos_Seq_155	0	7.88515235096172E-005	0	-Inf	0.0038388278	0.0399901786
Aphotic	Abrolhos	Unknown	Assembly-10155-SUB-0.25-ITER-14-RawMergedAbrolhos_Seq_350	0	6.62134610215988E-006	0	-Inf	0.0038388278	0.0399901786
Aphotic	Abrolhos	Unknown	Assembly-10155-SUB-0.25-ITER-14-RawMergedAbrolhos_Seq_363	0	8.11322386128336E-006	0	-Inf	0.0006795835	0.0121624379
Aphotic	Abrolhos	Unknown	Assembly-10155-SUB-0.25-ITER-14-RawMergedAbrolhos_Seq_454	9.69586411499419E-007	0.000023389	0.0414547944	-4.5923172267	0.0033351882	0.0374138177
Aphotic	Abrolhos	Unknown	Assembly-10155-SUB-0.25-ITER-14-RawMergedAbrolhos_Seq_632	0	8.56222078232265E-006	0	-Inf	0.0038388278	0.0399901786
Aphotic	Abrolhos	Unknown	Assembly-10155-SUB-0.25-ITER-15-RawMergedAbrolhos_Seq_152	1.224610061097E-006	6.64435367623444E-006	0.1843083798	-2.4398064283	0.0009883585	0.0161721045
Aphotic	Abrolhos	Unknown	Assembly-10155-SUB-0.25-ITER-15-RawMergedAbrolhos_Seq_897	0	3.12861038796369E-005	0	-Inf	0.0038388278	0.0399901786
Aphotic	Abrolhos	Unknown	Assembly-10155-SUB-0.25-ITER-16-RawMergedAbrolhos_Seq_1078	0	5.13973397820526E-006	0	-Inf	0.0038388278	0.0399901786
Aphotic	Abrolhos	Unknown	Assembly-10155-SUB-0.25-ITER-16-RawMergedAbrolhos_Seq_15	0	3.98017491824474E-005	0	-Inf	0.0006795835	0.0121624379
Aphotic	Abrolhos	Unclassified_derived_from_Verrucomicrobia	Assembly-10155-SUB-0.25-ITER-16-RawMergedAbrolhos_Seq_24	1.06824592462415E-006	3.51217048847212E-005	0.0304155487	-5.0390471599	0.001989329	0.0256207753
Aphotic	Abrolhos	Unknown	Assembly-10155-SUB-0.25-ITER-16-RawMergedAbrolhos_Seq_342	7.54465972263156E-006	3.39233071759372E-005	0.2224034256	-2.1687490855	0.0028738327	0.0334268797
Aphotic	Abrolhos	Unknown	Assembly-10155-SUB-0.25-ITER-16-RawMergedAbrolhos_Seq_524	5.81751846899653E-006	0.000010824	0.5374644151	-0.8957588561	0.0005532272	0.0108035688
Aphotic	Abrolhos	Pelagibacter	Assembly-10155-SUB-0.25-ITER-16-RawMergedAbrolhos_Seq_869	1.29817928070334E-005	0.0001064314	0.1219733795	-3.0353617783	0.0023711941	0.029273702
Aphotic	Abrolhos	Unknown	Assembly-10155-SUB-0.25-ITER-17-RawMergedAbrolhos_Seq_581	0	1.67285368343821E-005	0	-Inf	0.0016512126	0.0223596517
Aphotic	Abrolhos	Unknown	Assembly-10155-SUB-0.25-ITER-17-RawMergedAbrolhos_Seq_96	0.000006627	4.63976709615494E-005	0.1428305436	-2.8076235697	0.0022817708	0.0285712607
Aphotic	A_tenuis	Unknown	Assembly-10155-SUB-0.25-ITER-18-EA_tenuis_DNA_SISPA_Seq_103	6.20913285975866E-006	5.7182574220916E-005	0.1085843536	-3.2031118609	0.0051508142	0.0490593222
Aphotic	Abrolhos	Unknown	Assembly-10155-SUB-0.25-ITER-18-RawMergedAbrolhos_Seq_1008	1.03333516832812E-006	1.56555916929963E-005	0.0660042232	-3.9212978534	0.00146872	0.0213222016
Aphotic	Abrolhos	Unknown	Assembly-10155-SUB-0.25-ITER-18-RawMergedAbrolhos_Seq_1124	9.04363423303894E-006	5.95348399942308E-005	0.1519049053	-2.7187596366	0.0002325666	0.0058036243
Aphotic	Abrolhos	Unknown	Assembly-10155-SUB-0.25-ITER-18-RawMergedAbrolhos_Seq_135	2.13649184924831E-006	3.8836764200489E-005	0.0550120973	-4.1841072851	0.000617432	0.0117106831
Aphotic	Abrolhos	Unknown	Assembly-10155-SUB-0.25-ITER-18-RawMergedAbrolhos_Seq_714	2.13649184924831E-006	6.60880543712612E-005	0.032327958	-4.9510738053	6.61471581108842E-005	0.0024290617
Aphotic	Abrolhos	Unknown	Assembly-10155-SUB-0.25-ITER-18-RawMergedAbrolhos_Seq_974	0	1.15268409069034E-005	0	-Inf	0.0038388278	0.0399901786
Aphotic	A_tenuis	Unknown	Assembly-10155-SUB-0.25-ITER-19-EA_tenuis_DNA_SISPA_Seq_8	7.82768209980331E-006	5.6430617823745E-005	0.1387133865	-2.8498210737	0.0036237611	0.0397626476
Aphotic	Abrolhos	Unknown	Assembly-10155-SUB-0.25-ITER-19-RawMergedAbrolhos_Seq_1021	5.21821420346784E-007	5.41430532108946E-005	0.0096378277	-6.6970762686	0.0006659488	0.0121624379
Aphotic	Abrolhos	Unknown	Assembly-10155-SUB-0.25-ITER-19-RawMergedAbrolhos_Seq_1068	0	9.88073899127301E-006	0	-Inf	0.0006795835	0.0121624379
Aphotic	Abrolhos	Prochlorococcus	Assembly-10155-SUB-0.25-ITER-19-RawMergedAbrolhos_Seq_339	1.55648849232336E-006	2.5875939972762E-005	0.0601519595	-4.0552444555	0.0017692275	0.0236012948
Aphotic	Abrolhos	Unknown	Assembly-10155-SUB-0.25-ITER-19-RawMergedAbrolhos_Seq_501	0	8.10075232967048E-006	0	-Inf	0.0016512126	0.0223596517
Aphotic	Abrolhos	Unknown	Assembly-10155-SUB-0.25-ITER-19-RawMergedAbrolhos_Seq_62	0	4.84389589639617E-006	0	-Inf	0.0038388278	0.0399901786
Aphotic	Abrolhos	Unknown	Assembly-10155-SUB-0.25-ITER-19-RawMergedAbrolhos_Seq_671	2.68070780702057E-006	0.000062515	0.0428810209	-4.5435169347	0.0044648004	0.0443050556
Aphotic	Abrolhos	Unclassified_derived_from_Proteobacteria	Assembly-10155-SUB-0.25-ITER-19-RawMergedAbrolhos_Seq_733	0.000001981	2.55920775351501E-005	0.0774064379	-3.691402629	0.0033351882	0.0374138177
Aphotic	Abrolhos	Unclassified_derived_from_Verrucomicrobia	Assembly-10155-SUB-0.25-ITER-19-RawMergedAbrolhos_Seq_79	3.84574737111314E-006	4.32679398193814E-005	0.0888821466	-3.4919625296	0.0051833478	0.0490753246
Aphotic	Abrolhos	Unknown	Assembly-10155-SUB-0.25-ITER-19-RawMergedAbrolhos_Seq_967	1.93917282299884E-006	9.34491475080237E-006	0.2075110233	-2.2687401179	0.0051508142	0.0490593222
Aphotic	Abrolhos	Pelagibacter	Assembly-10155-SUB-0.25-ITER-2-RawMergedAbrolhos_Seq_1017	2.93945821343424E-006	6.92039434059365E-005	0.0424752994	-4.5572320742	0.0039740552	0.0408619679
Aphotic	Abrolhos	Unknown	Assembly-10155-SUB-0.25-ITER-2-RawMergedAbrolhos_Seq_1065	0	1.06142217500474E-005	0	-Inf	0.0038388278	0.0399901786
Aphotic	Abrolhos	Pelagibacter	Assembly-10155-SUB-0.25-ITER-2-RawMergedAbrolhos_Seq_121	3.23393102794796E-005	0.0005045399	0.0640966384	-3.9636074934	4.44365558183634E-005	0.0018299911
Aphotic	Abrolhos	Unknown	Assembly-10155-SUB-0.25-ITER-2-RawMergedAbrolhos_Seq_217	3.32177991823031E-006	0.000010385	0.3198638209	-1.6444702734	0.0030927978	0.0353674009
Aphotic	Abrolhos	Unknown	Assembly-10155-SUB-0.25-ITER-2-RawMergedAbrolhos_Seq_475	7.17089841238467E-007	1.95757562174676E-005	0.0366315269	-4.7707703505	0.0009531607	0.0156744995
Aphotic	Abrolhos	Pelagibacter|Unclassified_derived_from_Proteobacteria	Assembly-10155-SUB-0.25-ITER-2-RawMergedAbrolhos_Seq_763	3.07515722669236E-006	2.72157847903546E-005	0.1129916793	-3.1457115584	0.0032288644	0.0365861868
Aphotic	Abrolhos	Flavobacterium|Pelagibacter	Assembly-10155-SUB-0.25-ITER-2-RawMergedAbrolhos_Seq_978	0.000004567	3.97248373968096E-005	0.1149647745	-3.1207362115	0.0003426868	0.0075667366
Aphotic	Abrolhos	Unknown	Assembly-10155-SUB-0.25-ITER-20-RawMergedAbrolhos_Seq_1040	0	0.000015093	0	-Inf	9.91837194416839E-005	0.0031680323
Aphotic	Abrolhos	Prochlorococcus	Assembly-10155-SUB-0.25-ITER-20-RawMergedAbrolhos_Seq_1171	1.24547510576388E-005	4.98087884692186E-005	0.2500512749	-1.9997041342	0.0048332805	0.0466942261
Aphotic	Abrolhos	Unknown	Assembly-10155-SUB-0.25-ITER-20-RawMergedAbrolhos_Seq_12	0	5.28086050142957E-006	0	-Inf	0.0006795835	0.0121624379
Aphotic	Abrolhos	Unknown	Assembly-10155-SUB-0.25-ITER-20-RawMergedAbrolhos_Seq_479	0	2.32993511022116E-005	0	-Inf	0.0038388278	0.0399901786
Aphotic	Abrolhos	Unknown	Assembly-10155-SUB-0.25-ITER-21-RawMergedAbrolhos_Seq_499	0	3.12422213001996E-006	0	-Inf	0.0038388278	0.0399901786
Aphotic	Abrolhos	Unknown	Assembly-10155-SUB-0.25-ITER-21-RawMergedAbrolhos_Seq_604	0	1.15666705543647E-005	0	-Inf	0.0038388278	0.0399901786
Aphotic	Abrolhos	Unknown	Assembly-10155-SUB-0.25-ITER-21-RawMergedAbrolhos_Seq_736	3.52786408414965E-006	1.8066706426879E-005	0.1952688	-2.3564666406	0.0048332805	0.0466942261
Aphotic	Abrolhos	Unclassified_derived_from_Proteobacteria	Assembly-10155-SUB-0.25-ITER-21-RawMergedAbrolhos_Seq_921	1.44526653530292E-005	3.568527562836E-005	0.4050036072	-1.3039933374	0.0011578322	0.0179765922
Aphotic	Abrolhos	Unknown	Assembly-10155-SUB-0.25-ITER-22-RawMergedAbrolhos_Seq_1169	0.0006438881	0.0001064423	6.0491728605	2.5967378876	0.005245798	0.0494738005
Aphotic	Abrolhos	Synechococcus	Assembly-10155-SUB-0.25-ITER-22-RawMergedAbrolhos_Seq_21	1.35058296784155E-006	3.94766448593934E-005	0.0342122025	-4.8693452055	0.004505962	0.0445784233
Aphotic	Abrolhos	Unknown	Assembly-10155-SUB-0.25-ITER-22-RawMergedAbrolhos_Seq_398	0	6.18621309648998E-006	0	-Inf	0.0038388278	0.0399901786
Aphotic	Abrolhos	Unknown	Assembly-10155-SUB-0.25-ITER-22-RawMergedAbrolhos_Seq_461	5.66348101725676E-007	9.53249730529096E-006	0.0594123537	-4.0730932454	0.001989329	0.0256207753
Aphotic	Abrolhos	Unknown	Assembly-10155-SUB-0.25-ITER-22-RawMergedAbrolhos_Seq_489	0.000001277	3.0681228280239E-005	0.0416199838	-4.5865797878	0.0015943384	0.0223596517
Aphotic	Abrolhos	Unknown	Assembly-10155-SUB-0.25-ITER-22-RawMergedAbrolhos_Seq_593	2.84640363898609E-006	4.95603521903441E-005	0.0574330793	-4.1219742745	0.000617432	0.0117106831
Aphotic	Abrolhos	Unknown	Assembly-10155-SUB-0.25-ITER-22-RawMergedAbrolhos_Seq_634	0.00000969	9.16675820520711E-005	0.1057081823	-3.2418410421	0.0004298255	0.0089760873
Aphotic	Abrolhos	Unknown	Assembly-10155-SUB-0.25-ITER-22-RawMergedAbrolhos_Seq_650	0.000007924	1.18454225568865E-005	0.668947537	-0.5800350247	0.001340616	0.0200260159
Aphotic	Abrolhos	Unknown	Assembly-10155-SUB-0.25-ITER-23-RawMergedAbrolhos_Seq_1207	8.82637231327849E-006	3.74401366231068E-005	0.2357462635	-2.0846931901	0.0013611168	0.0201138422
Aphotic	Abrolhos	Unknown	Assembly-10155-SUB-0.25-ITER-23-RawMergedAbrolhos_Seq_169	0	0.000004432	0	-Inf	0.0038388278	0.0399901786
Aphotic	Abrolhos	Unknown	Assembly-10155-SUB-0.25-ITER-23-RawMergedAbrolhos_Seq_547	0	0.000007362	0	-Inf	0.0016512126	0.0223596517
Aphotic	Abrolhos	Prochlorococcus	Assembly-10155-SUB-0.25-ITER-24-RawMergedAbrolhos_Seq_342	3.59836461213209E-005	0.0001647699	0.2183871982	-2.1950398065	0.0046238568	0.0455235327
Aphotic	Abrolhos	Unknown	Assembly-10155-SUB-0.25-ITER-24-RawMergedAbrolhos_Seq_757	0	6.27122450516516E-006	0	-Inf	0.0038388278	0.0399901786
Aphotic	A_tenuis	Unknown	Assembly-10155-SUB-0.25-ITER-25-EA_tenuis_DNA_SISPA_Seq_107	9.69586411499419E-007	1.79965969373786E-005	0.0538760975	-4.2142108361	0.003862638	0.0400553916
Aphotic	Abrolhos	Unknown	Assembly-10155-SUB-0.25-ITER-25-EPAB2011_Seq_124	0	2.34141669142458E-006	0	-Inf	0.0038388278	0.0399901786
Aphotic	Abrolhos	Pelagibacter	Assembly-10155-SUB-0.25-ITER-25-RawMergedAbrolhos_Seq_1113	7.67529899089671E-006	7.35534110447484E-005	0.1043500075	-3.2604973913	0.0008511835	0.0144193853
Aphotic	Abrolhos	Unknown	Assembly-10155-SUB-0.25-ITER-25-RawMergedAbrolhos_Seq_648	2.19549022776443E-005	2.337491901501E-005	0.9392504104	-0.0904182537	0.00345265	0.0382529038
Aphotic	Abrolhos	Unclassified_derived_from_Verrucomicrobia	Assembly-10155-SUB-0.25-ITER-25-RawMergedAbrolhos_Seq_970	0	4.73143123873823E-006	0	-Inf	0.0038388278	0.0399901786
Aphotic	Abrolhos	Unknown	Assembly-10155-SUB-0.25-ITER-3-RawMergedAbrolhos_Seq_1032	1.37751469994572E-005	5.65298792963003E-005	0.243679045	-2.0369459021	0.0044453529	0.0443050556
Aphotic	Abrolhos	Unknown	Assembly-10155-SUB-0.25-ITER-3-RawMergedAbrolhos_Seq_156	0	5.45685585446917E-005	0	-Inf	0.0038388278	0.0399901786
Aphotic	Abrolhos	Unknown	Assembly-10155-SUB-0.25-ITER-3-RawMergedAbrolhos_Seq_941	0	9.05771906520254E-006	0	-Inf	0.0016512126	0.0223596517
Aphotic	Abrolhos	Unknown	Assembly-10155-SUB-0.25-ITER-4-ESG2011_Seq_11	8.62249539004765E-006	7.59308005044673E-005	0.1135572829	-3.1385078605	0.0014750912	0.021344538
Aphotic	Abrolhos	Unknown	Assembly-10155-SUB-0.25-ITER-4-ESG2011_Seq_36	7.92396624383338E-007	1.61683599559432E-005	0.049009091	-4.3508068013	0.003862638	0.0400553916
Aphotic	Abrolhos	Unknown	Assembly-10155-SUB-0.25-ITER-4-RawMergedAbrolhos_Seq_1047	4.94489385838066E-006	4.56457393061358E-005	0.1083319918	-3.2064687424	0.0003174447	0.0071653685
Aphotic	Abrolhos	Unknown	Assembly-10155-SUB-0.25-ITER-4-RawMergedAbrolhos_Seq_27	0	1.37902843373589E-005	0	-Inf	0.0038388278	0.0399901786
Aphotic	Abrolhos	Unknown	Assembly-10155-SUB-0.25-ITER-4-RawMergedAbrolhos_Seq_317	0	0.000026745	0	-Inf	0.0002665056	0.0062804764
Aphotic	Abrolhos	Prochlorococcus	Assembly-10155-SUB-0.25-ITER-4-RawMergedAbrolhos_Seq_524	0	4.29774530500766E-005	0	-Inf	0.0038388278	0.0399901786
Aphotic	Abrolhos	Unknown	Assembly-10155-SUB-0.25-ITER-4-RawMergedAbrolhos_Seq_546	0.000000277	4.43957532370035E-006	0.0623989163	-4.0023352163	0.00146872	0.0213222016
Aphotic	Abrolhos	Unknown	Assembly-10155-SUB-0.25-ITER-4-RawMergedAbrolhos_Seq_834	0	1.61532093973255E-005	0	-Inf	0.0006795835	0.0121624379
Aphotic	Abrolhos	Prochlorococcus	Assembly-10155-SUB-0.25-ITER-4-RawMergedAbrolhos_Seq_928	2.96854552537782E-006	4.45522133318322E-005	0.0666307082	-3.9076689625	0.002102058	0.0268112964
Aphotic	Abrolhos	Unknown	Assembly-10155-SUB-0.25-ITER-4-RawMergedAbrolhos_Seq_98	3.79345444389704E-006	1.40704919068214E-005	0.2696035412	-1.8910886489	0.001340616	0.0200260159
Aphotic	Abrolhos	Unknown	Assembly-10155-SUB-0.25-ITER-5-RawMergedAbrolhos_Seq_242	0.000005161	3.5295564642266E-005	0.1462224612	-2.7737631549	0.0051508142	0.0490593222
Aphotic	Abrolhos	Unknown	Assembly-10155-SUB-0.25-ITER-5-RawMergedAbrolhos_Seq_315	0	2.16238705316633E-005	0	-Inf	0.0006795835	0.0121624379
Aphotic	Abrolhos	Unclassified_derived_from_Proteobacteria	Assembly-10155-SUB-0.25-ITER-5-RawMergedAbrolhos_Seq_360	5.69280727797218E-006	1.96065965432536E-005	0.2903516307	-1.7841269584	0.0026746639	0.0319099731
Aphotic	Abrolhos	Unknown	Assembly-10155-SUB-0.25-ITER-5-RawMergedAbrolhos_Seq_388	3.87834564599769E-006	2.47675747941029E-005	0.156589641	-2.6749393187	0.0026746639	0.0319099731
Aphotic	Abrolhos	Unknown	Assembly-10155-SUB-0.25-ITER-5-RawMergedAbrolhos_Seq_798	0	1.71256690081849E-005	0	-Inf	0.0016512126	0.0223596517
Aphotic	A_tenuis	Unknown	Assembly-10155-SUB-0.25-ITER-6-EA_tenuis_DNA_SISPA_Seq_3	1.04364284069357E-006	2.99216304113159E-005	0.0348792103	-4.8414888119	0.0005259521	0.0104382435
Aphotic	Abrolhos	Unknown	Assembly-10155-SUB-0.25-ITER-6-RawMergedAbrolhos_Seq_306	2.2653924069027E-006	2.15823365736313E-005	0.1049651134	-3.2520181862	0.0003426868	0.0075667366
Aphotic	Abrolhos	Unknown	Assembly-10155-SUB-0.25-ITER-6-RawMergedAbrolhos_Seq_386	0	2.69964248924597E-006	0	-Inf	0.0016512126	0.0223596517
Aphotic	Abrolhos	Unknown	Assembly-10155-SUB-0.25-ITER-6-RawMergedAbrolhos_Seq_394	0	7.03734642752464E-006	0	-Inf	0.0016512126	0.0223596517
Aphotic	Abrolhos	Unknown	Assembly-10155-SUB-0.25-ITER-7-RawMergedAbrolhos_Seq_319	0	0.00001034	0	-Inf	0.0006795835	0.0121624379
Aphotic	Abrolhos	Unknown	Assembly-10155-SUB-0.25-ITER-7-RawMergedAbrolhos_Seq_440	0	1.00476891910755E-005	0	-Inf	0.0038388278	0.0399901786
Aphotic	Abrolhos	Unknown	Assembly-10155-SUB-0.25-ITER-7-RawMergedAbrolhos_Seq_519	7.7957246453857E-005	7.09454600121952E-007	109.8833476313	6.7798289581	0.0004723933	0.009598235
Aphotic	Abrolhos	Unknown	Assembly-10155-SUB-0.25-ITER-7-RawMergedAbrolhos_Seq_719	0	1.0443232863417E-005	0	-Inf	0.0006795835	0.0121624379
Aphotic	Abrolhos	Pelagibacter|Unclassified_derived_from_Proteobacteria	Assembly-10155-SUB-0.25-ITER-7-RawMergedAbrolhos_Seq_780	2.69308826337609E-005	0.0001218137	0.2210824727	-2.1773434412	0.0020939182	0.0267210499
Aphotic	Abrolhos	Unclassified_derived_from_Verrucomicrobia	Assembly-10155-SUB-0.25-ITER-7-RawMergedAbrolhos_Seq_939	0	0.000004161	0	-Inf	0.0038388278	0.0399901786
Aphotic	Abrolhos	Unknown	Assembly-10155-SUB-0.25-ITER-7-RawMergedAbrolhos_Seq_969	0	5.87651765824587E-006	0	-Inf	0.0006795835	0.0121624379
Aphotic	P_damicornis	Unknown	Assembly-10155-SUB-0.25-ITER-8-EP_damicornis_LN2_SISPA_Seq_62	1.89672722194852E-006	0.000024742	0.0766603438	-3.705375721	9.35979093558519E-005	0.0030959656
Aphotic	Abrolhos	Unknown	Assembly-10155-SUB-0.25-ITER-8-RawMergedAbrolhos_Seq_236	0	5.88157736012067E-005	0	-Inf	0.0016512126	0.0223596517
Aphotic	Abrolhos	Pelagibacter	Assembly-10155-SUB-0.25-ITER-8-RawMergedAbrolhos_Seq_237	0	4.63531470889261E-005	0	-Inf	3.48907217169169E-005	0.0015494484
Aphotic	Abrolhos	Unknown	Assembly-10155-SUB-0.25-ITER-8-RawMergedAbrolhos_Seq_335	0	1.09714771309018E-005	0	-Inf	0.0038388278	0.0399901786
Aphotic	Abrolhos	Unknown	Assembly-10155-SUB-0.25-ITER-8-RawMergedAbrolhos_Seq_489	0	1.06272333396685E-005	0	-Inf	0.0002665056	0.0062804764
Aphotic	Abrolhos	Unclassified_derived_from_Verrucomicrobia	Assembly-10155-SUB-0.25-ITER-8-RawMergedAbrolhos_Seq_588	9.69586411499419E-007	1.90603414509207E-005	0.0508693097	-4.297060674	0.00146872	0.0213222016
Aphotic	Abrolhos	Prochlorococcus	Assembly-10155-SUB-0.25-ITER-8-RawMergedAbrolhos_Seq_872	7.99485234184821E-006	3.81910614962129E-005	0.2093383119	-2.2560917256	0.0022024126	0.0276834291
Aphotic	Abrolhos	Unknown	Assembly-10155-SUB-0.25-ITER-9-RawMergedAbrolhos_Seq_1192	1.48864915244018E-006	5.17352566188981E-006	0.2877436491	-1.7971440087	0.0036997228	0.0399901786
Aphotic	Abrolhos	Unknown	Assembly-10155-SUB-0.25-ITER-9-RawMergedAbrolhos_Seq_1216	4.84793205749711E-007	2.836094733747E-005	0.0170936887	-5.8703924334	0.0009188801	0.0152718769
Aphotic	Abrolhos	Unknown	Assembly-10155-SUB-0.25-ITER-9-RawMergedAbrolhos_Seq_206	0	4.86214431899356E-006	0	-Inf	0.0038388278	0.0399901786
Aphotic	Abrolhos	Unknown	Assembly-10155-SUB-0.25-ITER-9-RawMergedAbrolhos_Seq_217	3.0014535487928E-006	0.0002347476	0.0127858765	-6.2893051282	0.0039610103	0.0407900077
Aphotic	Abrolhos	Unknown	Assembly-10155-SUB-0.25-ITER-9-RawMergedAbrolhos_Seq_426	0	1.17739232785352E-005	0	-Inf	0.0002665056	0.0062804764
Aphotic	Abrolhos	Unknown	Assembly-10155-SUB-0.25-ITER-9-RawMergedAbrolhos_Seq_973	0	1.8533195624142E-005	0	-Inf	0.0038388278	0.0399901786
Aphotic	Abrolhos	Unknown	Assembly-10155-SUB-0.5-ITER-1-ESG2011_Seq_14	2.96074770577123E-006	3.81588021636743E-005	0.0775901637	-3.6879824202	0.0041356929	0.0419851706
Aphotic	P_damicornis	Unknown	Assembly-10155-SUB-0.5-ITER-10-EP_damicornis_LN2_SISPA_Seq_113	0.0002099514	6.58810788943108E-006	31.8682446364	4.9940476498	0.0052803812	0.0497423572
Aphotic	Abrolhos	Unknown	Assembly-10155-SUB-0.5-ITER-10-ESG2011_Seq_135	0	2.27103082329527E-005	0	-Inf	0.0016512126	0.0223596517
Aphotic	A_tenuis	Synechococcus	Assembly-10155-SUB-0.5-ITER-12-EA_tenuis_DNA_SISPA_Seq_56	1.8945280980848E-005	0.0001617565	0.1171222	-3.0939135371	0.0046878915	0.0458419217
Aphotic	Abrolhos	Unknown	Assembly-10155-SUB-0.5-ITER-12-ECtrl_Bur_Rasa_Seq_20	5.46771038456967E-006	0.0001400453	0.0390424425	-4.6788128774	0.0015943384	0.0223596517
Aphotic	Abrolhos	Prochlorococcus|Unclassified_derived_from_Proteobacteria	Assembly-10155-SUB-0.5-ITER-12-EFarol2011_Seq_162	2.08728568138714E-006	2.77057702622653E-005	0.0753375799	-3.7304864996	0.0017108975	0.0229491844
Aphotic	A_tenuis	Flavobacterium	Assembly-10155-SUB-0.5-ITER-13-EA_tenuis_DNA_SISPA_Seq_139	4.52473658699729E-006	1.21666893630679E-005	0.3718954641	-1.427030943	0.001340616	0.0200260159
Aphotic	A_tenuis	Synechococcus	Assembly-10155-SUB-0.5-ITER-13-EA_tenuis_DNA_SISPA_Seq_87	1.72875665588611E-005	0.0001633619	0.1058237306	-3.2402649125	0.00345265	0.0382529038
Aphotic	Abrolhos	Unclassified_derived_from_Proteobacteria	Assembly-10155-SUB-0.5-ITER-13-ESG2011_Seq_38	0	8.62360345644752E-006	0	-Inf	0.0038388278	0.0399901786
Aphotic	A_tenuis	Prochlorococcus	Assembly-10155-SUB-0.5-ITER-14-EA_tenuis_DNA_SISPA_Seq_106	3.94039294210796E-006	4.36715594027024E-005	0.0902278965	-3.4702826373	0.0036237611	0.0397626476
Aphotic	Abrolhos	Unknown	Assembly-10155-SUB-0.5-ITER-14-EPAB2011_Seq_267	0	1.42664649969621E-005	0	-Inf	0.0038388278	0.0399901786
Aphotic	P_damicornis	Unknown	Assembly-10155-SUB-0.5-ITER-14-EP_damicornis_LN2_SISPA_Seq_46	0	5.14533138770355E-005	0	-Inf	0.0038388278	0.0399901786
Aphotic	Abrolhos	Unknown	Assembly-10155-SUB-0.5-ITER-14-ESG2011_Seq_18	0.000006492	4.7216777275996E-005	0.1374929502	-2.8625704474	0.0026658092	0.0318917316
Aphotic	Abrolhos	Unknown	Assembly-10155-SUB-0.5-ITER-16-ESG2011_Seq_110	4.35267808828984E-006	4.81937914389384E-005	0.0903161581	-3.4688720718	0.0002167696	0.0055950768
Aphotic	A_tenuis	Unknown	Assembly-10155-SUB-0.5-ITER-17-EA_tenuis_DNA_SISPA_Seq_45	0.0007724647	0.0002030761	3.8038193489	1.9274487313	0.0004149468	0.0087346424
Aphotic	Abrolhos	Unknown	Assembly-10155-SUB-0.5-ITER-18-ESG2011_Seq_139	0	8.68154842681381E-006	0	-Inf	0.0016512126	0.0223596517
Aphotic	A_tenuis	Unknown	Assembly-10155-SUB-0.5-ITER-19-EA_tenuis_DNA_SISPA_Seq_82	0.0004025015	0.000136038	2.9587435727	1.564984667	0.0015163629	0.0216754428
Aphotic	Abrolhos	Synechococcus	Assembly-10155-SUB-0.5-ITER-19-ESG2011_Seq_33	0.0001010354	0.0004926085	0.2051028373	-2.285580645	0.0006069548	0.0116587649
Aphotic	P_damicornis	Unknown	Assembly-10155-SUB-0.5-ITER-2-EP_damicornis_LN2_SISPA_Seq_94	6.00733840269666E-006	8.39487684629659E-008	71.5595774981	6.1610729643	0.0025177222	0.0306146731
Aphotic	Abrolhos	Unknown	Assembly-10155-SUB-0.5-ITER-2-ESG2011_Seq_6	4.59111663809476E-005	0.0001570696	0.2922981429	-1.774487432	0.0020592816	0.0263460016
Aphotic	A_tenuis	Propionibacterium	Assembly-10155-SUB-0.5-ITER-20-EA_tenuis_DNA_SISPA_Seq_40	9.03599142671486E-005	1.03288262442274E-005	8.7483235878	3.1290065846	0.0051508142	0.0490593222
Aphotic	Abrolhos	Unknown	Assembly-10155-SUB-0.5-ITER-20-ECtrl_Bur_Rasa_Seq_11	5.16667584164064E-007	1.08986882131106E-005	0.047406401	-4.3987743181	0.001989329	0.0256207753
Aphotic	Abrolhos	Unknown	Assembly-10155-SUB-0.5-ITER-21-EPAB2011_Seq_165	2.2653924069027E-006	1.51724777929246E-005	0.1493093243	-2.7436238311	0.0051508142	0.0490593222
Aphotic	Abrolhos	Unknown	Assembly-10155-SUB-0.5-ITER-21-ESG2011_Seq_103	0	0.000006609	0	-Inf	0.0016512126	0.0223596517
Aphotic	Abrolhos	Prochlorococcus	Assembly-10155-SUB-0.5-ITER-22-ESG2011_Seq_90	1.45782984694175E-005	0.0001491269	0.0977576688	-3.3546463074	0.0004145327	0.0087308048
Aphotic	A_tenuis	Pelagibacter	Assembly-10155-SUB-0.5-ITER-23-EA_tenuis_DNA_SISPA_Seq_33	2.46463659276253E-005	0.0001107954	0.2224494289	-2.1684507004	0.0016170781	0.0223596517
Aphotic	Abrolhos	Unclassified_derived_from_Proteobacteria	Assembly-10155-SUB-0.5-ITER-23-ECtrl_Bur_Rasa_Seq_10	1.05102421045086E-005	0.0001089818	0.0964403496	-3.3742193097	0.0014902168	0.0214401763
Aphotic	A_tenuis	Unknown	Assembly-10155-SUB-0.5-ITER-24-EA_tenuis_DNA_SISPA_Seq_18	0	2.06128407563726E-005	0	-Inf	3.48907217169169E-005	0.0015494484
Aphotic	Abrolhos	Unknown	Assembly-10155-SUB-0.5-ITER-24-EPAB2011_Seq_77	0	8.57280197885432E-006	0	-Inf	0.0016512126	0.0223596517
Aphotic	A_tenuis	Flavobacterium	Assembly-10155-SUB-0.5-ITER-25-EA_tenuis_DNA_SISPA_Seq_118	9.96308914990406E-005	0.0003131787	0.3181278996	-1.6523211942	0.0018391349	0.0241908923
Aphotic	A_tenuis	Unknown	Assembly-10155-SUB-0.5-ITER-25-EA_tenuis_DNA_SISPA_Seq_82	0	1.87676558587014E-005	0	-Inf	0.0006795835	0.0121624379
Aphotic	A_tenuis	Unknown	Assembly-10155-SUB-0.5-ITER-4-EA_tenuis_DNA_SISPA_Seq_139	0	5.24010799892812E-006	0	-Inf	0.0038388278	0.0399901786
Aphotic	Abrolhos	Unknown	Assembly-10155-SUB-0.5-ITER-5-EPAB2011_Seq_258	0.000003145	4.19233426398647E-005	0.0750174442	-3.7366300782	0.0045290262	0.0447478242
Aphotic	A_tenuis	Pelagibacter	Assembly-10155-SUB-0.5-ITER-6-EA_tenuis_DNA_SISPA_Seq_28	6.87366916002641E-005	0.0001855968	0.3703549932	-1.433019307	0.0027746283	0.0328544825
Aphotic	Abrolhos	Pelagibacter	Assembly-10155-SUB-0.5-ITER-6-ESG2011_Seq_177	9.27842948939806E-006	4.36805945472734E-005	0.2124153663	-2.2350399595	0.004505962	0.0445784233
Aphotic	Abrolhos	Unknown	Assembly-10155-SUB-0.5-ITER-6-ESG2011_Seq_39	1.21758331414249E-006	0.000008253	0.1475319982	-2.7609002008	0.0003426868	0.0075667366
Aphotic	Abrolhos	Unknown	Assembly-10155-SUB-0.5-ITER-7-ESG2011_Seq_30	0	1.27416346940786E-005	0	-Inf	0.0016512126	0.0223596517
Aphotic	A_tenuis	Unknown	Assembly-10155-SUB-0.5-ITER-8-EA_tenuis_DNA_SISPA_Seq_18	0	1.10301141714698E-005	0	-Inf	0.0038388278	0.0399901786
Aphotic	P_damicornis	Unknown	Assembly-10155-SUB-0.5-ITER-8-EP_damicornis_LN2_SISPA_Seq_75	0.0001891527	5.57662616602477E-007	339.1884175221	8.4059430959	0.0007740367	0.0134731045
Aphotic	A_tenuis	Unknown	Assembly-10155-SUB-0.5-ITER-9-EA_tenuis_DNA_SISPA_Seq_144	0	2.00567559891689E-005	0	-Inf	0.0038388278	0.0399901786
Aphotic	Abrolhos	Unknown	Assembly-10155-SUB-0.5-ITER-9-EFarol2011_Seq_165	0	7.51513488411907E-006	0	-Inf	0.0016512126	0.0223596517
Aphotic	Abrolhos	Unknown	Assembly-10155-SUB-0.5-ITER-9-EPAB2011_Seq_198	1.61135061320092E-006	5.48835763437542E-005	0.0293594317	-5.0900321452	0.0020314585	0.0260431249
Aphotic	P_damicornis	Unknown	Assembly-10155-SUB-0.5-ITER-9-EP_damicornis_LN2_SISPA_Seq_91	0	1.92505250960207E-005	0	-Inf	0.0038388278	0.0399901786
Aphotic	A_tenuis	Unclassified_derived_from_Proteobacteria	Assembly-10155-SUB-0.75-ITER-1-EA_tenuis_DNA_SISPA_Seq_174	5.09841866955361E-006	8.41483373994186E-005	0.0605884659	-4.0448130132	0.0008895164	0.0149111297
Aphotic	A_tenuis	Unknown	Assembly-10155-SUB-0.75-ITER-1-EA_tenuis_DNA_SISPA_Seq_87	2.51547623122504E-006	1.96838459113108E-005	0.1277939404	-2.9681086652	0.0051833478	0.0490753246
Aphotic	Abrolhos	Unclassified_derived_from_Proteobacteria	Assembly-10155-SUB-0.75-ITER-1-ESG2011_Seq_242	0	2.29689300358063E-005	0	-Inf	0.0016512126	0.0223596517
Aphotic	Abrolhos	Unknown	Assembly-10155-SUB-0.75-ITER-1-ESG2011_Seq_374	0	3.47261753910624E-006	0	-Inf	0.0006795835	0.0121624379
Aphotic	A_tenuis	Unknown	Assembly-10155-SUB-0.75-ITER-10-EA_tenuis_DNA_SISPA_Seq_171	0.0114515948	0.0010931061	10.47619679	3.3890431602	0.0007397804	0.0130293924
Aphotic	A_tenuis	Pelagibacter	Assembly-10155-SUB-0.75-ITER-10-EA_tenuis_DNA_SISPA_Seq_191	1.44687303877103E-006	0.0001474185	0.0098147322	-6.6708353841	4.56166276160092E-006	0.0003981121
Aphotic	A_tenuis	Prochlorococcus	Assembly-10155-SUB-0.75-ITER-10-EA_tenuis_DNA_SISPA_Seq_20	1.5973386074938E-005	0.0001294901	0.1233560621	-3.0190994795	0.0026659365	0.0318917316
Aphotic	Abrolhos	Unknown	Assembly-10155-SUB-0.75-ITER-10-ECtrl_Bur_Rasa_Seq_10	0	2.10537023947552E-006	0	-Inf	0.0038388278	0.0399901786
Aphotic	Abrolhos	Unclassified_derived_from_Proteobacteria	Assembly-10155-SUB-0.75-ITER-10-ECtrl_Bur_Rasa_Seq_341	0	1.09683612320439E-005	0	-Inf	0.0006795835	0.0121624379
Aphotic	Abrolhos	Pelagibacter	Assembly-10155-SUB-0.75-ITER-10-ECtrl_Bur_Rasa_Seq_353	0	0.000024994	0	-Inf	0.0016512126	0.0223596517
Aphotic	Abrolhos	Unknown	Assembly-10155-SUB-0.75-ITER-10-ECtrl_Bur_Rasa_Seq_76	0	0.000004964	0	-Inf	0.0038388278	0.0399901786
Aphotic	Abrolhos	Unknown	Assembly-10155-SUB-0.75-ITER-10-ESG2011_Seq_204	0	1.01708800165967E-005	0	-Inf	0.0016512126	0.0223596517
Aphotic	A_tenuis	Pelagibacter|Unclassified_derived_from_Proteobacteria	Assembly-10155-SUB-0.75-ITER-11-EA_tenuis_DNA_SISPA_Seq_109	0.00000998	8.71102437814394E-005	0.1145673001	-3.1257327675	0.002690398	0.0320672106
Aphotic	Abrolhos	Pelagibacter	Assembly-10155-SUB-0.75-ITER-11-ESG2011_Seq_1	1.58940707955936E-005	0.0003997656	0.0397584769	-4.6525937015	0.0012443808	0.0189262975
Aphotic	Abrolhos	Unknown	Assembly-10155-SUB-0.75-ITER-12-ECtrl_Bur_Rasa_Seq_318	0	5.19269083511803E-005	0	-Inf	0.0038388278	0.0399901786
Aphotic	Abrolhos	Unknown	Assembly-10155-SUB-0.75-ITER-12-ESG2011_Seq_190	0	1.73400683511497E-005	0	-Inf	0.0006795835	0.0121624379
Aphotic	Abrolhos	Synechococcus	Assembly-10155-SUB-0.75-ITER-12-ESG2011_Seq_307	0	1.35318918504927E-005	0	-Inf	0.0006795835	0.0121624379
Aphotic	A_tenuis	Prochlorococcus	Assembly-10155-SUB-0.75-ITER-13-EA_tenuis_DNA_SISPA_Seq_51	0	1.23302594448583E-005	0	-Inf	0.0006795835	0.0121624379
Aphotic	Abrolhos	Unclassified_derived_from_Gammaproteobacteria	Assembly-10155-SUB-0.75-ITER-13-ECtrl_Bur_Rasa_Seq_147	0	2.75437129993353E-005	0	-Inf	9.91837194416839E-005	0.0031680323
Aphotic	Abrolhos	Unknown	Assembly-10155-SUB-0.75-ITER-13-ECtrl_Bur_Rasa_Seq_171	0.0001213105	3.54925019978958E-006	34.1791974772	5.095046618	0.0032753716	0.036924287
Aphotic	Abrolhos	Prochlorococcus	Assembly-10155-SUB-0.75-ITER-13-ECtrl_Bur_Rasa_Seq_192	2.86671384910145E-005	0.0001644689	0.1743012447	-2.5203452234	0.0001741255	0.0047396506
Aphotic	Abrolhos	Pelagibacter	Assembly-10155-SUB-0.75-ITER-13-EFarol2011_Seq_52	2.68965997633197E-006	3.12295887658484E-005	0.0861253728	-3.5374178663	0.0036237611	0.0397626476
Aphotic	Abrolhos	Unknown	Assembly-10155-SUB-0.75-ITER-13-EPAB2011_Seq_188	6.97330112125714E-006	2.47690816267645E-005	0.2815324858	-1.8286266916	0.004505962	0.0445784233
Aphotic	Abrolhos	Unknown	Assembly-10155-SUB-0.75-ITER-13-EPAB2011_Seq_70	5.1853749039557E-006	1.18215763169763E-005	0.4386365037	-1.1889022156	0.0048332805	0.0466942261
Aphotic	Abrolhos	Unknown	Assembly-10155-SUB-0.75-ITER-13-ESG2011_Seq_200	0	7.44583124077581E-006	0	-Inf	0.0006795835	0.0121624379
Aphotic	A_tenuis	Flavobacterium	Assembly-10155-SUB-0.75-ITER-14-EA_tenuis_DNA_SISPA_Seq_139	0	6.65224019368768E-006	0	-Inf	0.0038388278	0.0399901786
Aphotic	A_tenuis	Pelagibacter	Assembly-10155-SUB-0.75-ITER-14-EA_tenuis_DNA_SISPA_Seq_62	0	8.43401604821225E-005	0	-Inf	0.0016512126	0.0223596517
Aphotic	Abrolhos	Prochlorococcus	Assembly-10155-SUB-0.75-ITER-14-ECtrl_Bur_Rasa_Seq_198	3.41009303723742E-005	0.0001661021	0.2053009871	-2.2841875307	0.004943378	0.0476478628
Aphotic	Abrolhos	Unknown	Assembly-10155-SUB-0.75-ITER-14-ESG2011_Seq_317	8.44171938120745E-006	5.6685726961494E-005	0.1489214276	-2.7473767439	0.0041356929	0.0419851706
Aphotic	A_tenuis	Unknown	Assembly-10155-SUB-0.75-ITER-15-EA_tenuis_DNA_SISPA_Seq_7	0.00000155	2.08922516045481E-005	0.0741903162	-3.7526253007	0.0051508142	0.0490593222
Aphotic	Abrolhos	Unknown	Assembly-10155-SUB-0.75-ITER-15-ECtrl_Bur_Rasa_Seq_250	0	1.33895962297435E-005	0	-Inf	0.0016512126	0.0223596517
Aphotic	Abrolhos	Unknown	Assembly-10155-SUB-0.75-ITER-15-EPAB2011_Seq_326	2.44922012219399E-007	1.40285696532416E-005	0.0174588015	-5.8399016686	0.0021219829	0.0270196759
Aphotic	Abrolhos	Unknown	Assembly-10155-SUB-0.75-ITER-15-ESG2011_Seq_178	3.09374504638261E-006	4.39894522762558E-005	0.0703292468	-3.8297314228	0.0002090544	0.0054363631
Aphotic	Abrolhos	Unknown	Assembly-10155-SUB-0.75-ITER-15-ESG2011_Seq_315	9.69586411499419E-007	1.76243197495187E-005	0.0550141183	-4.1840542843	0.0005259521	0.0104382435
Aphotic	Abrolhos	Unknown	Assembly-10155-SUB-0.75-ITER-16-ECtrl_Bur_Rasa_Seq_119	0	1.32351490117728E-005	0	-Inf	0.0006795835	0.0121624379
Aphotic	Abrolhos	Unknown	Assembly-10155-SUB-0.75-ITER-16-ESG2011_Seq_40	8.72949270038372E-007	1.07540859409327E-005	0.0811737301	-3.6228432793	0.0010020939	0.0163542151
Aphotic	Abrolhos	Unknown	Assembly-10155-SUB-0.75-ITER-16-ESG2011_Seq_43	2.64039091343179E-006	2.21811949354209E-005	0.1190373612	-3.0705136444	0.0051508142	0.0490593222
Aphotic	A_tenuis	Unknown	Assembly-10155-SUB-0.75-ITER-17-EA_tenuis_DNA_SISPA_Seq_113	2.49143730843063E-005	0.0001025593	0.2429264757	-2.0414083624	0.0028337297	0.0332704806
Aphotic	A_tenuis	Unknown	Assembly-10155-SUB-0.75-ITER-17-EA_tenuis_DNA_SISPA_Seq_39	2.59364559318576E-006	4.06058138980236E-005	0.0638737497	-3.9686330436	0.0006065275	0.0116565026
Aphotic	A_tenuis	Pelagibacter	Assembly-10155-SUB-0.75-ITER-17-EA_tenuis_DNA_SISPA_Seq_48	1.90890788043837E-005	0.000132707	0.1438438033	-2.7974250225	0.0003956788	0.0084831601
Aphotic	Abrolhos	Unknown	Assembly-10155-SUB-0.75-ITER-17-ECtrl_Bur_Rasa_Seq_191	0	1.93073179576954E-005	0	-Inf	0.0006795835	0.0121624379
Aphotic	Abrolhos	Unknown	Assembly-10155-SUB-0.75-ITER-17-ECtrl_Bur_Rasa_Seq_305	2.58713869156612E-007	6.49333839544192E-006	0.0398429673	-4.649531095	0.0005259521	0.0104382435
Aphotic	P_damicornis	Prochlorococcus	Assembly-10155-SUB-0.75-ITER-17-EP_damicornis_NLN_SISPA_Seq_70	1.03333516832812E-006	1.71565167689241E-005	0.0602298929	-4.0533764951	0.00146872	0.0213222016
Aphotic	Abrolhos	Pelagibacter|Unclassified_derived_from_Proteobacteria	Assembly-10155-SUB-0.75-ITER-17-ESG2011_Seq_207	5.59110009827975E-006	0.000040083	0.1394881521	-2.8417855078	0.0026658092	0.0318917316
Aphotic	A_tenuis	Prochlorococcus	Assembly-10155-SUB-0.75-ITER-18-EA_tenuis_DNA_SISPA_Seq_28	0	2.3516499532824E-005	0	-Inf	0.0038388278	0.0399901786
Aphotic	Abrolhos	Prochlorococcus|Unclassified_derived_from_Proteobacteria	Assembly-10155-SUB-0.75-ITER-18-ECtrl_Bur_Rasa_Seq_22	0.000049188	0.0003808161	0.1291648004	-2.95271513	0.0023365983	0.0290557696
Aphotic	Abrolhos	Unknown	Assembly-10155-SUB-0.75-ITER-18-ECtrl_Bur_Rasa_Seq_346	8.43867170866125E-007	7.34178675694535E-006	0.1149402998	-3.1210433777	0.0023088088	0.0287996941
Aphotic	Abrolhos	Unknown	Assembly-10155-SUB-0.75-ITER-18-ESG2011_Seq_130	0	1.32286539780214E-005	0	-Inf	0.0016512126	0.0223596517
Aphotic	Abrolhos	Unclassified_derived_from_Proteobacteria	Assembly-10155-SUB-0.75-ITER-18-ESG2011_Seq_87	0	1.01467744514513E-005	0	-Inf	0.0016512126	0.0223596517
Aphotic	A_tenuis	Unknown	Assembly-10155-SUB-0.75-ITER-19-EA_tenuis_DNA_SISPA_Seq_1	0	4.41095700213238E-005	0	-Inf	9.91837194416839E-005	0.0031680323
Aphotic	A_tenuis	Pelagibacter	Assembly-10155-SUB-0.75-ITER-19-EA_tenuis_DNA_SISPA_Seq_144	1.82915698336618E-005	0.0001334501	0.1370667776	-2.8670491633	0.0028672481	0.0334268797
Aphotic	A_tenuis	Unknown	Assembly-10155-SUB-0.75-ITER-19-EA_tenuis_DNA_SISPA_Seq_32	0	6.18987940597052E-006	0	-Inf	0.0002665056	0.0062804764
Aphotic	Abrolhos	Prochlorococcus	Assembly-10155-SUB-0.75-ITER-19-ECtrl_Bur_Rasa_Seq_129	3.09877597932503E-007	0.000019368	0.0159994886	-5.9658303988	0.0051833478	0.0490753246
Aphotic	Abrolhos	Unknown	Assembly-10155-SUB-0.75-ITER-19-EPAB2011_Seq_156	1.55228321493967E-006	3.11164277557049E-005	0.0498862924	-4.3252127376	0.0002911315	0.0066921161
Aphotic	Abrolhos	Unknown	Assembly-10155-SUB-0.75-ITER-19-EPAB2011_Seq_68	6.12305030548499E-007	7.22963572172361E-006	0.0846937597	-3.5616005151	0.0001110638	0.0034191579
Aphotic	P_damicornis	Unknown	Assembly-10155-SUB-0.75-ITER-19-EP_damicornis_LN2_SISPA_Seq_59	0	1.30045684624212E-005	0	-Inf	0.0016512126	0.0223596517
Aphotic	Abrolhos	Unknown	Assembly-10155-SUB-0.75-ITER-19-ESG2011_Seq_20	0	4.46199466961216E-005	0	-Inf	0.0038388278	0.0399901786
Aphotic	Abrolhos	Unknown	Assembly-10155-SUB-0.75-ITER-19-ESG2011_Seq_385	5.5362998637172E-007	1.06206445110464E-005	0.0521277203	-4.2618054221	0.00146872	0.0213222016
Aphotic	Abrolhos	Unknown	Assembly-10155-SUB-0.75-ITER-2-ECtrl_Bur_Rasa_Seq_190	2.14664992440151E-006	0.000067643	0.0317349925	-4.9777816892	0.0005259521	0.0104382435
Aphotic	Abrolhos	Unknown	Assembly-10155-SUB-0.75-ITER-2-ECtrl_Bur_Rasa_Seq_338	0	8.04271717775548E-006	0	-Inf	0.0038388278	0.0399901786
Aphotic	Abrolhos	Prochlorococcus	Assembly-10155-SUB-0.75-ITER-2-ECtrl_Bur_Rasa_Seq_358	0.000006676	0.000055592	0.1200887859	-3.0578266585	0.0017024402	0.0228969085
Aphotic	Abrolhos	Synechococcus	Assembly-10155-SUB-0.75-ITER-2-EPAB2011_Seq_2	2.96463039394898E-006	0.0001133751	0.0261488608	-5.2571080918	6.37473922927743E-005	0.00235356
Aphotic	Abrolhos	Unknown	Assembly-10155-SUB-0.75-ITER-2-EPAB2011_Seq_66	1.22632810916469E-006	1.00471756061375E-005	0.1220569996	-3.0343730629	0.0009883585	0.0161721045
Aphotic	Abrolhos	Unknown	Assembly-10155-SUB-0.75-ITER-2-ESG2011_Seq_40	0	1.99695446413372E-005	0	-Inf	0.0038388278	0.0399901786
Aphotic	A_tenuis	Unknown	Assembly-10155-SUB-0.75-ITER-20-EA_tenuis_DNA_SISPA_Seq_149	0	8.81980854703989E-006	0	-Inf	0.0038388278	0.0399901786
Aphotic	Abrolhos	Unknown	Assembly-10155-SUB-0.75-ITER-20-ECtrl_Bur_Rasa_Seq_182	4.53650580358113E-006	0.000105779	0.0428866539	-4.543327432	4.54123133123355E-005	0.0018669865
Aphotic	Abrolhos	Pelagibacter|Unclassified_derived_from_Gammaproteobacteria	Assembly-10155-SUB-0.75-ITER-20-ECtrl_Bur_Rasa_Seq_37	2.36796106419138E-005	0.0001277246	0.1853957942	-2.4313195791	0.0002926944	0.0067230443
Aphotic	Abrolhos	Synechococcus	Assembly-10155-SUB-0.75-ITER-20-ESG2011_Seq_379	7.91446120006998E-006	0.0001032149	0.0766794426	-3.7050163398	0.0008273912	0.014230789
Aphotic	A_tenuis	Pelagibacter	Assembly-10155-SUB-0.75-ITER-21-EA_tenuis_DNA_SISPA_Seq_72	3.27294369521917E-006	7.77827223653441E-005	0.0420780296	-4.5707890405	8.89466979418852E-005	0.0029930478
Aphotic	Abrolhos	Unknown	Assembly-10155-SUB-0.75-ITER-21-ECtrl_Bur_Rasa_Seq_165	0	8.24464374335104E-006	0	-Inf	0.0016512126	0.0223596517
Aphotic	Abrolhos	Pelagibacter	Assembly-10155-SUB-0.75-ITER-21-ECtrl_Bur_Rasa_Seq_293	4.68882864908503E-006	5.65364843516436E-005	0.0829345635	-3.5918827113	0.0001013731	0.0031964725
Aphotic	Abrolhos	Unknown	Assembly-10155-SUB-0.75-ITER-21-ESG2011_Seq_295	0	1.02953693491008E-005	0	-Inf	0.0038388278	0.0399901786
Aphotic	Abrolhos	Unknown	Assembly-10155-SUB-0.75-ITER-21-ESG2011_Seq_364	0	7.29619787821176E-006	0	-Inf	0.0038388278	0.0399901786
Aphotic	A_tenuis	Acinetobacter|Synechococcus|Unclassified_derived_from_Proteobacteria	Assembly-10155-SUB-0.75-ITER-22-EA_tenuis_DNA_SISPA_Seq_44	0	2.99783245399066E-005	0	-Inf	9.91837194416839E-005	0.0031680323
Aphotic	Abrolhos	Unknown	Assembly-10155-SUB-0.75-ITER-22-ECtrl_Bur_Rasa_Seq_20	2.14156682067577E-006	1.18952262034422E-005	0.1800358214	-2.4736441091	0.0011045773	0.0174679831
Aphotic	Abrolhos	Unknown	Assembly-10155-SUB-0.75-ITER-22-EPAB2011_Seq_29	6.59310971474213E-006	8.13335288542002E-005	0.0810626295	-3.6248192158	0.0012779773	0.0193122601
Aphotic	Abrolhos	Unknown	Assembly-10155-SUB-0.75-ITER-22-ESG2011_Seq_202	0	2.38698758477198E-005	0	-Inf	0.0002665056	0.0062804764
Aphotic	Abrolhos	Unknown	Assembly-10155-SUB-0.75-ITER-22-ESG2011_Seq_309	2.39225130437938E-006	4.23855795580701E-005	0.0564402169	-4.1471326571	8.58104703718561E-005	0.0029222377
Aphotic	Abrolhos	Unknown	Assembly-10155-SUB-0.75-ITER-22-ESG2011_Seq_87	3.74765088617522E-006	1.38716035887155E-005	0.270167098	-1.8880761065	0.0042322003	0.0428379138
Aphotic	A_tenuis	Unknown	Assembly-10155-SUB-0.75-ITER-23-EA_tenuis_DNA_SISPA_Seq_1	5.29031271146716E-006	3.42266480464268E-005	0.1545670702	-2.6936951024	0.0013611168	0.0201138422
Aphotic	A_tenuis	Prochlorococcus	Assembly-10155-SUB-0.75-ITER-23-EA_tenuis_DNA_SISPA_Seq_143	4.64061756957391E-006	3.27770885230315E-005	0.1415811403	-2.8202989945	0.0009883585	0.0161721045
Aphotic	A_tenuis	Unknown	Assembly-10155-SUB-0.75-ITER-23-EA_tenuis_DNA_SISPA_Seq_15	0.0001583018	4.1956855131725E-006	37.7296659732	5.2376274227	0.0002983704	0.0068201402
Aphotic	A_tenuis	Unknown	Assembly-10155-SUB-0.75-ITER-23-EA_tenuis_DNA_SISPA_Seq_63	6.42650051579556E-006	7.01545432033145E-005	0.0916049086	-3.4484312838	0.0019523437	0.025405091
Aphotic	Abrolhos	Unknown	Assembly-10155-SUB-0.75-ITER-23-ECtrl_Bur_Rasa_Seq_309	0	1.18219176950435E-005	0	-Inf	0.0002665056	0.0062804764
Aphotic	Abrolhos	Unknown	Assembly-10155-SUB-0.75-ITER-23-ECtrl_Bur_Rasa_Seq_342	0	1.11574050715818E-005	0	-Inf	0.0038388278	0.0399901786
Aphotic	Abrolhos	Unknown	Assembly-10155-SUB-0.75-ITER-23-EPAB2011_Seq_46	0	0.000213321	0	-Inf	0.0002665056	0.0062804764
Aphotic	P_damicornis	Unknown	Assembly-10155-SUB-0.75-ITER-23-EP_damicornis_NLN_SISPA_Seq_7	0.00000227	0.000015303	0.1483385295	-2.7530347223	0.0009883585	0.0161721045
Aphotic	Abrolhos	Unknown	Assembly-10155-SUB-0.75-ITER-23-ESG2011_Seq_397	3.43749449598068E-007	1.5029344926953E-005	0.0228718851	-5.4502809152	0.0024720122	0.0301513431
Aphotic	Abrolhos	Unknown	Assembly-10155-SUB-0.75-ITER-23-ESG2011_Seq_77	1.52655894631108E-005	0.0001806407	0.0845080473	-3.5647674603	3.53720642443595E-005	0.0015634494
Aphotic	A_tenuis	Unknown	Assembly-10155-SUB-0.75-ITER-24-EA_tenuis_DNA_SISPA_Seq_116	2.41513481217868E-006	1.66716556850929E-005	0.1448647248	-2.7872217602	0.0009531607	0.0156744995
Aphotic	A_tenuis	Unknown	Assembly-10155-SUB-0.75-ITER-24-EA_tenuis_DNA_SISPA_Seq_178	0	2.09359444323208E-005	0	-Inf	0.0016512126	0.0223596517
Aphotic	A_tenuis	Unknown	Assembly-10155-SUB-0.75-ITER-24-EA_tenuis_DNA_SISPA_Seq_60	0	3.34907302419523E-005	0	-Inf	0.0038388278	0.0399901786
Aphotic	A_tenuis	Unknown	Assembly-10155-SUB-0.75-ITER-24-EA_tenuis_DNA_SISPA_Seq_73	0	5.27080599364969E-006	0	-Inf	0.0038388278	0.0399901786
Aphotic	Abrolhos	Prochlorococcus	Assembly-10155-SUB-0.75-ITER-24-ECtrl_Bur_Rasa_Seq_94	0	8.40032484362561E-005	0	-Inf	0.0016512126	0.0223596517
Aphotic	Abrolhos	Unknown	Assembly-10155-SUB-0.75-ITER-24-EPAB2011_Seq_366	0.00001559	6.65275929450836E-005	0.2343384111	-2.0933346452	0.0018964085	0.0247971876
Aphotic	P_damicornis	Unknown	Assembly-10155-SUB-0.75-ITER-24-EP_damicornis_LN2_SISPA_Seq_75	6.90221124222808E-005	4.4833936431396E-007	153.9505961693	7.266323644	0.0028132414	0.033200392
Aphotic	Abrolhos	Unknown	Assembly-10155-SUB-0.75-ITER-24-ESG2011_Seq_164	0.000000566	0.000006573	0.0861097665	-3.5376793127	0.003862638	0.0400553916
Aphotic	Abrolhos	Unknown	Assembly-10155-SUB-0.75-ITER-24-ESG2011_Seq_219	1.23992400805061E-006	0.000045189	0.0274386227	-5.1876481233	0.0005199969	0.0103637487
Aphotic	Abrolhos	Unknown	Assembly-10155-SUB-0.75-ITER-24-ESG2011_Seq_324	0	9.08311108001516E-006	0	-Inf	0.0016512126	0.0223596517
Aphotic	A_tenuis	Unknown	Assembly-10155-SUB-0.75-ITER-25-EA_tenuis_DNA_SISPA_Seq_83	0.0007270043	0.0001343432	5.4115456971	2.4360407292	0.0037541457	0.0399901786
Aphotic	Abrolhos	Unknown	Assembly-10155-SUB-0.75-ITER-25-ESG2011_Seq_160	0	1.72284893464043E-005	0	-Inf	0.0016512126	0.0223596517
Aphotic	Abrolhos	Unknown	Assembly-10155-SUB-0.75-ITER-25-ESG2011_Seq_176	1.3840749659293E-006	0.000007855	0.1762026047	-2.5046928437	0.0051508142	0.0490593222
Aphotic	Abrolhos	Pelagibacter|Unclassified_derived_from_Proteobacteria	Assembly-10155-SUB-0.75-ITER-25-ESG2011_Seq_44	0.000003002	0.000089808	0.0334265172	-4.9028631461	2.69970918300831E-005	0.0013289804
Aphotic	A_tenuis	Unknown	Assembly-10155-SUB-0.75-ITER-3-EA_tenuis_DNA_SISPA_Seq_139	9.96487915655203E-007	0.000014497	0.0687377107	-3.8627543858	0.0034397831	0.0381664912
Aphotic	Abrolhos	Unknown	Assembly-10155-SUB-0.75-ITER-3-ECtrl_Bur_Rasa_Seq_113	0	1.62525892268522E-005	0	-Inf	0.0006795835	0.0121624379
Aphotic	Abrolhos	Unknown	Assembly-10155-SUB-0.75-ITER-3-ECtrl_Bur_Rasa_Seq_260	0	1.38715035103608E-005	0	-Inf	0.0016512126	0.0223596517
Aphotic	P_damicornis	Unknown	Assembly-10155-SUB-0.75-ITER-3-EP_damicornis_LN2_SISPA_Seq_99	2.65901301647088E-005	1.06760941577914E-007	249.0623421985	7.9603630948	0.0001841815	0.0049174057
Aphotic	Abrolhos	Flavobacterium	Assembly-10155-SUB-0.75-ITER-3-ESG2011_Seq_251	0.0004451613	0.0001175198	3.7879673154	1.9214238825	0.0032564387	0.0368166699
Aphotic	Abrolhos	Unknown	Assembly-10155-SUB-0.75-ITER-3-ESG2011_Seq_387	0	5.874922941831E-006	0	-Inf	0.0016512126	0.0223596517
Aphotic	Abrolhos	Unknown	Assembly-10155-SUB-0.75-ITER-4-EFarol2011_Seq_242	0	5.54721563197423E-006	0	-Inf	9.91837194416839E-005	0.0031680323
Aphotic	P_damicornis	Synechococcus	Assembly-10155-SUB-0.75-ITER-4-EP_damicornis_NLN_SISPA_Seq_35	3.15043743790019E-006	2.18611737510465E-005	0.1441110836	-2.7947467973	0.0051508142	0.0490593222
Aphotic	Abrolhos	Unknown	Assembly-10155-SUB-0.75-ITER-5-ECtrl_Bur_Rasa_Seq_193	0	1.30540028298206E-006	0	-Inf	0.0038388278	0.0399901786
Aphotic	Abrolhos	Unknown	Assembly-10155-SUB-0.75-ITER-5-ECtrl_Bur_Rasa_Seq_293	2.58713869156612E-007	5.78047895288843E-006	0.0447564763	-4.4817597337	0.0017108975	0.0229491844
Aphotic	Abrolhos	Unknown	Assembly-10155-SUB-0.75-ITER-6-ECtrl_Bur_Rasa_Seq_67	1.224610061097E-006	4.59188854021547E-005	0.0266689849	-5.2286932774	0.003862638	0.0400553916
Aphotic	Abrolhos	Unknown	Assembly-10155-SUB-0.75-ITER-6-ESG2011_Seq_227	0	3.01866418417549E-005	0	-Inf	9.91837194416839E-005	0.0031680323
Aphotic	Abrolhos	Unknown	Assembly-10155-SUB-0.75-ITER-6-ESG2011_Seq_344	0	8.19317447168449E-006	0	-Inf	0.0016512126	0.0223596517
Aphotic	Abrolhos	Unknown	Assembly-10155-SUB-0.75-ITER-7-EPAB2011_Seq_122	8.71670838437744E-007	1.41219037944804E-005	0.0617247399	-4.018007338	0.0044648004	0.0443050556
Aphotic	P_damicornis	Unknown	Assembly-10155-SUB-0.75-ITER-7-EP_damicornis_NLN_SISPA_Seq_32	0	9.3664039225721E-006	0	-Inf	0.0006795835	0.0121624379
Aphotic	Abrolhos	Unknown	Assembly-10155-SUB-0.75-ITER-7-ESG2011_Seq_84	5.66348101725676E-007	1.66441187717175E-005	0.0340269202	-4.8771796107	0.0009188801	0.0152718769
Aphotic	Abrolhos	Prochlorococcus	Assembly-10155-SUB-0.75-ITER-8-ECtrl_Bur_Rasa_Seq_118	0	6.70425952235841E-005	0	-Inf	0.0006795835	0.0121624379
Aphotic	Abrolhos	Prochlorococcus	Assembly-10155-SUB-0.75-ITER-8-ECtrl_Bur_Rasa_Seq_75	1.653336269325E-006	1.49829209159039E-005	0.1103480609	-3.1798668172	0.0044648004	0.0443050556
Aphotic	Abrolhos	Prochlorococcus	Assembly-10155-SUB-0.75-ITER-8-ECtrl_Bur_Rasa_Seq_94	1.31061057150665E-005	0.0002913044	0.0449911085	-4.4742162775	0.0003718408	0.0080755291
Aphotic	Abrolhos	Unclassified_derived_from_Actinobacteria	Assembly-10155-SUB-0.75-ITER-8-ESG2011_Seq_14	8.79982759858198E-006	8.77086020990378E-005	0.1003302685	-3.3171711786	0.0007392209	0.0130236033
Aphotic	A_tenuis	Unknown	Assembly-10155-SUB-0.75-ITER-9-EA_tenuis_DNA_SISPA_Seq_38	2.2653924069027E-006	1.34016861886632E-005	0.169037864	-2.5645816529	0.0004026879	0.0085410437
Aphotic	Abrolhos	Unknown	Assembly-10155-SUB-0.75-ITER-9-ECtrl_Bur_Rasa_Seq_379	4.36617007667566E-006	2.86820507684617E-005	0.1522265654	-2.7157079463	0.0028132414	0.033200392
Aphotic	Abrolhos	Unknown	Assembly-10155-SUB-0.75-ITER-9-EPAB2011_Seq_523	0	3.56447600302826E-005	0	-Inf	0.0038388278	0.0399901786
Aphotic	P_damicornis	Unknown	Assembly-10155-SUB-0.75-ITER-9-EP_damicornis_LN2_SISPA_Seq_51	3.15043743790019E-006	3.70769025153471E-005	0.0849703515	-3.5568966574	3.35124532700869E-005	0.0015353147
Aphotic	P_damicornis	Unknown	Assembly-10155-SUB-0.75-ITER-9-EP_damicornis_NLN_SISPA_Seq_78	0.0001252363	6.37365034777828E-006	19.6490682139	4.2963889944	0.0004262432	0.0089155368
Aphotic	Abrolhos	Synechococcus	Assembly-10155-SUB-0.75-ITER-9-ESG2011_Seq_198	0	0.00002133	0	-Inf	0.0038388278	0.0399901786
Aphotic	A_tenuis	Unknown	Assembly-10155-SUB-1-ITER-1-EA_tenuis_DNA_SISPA_Seq_164	0	5.36567881709933E-005	0	-Inf	9.91837194416839E-005	0.0031680323
Aphotic	A_tenuis	Unclassified_derived_from_Proteobacteria	Assembly-10155-SUB-1-ITER-1-EA_tenuis_DNA_SISPA_Seq_82	4.82707407632561E-006	5.4483664837451E-005	0.0885967214	-3.4966028777	0.0011027858	0.0174679831
Aphotic	Abrolhos	Unknown	Assembly-10155-SUB-1-ITER-1-ECtrl_Bur_Rasa_Seq_219	0	9.83942888357104E-006	0	-Inf	9.91837194416839E-005	0.0031680323
Aphotic	Abrolhos	Unknown	Assembly-10155-SUB-1-ITER-1-ECtrl_Bur_Rasa_Seq_349	0	7.77635751452533E-006	0	-Inf	0.0016512126	0.0223596517
Aphotic	Abrolhos	Unclassified_derived_from_Verrucomicrobia	Assembly-10155-SUB-1-ITER-1-ECtrl_Bur_Rasa_Seq_79	2.37090902743565E-007	2.09939095117709E-006	0.1129331831	-3.1464586398	0.0007235428	0.012768292
Aphotic	POV	Unknown	Assembly-13827-SUB-0.25-ITER-5-EPOV_LA26A_Seq_2	0.0027785941	1.7421355736111E-005	159.4935610869	7.3173543719	1.25400693871204E-005	0.000772441
Aphotic	POV	Unknown	Assembly-13827-SUB-0.5-ITER-11-EPOV_LA26O_Seq_2	0.0007178176	1.02367572688278E-006	701.2158354986	9.4537147665	2.31770715783477E-005	0.0011853166
Aphotic	POV	Unknown	Assembly-13827-SUB-0.5-ITER-12-EPOV_LA26O_Seq_2	0.001933811	2.59455585561788E-006	745.3341290845	9.5417435124	1.06253187628624E-006	0.0001518533
Aphotic	POV	Unknown	Assembly-13827-SUB-0.5-ITER-14-EPOV_LJ4D_Seq_11	6.08913991869027E-005	1.48266619802707E-008	4106.8852360652	12.0038289175	0.0046921064	0.0458419217
Aphotic	POV	Unknown	Assembly-13827-SUB-0.5-ITER-15-EPOV_LA26O_Seq_1	0.0019068075	7.60185459788085E-007	2508.3451999676	11.292520191	6.55424516385118E-007	0.0001127046
Aphotic	POV	Unknown	Assembly-13827-SUB-0.5-ITER-17-EPOV_LJ12S_Seq_6	5.38585939620063E-005	0.0003404118	0.1582160088	-2.6600325115	0.0004311584	0.0089929543
Aphotic	POV	Unknown	Assembly-13827-SUB-0.5-ITER-19-EPOV_LA26A_Seq_1	0.0046321038	1.58759933997771E-006	2917.6780960232	11.5106050059	7.39284841054835E-006	0.0005474997
Aphotic	POV	Unknown	Assembly-13827-SUB-0.5-ITER-2-EPOV_LA26O_Seq_1	0.0056714668	3.53079605757218E-006	1606.2855957283	10.6495127098	1.17938632934546E-006	0.0001591897
Aphotic	POV	Unknown	Assembly-13827-SUB-0.5-ITER-20-EPOV_LA26A_Seq_3	7.61493049235704E-005	0	Inf	Inf	9.91837194416839E-005	0.0031680323
Aphotic	POV	Unknown	Assembly-13827-SUB-0.5-ITER-20-EPOV_LA26O_Seq_2	0.0016219815	5.54179393257465E-006	292.6816770408	8.1931886203	9.37159171720247E-005	0.0030985082
Aphotic	POV	Unknown	Assembly-13827-SUB-0.5-ITER-20-EPOV_LA26O_Seq_3	0.0018557169	2.44565699729896E-006	758.7805242006	9.567538839	9.33080378276719E-007	0.0001411137
Aphotic	POV	Unknown	Assembly-13827-SUB-0.5-ITER-20-EPOV_LJ12S_Seq_4	9.12267334247995E-006	0.0002164886	0.0421392809	-4.5686904944	0.0036555477	0.0399901786
Aphotic	POV	Unknown	Assembly-13827-SUB-0.5-ITER-6-EPOV_LA26O_Seq_1	0.0082224137	1.02055382278738E-005	805.6815340544	9.6540658796	1.17938632934546E-006	0.0001591897
Aphotic	POV	Unknown	Assembly-13827-SUB-0.5-ITER-7-EPOV_LA26O_Seq_1	0.0003862136	0.000000224	1723.796339751	10.75137362	4.56166276160092E-006	0.0003981121
Aphotic	POV	Unknown	Assembly-13827-SUB-0.5-ITER-9-EPOV_LA26A_Seq_3	0.000088077	5.48103804928719E-007	160.6939952783	7.32817221	0.0001048291	0.0032704748
Aphotic	POV	Unknown	Assembly-13827-SUB-0.75-ITER-3-EPOV_LJ12S_Seq_12	1.10725997274344E-006	4.57511314176351E-005	0.0242018053	-5.3687415251	0.0017108975	0.0229491844
Aphotic	POV	Unknown	Assembly-13827-SUB-0.75-ITER-3-EPOV_LJ12S_Seq_23	0	8.63981504991374E-005	0	-Inf	0.0002665056	0.0062804764
Aphotic	POV	Unknown	Assembly-13827-SUB-0.75-ITER-4-EPOV_LA26O_Seq_2	0.0017120818	1.09350409232661E-006	1565.6839375525	10.6125772918	6.55424516385118E-007	0.0001127046
Aphotic	POV	Unknown	Assembly-13827-SUB-0.75-ITER-4-EPOV_LJ12S_Seq_36	1.41513417726528E-005	9.47981869386039E-005	0.1492786121	-2.7439206171	0.0025860979	0.0312640731
Aphotic	POV	Unknown	Assembly-13827-SUB-0.75-ITER-7-EPOV_LA26A_Seq_3	0.0002805049	4.08688576041574E-007	686.3537217686	9.4228084704	0.0015384467	0.0218955383
Aphotic	POV	Unknown	Assembly-13827-SUB-0.75-ITER-7-EPOV_LA26O_Seq_2	0.0004961512	9.46596126617968E-007	524.1424286413	9.0338150877	0.0001573672	0.0043849563
Aphotic	POV	Unknown	Assembly-13827-SUB-1-ITER-1-EPOV_LJ12S_Seq_42	0	0.0001139417	0	-Inf	0.0016512126	0.0223596517
Aphotic	POV	Unknown	Assembly-13827-SUB-1-ITER-1-EPOV_LJ4O_Seq_2	0.0012234892	0.000000163	7508.0977945067	12.8742317264	6.30180277144069E-006	0.0004888083
Aphotic	Indian_Ocean	Unknown	Assembly-24122-SUB-0.1-ITER-1-EIndian_Ocean_GS112_Seq_11	0	2.04636078104299E-005	0	-Inf	0.0038388278	0.0399901786
Aphotic	Indian_Ocean	Unclassified_derived_from_Proteobacteria	Assembly-24122-SUB-0.1-ITER-17-EIndian_Ocean_GS122_Seq_8	1.22541167787712E-005	4.84824562758001E-005	0.2527536293	-1.9841962872	0.0050330295	0.0482758051
Aphotic	Indian_Ocean	Unknown	Assembly-24122-SUB-0.1-ITER-27-EIndian_Ocean_GS112_Seq_2	0	2.68263724198995E-005	0	-Inf	0.0038388278	0.0399901786
Aphotic	POV	Unknown	Assembly-24122-SUB-0.1-ITER-27-EPOV_M1CS_Seq_7	1.95796065342141E-005	0.000006612	2.9612337706	1.5661983866	0.0036763119	0.0399901786
Aphotic	POV	Unknown	Assembly-24122-SUB-0.1-ITER-33-EPOV_STCS_Seq_25	4.54983605886829E-005	0.0001155674	0.3936953459	-1.3448484372	0.0045917657	0.0452964002
Aphotic	Indian_Ocean	Unknown	Assembly-24122-SUB-0.1-ITER-35-EIndian_Ocean_GS117_Seq_2	0	0.0003218346	0	-Inf	0.0038388278	0.0399901786
Aphotic	POV	Unknown	Assembly-24122-SUB-0.1-ITER-40-EPOV_SFSS_Seq_4	1.64360654824266E-005	3.46887525941141E-007	47.3815408549	5.5662532109	0.0006659488	0.0121624379
Aphotic	Indian_Ocean	Unknown	Assembly-24122-SUB-0.25-ITER-1-EIndian_Ocean_GS112_Seq_33	0	1.41185633895737E-005	0	-Inf	0.0016512126	0.0223596517
Aphotic	POV	Unknown	Assembly-24122-SUB-0.25-ITER-1-EPOV_LF26A_Seq_1	0.0021410502	1.52306125289211E-006	1405.7544759787	10.4571289251	7.95526855264428E-007	0.0001296898
Aphotic	POV	Unknown	Assembly-24122-SUB-0.25-ITER-1-EPOV_LF26A_Seq_2	0.0003018411	3.12218581085683E-007	966.7621365229	9.9170171605	3.39746908178684E-006	0.0003340564
Aphotic	POV	Unknown	Assembly-24122-SUB-0.25-ITER-1-EPOV_M4OS_Seq_11	8.28543567242168E-006	0.0002028127	0.0408526371	-4.6134269788	0.0029573105	0.0342038941
Aphotic	Indian_Ocean	Unknown	Assembly-24122-SUB-0.25-ITER-10-EIndian_Ocean_GS108_Seq_18	5.21737005405259E-006	3.05761493697308E-005	0.170635288	-2.5510120627	0.0048332805	0.0466942261
Aphotic	Abrolhos	Unknown	Assembly-24122-SUB-0.25-ITER-11-ETimbebas2012_Seq_2	0	1.58185400419046E-005	0	-Inf	9.91837194416839E-005	0.0031680323
Aphotic	Indian_Ocean	Unclassified_derived_from_Proteobacteria	Assembly-24122-SUB-0.25-ITER-12-EIndian_Ocean_GS122_Seq_5	0.000050153	7.11087264076016E-005	0.7052999109	-0.5036912374	0.0004578866	0.0093662815
Aphotic	Indian_Ocean	Prochlorococcus	Assembly-24122-SUB-0.25-ITER-13-EIndian_Ocean_GS112_Seq_42	0	1.68409045209464E-005	0	-Inf	0.0006795835	0.0121624379
Aphotic	Indian_Ocean	Unknown	Assembly-24122-SUB-0.25-ITER-13-EIndian_Ocean_GS112_Seq_5	0.0014894739	0.0003500929	4.2545102512	2.0889930687	0.0014928354	0.0214401763
Aphotic	Indian_Ocean	Unknown	Assembly-24122-SUB-0.25-ITER-13-EIndian_Ocean_GS122_Seq_45	0	2.26689062523527E-005	0	-Inf	0.0038388278	0.0399901786
Aphotic	POV	Synechococcus	Assembly-24122-SUB-0.25-ITER-13-EPOV_STCS_Seq_144	1.38881166402772E-005	9.1730194328572E-005	0.1514018011	-2.7235457265	0.000869489	0.0146668085
Aphotic	Indian_Ocean	Pelagibacter	Assembly-24122-SUB-0.25-ITER-14-EIndian_Ocean_GS112_Seq_44	3.46961473453927E-006	0.000052098	0.0665978075	-3.9083815078	0.0036237611	0.0397626476
Aphotic	Indian_Ocean	Unknown	Assembly-24122-SUB-0.25-ITER-14-EIndian_Ocean_GS122_Seq_17	4.21494938210781E-007	1.13518713915334E-005	0.0371299959	-4.7512710339	0.000617432	0.0117106831
Aphotic	POV	Unknown	Assembly-24122-SUB-0.25-ITER-14-EPOV_M2MS_Seq_17	0.000004148	7.01514039900607E-005	0.0591294223	-4.0799800088	0.0015943384	0.0223596517
Aphotic	POV	Unknown	Assembly-24122-SUB-0.25-ITER-14-EPOV_M4OS_Seq_14	0	2.68040750882773E-005	0	-Inf	0.0016512126	0.0223596517
Aphotic	Indian_Ocean	Unknown	Assembly-24122-SUB-0.25-ITER-16-EIndian_Ocean_GS112_Seq_5	0	1.16823391044818E-005	0	-Inf	0.0038388278	0.0399901786
Aphotic	POV	Unknown	Assembly-24122-SUB-0.25-ITER-16-EPOV_LF26A_Seq_2	0.000181696	3.64609903062259E-007	498.3299750419	8.9609575459	0.0001431183	0.0041220806
Aphotic	POV	Unknown	Assembly-24122-SUB-0.25-ITER-16-EPOV_LF26D_Seq_1	0.0031647542	5.49349331659214E-007	5760.9138887086	12.4920819779	6.55424516385118E-007	0.0001127046
Aphotic	POV	Unknown	Assembly-24122-SUB-0.25-ITER-16-EPOV_STCS_Seq_80	0	3.33802509471563E-005	0	-Inf	0.0016512126	0.0223596517
Aphotic	P_damicornis	Unknown	Assembly-24122-SUB-0.25-ITER-16-EP_damicornis_LN2_RepliG_Seq_2	0.0023451917	5.6005272857082E-005	41.8744803761	5.3879993829	0.0018570549	0.0243544838
Aphotic	Indian_Ocean	Unknown	Assembly-24122-SUB-0.25-ITER-17-EIndian_Ocean_GS117_Seq_57	0	0.000002811	0	-Inf	0.0016512126	0.0223596517
Aphotic	Indian_Ocean	Unknown	Assembly-24122-SUB-0.25-ITER-17-EIndian_Ocean_GS122_Seq_44	4.21494938210781E-007	1.13518713915334E-005	0.0371299959	-4.7512710339	0.000617432	0.0117106831
Aphotic	Indian_Ocean	Prochlorococcus	Assembly-24122-SUB-0.25-ITER-18-EIndian_Ocean_GS108_Seq_29	0	3.96582002227211E-005	0	-Inf	0.0038388278	0.0399901786
Aphotic	POV	Unknown	Assembly-24122-SUB-0.25-ITER-18-EPOV_M2MS_Seq_9	2.16562153246783E-005	4.44564155902438E-005	0.487133635	-1.0376104949	0.0011521036	0.0179320077
Aphotic	Abrolhos	Unknown	Assembly-24122-SUB-0.25-ITER-19-EPAB2012_Seq_1	1.91578306789238E-005	6.97136041819919E-005	0.2748076348	-1.8635060087	0.0001944261	0.0051489425
Aphotic	POV	Unknown	Assembly-24122-SUB-0.25-ITER-19-EPOV_M1CS_Seq_29	2.31016430638944E-005	7.48420897469163E-005	0.3086718068	-1.6958543777	0.0029632825	0.0342677025
Aphotic	POV	Unknown	Assembly-24122-SUB-0.25-ITER-20-EPOV_M4OS_Seq_13	4.52639645652375E-006	0.0002108367	0.0214687263	-5.541619591	0.000088262	0.002987699
Aphotic	POV	Unknown	Assembly-24122-SUB-0.25-ITER-21-EPOV_LF26A_Seq_1	0.0009055824	0.000001964	461.0806262054	8.8488752373	2.75909290863225E-005	0.0013554587
Aphotic	POV	Unknown	Assembly-24122-SUB-0.25-ITER-21-EPOV_LF26O_Seq_1	9.94318502914841E-005	7.52599965139377E-007	132.1177981626	7.0456810212	0.0047295224	0.0461659822
Aphotic	Indian_Ocean	Prochlorococcus	Assembly-24122-SUB-0.25-ITER-22-EIndian_Ocean_GS112_Seq_48	4.22954356630941E-006	6.51598665333468E-005	0.0649102552	-3.9454097612	0.0001036992	0.0032515866
Aphotic	POV	Unknown	Assembly-24122-SUB-0.25-ITER-23-EPOV_LF26O_Seq_1	0.0002435537	5.22898479562259E-007	465.7762681974	8.8634933243	0.0004239031	0.0088785059
Aphotic	POV	Unclassified_derived_from_Actinobacteria	Assembly-24122-SUB-0.25-ITER-23-EPOV_M1CS_Seq_14	6.95761893795713E-007	8.61963299411611E-005	0.0080718274	-6.9528889674	0.0033351882	0.0374138177
Aphotic	POV	Unknown	Assembly-24122-SUB-0.25-ITER-23-EPOV_M4OS_Seq_20	1.26448481463234E-006	0.0001353125	0.0093449234	-6.7416014482	0.0017108975	0.0229491844
Aphotic	Indian_Ocean	Unknown	Assembly-24122-SUB-0.25-ITER-3-EIndian_Ocean_GS112_Seq_41	0	0.000010289	0	-Inf	0.0016512126	0.0223596517
Aphotic	POV	Unknown	Assembly-24122-SUB-0.25-ITER-3-EPOV_LF26D_Seq_2	0.000396731	5.62127137762502E-007	705.7674737445	9.4630491329	6.66359200531816E-005	0.0024339562
Aphotic	POV	Unknown	Assembly-24122-SUB-0.25-ITER-4-EPOV_LF26A_Seq_1	8.24005836106514E-005	4.96210487997772E-007	166.0597379615	7.3755585166	0.0001048291	0.0032704748
Aphotic	POV	Flavobacterium	Assembly-24122-SUB-0.25-ITER-4-EPOV_SFDS_Seq_47	8.01706820656672E-005	0.0002378793	0.3370225841	-1.5690828244	0.0011642426	0.0180389348
Aphotic	POV	Unknown	Assembly-24122-SUB-0.25-ITER-5-EPOV_LF26O_Seq_1	0.0001375943	1.83717497687491E-007	748.9448808873	9.5487157362	0.0002544317	0.0062579416
Aphotic	POV	Unknown	Assembly-24122-SUB-0.25-ITER-6-EPOV_M7O4K_Seq_1	0.0034369261	3.36631414582851E-006	1020.9760357152	9.9957332884	4.56166276160092E-006	0.0003981121
Aphotic	Indian_Ocean	Unknown	Assembly-24122-SUB-0.25-ITER-7-EIndian_Ocean_GS117_Seq_31	1.20305735903825E-005	4.87458677325322E-005	0.2468019168	-2.0185744958	0.0031525524	0.0357968924
Aphotic	POV	Unknown	Assembly-24122-SUB-0.25-ITER-7-EPOV_LF26A_Seq_1	0.0001184994	5.62861801613362E-007	210.5302138053	7.7178834833	3.39746908178684E-006	0.0003340564
Aphotic	Indian_Ocean	Unknown	Assembly-24122-SUB-0.25-ITER-9-EIndian_Ocean_GS117_Seq_63	0	3.29666608690507E-005	0	-Inf	9.91837194416839E-005	0.0031680323
Aphotic	Indian_Ocean	Unknown	Assembly-24122-SUB-0.50-ITER-1-EIndian_Ocean_GS117_Seq_197	0	1.04918892871716E-005	0	-Inf	0.0038388278	0.0399901786
Aphotic	Indian_Ocean	Unknown	Assembly-24122-SUB-0.50-ITER-1-EIndian_Ocean_GS122_Seq_57	0.0001993209	3.64364916954289E-005	5.4703638441	2.4516367925	0.0006069548	0.0116587649
Aphotic	Abrolhos	Unknown	Assembly-24122-SUB-0.50-ITER-1-EPAB2012_Seq_53	0.000005388	4.39579449564032E-005	0.1225714373	-3.0283052664	0.0010294793	0.0165359973
Aphotic	POV	Unknown	Assembly-24122-SUB-0.50-ITER-1-EPOV_LF26D_Seq_2	0.0002114377	0.000000276	766.0955968854	9.5813806192	1.58322034009308E-005	0.0009088674
Aphotic	POV	Unknown	Assembly-24122-SUB-0.50-ITER-1-EPOV_LJ12O_Seq_1	0.000900976	3.5701598190542E-006	252.3629252418	7.9793561686	2.94792025869459E-006	0.0003066692
Aphotic	POV	Unknown	Assembly-24122-SUB-0.50-ITER-1-EPOV_LJ12O_Seq_2	0.0042557803	4.99445362203363E-006	852.1012695193	9.7348810901	1.17938632934546E-006	0.0001591897
Aphotic	POV	Unknown	Assembly-24122-SUB-0.50-ITER-1-EPOV_LJ260_Seq_2	0.0008915891	2.01653951870539E-007	4421.3816653508	12.1102815616	2.24424251152402E-005	0.0011601209
Aphotic	POV	Unclassified_derived_from_Proteobacteria	Assembly-24122-SUB-0.50-ITER-1-EPOV_M1CS_Seq_120	6.21289747615386E-006	4.88026478086622E-005	0.1273065654	-2.9736212714	0.0008273912	0.014230789
Aphotic	POV	Unknown	Assembly-24122-SUB-0.50-ITER-1-EPOV_M2MS_Seq_58	6.81155541687143E-006	6.29636999458122E-005	0.1081822609	-3.2084641407	0.0020587236	0.0263460016
Aphotic	POV	Unknown	Assembly-24122-SUB-0.50-ITER-1-EPOV_SFCS_Seq_199	1.27119382495127E-005	9.28178333668002E-005	0.1369557744	-2.8682179996	0.0001195735	0.0035951765
Aphotic	Indian_Ocean	Unknown	Assembly-24122-SUB-0.50-ITER-10-EIndian_Ocean_GS117_Seq_225	0	6.25348265823781E-006	0	-Inf	0.0038388278	0.0399901786
Aphotic	Indian_Ocean	Unknown	Assembly-24122-SUB-0.50-ITER-10-EIndian_Ocean_GS122_Seq_102	0	4.56323927562754E-005	0	-Inf	3.58821391550541E-006	0.0003366226
Aphotic	Indian_Ocean	Unknown	Assembly-24122-SUB-0.50-ITER-10-EIndian_Ocean_GS122_Seq_38	1.0312483487942E-006	2.27834326847023E-005	0.0452630805	-4.4655214138	0.0012584922	0.0190555481
Aphotic	P_damicornis	Unknown	Assembly-24122-SUB-0.50-ITER-10-EP_damicornis_NLN_RepliG_Seq_14	0.0021359823	0.0003650179	5.8517194131	2.5488605946	0.0005570653	0.0108611159
Aphotic	Indian_Ocean	Unknown	Assembly-24122-SUB-0.50-ITER-11-EIndian_Ocean_GS117_Seq_140	1.57521871895009E-006	0.0001539715	0.010230583	-6.6109678274	0.00146872	0.0213222016
Aphotic	Indian_Ocean	Unclassified_derived_from_Proteobacteria	Assembly-24122-SUB-0.50-ITER-11-EIndian_Ocean_GS117_Seq_211	1.78239717373447E-006	0.000020533	0.0868064787	-3.5260534694	0.00395044	0.0407582587
Aphotic	Abrolhos	Synechococcus|Unclassified_derived_from_Verrucomicrobia	Assembly-24122-SUB-0.50-ITER-11-EPAB2012_Seq_1	1.95165108912098E-005	0.0003291317	0.059296961	-4.0758980231	0.0011992091	0.0185121614
Aphotic	POV	Unknown	Assembly-24122-SUB-0.50-ITER-11-EPOV_LF26O_Seq_1	0.0005257597	7.52599965139377E-007	698.5911401345	9.4483045357	4.77356697864543E-005	0.0019170551
Aphotic	POV	Unknown	Assembly-24122-SUB-0.50-ITER-11-EPOV_LJ12O_Seq_1	6.72021827842439E-005	4.58107026260051E-007	146.6953766959	7.196679593	0.0004723933	0.009598235
Aphotic	POV	Unknown	Assembly-24122-SUB-0.50-ITER-11-EPOV_M2MS_Seq_33	2.43728072962896E-005	0.0001549449	0.157299852	-2.6684107815	0.0039210763	0.0405497332
Aphotic	POV	Unknown	Assembly-24122-SUB-0.50-ITER-11-EPOV_M6O1K_Seq_1	0.0002861986	7.94229853290975E-007	360.3472677867	8.4932440964	6.66359200531816E-005	0.0024339562
Aphotic	Abrolhos	Unknown	Assembly-24122-SUB-0.50-ITER-11-ETimbebas2012_Seq_20	2.0854698981563E-006	1.43567004035146E-005	0.1452610864	-2.7832798195	0.0011045773	0.0174679831
Aphotic	Indian_Ocean	Unclassified_derived_from_Proteobacteria	Assembly-24122-SUB-0.50-ITER-12-EIndian_Ocean_GS108_Seq_21	2.49570394961339E-006	5.16094911549828E-005	0.0483574609	-4.3701176952	0.0039205552	0.0405497332
Aphotic	Indian_Ocean	Prochlorococcus	Assembly-24122-SUB-0.50-ITER-12-EIndian_Ocean_GS112_Seq_27	0	3.83121468827162E-005	0	-Inf	0.0006795835	0.0121624379
Aphotic	Indian_Ocean	Unknown	Assembly-24122-SUB-0.50-ITER-12-EIndian_Ocean_GS122_Seq_37	4.00411997243469E-006	2.33716908877386E-005	0.1713235038	-2.5452050072	0.0030466862	0.0350278219
Aphotic	Indian_Ocean	Prochlorococcus	Assembly-24122-SUB-0.50-ITER-12-EIndian_Ocean_GS122_Seq_88	2.14664992440151E-006	6.44906342336016E-005	0.0332862275	-4.908930817	0.0033351882	0.0374138177
Aphotic	POV	Unknown	Assembly-24122-SUB-0.50-ITER-12-EPOV_M1CS_Seq_67	4.74691452071447E-006	3.73037670974753E-005	0.1272502723	-2.9742593515	0.0018713667	0.0245250958
Aphotic	POV	Unknown	Assembly-24122-SUB-0.50-ITER-12-EPOV_M2MS_Seq_3	1.11899498157879E-005	0.0001340101	0.0835008178	-3.5820658631	0.0028132414	0.033200392
Aphotic	POV	Unclassified_derived_from_Proteobacteria	Assembly-24122-SUB-0.50-ITER-12-EPOV_STCS_Seq_133	3.58307287131808E-005	1.81041082944866E-005	1.979149049	0.9848802653	0.0034947406	0.0385999964
Aphotic	POV	Flavobacterium	Assembly-24122-SUB-0.50-ITER-12-EPOV_STCS_Seq_235	6.46903681792925E-005	0.0003087048	0.209554158	-2.2546049468	0.0006402194	0.0120735858
Aphotic	Indian_Ocean	Unknown	Assembly-24122-SUB-0.50-ITER-13-EIndian_Ocean_GS112_Seq_69	0	3.37626293830756E-006	0	-Inf	0.0038388278	0.0399901786
Aphotic	Indian_Ocean	Desulfovibrio|Prochlorococcus	Assembly-24122-SUB-0.50-ITER-13-EIndian_Ocean_GS112_Seq_9	3.43749449598068E-007	0.0001122131	0.003063363	-8.3506679352	0.0007829853	0.0135599233
Aphotic	POV	Unknown	Assembly-24122-SUB-0.50-ITER-13-EPOV_LF26S_Seq_8	2.12326547918178E-005	0.0004612775	0.046030115	-4.4412781438	0.0023289282	0.0290170205
Aphotic	POV	Unknown	Assembly-24122-SUB-0.50-ITER-13-EPOV_M2MS_Seq_4	0	0.0001734045	0	-Inf	0.0006795835	0.0121624379
Aphotic	POV	Unknown	Assembly-24122-SUB-0.50-ITER-13-EPOV_M2MS_Seq_58	4.42857929283483E-007	2.07965430611751E-005	0.0212947858	-5.5533559735	0.0012584922	0.0190555481
Aphotic	POV	Unclassified_derived_from_Proteobacteria	Assembly-24122-SUB-0.50-ITER-13-EPOV_M2MS_Seq_69	2.51710267433633E-007	2.01732782494966E-005	0.0124774102	-6.3245376711	0.0001490985	0.0042344085
Aphotic	POV	Unknown	Assembly-24122-SUB-0.50-ITER-13-EPOV_M4OS_Seq_32	0	4.76429497930322E-005	0	-Inf	0.0016512126	0.0223596517
Aphotic	POV	Unknown	Assembly-24122-SUB-0.50-ITER-13-EPOV_M7O4K_Seq_3	0.0003903791	0	Inf	Inf	3.48907217169169E-005	0.0015494484
Aphotic	POV	Unknown	Assembly-24122-SUB-0.50-ITER-13-EPOV_STCS_Seq_130	2.64178450350344E-005	0.000173454	0.1523046595	-2.7149680158	0.0003832487	0.0082626995
Aphotic	Indian_Ocean	Prochlorococcus	Assembly-24122-SUB-0.50-ITER-14-EIndian_Ocean_GS112_Seq_42	3.88424003085505E-006	0.0002587295	0.0150127432	-6.05766857	3.57372361944518E-005	0.0015714254
Aphotic	Indian_Ocean	Synechococcus	Assembly-24122-SUB-0.50-ITER-14-EIndian_Ocean_GS117_Seq_221	0	1.19898609063707E-005	0	-Inf	0.0038388278	0.0399901786
Aphotic	Indian_Ocean	Prochlorococcus	Assembly-24122-SUB-0.50-ITER-14-EIndian_Ocean_GS117_Seq_43	0	0.0001232756	0	-Inf	0.0002665056	0.0062804764
Aphotic	Indian_Ocean	Unknown	Assembly-24122-SUB-0.50-ITER-14-EIndian_Ocean_GS122_Seq_8	0	9.14286516702306E-006	0	-Inf	0.0038388278	0.0399901786
Aphotic	POV	Unknown	Assembly-24122-SUB-0.50-ITER-14-EPOV_Dunk_Island_Seq_6	0	0.0002331131	0	-Inf	0.0038388278	0.0399901786
Aphotic	POV	Unknown	Assembly-24122-SUB-0.50-ITER-14-EPOV_LA26S_Seq_9	3.96385009645589E-005	0.0002000447	0.1981482384	-2.3353479532	0.0017755339	0.0236770332
Aphotic	POV	Unknown	Assembly-24122-SUB-0.50-ITER-14-EPOV_LF26A_Seq_7	0.0003184921	5.48920827521532E-007	580.2150380512	9.1804438777	0.0002544317	0.0062579416
Aphotic	POV	Unknown	Assembly-24122-SUB-0.50-ITER-14-EPOV_LF26D_Seq_2	6.59381006812172E-005	5.56502630860671E-007	118.4865929191	6.8885800133	0.0002544317	0.0062579416
Aphotic	POV	Unknown	Assembly-24122-SUB-0.50-ITER-14-EPOV_STCS_Seq_31	4.51174744354228E-005	0.0002099494	0.2148968646	-2.2182836613	0.0020592816	0.0263460016
Aphotic	P_damicornis	Unknown	Assembly-24122-SUB-0.50-ITER-14-EP_damicornis_LN2_RepliG_Seq_15	0.0031148543	2.61671037965443E-005	119.0370296139	6.8952666215	0.000072125	0.0025794093
Aphotic	Indian_Ocean	Pelagibacter	Assembly-24122-SUB-0.50-ITER-15-EIndian_Ocean_GS117_Seq_147	5.69280727797218E-007	0.0001108098	0.0051374568	-7.6047299345	4.64404443510981E-005	0.0018886366
Aphotic	Indian_Ocean	Synechococcus	Assembly-24122-SUB-0.50-ITER-15-EIndian_Ocean_GS117_Seq_48	5.70401457158922E-007	6.77077008770882E-005	0.0084244694	-6.8911984535	4.00286607785412E-005	0.0016815118
Aphotic	POV	Unknown	Assembly-24122-SUB-0.50-ITER-15-EPOV_LF26A_Seq_2	0.0008549669	1.28462120714379E-006	665.5400903765	9.3783817627	0.0001233616	0.0036840691
Aphotic	POV	Unclassified_derived_from_Proteobacteria	Assembly-24122-SUB-0.50-ITER-15-EPOV_M2MS_Seq_12	0.000024793	0.0001968959	0.125919208	-2.9894297237	0.0036763119	0.0399901786
Aphotic	POV	Unknown	Assembly-24122-SUB-0.50-ITER-15-EPOV_M7O4K_Seq_3	0.0001666728	1.76880418782022E-006	94.2290809887	6.5581004681	0.0041126741	0.0418926533
Aphotic	POV	Unknown	Assembly-24122-SUB-0.50-ITER-15-EPOV_STCS_Seq_122	3.15109063309763E-005	1.37914434266136E-006	22.8481569015	4.5140058866	0.0005317772	0.0105316501
Aphotic	POV	Unknown	Assembly-24122-SUB-0.50-ITER-15-EPOV_STCS_Seq_212	6.05017997855675E-006	4.10428083985236E-005	0.147411452	-2.7620794874	0.0043166761	0.0434883752
Aphotic	POV	Puniceispirillum	Assembly-24122-SUB-0.50-ITER-15-EPOV_STCS_Seq_37	4.89398758844971E-005	0.0007637467	0.0640786725	-3.9640119297	5.78908969593933E-005	0.0022087987
Aphotic	POV	Unknown	Assembly-24122-SUB-0.50-ITER-16-EPOV_LF26D_Seq_1	0.0015758649	4.03307903741077E-007	3907.3494847406	11.9319745848	1.63779923175567E-006	0.0001958002
Aphotic	POV	Unknown	Assembly-24122-SUB-0.50-ITER-16-EPOV_M2MS_Seq_44	0	1.10401687957397E-005	0	-Inf	0.0038388278	0.0399901786
Aphotic	POV	Pelagibacter|Unclassified_derived_from_Proteobacteria	Assembly-24122-SUB-0.50-ITER-16-EPOV_STCS_Seq_63	7.89992940384343E-005	0.0003809915	0.2073518607	-2.2698471013	0.0016995272	0.0228699815
Aphotic	POV	Unknown	Assembly-24122-SUB-0.50-ITER-17-EPOV_LF26D_Seq_1	0.0010609332	3.02157692672702E-006	351.1190405618	8.4558164229	7.39284841054835E-006	0.0005474997
Aphotic	POV	Unknown	Assembly-24122-SUB-0.50-ITER-17-EPOV_LF26D_Seq_2	0.0012469373	3.46687998260088E-006	359.6713167347	8.490535301	5.90033764627734E-006	0.0004687719
Aphotic	POV	Pelagibacter	Assembly-24122-SUB-0.50-ITER-17-EPOV_SFCS_Seq_229	0.0003392646	0.0016268601	0.2085395272	-2.2616072328	0.0025454937	0.030877589
Aphotic	POV	Unknown	Assembly-24122-SUB-0.50-ITER-17-EPOV_SFCS_Seq_83	0.000024743	8.20553500275465E-005	0.3015407076	-1.7295753176	0.0027746283	0.0328544825
Aphotic	Abrolhos	Synechococcus	Assembly-24122-SUB-0.50-ITER-17-ETimbebas2012_Seq_1	0.000022668	7.36754381498025E-005	0.3076731134	-1.7005297182	0.0016776854	0.0226814274
Aphotic	POV	Unknown	Assembly-24122-SUB-0.50-ITER-18-EPOV_M2MS_Seq_23	0.000003439	4.47057156839084E-005	0.0769252806	-3.7003983885	0.0005785242	0.0111983318
Aphotic	POV	Puniceispirillum	Assembly-24122-SUB-0.50-ITER-18-EPOV_SFCS_Seq_44	0.000069524	0.0003005135	0.2313507723	-2.1118461801	0.0011471967	0.0179000236
Aphotic	P_damicornis	Unknown	Assembly-24122-SUB-0.50-ITER-18-EP_damicornis_CFM_RepliG_Seq_108	5.755692992382E-005	6.81996030408659E-008	843.9481662281	9.7210105837	0.0014451887	0.0210944336
Aphotic	Indian_Ocean	Unknown	Assembly-24122-SUB-0.50-ITER-19-EIndian_Ocean_GS108_Seq_55	0	4.36011487990671E-005	0	-Inf	0.0016512126	0.0223596517
Aphotic	Indian_Ocean	Unknown	Assembly-24122-SUB-0.50-ITER-19-EIndian_Ocean_GS112_Seq_47	6.30087487580038E-007	1.04543206807391E-005	0.0602705338	-4.0524033482	0.0033351882	0.0374138177
Aphotic	Indian_Ocean	Unknown	Assembly-24122-SUB-0.50-ITER-19-EIndian_Ocean_GS112_Seq_56	0	1.27647424269205E-005	0	-Inf	0.0038388278	0.0399901786
Aphotic	Indian_Ocean	Unknown	Assembly-24122-SUB-0.50-ITER-19-EIndian_Ocean_GS117_Seq_73	0	0.000027684	0	-Inf	0.0038388278	0.0399901786
Aphotic	POV	Unknown	Assembly-24122-SUB-0.50-ITER-19-EPOV_LF26A_Seq_2	0.0001086769	0.0000004	271.7094791948	8.0859210879	3.39746908178684E-006	0.0003340564
Aphotic	POV	Unknown	Assembly-24122-SUB-0.50-ITER-19-EPOV_LF26A_Seq_3	0.000679506	7.52599965139377E-007	902.8780671785	9.818387356	2.42138981566006E-006	0.0002632371
Aphotic	POV	Unknown	Assembly-24122-SUB-0.50-ITER-19-EPOV_M6O1K_Seq_3	0.0007943187	7.11690952408732E-006	111.610060246	6.8023232637	6.83638202598618E-005	0.0024886215
Aphotic	POV	Unknown	Assembly-24122-SUB-0.50-ITER-19-EPOV_STCS_Seq_217	0	0.0001300218	0	-Inf	1.15551366203903E-005	0.0007350492
Aphotic	Indian_Ocean	Unknown	Assembly-24122-SUB-0.50-ITER-2-EIndian_Ocean_GS108_Seq_64	6.30087487580038E-007	1.71389004236376E-005	0.0367635888	-4.765578583	0.0028741516	0.0334268797
Aphotic	Indian_Ocean	Unknown	Assembly-24122-SUB-0.50-ITER-2-EIndian_Ocean_GS108_Seq_65	0	1.98767928049603E-005	0	-Inf	3.48907217169169E-005	0.0015494484
Aphotic	Indian_Ocean	Pelagibacter|Unclassified_derived_from_Proteobacteria	Assembly-24122-SUB-0.50-ITER-2-EIndian_Ocean_GS112_Seq_40	1.4888677326348E-005	8.3353124164488E-005	0.1786217071	-2.4850206799	0.0001425255	0.0041220806
Aphotic	Indian_Ocean	Unknown	Assembly-24122-SUB-0.50-ITER-2-EIndian_Ocean_GS112_Seq_87	0.000008628	2.8713409375358E-005	0.3004870638	-1.7346252118	0.0014762099	0.021344538
Aphotic	Indian_Ocean	Unclassified_derived_from_Proteobacteria	Assembly-24122-SUB-0.50-ITER-2-EIndian_Ocean_GS117_Seq_146	0	6.32215889032266E-006	0	-Inf	0.0016512126	0.0223596517
Aphotic	POV	Unknown	Assembly-24122-SUB-0.50-ITER-2-EPOV_LF26A_Seq_2	0.0004122745	6.49694780187631E-007	634.5664429321	9.3096274206	0.0014750912	0.021344538
Aphotic	POV	Unknown	Assembly-24122-SUB-0.50-ITER-2-EPOV_LF26D_Seq_2	0.0004508972	7.77528335731473E-007	579.9109571969	9.1796875875	0.0002646057	0.0062804764
Aphotic	POV	Unknown	Assembly-24122-SUB-0.50-ITER-2-EPOV_M2MS_Seq_21	7.6767173326733E-006	0.0001606532	0.0477844155	-4.3873160173	0.0002884654	0.0066740027
Aphotic	POV	Unknown	Assembly-24122-SUB-0.50-ITER-2-EPOV_M2MS_Seq_49	0	1.58699372639262E-005	0	-Inf	0.0016512126	0.0223596517
Aphotic	POV	Unclassified_derived_from_Proteobacteria	Assembly-24122-SUB-0.50-ITER-2-EPOV_STCS_Seq_92	3.75162743062299E-005	0.0003534088	0.106155458	-3.2357495451	0.000221037	0.0056915694
Aphotic	Indian_Ocean	Unknown	Assembly-24122-SUB-0.50-ITER-20-EIndian_Ocean_GS117_Seq_168	9.38722441394494E-007	2.8227101483497E-005	0.0332560692	-4.9102385329	0.0010763598	0.0172009745
Aphotic	POV	Unknown	Assembly-24122-SUB-0.50-ITER-20-EPOV_LF26A_Seq_3	0.0014601225	6.03760977773472E-006	241.8378466093	7.9178962278	0.000027053	0.0013308618
Aphotic	POV	Unknown	Assembly-24122-SUB-0.50-ITER-20-EPOV_LF26D_Seq_1	0.0001060981	1.42074730634391E-007	746.7768801422	9.5445334529	1.02914817388327E-005	0.0006897386
Aphotic	POV	Unknown	Assembly-24122-SUB-0.50-ITER-20-EPOV_LJ4A_Seq_10	0.0002963576	3.46887525941141E-007	854.3335399511	9.7386556115	7.43038833411642E-005	0.0026201811
Aphotic	POV	Unknown	Assembly-24122-SUB-0.50-ITER-20-EPOV_M2MS_Seq_33	9.86446236028089E-006	4.46195812569098E-005	0.2210792231	-2.1773646469	0.004505962	0.0445784233
Aphotic	POV	Unknown	Assembly-24122-SUB-0.50-ITER-20-EPOV_M4OS_Seq_32	5.68426041026748E-006	0.0001090611	0.0521199716	-4.2620198917	0.0024470322	0.0299235578
Aphotic	POV	Proteobacteria	Assembly-24122-SUB-0.50-ITER-20-EPOV_STCS_Seq_214	5.03709017114476E-006	5.05886444815812E-005	0.0995695817	-3.3281511201	0.0015384467	0.0218955383
Aphotic	POV	Flavobacterium|Pelagibacter	Assembly-24122-SUB-0.50-ITER-20-EPOV_STCS_Seq_361	3.84164499464961E-006	7.6788384796325E-005	0.0500289856	-4.3210919906	0.0007471234	0.0131443801
Aphotic	Indian_Ocean	Unknown	Assembly-24122-SUB-0.50-ITER-21-EIndian_Ocean_GS117_Seq_133	3.32177991823031E-007	2.73642444905667E-005	0.0121391253	-6.3641917231	0.000105615	0.0032735009
Aphotic	Indian_Ocean	Prochlorococcus	Assembly-24122-SUB-0.50-ITER-21-EIndian_Ocean_GS117_Seq_94	0	4.66540523325145E-005	0	-Inf	0.0038388278	0.0399901786
Aphotic	POV	Unknown	Assembly-24122-SUB-0.50-ITER-21-EPOV_LF26O_Seq_1	0.0001192783	3.25839944088223E-007	366.0641848214	8.5159528192	0.0041126741	0.0418926533
Aphotic	POV	Unknown	Assembly-24122-SUB-0.50-ITER-21-EPOV_M4OS_Seq_37	9.28123513914781E-006	0.0001315312	0.0705629715	-3.8249448737	0.0008463936	0.0143929956
Aphotic	POV	Pelagibacter	Assembly-24122-SUB-0.50-ITER-21-EPOV_STCS_Seq_80	4.19617051076221E-005	0.0001624554	0.2582967911	-1.9528983743	0.0010180842	0.0164089548
Aphotic	Indian_Ocean	Prochlorococcus	Assembly-24122-SUB-0.50-ITER-22-EIndian_Ocean_GS112_Seq_52	1.13269620345135E-006	4.6473290623762E-005	0.0243730579	-5.3585689232	0.0033351882	0.0374138177
Aphotic	Indian_Ocean	Unknown	Assembly-24122-SUB-0.50-ITER-22-EIndian_Ocean_GS117_Seq_179	0	1.38818950181719E-005	0	-Inf	0.0006795835	0.0121624379
Aphotic	Indian_Ocean	Unknown	Assembly-24122-SUB-0.50-ITER-22-EIndian_Ocean_GS117_Seq_209	0	2.12187249853006E-006	0	-Inf	0.0006795835	0.0121624379
Aphotic	Indian_Ocean	Unclassified_derived_from_Proteobacteria	Assembly-24122-SUB-0.50-ITER-22-EIndian_Ocean_GS117_Seq_23	2.98183668769591E-007	4.45657415333966E-006	0.0669087192	-3.9016619613	0.0044648004	0.0443050556
Aphotic	POV	Unknown	Assembly-24122-SUB-0.50-ITER-22-EPOV_M2MS_Seq_17	6.17475755721312E-005	0.0004248349	0.1453448838	-2.7824478061	0.000149451	0.0042396248
Aphotic	POV	Unclassified_derived_from_Proteobacteria	Assembly-24122-SUB-0.50-ITER-22-EPOV_M2MS_Seq_44	1.11734741105987E-005	0.000209872	0.0532394816	-4.2313596653	3.85761873712703E-005	0.0016517582
Aphotic	Indian_Ocean	Unclassified_derived_from_Verrucomicrobia	Assembly-24122-SUB-0.50-ITER-23-EIndian_Ocean_GS117_Seq_31	0	9.8623185457068E-006	0	-Inf	0.0038388278	0.0399901786
Aphotic	Indian_Ocean	Unknown	Assembly-24122-SUB-0.50-ITER-23-EIndian_Ocean_GS117_Seq_4	0	0.000069956	0	-Inf	0.0006795835	0.0121624379
Aphotic	POV	Unknown	Assembly-24122-SUB-0.50-ITER-23-EPOV_LF26A_Seq_7	0.0003192577	0	Inf	Inf	9.91837194416839E-005	0.0031680323
Aphotic	POV	Unknown	Assembly-24122-SUB-0.50-ITER-23-EPOV_LF26O_Seq_3	8.11455482721642E-005	1.48266619802707E-008	5472.9478813331	12.4181024025	0.0046921064	0.0458419217
Aphotic	POV	Unknown	Assembly-24122-SUB-0.50-ITER-23-EPOV_LF26S_Seq_4	2.84320774804958E-005	0.0001446071	0.1966160442	-2.3465470417	0.0044648004	0.0443050556
Aphotic	POV	Unknown	Assembly-24122-SUB-0.50-ITER-23-EPOV_LJ4A_Seq_8	0.0008474845	2.86888284844456E-007	2954.0576348038	11.5284822586	1.58322034009308E-005	0.0009088674
Aphotic	POV	Unknown	Assembly-24122-SUB-0.50-ITER-23-EPOV_M1CS_Seq_16	1.07332496220076E-006	6.79670646511112E-005	0.0157918393	-5.9846769765	0.0044648004	0.0443050556
Aphotic	POV	Unknown	Assembly-24122-SUB-0.50-ITER-23-EPOV_M7O4K_Seq_2	0.0007141816	4.31191546981872E-006	165.6297678823	7.3718181749	0.0001291787	0.0037926368
Aphotic	POV	Unknown	Assembly-24122-SUB-0.50-ITER-23-EPOV_STCS_Seq_315	7.86652070999048E-006	0.000034559	0.2276261333	-2.1352618947	0.0011027858	0.0174679831
Aphotic	Indian_Ocean	Unknown	Assembly-24122-SUB-0.50-ITER-24-EIndian_Ocean_GS108_Seq_33	0	6.7206474339107E-006	0	-Inf	0.0038388278	0.0399901786
Aphotic	Indian_Ocean	Unknown	Assembly-24122-SUB-0.50-ITER-24-EIndian_Ocean_GS112_Seq_88	0	2.61913508246853E-005	0	-Inf	0.0038388278	0.0399901786
Aphotic	Indian_Ocean	Pelagibacter	Assembly-24122-SUB-0.50-ITER-24-EIndian_Ocean_GS117_Seq_222	1.72827730027883E-006	3.79676116980755E-005	0.0455197792	-4.4573626309	0.00395044	0.0407582587
Aphotic	POV	Unknown	Assembly-24122-SUB-0.50-ITER-24-EPOV_LF26O_Seq_1	0.0007482497	4.97168758952664E-007	1505.0216365742	10.5555685123	1.58322034009308E-005	0.0009088674
Aphotic	POV	Unknown	Assembly-24122-SUB-0.50-ITER-24-EPOV_M1CS_Seq_113	0	2.5293209884211E-005	0	-Inf	0.0016512126	0.0223596517
Aphotic	POV	Unknown	Assembly-24122-SUB-0.50-ITER-24-EPOV_M2MS_Seq_53	2.08728568138714E-006	4.18514117992488E-005	0.0498737221	-4.3255763139	0.0033351882	0.0374138177
Aphotic	POV	Unknown	Assembly-24122-SUB-0.50-ITER-24-EPOV_STCS_Seq_351	2.2653924069027E-006	4.20443932401878E-005	0.0538809632	-4.2140805472	0.0002090544	0.0054363631
Aphotic	POV	Flavobacterium	Assembly-24122-SUB-0.50-ITER-24-EPOV_STCS_Seq_371	8.82291926605721E-005	0.0002984597	0.2956151099	-1.7582080824	0.0018124615	0.0239794417
Aphotic	Indian_Ocean	Unknown	Assembly-24122-SUB-0.50-ITER-25-EIndian_Ocean_GS108_Seq_23	0	0.00000935	0	-Inf	0.0038388278	0.0399901786
Aphotic	Indian_Ocean	Prochlorococcus	Assembly-24122-SUB-0.50-ITER-25-EIndian_Ocean_GS108_Seq_5	1.16293222499269E-005	0.0001174796	0.0989901463	-3.3365712661	0.0034649883	0.0383444794
Aphotic	Indian_Ocean	Synechococcus	Assembly-24122-SUB-0.50-ITER-25-EIndian_Ocean_GS112_Seq_13	6.95761893795713E-007	0.0001188902	0.0058521378	-7.4168205544	0.0003216637	0.0072094456
Aphotic	POV	Unknown	Assembly-24122-SUB-0.50-ITER-25-EPOV_M2MS_Seq_14	1.93917282299884E-006	9.42489024955775E-005	0.0205750176	-5.6029625285	0.003862638	0.0400553916
Aphotic	POV	Unknown	Assembly-24122-SUB-0.50-ITER-25-EPOV_M2MS_Seq_59	1.15891734972698E-005	0.0001166105	0.0993835789	-3.3308486934	5.39501192676989E-005	0.0021082427
Aphotic	POV	Pelagibacter	Assembly-24122-SUB-0.50-ITER-25-EPOV_M4OS_Seq_1	4.17716559198419E-005	0.0017008559	0.0245591968	-5.3475928109	0.0003281663	0.0073039297
Aphotic	POV	Unknown	Assembly-24122-SUB-0.50-ITER-25-EPOV_M6O1K_Seq_1	0.000679741	2.99669611967118E-006	226.8301462893	7.8254685805	0.0004239031	0.0088785059
Aphotic	POV	Unclassified_derived_from_Proteobacteria	Assembly-24122-SUB-0.50-ITER-25-EPOV_SFCS_Seq_92	2.3128218325264E-005	1.28542221586512E-005	1.7992701573	0.847411821	0.0034947406	0.0385999964
Aphotic	POV	Unknown	Assembly-24122-SUB-0.50-ITER-25-EPOV_SFDS_Seq_272	2.47061048347544E-005	0.0001032373	0.2393136809	-2.0630252209	0.000875108	0.0147453752
Aphotic	POV	Pelagibacter	Assembly-24122-SUB-0.50-ITER-25-EPOV_STCS_Seq_245	5.36402189981604E-005	0.0002578205	0.2080526043	-2.2649797474	0.0012804552	0.0193344117
Aphotic	Indian_Ocean	Unknown	Assembly-24122-SUB-0.50-ITER-3-EIndian_Ocean_GS112_Seq_58	6.30087487580038E-007	2.33566277629989E-005	0.0269768176	-5.2121360217	0.0028741516	0.0334268797
Aphotic	Indian_Ocean	Pelagibacter	Assembly-24122-SUB-0.50-ITER-3-EIndian_Ocean_GS117_Seq_177	1.89138709223076E-006	8.39172244496244E-005	0.0225387232	-5.4714504005	0.0001565994	0.0043849563
Aphotic	POV	Unknown	Assembly-24122-SUB-0.50-ITER-3-EPOV_LF26A_Seq_2	0.0005385123	8.21194383094331E-007	655.7671141045	9.357039744	6.66359200531816E-005	0.0024339562
Aphotic	POV	Unknown	Assembly-24122-SUB-0.50-ITER-3-EPOV_LF26O_Seq_1	0.0001214031	2.66879915644873E-008	4548.9774588169	12.1513265704	0.0002297128	0.0058036243
Aphotic	POV	Unknown	Assembly-24122-SUB-0.50-ITER-3-EPOV_M2MS_Seq_21	0.0000031	3.07076938168965E-005	0.1009520781	-3.3082574858	0.0023088088	0.0287996941
Aphotic	POV	Unknown	Assembly-24122-SUB-0.50-ITER-3-EPOV_M4OS_Seq_43	7.551308023009E-007	5.85379101512833E-005	0.0128998593	-6.2765008642	0.0017108975	0.0229491844
Aphotic	Indian_Ocean	Unknown	Assembly-24122-SUB-0.50-ITER-4-EIndian_Ocean_GS117_Seq_114	3.74927933320767E-007	0.000008786	0.0426732906	-4.550522827	0.0004450862	0.0091832085
Aphotic	Indian_Ocean	Unknown	Assembly-24122-SUB-0.50-ITER-4-EIndian_Ocean_GS117_Seq_82	8.90884578409187E-007	4.71106133359227E-005	0.0189104857	-5.7246697739	0.0001843903	0.0049177501
Aphotic	Indian_Ocean	Unknown	Assembly-24122-SUB-0.50-ITER-4-EIndian_Ocean_GS122_Seq_76	0	2.43391058802001E-005	0	-Inf	0.0016512126	0.0223596517
Aphotic	POV	Unknown	Assembly-24122-SUB-0.50-ITER-4-EPOV_LJ12O_Seq_1	0.0128674595	1.24558129049577E-005	1033.0485521522	10.0126923455	0.000001364	0.000177435
Aphotic	P_damicornis	Unknown	Assembly-24122-SUB-0.50-ITER-4-EP_damicornis_CFM_RepliG_Seq_135	0.0014125208	0.000140526	10.051670955	3.3293634449	0.0018678598	0.0244833961
Aphotic	Indian_Ocean	Unclassified_derived_from_Proteobacteria	Assembly-24122-SUB-0.50-ITER-5-EIndian_Ocean_GS117_Seq_203	0	7.30377827213251E-006	0	-Inf	0.0006795835	0.0121624379
Aphotic	Indian_Ocean	Unknown	Assembly-24122-SUB-0.50-ITER-5-EIndian_Ocean_GS122_Seq_108	2.05526346414853E-006	1.8869425131372E-005	0.108920301	-3.1986552211	0.0024144566	0.0296123806
Aphotic	Abrolhos	Unknown	Assembly-24122-SUB-0.50-ITER-5-EPAB2012_Seq_45	2.72315245424217E-006	0.0001133336	0.0240277554	-5.3791543074	0.0001565994	0.0043849563
Aphotic	POV	Unknown	Assembly-24122-SUB-0.50-ITER-5-EPOV_LF26A_Seq_4	0.0004529133	4.01779200540616E-007	1127.2692120811	10.1386163827	7.43038833411642E-005	0.0026201811
Aphotic	POV	Unknown	Assembly-24122-SUB-0.50-ITER-5-EPOV_LF26A_Seq_7	0.000855238	6.08462293519913E-006	140.5572649085	7.1350142132	9.33080378276719E-007	0.0001411137
Aphotic	POV	Unknown	Assembly-24122-SUB-0.50-ITER-5-EPOV_LF26O_Seq_1	0.0033407127	3.07893829487182E-005	108.5020998152	6.7615791528	2.39891771379762E-006	0.0002632371
Aphotic	POV	Unknown	Assembly-24122-SUB-0.50-ITER-5-EPOV_LJ4A_Seq_14	0.0008490412	1.23632206705555E-006	686.7475630093	9.4236360755	6.66359200531816E-005	0.0024339562
Aphotic	POV	Unknown	Assembly-24122-SUB-0.50-ITER-5-EPOV_M6O1K_Seq_2	0.0005627172	3.16093383352455E-006	178.0224531848	7.4759154032	3.39746908178684E-006	0.0003340564
Aphotic	POV	Unknown	Assembly-24122-SUB-0.50-ITER-5-EPOV_SFCS_Seq_151	1.52117616119854E-006	0.000076049	0.0200025837	-5.6436698284	0.0051833478	0.0490753246
Aphotic	Indian_Ocean	Unknown	Assembly-24122-SUB-0.50-ITER-6-EIndian_Ocean_GS112_Seq_37	0	3.13223135548135E-005	0	-Inf	0.0016512126	0.0223596517
Aphotic	Indian_Ocean	Pelagibacter	Assembly-24122-SUB-0.50-ITER-6-EIndian_Ocean_GS112_Seq_74	0.000010911	0.0001291052	0.0845124812	-3.5646917688	0.0011449242	0.0178682672
Aphotic	Indian_Ocean	Unknown	Assembly-24122-SUB-0.50-ITER-6-EIndian_Ocean_GS117_Seq_53	0	9.0461271266238E-006	0	-Inf	0.0038388278	0.0399901786
Aphotic	POV	Unclassified_derived_from_Proteobacteria	Assembly-24122-SUB-0.50-ITER-6-EPOV_LF26S_Seq_5	1.6817920019145E-005	0.0001436312	0.1170910078	-3.094297809	0.0012465007	0.0189547123
Aphotic	POV	Unknown	Assembly-24122-SUB-0.50-ITER-6-EPOV_M2MS_Seq_4	4.08088044568977E-005	0.0003582507	0.1139113066	-3.1340171419	0.0001561753	0.0043849563
Aphotic	POV	Unknown	Assembly-24122-SUB-0.50-ITER-6-EPOV_M4OS_Seq_35	4.16823279167552E-006	0.0001107434	0.0376386509	-4.7316412718	0.0006065275	0.0116565026
Aphotic	POV	Unknown	Assembly-24122-SUB-0.50-ITER-6-EPOV_STCS_Seq_248	3.62164130227153E-005	0.0001569702	0.2307215231	-2.115775501	0.0028337297	0.0332704806
Aphotic	Indian_Ocean	Unknown	Assembly-24122-SUB-0.50-ITER-7-EIndian_Ocean_GS108_Seq_72	2.2653924069027E-006	2.47093041837763E-005	0.0916817564	-3.4472215069	9.35979093558519E-005	0.0030959656
Aphotic	Indian_Ocean	Unknown	Assembly-24122-SUB-0.50-ITER-7-EIndian_Ocean_GS117_Seq_22	3.32632117487072E-007	4.05989244905351E-006	0.0819312634	-3.6094421286	0.00146872	0.0213222016
Aphotic	POV	Escherichia	Assembly-24122-SUB-0.50-ITER-7-EPOV_LF26O_Seq_1	0.0012473877	2.09973853096617E-006	594.0681109237	9.2144845377	0.000001377	0.0001788124
Aphotic	POV	Unknown	Assembly-24122-SUB-0.50-ITER-7-EPOV_M1CS_Seq_109	2.65077814424393E-006	4.04069089923397E-005	0.0656021015	-3.9301141593	0.00055354	0.0108035688
Aphotic	POV	Unknown	Assembly-24122-SUB-0.50-ITER-7-EPOV_M1CS_Seq_40	2.66150244469612E-006	5.3044101306351E-005	0.0501752764	-4.3168795307	0.002768829	0.0328544825
Aphotic	POV	Unknown	Assembly-24122-SUB-0.50-ITER-7-EPOV_M2MS_Seq_27	5.91979324013314E-005	0.0004208919	0.1406487929	-2.8298309244	0.0033862928	0.0376867211
Aphotic	POV	Unknown	Assembly-24122-SUB-0.50-ITER-7-EPOV_M2MS_Seq_40	0.000004948	9.2394454327716E-005	0.0535526301	-4.2228987578	0.0010854536	0.0173059084
Aphotic	POV	Unknown	Assembly-24122-SUB-0.50-ITER-7-EPOV_M7O4K_Seq_1	0.0004552978	1.25529096571778E-005	36.2703028692	5.1807168872	4.71953205192502E-006	0.0004114132
Aphotic	POV	Unknown	Assembly-24122-SUB-0.50-ITER-7-EPOV_M7O4K_Seq_2	0.0005690019	3.09353894825667E-007	1839.3235888695	10.8449595975	7.95526855264428E-007	0.0001296898
Aphotic	POV	Unknown	Assembly-24122-SUB-0.50-ITER-7-EPOV_STCS_Seq_337	0	1.19123037624203E-005	0	-Inf	0.0038388278	0.0399901786
Aphotic	Indian_Ocean	Unknown	Assembly-24122-SUB-0.50-ITER-8-EIndian_Ocean_GS112_Seq_55	0.000002529	0.000035343	0.0715549795	-3.804804023	0.0017108975	0.0229491844
Aphotic	Indian_Ocean	Unknown	Assembly-24122-SUB-0.50-ITER-8-EIndian_Ocean_GS117_Seq_112	3.62182692533117E-006	5.48771290084739E-005	0.0659988412	-3.9214154948	2.26316746668466E-005	0.0011674999
Aphotic	Indian_Ocean	Prochlorococcus|Slackia	Assembly-24122-SUB-0.50-ITER-8-EIndian_Ocean_GS117_Seq_161	1.23972680233002E-005	3.78190733570245E-005	0.3278046478	-1.6090917848	0.001925336	0.025088327
Aphotic	POV	Unknown	Assembly-24122-SUB-0.50-ITER-8-EPOV_LF26D_Seq_1	0.0008907455	0.000000276	3227.4099451519	11.656161125	6.55424516385118E-007	0.0001127046
Aphotic	POV	Unknown	Assembly-24122-SUB-0.50-ITER-8-EPOV_LJ4A_Seq_13	0.00052515	1.98591921900564E-006	264.4367251208	8.0467787428	0.0015384467	0.0218955383
Aphotic	POV	Unknown	Assembly-24122-SUB-0.50-ITER-8-EPOV_M2MS_Seq_2	1.82975108026115E-005	0.000197735	0.0925355374	-3.433848664	0.0015036104	0.0215053979
Aphotic	POV	Unknown	Assembly-24122-SUB-0.50-ITER-8-EPOV_M4OS_Seq_35	0.000004339	6.1658336182429E-005	0.0703708867	-3.8288774974	0.0006435939	0.0120967858
Aphotic	POV	Unknown	Assembly-24122-SUB-0.50-ITER-8-EPOV_M4OS_Seq_38	0.00000155	0.000011475	0.1350761112	-2.8881555442	0.0051508142	0.0490593222
Aphotic	POV	Unknown	Assembly-24122-SUB-0.50-ITER-8-EPOV_STCS_Seq_291	0	0.000016504	0	-Inf	0.0006795835	0.0121624379
Aphotic	Indian_Ocean	Proteobacteria	Assembly-24122-SUB-0.50-ITER-9-EIndian_Ocean_GS108_Seq_2	4.95408076058305E-006	0.0001049763	0.0471923637	-4.405302756	0.0045123274	0.0446179546
Aphotic	Indian_Ocean	Pelagibacter	Assembly-24122-SUB-0.50-ITER-9-EIndian_Ocean_GS117_Seq_139	5.21821420346784E-007	1.26857066995622E-005	0.041134596	-4.6035039147	0.00146872	0.0213222016
Aphotic	Indian_Ocean	Prochlorococcus	Assembly-24122-SUB-0.50-ITER-9-EIndian_Ocean_GS117_Seq_206	2.64039091343179E-006	2.61643825206671E-005	0.1009154682	-3.3087807683	0.0007235428	0.012768292
Aphotic	Indian_Ocean	Unknown	Assembly-24122-SUB-0.50-ITER-9-EIndian_Ocean_GS122_Seq_99	7.20456026937631E-006	4.56998379237324E-005	0.1576495803	-2.6652067655	0.0025177222	0.0306146731
Aphotic	POV	Unknown	Assembly-24122-SUB-0.50-ITER-9-EPOV_M6O1K_Seq_3	0.0001935558	3.81312050929414E-007	507.6047822139	8.9875618508	0.0046921064	0.0458419217
Aphotic	Indian_Ocean	Unknown	Assembly-24122-SUB-0.75-ITER-1-EIndian_Ocean_GS108_Seq_45	5.73262726689588E-006	3.64903748834701E-005	0.1570997088	-2.6702475888	0.0006435939	0.0120967858
Aphotic	Indian_Ocean	Unknown	Assembly-24122-SUB-0.75-ITER-1-EIndian_Ocean_GS112_Seq_109	2.08728568138714E-006	1.39708955975241E-005	0.149402425	-2.7427245299	0.0009883585	0.0161721045
Aphotic	Indian_Ocean	Unknown	Assembly-24122-SUB-0.75-ITER-1-EIndian_Ocean_GS117_Seq_360	0	5.29422552306016E-006	0	-Inf	0.0038388278	0.0399901786
Aphotic	Indian_Ocean	Unknown	Assembly-24122-SUB-0.75-ITER-1-EIndian_Ocean_GS122_Seq_36	6.12305030548499E-007	2.85169277946443E-005	0.0214716338	-5.5414242185	0.00146872	0.0213222016
Aphotic	Abrolhos	Unclassified_derived_from_Verrucomicrobia	Assembly-24122-SUB-0.75-ITER-1-EPAB2012_Seq_83	0	0.000016064	0	-Inf	0.0002665056	0.0062804764
Aphotic	POV	Unknown	Assembly-24122-SUB-0.75-ITER-1-EPOV_LF26A_Seq_10	0.0008064877	2.77366714555348E-006	290.7658722811	8.1837141372	7.08189698622297E-006	0.000530206
Aphotic	POV	Unknown	Assembly-24122-SUB-0.75-ITER-1-EPOV_LF26A_Seq_9	0.0005268844	3.46887525941141E-007	1518.8912456496	10.5688028596	6.30180277144069E-006	0.0004888083
Aphotic	POV	Flavobacterium	Assembly-24122-SUB-0.75-ITER-1-EPOV_M1CS_Seq_226	0.0002801371	0.0009624428	0.2910688123	-1.7805678305	0.0018570549	0.0243544838
Aphotic	POV	Unknown	Assembly-24122-SUB-0.75-ITER-1-EPOV_M1CS_Seq_302	2.30156865503308E-005	0.0001526681	0.1507563425	-2.7297093956	0.0009318501	0.0153811428
Aphotic	POV	Unknown	Assembly-24122-SUB-0.75-ITER-1-EPOV_M2MS_Seq_110	5.16667584164064E-006	5.13067465636126E-005	0.1007016852	-3.3118402683	0.0007235428	0.012768292
Aphotic	POV	Unknown	Assembly-24122-SUB-0.75-ITER-1-EPOV_M4OS_Seq_25	1.39152378759143E-006	0.0002411302	0.0057708403	-7.4370028763	0.0007235428	0.012768292
Aphotic	POV	Unknown	Assembly-24122-SUB-0.75-ITER-1-EPOV_M4OS_Seq_26	0	4.52142366808416E-005	0	-Inf	9.91837194416839E-005	0.0031680323
Aphotic	POV	Unknown	Assembly-24122-SUB-0.75-ITER-1-EPOV_M4OS_Seq_67	2.44922012219399E-006	3.82886353014437E-005	0.063967287	-3.9665218938	0.003862638	0.0400553916
Aphotic	POV	Unknown	Assembly-24122-SUB-0.75-ITER-1-EPOV_M4OS_Seq_79	9.01617833415223E-006	0.0001380229	0.0653237841	-3.9362478244	0.0024470322	0.0299235578
Aphotic	POV	Prochlorococcus	Assembly-24122-SUB-0.75-ITER-1-EPOV_M5OD_Seq_15	1.01292726778526E-005	0.00015067	0.0672282006	-3.8947896549	4.2385764037021E-005	0.0017502021
Aphotic	POV	Unknown	Assembly-24122-SUB-0.75-ITER-1-EPOV_M7O4K_Seq_1	0.0042813233	6.58929842319118E-007	6497.3886318514	12.6656442851	6.55424516385118E-007	0.0001127046
Aphotic	POV	Unknown	Assembly-24122-SUB-0.75-ITER-1-EPOV_M7O4K_Seq_7	0.0008986926	8.06615807482156E-008	11141.5196537478	13.4436584028	1.63779923175567E-006	0.0001958002
Aphotic	POV	Unknown	Assembly-24122-SUB-0.75-ITER-1-EPOV_SFCS_Seq_197	1.5995722901584E-005	5.05205814101375E-005	0.3166179497	-1.659185048	0.0051900789	0.0490896866
Aphotic	POV	Unknown	Assembly-24122-SUB-0.75-ITER-1-EPOV_STCS_Seq_118	7.92396624383338E-007	6.56724420555112E-005	0.0120658925	-6.3729215588	0.001817951	0.0239794417
Aphotic	POV	Unknown	Assembly-24122-SUB-0.75-ITER-1-EPOV_STCS_Seq_55	5.28843930950936E-005	0.0001707119	0.3097873099	-1.6906500479	0.0034484627	0.0382515266
Aphotic	POV	Unknown	Assembly-24122-SUB-0.75-ITER-1-EPOV_STCS_Seq_615	0	3.62662484638547E-005	0	-Inf	0.0038388278	0.0399901786
Aphotic	Abrolhos	Unclassified_derived_from_Verrucomicrobia	Assembly-24122-SUB-0.75-ITER-1-ETimbebas2012_Seq_19	4.00780608281385E-006	8.4906255571544E-005	0.0472027185	-4.4049862393	0.0051508142	0.0490593222
Aphotic	Indian_Ocean	Unknown	Assembly-24122-SUB-0.75-ITER-10-EIndian_Ocean_GS112_Seq_27	9.69586411499419E-007	3.42987725219265E-005	0.0282688371	-5.1446436562	0.0004472338	0.0091832085
Aphotic	Indian_Ocean	Unknown	Assembly-24122-SUB-0.75-ITER-10-EIndian_Ocean_GS117_Seq_306	0	1.16166623079092E-005	0	-Inf	0.0016512126	0.0223596517
Aphotic	Indian_Ocean	Pelagibacter	Assembly-24122-SUB-0.75-ITER-10-EIndian_Ocean_GS117_Seq_9	6.59745091198266E-006	0.0001525583	0.0432454438	-4.5313080476	0.0006065275	0.0116565026
Aphotic	Indian_Ocean	Unclassified_derived_from_Verrucomicrobia	Assembly-24122-SUB-0.75-ITER-10-EIndian_Ocean_GS122_Seq_33	0	1.84591308511178E-005	0	-Inf	9.91837194416839E-005	0.0031680323
Aphotic	Indian_Ocean	Unknown	Assembly-24122-SUB-0.75-ITER-10-EIndian_Ocean_GS122_Seq_45	6.18749009276522E-006	4.43897400281608E-005	0.1393900953	-2.8428000442	0.0011521036	0.0179320077
Aphotic	Abrolhos	Unknown	Assembly-24122-SUB-0.75-ITER-10-EPAB2012_Seq_262	0	0.0001228755	0	-Inf	0.0016512126	0.0223596517
Aphotic	Abrolhos	Synechococcus	Assembly-24122-SUB-0.75-ITER-10-EPAB2012_Seq_9	4.27298369849661E-007	3.21405044553578E-005	0.0132947002	-6.2330049494	0.0003216637	0.0072094456
Aphotic	POV	Unknown	Assembly-24122-SUB-0.75-ITER-10-EPOV_LA26S_Seq_40	1.28798995464091E-005	0.0001153483	0.1116609279	-3.1628036445	0.0051508142	0.0490593222
Aphotic	POV	Unknown	Assembly-24122-SUB-0.75-ITER-10-EPOV_LF26A_Seq_16	0.0031626061	4.34279073552029E-006	728.242811896	9.5082757461	6.55424516385118E-007	0.0001127046
Aphotic	POV	Unknown	Assembly-24122-SUB-0.75-ITER-10-EPOV_LF26A_Seq_4	0.0002926082	3.46887525941141E-007	843.5247027134	9.7202865084	0.0046921064	0.0458419217
Aphotic	POV	Unknown	Assembly-24122-SUB-0.75-ITER-10-EPOV_LF26S_Seq_29	6.03962684985332E-005	0.0001684046	0.3586379044	-1.4794001204	0.0028672481	0.0334268797
Aphotic	POV	Unclassified_derived_from_Proteobacteria	Assembly-24122-SUB-0.75-ITER-10-EPOV_LF26S_Seq_31	0.000037578	0.0001241053	0.3027914049	-1.7236038415	0.0003117894	0.0070562016
Aphotic	POV	Unclassified_derived_from_Proteobacteria	Assembly-24122-SUB-0.75-ITER-10-EPOV_M1CS_Seq_241	0	1.49155572672889E-005	0	-Inf	0.0038388278	0.0399901786
Aphotic	POV	Unknown	Assembly-24122-SUB-0.75-ITER-10-EPOV_M1CS_Seq_35	0.000003086	0.0001304926	0.0236491844	-5.4020657623	0.0028741516	0.0334268797
Aphotic	POV	Unknown	Assembly-24122-SUB-0.75-ITER-10-EPOV_M1CS_Seq_8	0	6.62335397622203E-005	0	-Inf	0.0038388278	0.0399901786
Aphotic	POV	Unknown	Assembly-24122-SUB-0.75-ITER-10-EPOV_M1CS_Seq_87	1.09663173209546E-006	4.65074002416343E-005	0.0235797255	-5.4063092654	0.0021249408	0.0270207941
Aphotic	POV	Puniceispirillum	Assembly-24122-SUB-0.75-ITER-10-EPOV_M2MS_Seq_2	1.97271189350174E-005	0.0006372555	0.0309563715	-5.0136198097	7.45867149572085E-005	0.0026287541
Aphotic	POV	Unknown	Assembly-24122-SUB-0.75-ITER-10-EPOV_M2MS_Seq_39	4.75334177430937E-006	7.16895195300009E-005	0.0663045562	-3.9147481802	0.0009883585	0.0161721045
Aphotic	POV	Puniceispirillum|Unclassified_derived_from_Proteobacteria	Assembly-24122-SUB-0.75-ITER-10-EPOV_M2MS_Seq_7	2.81443829593042E-005	0.000348334	0.0807971215	-3.6295522933	0.0024877198	0.030338017
Aphotic	POV	Unknown	Assembly-24122-SUB-0.75-ITER-10-EPOV_M4OS_Seq_36	1.94910291084935E-006	0.0001903872	0.0102375729	-6.609982461	0.0002167696	0.0055950768
Aphotic	POV	Prochlorococcus	Assembly-24122-SUB-0.75-ITER-10-EPOV_M5OD_Seq_16	0	0.0001216163	0	-Inf	0.0016512126	0.0223596517
Aphotic	POV	Unknown	Assembly-24122-SUB-0.75-ITER-10-EPOV_M6O1K_Seq_3	0.0013491142	2.97901149061643E-005	45.2873100384	5.5010349441	1.54922890342445E-006	0.0001936259
Aphotic	POV	Unknown	Assembly-24122-SUB-0.75-ITER-10-EPOV_M7O4K_Seq_3	0.0005817439	3.95468655353893E-006	147.1023969719	7.2006769447	0.0002271759	0.0058036243
Aphotic	POV	Unknown	Assembly-24122-SUB-0.75-ITER-10-EPOV_SFSS_Seq_10	1.12523540314047E-005	0.0001347253	0.0835207117	-3.5817221842	0.0001991465	0.0052646951
Aphotic	POV	Unknown	Assembly-24122-SUB-0.75-ITER-10-EPOV_STCS_Seq_235	3.33476043845976E-005	8.36924010191539E-005	0.3984543875	-1.3275135118	0.0022024126	0.0276834291
Aphotic	OMZ	Unknown	Assembly-24122-SUB-0.75-ITER-11-E2008OMZst3viral90m_Seq_29	0.0001893656	1.4102798406375E-006	134.2752021496	7.0690490832	0.0002544317	0.0062579416
Aphotic	Indian_Ocean	Unknown	Assembly-24122-SUB-0.75-ITER-11-EIndian_Ocean_GS108_Seq_33	0	2.60213691769133E-005	0	-Inf	9.91837194416839E-005	0.0031680323
Aphotic	Indian_Ocean	Pelagibacter	Assembly-24122-SUB-0.75-ITER-11-EIndian_Ocean_GS108_Seq_37	1.31399248809571E-005	0.000051554	0.25487711	-1.9721262815	0.0043166761	0.0434883752
Aphotic	Indian_Ocean	Prochlorococcus	Assembly-24122-SUB-0.75-ITER-11-EIndian_Ocean_GS117_Seq_222	2.2653924069027E-006	5.88312489469481E-005	0.0385066176	-4.6987497861	0.003862638	0.0400553916
Aphotic	Indian_Ocean	Unknown	Assembly-24122-SUB-0.75-ITER-11-EIndian_Ocean_GS117_Seq_23	6.05884685079974E-006	4.36368969197573E-005	0.1388468768	-2.8484333691	0.00055354	0.0108035688
Aphotic	Indian_Ocean	Unknown	Assembly-24122-SUB-0.75-ITER-11-EIndian_Ocean_GS117_Seq_63	8.44151728674269E-007	0.000018517	0.0455879949	-4.4552022347	0.0034397831	0.0381664912
Aphotic	POV	Unknown	Assembly-24122-SUB-0.75-ITER-11-EPOV_LF26A_Seq_18	0.0003052843	1.87718281987827E-006	162.6289631099	7.3454404042	0.0010262875	0.0165164309
Aphotic	POV	Unknown	Assembly-24122-SUB-0.75-ITER-11-EPOV_LF26O_Seq_2	0.0001690099	4.26515639702521E-007	396.2572180072	8.6302934046	3.2548858645225E-005	0.0015039769
Aphotic	POV	Unknown	Assembly-24122-SUB-0.75-ITER-11-EPOV_LJ4A_Seq_9	0.0012110136	4.68499179451834E-007	2584.8788917007	11.3358809728	2.42138981566006E-006	0.0002632371
Aphotic	POV	Unknown	Assembly-24122-SUB-0.75-ITER-11-EPOV_M1CS_Seq_79	1.99898564034201E-005	9.26924844435267E-005	0.2156577906	-2.2131842605	0.0046878915	0.0458419217
Aphotic	POV	Puniceispirillum	Assembly-24122-SUB-0.75-ITER-11-EPOV_M2MS_Seq_1	3.5458175284098E-005	0.0007841605	0.0452180082	-4.4669587451	0.0025269492	0.0307070398
Aphotic	POV	Unknown	Assembly-24122-SUB-0.75-ITER-11-EPOV_M2MS_Seq_56	8.88062144270444E-006	9.92038467024859E-005	0.0895189223	-3.481663522	0.0005720447	0.0111148242
Aphotic	POV	Unknown	Assembly-24122-SUB-0.75-ITER-11-EPOV_M7O4K_Seq_5	7.63962339391179E-005	1.90656025464707E-007	400.7019120057	8.6463855836	0.001817951	0.0239794417
Aphotic	POV	Unknown	Assembly-24122-SUB-0.75-ITER-11-EPOV_STCS_Seq_562	7.24365385066233E-006	6.32425213014993E-005	0.1145377145	-3.1261053734	0.0008211688	0.0141399107
Aphotic	P_damicornis	Unknown	Assembly-24122-SUB-0.75-ITER-11-EP_damicornis_CFM_RepliG_Seq_129	0.0013991955	0.0004612549	3.0334540225	1.6009614449	0.0005275345	0.0104613777
Aphotic	Abrolhos	Unclassified_derived_from_Proteobacteria	Assembly-24122-SUB-0.75-ITER-11-ETimbebas2012_Seq_27	8.62429556062724E-006	4.30846618978155E-005	0.2001709003	-2.3206958363	0.0011202856	0.0175770013
Aphotic	Abrolhos	Unknown	Assembly-24122-SUB-0.75-ITER-11-ETimbebas2012_Seq_62	3.45870866953459E-006	1.97808963740694E-005	0.1748509574	-2.5158023992	0.0048332805	0.0466942261
Aphotic	Indian_Ocean	Unknown	Assembly-24122-SUB-0.75-ITER-12-EIndian_Ocean_GS112_Seq_48	0	1.19146892799299E-005	0	-Inf	0.0038388278	0.0399901786
Aphotic	Indian_Ocean	Unknown	Assembly-24122-SUB-0.75-ITER-12-EIndian_Ocean_GS117_Seq_127	2.84296437472125E-005	3.00275716610945E-005	0.9467846441	-0.0788917878	0.0032288644	0.0365861868
Aphotic	Indian_Ocean	Unknown	Assembly-24122-SUB-0.75-ITER-12-EIndian_Ocean_GS117_Seq_390	0	0.000010377	0	-Inf	0.0038388278	0.0399901786
Aphotic	Indian_Ocean	Unknown	Assembly-24122-SUB-0.75-ITER-12-EIndian_Ocean_GS117_Seq_405	0	1.00781525114358E-005	0	-Inf	0.0002665056	0.0062804764
Aphotic	Indian_Ocean	Unknown	Assembly-24122-SUB-0.75-ITER-12-EIndian_Ocean_GS122_Seq_89	4.13334067331249E-006	0.0001025239	0.0403158572	-4.6325087912	0.000617432	0.0117106831
Aphotic	Abrolhos	Unknown	Assembly-24122-SUB-0.75-ITER-12-EPAB2012_Seq_110	7.17665948282771E-007	6.52878028646974E-005	0.0109923434	-6.5073572114	0.0005199969	0.0103637487
Aphotic	POV	Unknown	Assembly-24122-SUB-0.75-ITER-12-EPOV_LF26A_Seq_12	0.0004459611	1.49077536093666E-006	299.147093592	8.2247112361	1.06253187628624E-006	0.0001518533
Aphotic	POV	Unknown	Assembly-24122-SUB-0.75-ITER-12-EPOV_LF26A_Seq_4	0.0006436387	3.1944447674977E-006	201.4868904861	7.6545421643	0.0001233616	0.0036840691
Aphotic	POV	Unknown	Assembly-24122-SUB-0.75-ITER-12-EPOV_M1CS_Seq_109	4.07566467224715E-006	4.87210815301513E-005	0.0836530008	-3.5794388962	0.0028132414	0.033200392
Aphotic	POV	Unknown	Assembly-24122-SUB-0.75-ITER-12-EPOV_M2MS_Seq_54	1.03361900467981E-005	0.0001327984	0.0778336655	-3.6834618879	0.0007150367	0.0126775935
Aphotic	POV	Unknown	Assembly-24122-SUB-0.75-ITER-12-EPOV_M2MS_Seq_73	2.78186659219116E-006	2.95943886087548E-005	0.0939997994	-3.411198512	0.0044648004	0.0443050556
Aphotic	POV	Unknown	Assembly-24122-SUB-0.75-ITER-12-EPOV_M4OS_Seq_73	1.07667807524607E-005	0.0001165992	0.0923400683	-3.4368993897	0.0014750912	0.021344538
Aphotic	POV	Unknown	Assembly-24122-SUB-0.75-ITER-12-EPOV_M6O1K_Seq_3	0.0004389527	2.27391552308131E-006	193.0382727799	7.5927431019	0.0004075422	0.0086221506
Aphotic	POV	Unknown	Assembly-24122-SUB-0.75-ITER-12-EPOV_M7O4K_Seq_1	0.0028000936	1.35857140729325E-005	206.1057330546	7.6872408253	1.47813844051196E-006	0.0001896575
Aphotic	POV	Unknown	Assembly-24122-SUB-0.75-ITER-12-EPOV_M7O4K_Seq_3	0.0004925222	1.69226738695687E-006	291.0427801516	8.1850874191	1.58322034009308E-005	0.0009088674
Aphotic	POV	Unknown	Assembly-24122-SUB-0.75-ITER-12-EPOV_M7O4K_Seq_4	0.0013151996	5.72687408681138E-006	229.6540106253	7.8433181685	5.90033764627734E-006	0.0004687719
Aphotic	POV	Unknown	Assembly-24122-SUB-0.75-ITER-12-EPOV_M7O4K_Seq_6	0.0003348322	4.73281481733833E-007	707.4695594468	9.4665242637	4.00286607785412E-005	0.0016815118
Aphotic	POV	Unknown	Assembly-24122-SUB-0.75-ITER-12-EPOV_M7O4K_Seq_7	0.0006632441	0	Inf	Inf	1.04049371230869E-006	0.0001509959
Aphotic	POV	Unknown	Assembly-24122-SUB-0.75-ITER-12-EPOV_M7O4K_Seq_8	0.0002590463	0	Inf	Inf	1.15551366203903E-005	0.0007350492
Aphotic	POV	Unknown	Assembly-24122-SUB-0.75-ITER-12-EPOV_SFCS_Seq_63	6.18317647557069E-006	2.24583579550617E-005	0.2753173891	-1.8608323612	0.0050330295	0.0482758051
Aphotic	POV	Unknown	Assembly-24122-SUB-0.75-ITER-12-EPOV_SFDS_Seq_190	4.3262561470032E-005	0.0002019631	0.2142101775	-2.2229010681	0.0030502274	0.035052483
Aphotic	POV	Unknown	Assembly-24122-SUB-0.75-ITER-12-EPOV_SFDS_Seq_269	3.85834050454704E-006	3.54738426816847E-005	0.1087657895	-3.2007032436	0.0013611168	0.0201138422
Aphotic	POV	Unknown	Assembly-24122-SUB-0.75-ITER-12-EPOV_STCS_Seq_390	0.000019003	0.0001167967	0.1627018923	-2.6196970649	0.0008108903	0.0140021775
Aphotic	POV	Proteobacteria	Assembly-24122-SUB-0.75-ITER-12-EPOV_STCS_Seq_559	0	1.31031908477368E-005	0	-Inf	0.0038388278	0.0399901786
Aphotic	POV	Unknown	Assembly-24122-SUB-0.75-ITER-12-EPOV_STCS_Seq_585	8.74870872237759E-006	0.0001170111	0.0747682079	-3.7414312363	4.56532154886194E-005	0.0018697462
Aphotic	Indian_Ocean	Prochlorococcus	Assembly-24122-SUB-0.75-ITER-13-EIndian_Ocean_GS108_Seq_68	3.32669068767357E-005	0.0001593406	0.2087786543	-2.2599538778	0.0019999544	0.0257312202
Aphotic	Indian_Ocean	Proteobacteria	Assembly-24122-SUB-0.75-ITER-13-EIndian_Ocean_GS112_Seq_103	4.35267808828984E-006	6.52452180709926E-005	0.0667125993	-3.9058969365	0.0045290262	0.0447478242
Aphotic	Indian_Ocean	Unknown	Assembly-24122-SUB-0.75-ITER-13-EIndian_Ocean_GS117_Seq_224	0	1.84041963885296E-005	0	-Inf	0.0016512126	0.0223596517
Aphotic	Indian_Ocean	Unknown	Assembly-24122-SUB-0.75-ITER-13-EIndian_Ocean_GS117_Seq_295	1.54687252319131E-006	0.000009396	0.1646315247	-2.602687476	0.0051508142	0.0490593222
Aphotic	Indian_Ocean	Gammaproteobacteria	Assembly-24122-SUB-0.75-ITER-13-EIndian_Ocean_GS117_Seq_31	0.000013159	0.000037532	0.3506062605	-1.5120763377	0.0042354418	0.042847652
Aphotic	Indian_Ocean	Unknown	Assembly-24122-SUB-0.75-ITER-13-EIndian_Ocean_GS117_Seq_53	0	2.75601759785578E-005	0	-Inf	3.58821391550541E-006	0.0003366226
Aphotic	Indian_Ocean	Unknown	Assembly-24122-SUB-0.75-ITER-13-EIndian_Ocean_GS117_Seq_61	0	1.10083898197048E-005	0	-Inf	9.91837194416839E-005	0.0031680323
Aphotic	Indian_Ocean	Pelagibacter	Assembly-24122-SUB-0.75-ITER-13-EIndian_Ocean_GS117_Seq_95	0.000000775	0.0002029294	0.003819069	-8.0325632846	0.0033351882	0.0374138177
Aphotic	Abrolhos	Unknown	Assembly-24122-SUB-0.75-ITER-13-EPAB2012_Seq_41	0	6.59256116638505E-006	0	-Inf	0.0016512126	0.0223596517
Aphotic	POV	Unknown	Assembly-24122-SUB-0.75-ITER-13-EPOV_LA26S_Seq_26	3.04158107782386E-005	0.0002427923	0.1252750058	-2.9968294908	0.0028672481	0.0334268797
Aphotic	POV	Unknown	Assembly-24122-SUB-0.75-ITER-13-EPOV_LF26D_Seq_1	0.0005872697	7.94853529476092E-007	738.8401303557	9.5291184187	1.58322034009308E-005	0.0009088674
Aphotic	POV	Unknown	Assembly-24122-SUB-0.75-ITER-13-EPOV_LJ12O_Seq_3	0.0005104341	1.06624261387835E-006	478.7222538072	8.9030450623	0.0001691296	0.0046388694
Aphotic	POV	Unclassified_derived_from_Proteobacteria	Assembly-24122-SUB-0.75-ITER-13-EPOV_M2MS_Seq_39	1.54174786750843E-006	0.0001271702	0.0121235031	-6.3660495663	0.0001794676	0.0048587203
Aphotic	POV	Unknown	Assembly-24122-SUB-0.75-ITER-13-EPOV_M2MS_Seq_96	0	1.3565269948937E-005	0	-Inf	0.0016512126	0.0223596517
Aphotic	POV	Unknown	Assembly-24122-SUB-0.75-ITER-13-EPOV_M4OS_Seq_22	0	4.5860548779752E-005	0	-Inf	0.0006795835	0.0121624379
Aphotic	POV	Unknown	Assembly-24122-SUB-0.75-ITER-13-EPOV_M4OS_Seq_73	0	1.8962092480775E-005	0	-Inf	0.0016512126	0.0223596517
Aphotic	POV	Unknown	Assembly-24122-SUB-0.75-ITER-13-EPOV_M6O1K_Seq_7	0.0006648002	4.52471509045883E-006	146.9264248506	7.198950079	0.0004239031	0.0088785059
Aphotic	POV	Unknown	Assembly-24122-SUB-0.75-ITER-13-EPOV_SFCS_Seq_258	1.66088995911516E-005	0.000036746	0.4519926284	-1.145628851	0.0002166069	0.0055950768
Aphotic	POV	Unknown	Assembly-24122-SUB-0.75-ITER-13-EPOV_SFDS_Seq_365	0	1.50224642155409E-005	0	-Inf	0.0006795835	0.0121624379
Aphotic	POV	Unknown	Assembly-24122-SUB-0.75-ITER-13-EPOV_STCS_Seq_135	0.000021351	0.000228304	0.0935201974	-3.418578215	0.0024473773	0.0299235578
Aphotic	POV	Pelagibacter	Assembly-24122-SUB-0.75-ITER-13-EPOV_STCS_Seq_183	1.35131809133537E-005	9.70507581918516E-005	0.1392382828	-2.8443721683	0.0005551518	0.010829414
Aphotic	POV	Unknown	Assembly-24122-SUB-0.75-ITER-13-EPOV_STCS_Seq_597	0	8.33290664560111E-006	0	-Inf	0.0038388278	0.0399901786
Aphotic	POV	Unknown	Assembly-24122-SUB-0.75-ITER-13-EPOV_STCS_Seq_623	5.54922562717837E-006	0.000042402	0.1308717948	-2.9337738902	0.0024470322	0.0299235578
Aphotic	Abrolhos	Unknown	Assembly-24122-SUB-0.75-ITER-13-ESt_Barb2011a_Seq_6	0.000000302	3.17472993659752E-006	0.0951198995	-3.3941089987	0.00146872	0.0213222016
Aphotic	Indian_Ocean	Unknown	Assembly-24122-SUB-0.75-ITER-14-EIndian_Ocean_GS112_Seq_90	0	6.4353143012164E-005	0	-Inf	0.0002665056	0.0062804764
Aphotic	Indian_Ocean	Unclassified_derived_from_Proteobacteria	Assembly-24122-SUB-0.75-ITER-14-EIndian_Ocean_GS117_Seq_25	7.20074952438347E-006	0.0001105099	0.0651592874	-3.9398853631	0.0022817708	0.0285712607
Aphotic	Indian_Ocean	Unknown	Assembly-24122-SUB-0.75-ITER-14-EIndian_Ocean_GS117_Seq_263	0	2.60095835010216E-005	0	-Inf	0.0038388278	0.0399901786
Aphotic	Indian_Ocean	Unknown	Assembly-24122-SUB-0.75-ITER-14-EIndian_Ocean_GS117_Seq_285	0	1.02372786436192E-005	0	-Inf	0.0016512126	0.0223596517
Aphotic	Indian_Ocean	Unknown	Assembly-24122-SUB-0.75-ITER-14-EIndian_Ocean_GS122_Seq_24	0	7.81658965481918E-006	0	-Inf	0.0038388278	0.0399901786
Aphotic	Indian_Ocean	Unknown	Assembly-24122-SUB-0.75-ITER-14-EIndian_Ocean_GS122_Seq_64	4.51581904865706E-006	3.47454983374275E-005	0.129968464	-2.9437664901	0.0011414284	0.0178210947
Aphotic	Indian_Ocean	Unknown	Assembly-24122-SUB-0.75-ITER-14-EIndian_Ocean_GS122_Seq_8	0	4.59476942589386E-006	0	-Inf	0.0038388278	0.0399901786
Aphotic	POV	Unclassified_derived_from_Proteobacteria	Assembly-24122-SUB-0.75-ITER-14-EPOV_LA26S_Seq_42	8.72486509239917E-006	8.97235828808331E-005	0.0972416037	-3.3622825029	0.0019236816	0.025088327
Aphotic	POV	Unknown	Assembly-24122-SUB-0.75-ITER-14-EPOV_LF26D_Seq_1	0.0002388667	0.000000531	449.8449425295	8.813283993	1.58322034009308E-005	0.0009088674
Aphotic	POV	Unknown	Assembly-24122-SUB-0.75-ITER-14-EPOV_LF26O_Seq_1	0.0002374896	3.09353894825667E-007	767.6954538452	9.5843902945	7.95526855264428E-007	0.0001296898
Aphotic	POV	Unknown	Assembly-24122-SUB-0.75-ITER-14-EPOV_LF26O_Seq_3	0.0014690304	2.49150712542138E-005	58.9615152881	5.8817016965	1.42966005431529E-006	0.0001843796
Aphotic	POV	Unknown	Assembly-24122-SUB-0.75-ITER-14-EPOV_LF26S_Seq_33	0.000013403	0.0001106704	0.1211069771	-3.0456461124	0.0016024321	0.0223596517
Aphotic	POV	Unknown	Assembly-24122-SUB-0.75-ITER-14-EPOV_M1CS_Seq_120	1.56546426104035E-006	2.13324473255751E-005	0.073384185	-3.7683870079	0.0044648004	0.0443050556
Aphotic	POV	Unknown	Assembly-24122-SUB-0.75-ITER-14-EPOV_M1CS_Seq_198	0	3.57476992737628E-005	0	-Inf	0.0006795835	0.0121624379
Aphotic	POV	Unknown	Assembly-24122-SUB-0.75-ITER-14-EPOV_M2MS_Seq_26	4.41160597492583E-006	8.33078765357416E-005	0.0529554486	-4.2390770583	0.002690398	0.0320672106
Aphotic	POV	Unknown	Assembly-24122-SUB-0.75-ITER-14-EPOV_M2MS_Seq_37	1.34031864883476E-005	0.0002029479	0.0660424896	-3.9204616841	0.0021949537	0.0276357958
Aphotic	POV	Unknown	Assembly-24122-SUB-0.75-ITER-14-EPOV_M4OS_Seq_47	0	7.64687761711129E-005	0	-Inf	9.91837194416839E-005	0.0031680323
Aphotic	POV	Unknown	Assembly-24122-SUB-0.75-ITER-14-EPOV_M4OS_Seq_50	1.20621084113388E-005	0.000084138	0.1433609801	-2.802275689	0.0012702532	0.0192073205
Aphotic	POV	Pelagibacter	Assembly-24122-SUB-0.75-ITER-14-EPOV_M4OS_Seq_71	0	7.69980667020131E-005	0	-Inf	0.0002665056	0.0062804764
Aphotic	POV	Unknown	Assembly-24122-SUB-0.75-ITER-14-EPOV_M4OS_Seq_93	6.95761893795713E-007	9.07654423285756E-005	0.0076654933	-7.0274056398	0.0001490985	0.0042344085
Aphotic	POV	Unknown	Assembly-24122-SUB-0.75-ITER-14-EPOV_M7O4K_Seq_2	0.0012972857	1.00127485084931E-006	1295.6339450958	10.3394424564	0.0001048291	0.0032704748
Aphotic	POV	Unknown	Assembly-24122-SUB-0.75-ITER-14-EPOV_M7O4K_Seq_3	0.000908847	2.47881450967736E-006	366.6458127941	8.5182432532	5.90033764627734E-006	0.0004687719
Aphotic	POV	Unknown	Assembly-24122-SUB-0.75-ITER-14-EPOV_SFDS_Seq_132	2.17158681360221E-005	8.4464570907777E-005	0.2571003191	-1.9595966939	0.0006219885	0.0117822712
Aphotic	POV	Unknown	Assembly-24122-SUB-0.75-ITER-14-EPOV_SFSS_Seq_197	6.46390940999613E-007	1.94533544513767E-005	0.0332277368	-4.9114681592	0.0005259521	0.0104382435
Aphotic	P_damicornis	Unknown	Assembly-24122-SUB-0.75-ITER-14-EP_damicornis_LN2_RepliG_Seq_21	1.57147055782098E-005	5.19184364611784E-005	0.30268064	-1.7241316939	0.001925336	0.025088327
Aphotic	Indian_Ocean	Unknown	Assembly-24122-SUB-0.75-ITER-15-EIndian_Ocean_GS108_Seq_25	0	1.20346076285209E-005	0	-Inf	0.0038388278	0.0399901786
Aphotic	Indian_Ocean	Prochlorococcus	Assembly-24122-SUB-0.75-ITER-15-EIndian_Ocean_GS112_Seq_127	1.3831665372806E-006	6.8878498311396E-005	0.0200812528	-5.6380069127	0.0001327863	0.0038869295
Aphotic	Indian_Ocean	Unknown	Assembly-24122-SUB-0.75-ITER-15-EIndian_Ocean_GS112_Seq_167	6.65264234974144E-007	6.16992735150356E-005	0.0107823674	-6.5351822165	0.0009188801	0.0152718769
Aphotic	Indian_Ocean	Unknown	Assembly-24122-SUB-0.75-ITER-15-EIndian_Ocean_GS112_Seq_44	0.0045077197	0.0001547543	29.1282393031	4.8643465933	0.0019792566	0.0256165254
Aphotic	Indian_Ocean	Prochlorococcus	Assembly-24122-SUB-0.75-ITER-15-EIndian_Ocean_GS117_Seq_174	0	2.33395168883317E-005	0	-Inf	0.0038388278	0.0399901786
Aphotic	Indian_Ocean	Unknown	Assembly-24122-SUB-0.75-ITER-15-EIndian_Ocean_GS117_Seq_329	1.55228321493967E-006	9.5837726336243E-006	0.1619699542	-2.6262018798	0.0023088088	0.0287996941
Aphotic	Indian_Ocean	Unknown	Assembly-24122-SUB-0.75-ITER-15-EIndian_Ocean_GS117_Seq_7	1.00558434244073E-005	7.00912671755029E-005	0.1434678503	-2.8012006155	0.0024987832	0.0304384371
Aphotic	Abrolhos	Synechococcus	Assembly-24122-SUB-0.75-ITER-15-EPAB2012_Seq_1	7.12163949749431E-007	0.000087403	0.0081480534	-6.939328849	0.0005259521	0.0104382435
Aphotic	Abrolhos	Unknown	Assembly-24122-SUB-0.75-ITER-15-EPAB2012_Seq_2	2.2653924069027E-006	0.0001536976	0.0147392842	-6.0841897261	0.0004026879	0.0085410437
Aphotic	Abrolhos	Unknown	Assembly-24122-SUB-0.75-ITER-15-EPAB2012_Seq_79	0	3.36218990113145E-006	0	-Inf	0.0038388278	0.0399901786
Aphotic	POV	Unknown	Assembly-24122-SUB-0.75-ITER-15-EPOV_LF26A_Seq_4	0.000747175	6.49694780187631E-007	1150.0399615765	10.1674682775	0.0014750912	0.021344538
Aphotic	POV	Unknown	Assembly-24122-SUB-0.75-ITER-15-EPOV_M1CS_Seq_120	4.78229321037303E-006	3.47078406781729E-005	0.1377871143	-2.8594871199	0.0026658092	0.0318917316
Aphotic	POV	Unknown	Assembly-24122-SUB-0.75-ITER-15-EPOV_M2MS_Seq_35	0.00000453	9.20542981162518E-005	0.0492105245	-4.3448892966	0.00471241	0.0460164118
Aphotic	POV	Unknown	Assembly-24122-SUB-0.75-ITER-15-EPOV_M2MS_Seq_49	2.92630505336315E-005	0.0002386236	0.1226326601	-3.0275848394	0.0002646057	0.0062804764
Aphotic	POV	Unknown	Assembly-24122-SUB-0.75-ITER-15-EPOV_M2MS_Seq_68	1.25476957970415E-005	8.90290721461187E-005	0.1409393077	-2.8268540619	0.0036555477	0.0399901786
Aphotic	POV	Unknown	Assembly-24122-SUB-0.75-ITER-15-EPOV_M2MS_Seq_93	6.00876473948264E-006	3.04960686660163E-005	0.1970340769	-2.3434829304	0.0010020939	0.0163542151
Aphotic	POV	Unknown	Assembly-24122-SUB-0.75-ITER-15-EPOV_M4OS_Seq_66	0	6.29463602662276E-005	0	-Inf	9.91837194416839E-005	0.0031680323
Aphotic	POV	Vibrio	Assembly-24122-SUB-0.75-ITER-15-EPOV_M6O1K_Seq_3	0.0122637846	2.6289547678732E-005	466.4889912817	8.865699225	1.42966005431529E-006	0.0001843796
Aphotic	POV	Unknown	Assembly-24122-SUB-0.75-ITER-15-EPOV_M6O1K_Seq_5	0.0050920412	3.53926645525865E-006	1438.7278313798	10.4905779834	1.06253187628624E-006	0.0001518533
Aphotic	POV	Unknown	Assembly-24122-SUB-0.75-ITER-15-EPOV_M7O4K_Seq_2	0.0009087285	0.000002926	310.5735982243	8.2787913816	7.95526855264428E-007	0.0001296898
Aphotic	POV	Unknown	Assembly-24122-SUB-0.75-ITER-15-EPOV_M7O4K_Seq_3	0.0002835227	2.57759341899292E-006	109.9951268953	6.7812957993	5.68358825011021E-005	0.0021718458
Aphotic	POV	Pelagibacter	Assembly-24122-SUB-0.75-ITER-15-EPOV_SFDS_Seq_234	4.31481346407718E-005	0.0004042173	0.106744906	-3.2277608707	0.000172004	0.0047022965
Aphotic	POV	Unknown	Assembly-24122-SUB-0.75-ITER-15-EPOV_SFDS_Seq_305	0	2.80921423975503E-005	0	-Inf	0.0038388278	0.0399901786
Aphotic	POV	Unknown	Assembly-24122-SUB-0.75-ITER-15-EPOV_SFDS_Seq_461	0.000003962	5.65065678522772E-005	0.0701154445	-3.8341239247	0.0007235428	0.012768292
Aphotic	POV	Unknown	Assembly-24122-SUB-0.75-ITER-15-EPOV_STCS_Seq_162	0	1.97981484533257E-005	0	-Inf	0.0038388278	0.0399901786
Aphotic	POV	Unknown	Assembly-24122-SUB-0.75-ITER-15-EPOV_STCS_Seq_398	0	1.45737731816689E-005	0	-Inf	0.0002665056	0.0062804764
Aphotic	POV	Unknown	Assembly-24122-SUB-0.75-ITER-15-EPOV_STCS_Seq_88	2.26290090237603E-006	3.68514737384882E-005	0.0614059812	-4.0254770036	0.0047295224	0.0461659822
Aphotic	P_damicornis	Unknown	Assembly-24122-SUB-0.75-ITER-15-EP_damicornis_LN2_RepliG_Seq_15	9.31515336473733E-006	1.13181280562964E-007	82.3029507919	6.3628722511	0.0007740367	0.0134731045
Aphotic	Indian_Ocean	Prochlorococcus	Assembly-24122-SUB-0.75-ITER-16-EIndian_Ocean_GS108_Seq_30	0	0.000083872	0	-Inf	0.0038388278	0.0399901786
Aphotic	Indian_Ocean	Unknown	Assembly-24122-SUB-0.75-ITER-16-EIndian_Ocean_GS112_Seq_182	0.0001144256	1.33166895047862E-005	8.5926461025	3.1031024772	0.0013160422	0.0197687179
Aphotic	Indian_Ocean	Unknown	Assembly-24122-SUB-0.75-ITER-16-EIndian_Ocean_GS112_Seq_54	0	1.454454874087E-005	0	-Inf	0.0038388278	0.0399901786
Aphotic	Abrolhos	Unknown	Assembly-24122-SUB-0.75-ITER-16-EPAB2012_Seq_40	0	1.7860321946499E-005	0	-Inf	0.0038388278	0.0399901786
Aphotic	Abrolhos	Unknown	Assembly-24122-SUB-0.75-ITER-16-EPNorte_Seq_22	1.55746271365684E-006	0.0001193018	0.0130548145	-6.2592742276	0.0010020939	0.0163542151
Aphotic	POV	Unknown	Assembly-24122-SUB-0.75-ITER-16-EPOV_LA26S_Seq_50	0.000020645	0.0003817587	0.0540786844	-4.2087961343	0.0009787042	0.016052496
Aphotic	POV	Unknown	Assembly-24122-SUB-0.75-ITER-16-EPOV_LF26D_Seq_3	0.0003108731	7.78927821743353E-007	399.1038222155	8.6406202854	1.02914817388327E-005	0.0006897386
Aphotic	POV	Unknown	Assembly-24122-SUB-0.75-ITER-16-EPOV_LF26S_Seq_6	2.4357615112122E-005	0.0002201727	0.1106296007	-3.1761906414	0.0004981183	0.0099699113
Aphotic	POV	Unknown	Assembly-24122-SUB-0.75-ITER-16-EPOV_M1CS_Seq_250	6.18749009276522E-006	5.40871984023847E-005	0.114398421	-3.1278609558	0.0008463936	0.0143929956
Aphotic	POV	Unknown	Assembly-24122-SUB-0.75-ITER-16-EPOV_M1CS_Seq_5	7.14605870421179E-006	0.0002208598	0.0323556325	-4.9498393115	0.0021249408	0.0270207941
Aphotic	POV	Unknown	Assembly-24122-SUB-0.75-ITER-16-EPOV_M2MS_Seq_15	0	7.89216174819454E-005	0	-Inf	0.0016512126	0.0223596517
Aphotic	POV	Unknown	Assembly-24122-SUB-0.75-ITER-16-EPOV_M4OS_Seq_25	8.57122895568875E-006	0.0001036977	0.0826559457	-3.5967375881	0.0024987832	0.0304384371
Aphotic	POV	Unknown	Assembly-24122-SUB-0.75-ITER-16-EPOV_M4OS_Seq_41	4.83546263853272E-006	0.0001080944	0.0447337126	-4.4824936917	0.0017692275	0.0236012948
Aphotic	POV	Unknown	Assembly-24122-SUB-0.75-ITER-16-EPOV_M4OS_Seq_50	4.97320372797638E-006	0.0001264686	0.0393236216	-4.668459992	0.0001565994	0.0043849563
Aphotic	POV	Unknown	Assembly-24122-SUB-0.75-ITER-16-EPOV_M6O1K_Seq_2	0.0008906645	1.35391466631646E-005	65.7843915353	6.0396734155	0.0025995452	0.0312640731
Aphotic	POV	Unknown	Assembly-24122-SUB-0.75-ITER-16-EPOV_M6O1K_Seq_3	0.0004559262	0	Inf	Inf	3.48907217169169E-005	0.0015494484
Aphotic	POV	Unknown	Assembly-24122-SUB-0.75-ITER-16-EPOV_M7O4K_Seq_1	0.00112933	4.41133082201704E-005	25.6006650137	4.6781093817	5.57413187664379E-006	0.0004649171
Aphotic	POV	Unknown	Assembly-24122-SUB-0.75-ITER-16-EPOV_M7O4K_Seq_8	0.0012662104	5.66661838828118E-006	223.4507918209	7.8038133469	1.06253187628624E-006	0.0001518533
Aphotic	POV	Pelagibacter	Assembly-24122-SUB-0.75-ITER-16-EPOV_SFCS_Seq_8	0.0001158275	0.0005216026	0.2220608796	-2.1709728388	0.0030634825	0.0351887006
Aphotic	POV	Unknown	Assembly-24122-SUB-0.75-ITER-16-EPOV_SFDS_Seq_496	0.000007924	4.542136565896E-005	0.1744546015	-2.5190764439	0.0023088088	0.0287996941
Aphotic	POV	Unknown	Assembly-24122-SUB-0.75-ITER-16-EPOV_SFSS_Seq_207	1.28278048620138E-005	0.0002984328	0.0429838934	-4.5400600256	0.0034397831	0.0381664912
Aphotic	POV	Unknown	Assembly-24122-SUB-0.75-ITER-16-EPOV_STCS_Seq_402	0.0000031	2.11495676255025E-005	0.1465753608	-2.7702854871	0.0023088088	0.0287996941
Aphotic	POV	Unknown	Assembly-24122-SUB-0.75-ITER-16-EPOV_STCS_Seq_552	3.96001822462556E-005	0.0002803295	0.1412630074	-2.8235443794	0.0010669061	0.0170752587
Aphotic	Indian_Ocean	Unknown	Assembly-24122-SUB-0.75-ITER-17-EIndian_Ocean_GS108_Seq_41	0	1.25912155891222E-005	0	-Inf	9.91837194416839E-005	0.0031680323
Aphotic	Indian_Ocean	Unknown	Assembly-24122-SUB-0.75-ITER-17-EIndian_Ocean_GS108_Seq_87	0	1.18047693723475E-005	0	-Inf	0.0006795835	0.0121624379
Aphotic	Indian_Ocean	Prochlorococcus	Assembly-24122-SUB-0.75-ITER-17-EIndian_Ocean_GS112_Seq_117	0	3.55065235465055E-005	0	-Inf	0.0038388278	0.0399901786
Aphotic	Indian_Ocean	Unknown	Assembly-24122-SUB-0.75-ITER-17-EIndian_Ocean_GS112_Seq_145	0	2.80327586754907E-005	0	-Inf	9.91837194416839E-005	0.0031680323
Aphotic	Indian_Ocean	Pelagibacter	Assembly-24122-SUB-0.75-ITER-17-EIndian_Ocean_GS117_Seq_329	0.000005693	0.0001640928	0.0346938786	-4.8491750547	0.0011027858	0.0174679831
Aphotic	POV	Unknown	Assembly-24122-SUB-0.75-ITER-17-EPOV_LA26S_Seq_13	4.20734917905476E-006	0.0001291313	0.0325819395	-4.9397837035	0.0039740552	0.0408619679
Aphotic	POV	Unknown	Assembly-24122-SUB-0.75-ITER-17-EPOV_LJ12O_Seq_1	0.0004731539	0	Inf	Inf	3.48907217169169E-005	0.0015494484
Aphotic	POV	Unknown	Assembly-24122-SUB-0.75-ITER-17-EPOV_LJ260_Seq_3	0.0014819066	3.3991219696503E-006	435.9674593259	8.7680766458	7.95526855264428E-007	0.0001296898
Aphotic	POV	Xanthomonas	Assembly-24122-SUB-0.75-ITER-17-EPOV_M1CS_Seq_128	8.19533870004804E-006	5.7149519317664E-005	0.1434017083	-2.8018658841	0.004505962	0.0445784233
Aphotic	POV	Unknown	Assembly-24122-SUB-0.75-ITER-17-EPOV_M1CS_Seq_174	0	3.19705922464598E-005	0	-Inf	0.0038388278	0.0399901786
Aphotic	POV	Unknown	Assembly-24122-SUB-0.75-ITER-17-EPOV_M1CS_Seq_204	6.95761893795713E-007	2.25052837363242E-005	0.0309154909	-5.0155262773	0.0033351882	0.0374138177
Aphotic	POV	Unknown	Assembly-24122-SUB-0.75-ITER-17-EPOV_M1CS_Seq_96	0	1.32985228357385E-005	0	-Inf	0.0016512126	0.0223596517
Aphotic	POV	Unknown	Assembly-24122-SUB-0.75-ITER-17-EPOV_M2MS_Seq_1	8.23283600035708E-006	0.0003700263	0.0222493286	-5.49009439	0.0004990348	0.0099802988
Aphotic	POV	Unknown	Assembly-24122-SUB-0.75-ITER-17-EPOV_M2MS_Seq_34	2.75102460198287E-005	7.86857630659789E-005	0.3496216463	-1.5161335852	0.001150278	0.0179320077
Aphotic	POV	Unknown	Assembly-24122-SUB-0.75-ITER-17-EPOV_M2MS_Seq_90	0	2.89264051244348E-005	0	-Inf	0.0006795835	0.0121624379
Aphotic	POV	Unknown	Assembly-24122-SUB-0.75-ITER-17-EPOV_M2MS_Seq_91	1.93770495230102E-006	2.84026498776107E-005	0.0682226821	-3.8736047166	0.0044648004	0.0443050556
Aphotic	POV	Unknown	Assembly-24122-SUB-0.75-ITER-17-EPOV_M4OS_Seq_84	1.65436943814625E-005	8.99394328141306E-005	0.1839426141	-2.4426723464	0.0002667838	0.0062850668
Aphotic	POV	Unknown	Assembly-24122-SUB-0.75-ITER-17-EPOV_M7O4K_Seq_4	0.0005047273	7.20592744579134E-006	70.0433515151	6.130176212	5.81038409710453E-005	0.0022102056
Aphotic	POV	Unknown	Assembly-24122-SUB-0.75-ITER-17-EPOV_M7O4K_Seq_6	0.0002728426	1.14923266000483E-005	23.7412877821	4.5693262871	0.0024987832	0.0304384371
Aphotic	POV	Puniceispirillum	Assembly-24122-SUB-0.75-ITER-17-EPOV_SFCS_Seq_17	0.0001840979	0.000515289	0.3572711781	-1.4849085619	0.0011090768	0.0175193654
Aphotic	POV	Unknown	Assembly-24122-SUB-0.75-ITER-17-EPOV_SFCS_Seq_247	1.54538429211548E-005	6.43537653916174E-005	0.2401389076	-2.0580589252	0.0017120788	0.0229609399
Aphotic	POV	Unknown	Assembly-24122-SUB-0.75-ITER-17-EPOV_STCS_Seq_265	2.19949475475323E-005	0.0001102822	0.1994423397	-2.3259563821	0.0016024321	0.0223596517
Aphotic	POV	Unknown	Assembly-24122-SUB-0.75-ITER-17-EPOV_STCS_Seq_502	2.2653924069027E-006	0.0001163846	0.0194647068	-5.6829955792	6.43211290648953E-006	0.0004978905
Aphotic	P_damicornis	Propionibacterium	Assembly-24122-SUB-0.75-ITER-17-EP_damicornis_NLN_RepliG_Seq_42	9.92036372272177E-005	1.54932393663412E-005	6.4030274678	2.6787541989	0.0023088088	0.0287996941
Aphotic	Sargasso_Sea	Unknown	Assembly-24122-SUB-0.75-ITER-17-ESargasso_Sea_Seq_6	0.000005943	0.000052377	0.1134652977	-3.1396769649	0.0007235428	0.012768292
Aphotic	Abrolhos	Unclassified_derived_from_Proteobacteria	Assembly-24122-SUB-0.75-ITER-17-ETimbebas2012_Seq_91	4.18593209229755E-006	2.23521740339109E-005	0.1872718102	-2.4167943464	0.0032489046	0.0367816058
Aphotic	Abrolhos	Unclassified_derived_from_Proteobacteria	Assembly-24122-SUB-0.75-ITER-17-ETimbebas2012_Seq_92	8.26653389717371E-006	3.25793034705067E-005	0.2537357468	-1.9786013113	0.0042322003	0.0428379138
Aphotic	Indian_Ocean	Unknown	Assembly-24122-SUB-0.75-ITER-18-EIndian_Ocean_GS108_Seq_38	0	1.10534464798646E-005	0	-Inf	0.0038388278	0.0399901786
Aphotic	Indian_Ocean	Unknown	Assembly-24122-SUB-0.75-ITER-18-EIndian_Ocean_GS117_Seq_189	0	5.88159904957323E-006	0	-Inf	0.0016512126	0.0223596517
Aphotic	Indian_Ocean	Unclassified_derived_from_Proteobacteria	Assembly-24122-SUB-0.75-ITER-18-EIndian_Ocean_GS117_Seq_330	0	2.1241749467088E-005	0	-Inf	3.48907217169169E-005	0.0015494484
Aphotic	Indian_Ocean	Unknown	Assembly-24122-SUB-0.75-ITER-18-EIndian_Ocean_GS117_Seq_61	1.64383025902205E-006	7.75330557158143E-005	0.02120167	-5.5596782853	0.0001766998	0.0047941285
Aphotic	Indian_Ocean	Unclassified_derived_from_Proteobacteria	Assembly-24122-SUB-0.75-ITER-18-EIndian_Ocean_GS122_Seq_113	0.000014046	7.52773918209398E-005	0.1865902584	-2.4220544273	0.0023374392	0.0290557696
Aphotic	POV	Unknown	Assembly-24122-SUB-0.75-ITER-18-EPOV_LF26A_Seq_10	0.0014025051	1.67226688997832E-006	838.6849829589	9.711985214	9.69430851368505E-007	0.0001457378
Aphotic	POV	Unknown	Assembly-24122-SUB-0.75-ITER-18-EPOV_LF26A_Seq_13	0.0002298082	5.29136980389426E-007	434.3076632504	8.7625735988	1.58322034009308E-005	0.0009088674
Aphotic	POV	Unknown	Assembly-24122-SUB-0.75-ITER-18-EPOV_LF26A_Seq_9	0.0013623923	4.80327483763577E-007	2836.3822031849	11.4698362338	2.42138981566006E-006	0.0002632371
Aphotic	POV	Unknown	Assembly-24122-SUB-0.75-ITER-18-EPOV_LJ260_Seq_6	0.0006194258	3.94515443674429E-007	1570.092704206	10.6166340285	7.39284841054835E-006	0.0005474997
Aphotic	POV	Unknown	Assembly-24122-SUB-0.75-ITER-18-EPOV_M1CS_Seq_10	0.000003805	0.0001870869	0.0203381425	-5.6196682687	0.0023552404	0.0292288083
Aphotic	POV	Unknown	Assembly-24122-SUB-0.75-ITER-18-EPOV_M2MS_Seq_108	2.83818972066404E-005	0.0002086867	0.1360024271	-2.8782956972	0.0019999544	0.0257312202
Aphotic	POV	Proteobacteria	Assembly-24122-SUB-0.75-ITER-18-EPOV_M2MS_Seq_118	4.20742572478941E-006	7.4365580557466E-005	0.0565775954	-4.1436253289	0.00055354	0.0108035688
Aphotic	POV	Unknown	Assembly-24122-SUB-0.75-ITER-18-EPOV_M2MS_Seq_37	7.58690888779406E-006	3.62767502577417E-005	0.2091397061	-2.2574611048	0.0026746639	0.0319099731
Aphotic	POV	Unknown	Assembly-24122-SUB-0.75-ITER-18-EPOV_M2MS_Seq_98	0	5.64629995938909E-006	0	-Inf	0.0016512126	0.0223596517
Aphotic	POV	Unknown	Assembly-24122-SUB-0.75-ITER-18-EPOV_M7O4K_Seq_9	9.15425929401041E-005	0	Inf	Inf	0.0038388278	0.0399901786
Aphotic	POV	Unknown	Assembly-24122-SUB-0.75-ITER-18-EPOV_SFCS_Seq_143	3.72220445482241E-006	3.88844889274606E-005	0.0957246593	-3.3849655694	0.0026659365	0.0318917316
Aphotic	Indian_Ocean	Pelagibacter	Assembly-24122-SUB-0.75-ITER-19-EIndian_Ocean_GS108_Seq_54	4.03231593401657E-005	0.0001427886	0.2823975423	-1.824200562	0.0015036104	0.0215053979
Aphotic	Indian_Ocean	Unknown	Assembly-24122-SUB-0.75-ITER-19-EIndian_Ocean_GS108_Seq_78	0	3.36545492843504E-005	0	-Inf	0.0038388278	0.0399901786
Aphotic	Indian_Ocean	Unknown	Assembly-24122-SUB-0.75-ITER-19-EIndian_Ocean_GS108_Seq_8	0	2.27066965160794E-005	0	-Inf	0.0038388278	0.0399901786
Aphotic	Indian_Ocean	Unknown	Assembly-24122-SUB-0.75-ITER-19-EIndian_Ocean_GS117_Seq_150	6.53215832733061E-005	6.46645738385505E-006	10.1016026853	3.336512299	0.0001108713	0.0034191579
Aphotic	Indian_Ocean	Unknown	Assembly-24122-SUB-0.75-ITER-19-EIndian_Ocean_GS117_Seq_240	0	4.75446632684318E-006	0	-Inf	0.0016512126	0.0223596517
Aphotic	Indian_Ocean	Unclassified_derived_from_Proteobacteria	Assembly-24122-SUB-0.75-ITER-19-EIndian_Ocean_GS117_Seq_28	3.09374504638261E-006	2.77608762666619E-005	0.1114426294	-3.1656268918	0.001989329	0.0256207753
Aphotic	Indian_Ocean	Synechococcus	Assembly-24122-SUB-0.75-ITER-19-EIndian_Ocean_GS117_Seq_302	1.56822714976164E-005	4.97914107430339E-005	0.3149593728	-1.6667623503	0.0017889611	0.0238392038
Aphotic	Indian_Ocean	Unknown	Assembly-24122-SUB-0.75-ITER-19-EIndian_Ocean_GS117_Seq_332	0	9.20325192785255E-006	0	-Inf	0.0038388278	0.0399901786
Aphotic	Indian_Ocean	Unknown	Assembly-24122-SUB-0.75-ITER-19-EIndian_Ocean_GS117_Seq_53	1.50491454219961E-005	4.42428329892289E-005	0.3401487745	-1.5557622035	0.0048332805	0.0466942261
Aphotic	Indian_Ocean	Unknown	Assembly-24122-SUB-0.75-ITER-19-EIndian_Ocean_GS117_Seq_74	0.000007924	4.07804008293311E-005	0.1943081991	-2.3635813162	0.0023088088	0.0287996941
Aphotic	Abrolhos	Synechococcus	Assembly-24122-SUB-0.75-ITER-19-EPAB2012_Seq_2	7.155499748005E-007	3.80208376103566E-005	0.0188199424	-5.7315939752	0.0017108975	0.0229491844
Aphotic	Abrolhos	Unknown	Assembly-24122-SUB-0.75-ITER-19-EPAB2012_Seq_6	0.000012375	3.89268973241617E-005	0.3179030705	-1.6533411438	0.0011521036	0.0179320077
Aphotic	POV	Unknown	Assembly-24122-SUB-0.75-ITER-19-EPOV_LA26S_Seq_36	3.19058208530268E-005	0.00013782	0.2315036127	-2.1108933872	0.0052082824	0.0491630786
Aphotic	POV	Unknown	Assembly-24122-SUB-0.75-ITER-19-EPOV_LF26A_Seq_12	0.0002529841	4.33205636301841E-006	58.3981460023	5.8678506627	0.0011883584	0.0183710158
Aphotic	POV	Unknown	Assembly-24122-SUB-0.75-ITER-19-EPOV_LJ12O_Seq_1	0.0011216558	1.77782613171991E-007	6309.141991043	12.6232281045	4.00286607785412E-005	0.0016815118
Aphotic	POV	Unknown	Assembly-24122-SUB-0.75-ITER-19-EPOV_LJ4A_Seq_11	0.0002086875	1.00826975935269E-007	2069.7583238	11.0152466053	6.30180277144069E-006	0.0004888083
Aphotic	POV	Unknown	Assembly-24122-SUB-0.75-ITER-19-EPOV_M2MS_Seq_25	0	8.36775941635347E-005	0	-Inf	0.0006795835	0.0121624379
Aphotic	POV	Pelagibacter	Assembly-24122-SUB-0.75-ITER-19-EPOV_M2MS_Seq_31	2.93275717477942E-005	0.0001764509	0.1662080743	-2.5889376256	0.0004981183	0.0099699113
Aphotic	POV	Unknown	Assembly-24122-SUB-0.75-ITER-19-EPOV_M4OS_Seq_10	8.27017923448523E-006	0.0001917803	0.0431231899	-4.5353922901	6.12014925736377E-005	0.0023007352
Aphotic	POV	Unknown	Assembly-24122-SUB-0.75-ITER-19-EPOV_M4OS_Seq_16	0	0.0002534538	0	-Inf	3.58821391550541E-006	0.0003366226
Aphotic	POV	Unknown	Assembly-24122-SUB-0.75-ITER-19-EPOV_M4OS_Seq_57	3.48470168525995E-006	3.3295084223584E-005	0.1046611464	-3.2562021279	0.0045123274	0.0446179546
Aphotic	POV	Unknown	Assembly-24122-SUB-0.75-ITER-19-EPOV_M4OS_Seq_58	3.99922287468618E-006	0.000161783	0.0247196678	-5.3381968321	0.0011045773	0.0174679831
Aphotic	POV	Unknown	Assembly-24122-SUB-0.75-ITER-19-EPOV_M4OS_Seq_6	3.27975011159977E-005	0.0003401853	0.096410698	-3.3746629484	0.0043900608	0.0439396956
Aphotic	POV	Unknown	Assembly-24122-SUB-0.75-ITER-19-EPOV_M4OS_Seq_63	1.40808366209174E-006	8.99331925292271E-005	0.0156569963	-5.9970487235	0.0012584922	0.0190555481
Aphotic	POV	Unknown	Assembly-24122-SUB-0.75-ITER-19-EPOV_M4OS_Seq_65	1.38744333342465E-005	0.0001843569	0.0752585488	-3.7320007202	0.0039205552	0.0405497332
Aphotic	POV	Unknown	Assembly-24122-SUB-0.75-ITER-19-EPOV_M6O1K_Seq_3	0.0004673392	1.94377262946456E-006	240.4289606017	7.9094668745	0.0016772315	0.0226814274
Aphotic	POV	Unknown	Assembly-24122-SUB-0.75-ITER-19-EPOV_M6O1K_Seq_6	0.0001700982	0	Inf	Inf	0.0038388278	0.0399901786
Aphotic	POV	Unknown	Assembly-24122-SUB-0.75-ITER-19-EPOV_M7O4K_Seq_2	0.0002097631	4.4827441714669E-007	467.9345844679	8.8701630502	0.001817951	0.0239794417
Aphotic	POV	Unknown	Assembly-24122-SUB-0.75-ITER-19-EPOV_M7O4K_Seq_4	0.0002072834	1.69920761955698E-007	1219.8827938118	10.2525268251	0.0046921064	0.0458419217
Aphotic	POV	Unknown	Assembly-24122-SUB-0.75-ITER-19-EPOV_SFSS_Seq_349	3.80717748512519E-006	4.16362971858673E-005	0.0914389065	-3.4510480391	0.0048332805	0.0466942261
Aphotic	POV	Unknown	Assembly-24122-SUB-0.75-ITER-19-EPOV_STCS_Seq_241	0	3.78058631722296E-006	0	-Inf	0.0038388278	0.0399901786
Aphotic	A_tenuis	Unknown	Assembly-24122-SUB-0.75-ITER-2-EA_tenuis_RNA_SISPA_Seq_3	0	5.06559663020585E-007	0	-Inf	0.0016512126	0.0223596517
Aphotic	Indian_Ocean	Unknown	Assembly-24122-SUB-0.75-ITER-2-EIndian_Ocean_GS108_Seq_28	0	6.01625078547233E-005	0	-Inf	0.0006795835	0.0121624379
Aphotic	Indian_Ocean	Prochlorococcus	Assembly-24122-SUB-0.75-ITER-2-EIndian_Ocean_GS112_Seq_11	4.32661927342837E-006	7.82135885522212E-005	0.0553179998	-4.1761071984	0.0025177222	0.0306146731
Aphotic	Indian_Ocean	Synechococcus	Assembly-24122-SUB-0.75-ITER-2-EIndian_Ocean_GS117_Seq_179	1.32066104063889E-006	1.91851389259007E-005	0.0688377106	-3.8606570733	0.0033351882	0.0374138177
Aphotic	Indian_Ocean	Unknown	Assembly-24122-SUB-0.75-ITER-2-EIndian_Ocean_GS117_Seq_337	9.08088367799147E-006	6.40567746528787E-005	0.1417630489	-2.8184465574	0.0005785242	0.0111983318
Aphotic	Indian_Ocean	Unknown	Assembly-24122-SUB-0.75-ITER-2-EIndian_Ocean_GS122_Seq_108	3.61343253339874E-006	3.66244509967799E-005	0.0986617529	-3.3413652706	0.0028132414	0.033200392
Aphotic	Indian_Ocean	Unknown	Assembly-24122-SUB-0.75-ITER-2-EIndian_Ocean_GS122_Seq_176	0	4.04849567664021E-006	0	-Inf	0.0038388278	0.0399901786
Aphotic	Indian_Ocean	Unknown	Assembly-24122-SUB-0.75-ITER-2-EIndian_Ocean_GS122_Seq_32	8.30444979557581E-007	1.64216759604792E-005	0.0505700503	-4.3055729759	0.0033351882	0.0374138177
Aphotic	POV	Unknown	Assembly-24122-SUB-0.75-ITER-2-EPOV_LF26S_Seq_24	0.000010882	0.0001288565	0.0844504283	-3.5657514507	0.0016024321	0.0223596517
Aphotic	POV	Unknown	Assembly-24122-SUB-0.75-ITER-2-EPOV_M1CS_Seq_168	0.000001234	5.57161677623297E-005	0.0221477072	-5.4966988354	0.0003803469	0.0082058394
Aphotic	POV	Unclassified_derived_from_Proteobacteria	Assembly-24122-SUB-0.75-ITER-2-EPOV_M2MS_Seq_13	9.06546763983782E-006	0.0001097001	0.0826386602	-3.5970393252	0.0009311807	0.0153734634
Aphotic	POV	Unknown	Assembly-24122-SUB-0.75-ITER-2-EPOV_M2MS_Seq_46	4.29777164899859E-006	1.80625432896894E-005	0.2379383446	-2.0713403092	0.0022024126	0.0276834291
Aphotic	POV	Unknown	Assembly-24122-SUB-0.75-ITER-2-EPOV_M2MS_Seq_7	4.17457136277428E-006	0.0001162796	0.0359011555	-4.7998259091	0.0044648004	0.0443050556
Aphotic	POV	Unknown	Assembly-24122-SUB-0.75-ITER-2-EPOV_M4OS_Seq_25	0	2.62625109362818E-005	0	-Inf	0.0016512126	0.0223596517
Aphotic	POV	Unknown	Assembly-24122-SUB-0.75-ITER-2-EPOV_M4OS_Seq_38	0	7.08969137436356E-005	0	-Inf	0.0016512126	0.0223596517
Aphotic	POV	Unknown	Assembly-24122-SUB-0.75-ITER-2-EPOV_M4OS_Seq_45	4.80591617419533E-006	7.1247441664622E-005	0.0674538771	-3.8899548212	0.0024144566	0.0296123806
Aphotic	POV	Unknown	Assembly-24122-SUB-0.75-ITER-2-EPOV_M4OS_Seq_60	3.1967957370349E-006	4.41545629624523E-005	0.0724001218	-3.7878640652	0.0024470322	0.0299235578
Aphotic	POV	Unknown	Assembly-24122-SUB-0.75-ITER-2-EPOV_M6O1K_Seq_2	0.0001676194	6.09268055232908E-007	275.1160019622	8.1038962454	0.0014451887	0.0210944336
Aphotic	POV	Unknown	Assembly-24122-SUB-0.75-ITER-2-EPOV_M7O4K_Seq_4	0.0005650488	1.18680775551944E-006	476.1080885587	8.8951453287	1.63779923175567E-006	0.0001958002
Aphotic	POV	Unknown	Assembly-24122-SUB-0.75-ITER-2-EPOV_M7O4K_Seq_6	0.0009770621	3.57906618859942E-006	272.9935950968	8.0927232932	5.90033764627734E-006	0.0004687719
Aphotic	POV	Unknown	Assembly-24122-SUB-0.75-ITER-2-EPOV_SFCS_Seq_204	3.87793186014048E-006	3.02763251506681E-005	0.1280846285	-2.964830747	0.0044648004	0.0443050556
Aphotic	POV	Unclassified_derived_from_Proteobacteria	Assembly-24122-SUB-0.75-ITER-2-EPOV_SFCS_Seq_324	5.2021907232001E-006	4.01223058277255E-005	0.1296583189	-2.9472133224	0.0002330475	0.0058082204
Aphotic	POV	Unknown	Assembly-24122-SUB-0.75-ITER-2-EPOV_SFSS_Seq_372	0	2.86873722614275E-005	0	-Inf	0.0016512126	0.0223596517
Aphotic	POV	Pelagibacter	Assembly-24122-SUB-0.75-ITER-2-EPOV_STCS_Seq_385	4.61521600319088E-005	0.000181052	0.2549110255	-1.9719343204	0.0016864415	0.0227793606
Aphotic	Abrolhos	Unknown	Assembly-24122-SUB-0.75-ITER-2-ETimbebas2012_Seq_137	0	2.74453775828016E-005	0	-Inf	0.0002665056	0.0062804764
Aphotic	Arctic	Unknown	Assembly-24122-SUB-0.75-ITER-20-EArctic_Seq_83	0.0002496956	3.24633442401934E-006	76.9161817741	6.265215242	0.0003956788	0.0084831601
Aphotic	Indian_Ocean	Pelagibacter	Assembly-24122-SUB-0.75-ITER-20-EIndian_Ocean_GS108_Seq_51	1.03377534740863E-005	0.0001702897	0.0607068509	-4.0419968536	5.8039761631774E-005	0.0022102056
Aphotic	Indian_Ocean	Unknown	Assembly-24122-SUB-0.75-ITER-20-EIndian_Ocean_GS112_Seq_22	0	1.61912605806069E-005	0	-Inf	0.0038388278	0.0399901786
Aphotic	Indian_Ocean	Unknown	Assembly-24122-SUB-0.75-ITER-20-EIndian_Ocean_GS112_Seq_39	8.38264966753994E-006	0.0001491738	0.0561938526	-4.1534438755	0.0001843903	0.0049177501
Aphotic	Indian_Ocean	Prochlorococcus	Assembly-24122-SUB-0.75-ITER-20-EIndian_Ocean_GS112_Seq_84	1.5102616046018E-006	0.0001200284	0.0125825404	-6.3124329592	0.000617432	0.0117106831
Aphotic	Indian_Ocean	Unclassified_derived_from_Proteobacteria	Assembly-24122-SUB-0.75-ITER-20-EIndian_Ocean_GS117_Seq_119	0	0.000009467	0	-Inf	0.0006795835	0.0121624379
Aphotic	Indian_Ocean	Unclassified_derived_from_Proteobacteria	Assembly-24122-SUB-0.75-ITER-20-EIndian_Ocean_GS117_Seq_127	0	1.12298912614476E-005	0	-Inf	0.0016512126	0.0223596517
Aphotic	Indian_Ocean	Unknown	Assembly-24122-SUB-0.75-ITER-20-EIndian_Ocean_GS117_Seq_163	6.53215832733061E-005	5.58950859308272E-006	11.6864626265	3.5467664017	5.81038409710453E-005	0.0022102056
Aphotic	Indian_Ocean	Unknown	Assembly-24122-SUB-0.75-ITER-20-EIndian_Ocean_GS117_Seq_216	0	5.45343066961364E-006	0	-Inf	0.0016512126	0.0223596517
Aphotic	Indian_Ocean	Flavobacterium|Unclassified_derived_from_Proteobacteria	Assembly-24122-SUB-0.75-ITER-20-EIndian_Ocean_GS122_Seq_1	0.0001304142	0.000667791	0.1952918969	-2.3562960052	0.00065348	0.0121624379
Aphotic	POV	Unknown	Assembly-24122-SUB-0.75-ITER-20-EPOV_LF26A_Seq_9	0.0002096028	0	Inf	Inf	1.15551366203903E-005	0.0007350492
Aphotic	POV	Unknown	Assembly-24122-SUB-0.75-ITER-20-EPOV_LF26D_Seq_2	9.44140977812455E-005	0	Inf	Inf	0.0016512126	0.0223596517
Aphotic	POV	Unknown	Assembly-24122-SUB-0.75-ITER-20-EPOV_LF26S_Seq_18	4.02645850438598E-006	0.0001189765	0.033842478	-4.8850209797	0.0001195735	0.0035951765
Aphotic	POV	Unknown	Assembly-24122-SUB-0.75-ITER-20-EPOV_LJ12O_Seq_4	0.0009032918	5.03719845566105E-007	1793.2423559635	10.8083547657	0.0002544317	0.0062579416
Aphotic	POV	Puniceispirillum	Assembly-24122-SUB-0.75-ITER-20-EPOV_M2MS_Seq_28	3.04372962782448E-005	0.0003046746	0.0999009921	-3.3233571843	0.0001572997	0.0043849563
Aphotic	POV	Unknown	Assembly-24122-SUB-0.75-ITER-20-EPOV_M2MS_Seq_6	1.14748179195421E-005	0.0003489655	0.0328823894	-4.9265410546	0.0020587236	0.0263460016
Aphotic	POV	Unknown	Assembly-24122-SUB-0.75-ITER-20-EPOV_M4OS_Seq_52	0.000020344	0.0001571933	0.1294205119	-2.9498618063	0.0032288644	0.0365861868
Aphotic	POV	Unknown	Assembly-24122-SUB-0.75-ITER-20-EPOV_M4OS_Seq_59	4.24816156307959E-006	4.25802459122743E-005	0.0997683661	-3.3252737419	0.0051508142	0.0490593222
Aphotic	POV	Unknown	Assembly-24122-SUB-0.75-ITER-20-EPOV_M4OS_Seq_69	2.79888659113366E-006	3.6385665307461E-005	0.0769227817	-3.7004452542	0.0036997228	0.0399901786
Aphotic	POV	Unknown	Assembly-24122-SUB-0.75-ITER-20-EPOV_M6O1K_Seq_2	0.0018394866	4.32397912780899E-005	42.5415225268	5.410799762	3.09782958513024E-005	0.0014745573
Aphotic	POV	Unknown	Assembly-24122-SUB-0.75-ITER-20-EPOV_SFCS_Seq_416	1.07332496220076E-006	1.98158134994346E-005	0.0541650719	-4.2064933547	0.0033351882	0.0374138177
Aphotic	POV	Unknown	Assembly-24122-SUB-0.75-ITER-20-EPOV_STCS_Seq_477	0.000021938	8.15854252646217E-005	0.2688957985	-1.8948808816	0.0024987832	0.0304384371
Aphotic	POV	Unknown	Assembly-24122-SUB-0.75-ITER-20-EPOV_STCS_Seq_558	0.00000155	2.91386401174589E-005	0.0531940662	-4.2325908667	0.000617432	0.0117106831
Aphotic	P_damicornis	Propionibacterium	Assembly-24122-SUB-0.75-ITER-20-EP_damicornis_NLN_RepliG_Seq_57	5.24489019929948E-005	0	Inf	Inf	0.0016512126	0.0223596517
Aphotic	Line_Islands	Unknown	Assembly-24122-SUB-0.75-ITER-3-ECoral_Atoll_Taburean_Seq_2	0	7.63659242413095E-006	0	-Inf	0.0038388278	0.0399901786
Aphotic	Indian_Ocean	Unknown	Assembly-24122-SUB-0.75-ITER-3-EIndian_Ocean_GS112_Seq_27	0	9.72835677407171E-006	0	-Inf	0.0016512126	0.0223596517
Aphotic	Indian_Ocean	Puniceispirillum	Assembly-24122-SUB-0.75-ITER-3-EIndian_Ocean_GS117_Seq_13	2.36532080196994E-005	0.0001269359	0.1863397864	-2.4239923499	0.0008890708	0.0149069787
Aphotic	Indian_Ocean	Unclassified_derived_from_Proteobacteria	Assembly-24122-SUB-0.75-ITER-3-EIndian_Ocean_GS117_Seq_356	5.03441562935128E-006	2.89032872490188E-005	0.1741814205	-2.5213373517	0.0004990348	0.0099802988
Aphotic	Indian_Ocean	Unknown	Assembly-24122-SUB-0.75-ITER-3-EIndian_Ocean_GS117_Seq_59	1.28200994082878E-005	0.0001452753	0.0882469088	-3.5023104468	0.0019349595	0.0252050056
Aphotic	Indian_Ocean	Unknown	Assembly-24122-SUB-0.75-ITER-3-EIndian_Ocean_GS122_Seq_122	1.87891696130218E-005	5.76084176189905E-005	0.3261531976	-1.6163783223	0.000656507	0.0121624379
Aphotic	Indian_Ocean	Unclassified_derived_from_Proteobacteria	Assembly-24122-SUB-0.75-ITER-3-EIndian_Ocean_GS122_Seq_14	1.17987262660697E-005	6.23223730209843E-005	0.1893176671	-2.4011190457	0.0039210763	0.0405497332
Aphotic	Indian_Ocean	Prochlorococcus	Assembly-24122-SUB-0.75-ITER-3-EIndian_Ocean_GS122_Seq_92	0	4.79353180791545E-005	0	-Inf	0.0002665056	0.0062804764
Aphotic	Abrolhos	Unknown	Assembly-24122-SUB-0.75-ITER-3-EPNorte_Seq_161	0	2.73018034630419E-005	0	-Inf	0.0016512126	0.0223596517
Aphotic	POV	Unknown	Assembly-24122-SUB-0.75-ITER-3-EPOV_LF26A_Seq_7	0.0010414307	4.33205636301841E-006	240.4010010967	7.9092990936	1.89434158341812E-005	0.0010297047
Aphotic	POV	Unknown	Assembly-24122-SUB-0.75-ITER-3-EPOV_LF26D_Seq_3	0.0009867453	6.02676218012384E-006	163.7272718286	7.3551508394	4.10815927433966E-006	0.0003770563
Aphotic	POV	Unknown	Assembly-24122-SUB-0.75-ITER-3-EPOV_LF26O_Seq_1	0.000217386	4.89279845348933E-008	4442.9796627376	12.1173118222	6.30180277144069E-006	0.0004888083
Aphotic	POV	Unknown	Assembly-24122-SUB-0.75-ITER-3-EPOV_LJ260_Seq_1	0.0009917785	4.9146701571566E-007	2017.995987199	10.9787075903	1.58322034009308E-005	0.0009088674
Aphotic	POV	Pelagibacter	Assembly-24122-SUB-0.75-ITER-3-EPOV_M2MS_Seq_16	1.89914843659676E-005	0.0003308886	0.0573953994	-4.122921089	0.0002353938	0.0058615789
Aphotic	POV	Flavobacterium	Assembly-24122-SUB-0.75-ITER-3-EPOV_M2MS_Seq_35	0.0001179029	0.0003637006	0.3241757801	-1.6251517869	0.0044194821	0.0441696039
Aphotic	POV	Unclassified_derived_from_Proteobacteria	Assembly-24122-SUB-0.75-ITER-3-EPOV_M2MS_Seq_46	1.00757273076898E-005	4.48214798610525E-005	0.224796846	-2.1533063006	0.0037274001	0.0399901786
Aphotic	POV	Unclassified_derived_from_Verrucomicrobia	Assembly-24122-SUB-0.75-ITER-3-EPOV_M2MS_Seq_55	1.34577290583716E-005	0.0001041653	0.1291958901	-2.9523679181	0.0002544317	0.0062579416
Aphotic	POV	Unknown	Assembly-24122-SUB-0.75-ITER-3-EPOV_M2MS_Seq_63	4.79666924365742E-006	7.29781463416162E-005	0.0657274744	-3.9273596402	0.0003157803	0.0071422293
Aphotic	POV	Unknown	Assembly-24122-SUB-0.75-ITER-3-EPOV_M2MS_Seq_93	0	0.000011367	0	-Inf	0.0006795835	0.0121624379
Aphotic	POV	Unknown	Assembly-24122-SUB-0.75-ITER-3-EPOV_M6O1K_Seq_6	0.0004991196	1.99342356300159E-006	250.3830937659	7.9679933424	0.0041126741	0.0418926533
Aphotic	POV	Unknown	Assembly-24122-SUB-0.75-ITER-3-EPOV_M7O4K_Seq_8	0.0036286256	2.44195213164809E-005	148.5952789469	7.2152444702	1.42966005431529E-006	0.0001843796
Aphotic	POV	Unknown	Assembly-24122-SUB-0.75-ITER-3-EPOV_SFCS_Seq_199	1.00897218690992E-005	5.84553084012853E-005	0.1726057418	-2.5344476377	0.0006169971	0.0117106831
Aphotic	POV	Unknown	Assembly-24122-SUB-0.75-ITER-3-EPOV_STCS_Seq_302	0	2.70877873482381E-005	0	-Inf	0.0002665056	0.0062804764
Aphotic	Indian_Ocean	Unknown	Assembly-24122-SUB-0.75-ITER-4-EIndian_Ocean_GS108_Seq_14	0	4.19234962144685E-005	0	-Inf	0.0016512126	0.0223596517
Aphotic	Indian_Ocean	Unknown	Assembly-24122-SUB-0.75-ITER-4-EIndian_Ocean_GS112_Seq_114	0	2.22921885418898E-006	0	-Inf	0.0006795835	0.0121624379
Aphotic	Indian_Ocean	Unknown	Assembly-24122-SUB-0.75-ITER-4-EIndian_Ocean_GS112_Seq_34	0	3.25652534159003E-005	0	-Inf	0.0002665056	0.0062804764
Aphotic	Indian_Ocean	Prochlorococcus	Assembly-24122-SUB-0.75-ITER-4-EIndian_Ocean_GS112_Seq_88	1.14318931742841E-005	0.0001724404	0.0662947311	-3.9149619765	0.0023374392	0.0290557696
Aphotic	Indian_Ocean	Unknown	Assembly-24122-SUB-0.75-ITER-4-EIndian_Ocean_GS117_Seq_341	1.04364284069357E-006	0.000029337	0.0355742472	-4.8130229626	0.003862638	0.0400553916
Aphotic	Indian_Ocean	Unknown	Assembly-24122-SUB-0.75-ITER-4-EIndian_Ocean_GS122_Seq_141	0	0.00003958	0	-Inf	0.0038388278	0.0399901786
Aphotic	POV	Unknown	Assembly-24122-SUB-0.75-ITER-4-EPOV_LF26D_Seq_1	0.0005152298	4.11436420933119E-007	1252.2708712383	10.2903309414	0.0001431183	0.0041220806
Aphotic	POV	Unknown	Assembly-24122-SUB-0.75-ITER-4-EPOV_LJ12O_Seq_1	0.0006843037	8.39305712804005E-007	815.321195382	9.6712247101	6.55424516385118E-007	0.0001127046
Aphotic	POV	Unclassified_derived_from_Proteobacteria	Assembly-24122-SUB-0.75-ITER-4-EPOV_M1CS_Seq_44	8.78739614455274E-006	9.15952980981974E-005	0.0959371969	-3.3817659031	0.0011027858	0.0174679831
Aphotic	POV	Unknown	Assembly-24122-SUB-0.75-ITER-4-EPOV_M2MS_Seq_105	0	3.69647993320829E-005	0	-Inf	0.0016512126	0.0223596517
Aphotic	POV	Unknown	Assembly-24122-SUB-0.75-ITER-4-EPOV_M2MS_Seq_82	3.32177991823031E-006	6.89545458293511E-005	0.0481734725	-4.3756172675	0.0001110638	0.0034191579
Aphotic	POV	Unknown	Assembly-24122-SUB-0.75-ITER-4-EPOV_M4OS_Seq_33	4.17457136277428E-006	4.46189077634225E-005	0.0935605906	-3.4179552209	0.0026746639	0.0319099731
Aphotic	POV	Unknown	Assembly-24122-SUB-0.75-ITER-4-EPOV_M7O4K_Seq_4	0.0005854814	0	Inf	Inf	9.91837194416839E-005	0.0031680323
Aphotic	POV	Unknown	Assembly-24122-SUB-0.75-ITER-4-EPOV_SFCS_Seq_317	0	0.0001036936	0	-Inf	3.48907217169169E-005	0.0015494484
Aphotic	POV	Unknown	Assembly-24122-SUB-0.75-ITER-4-EPOV_SFCS_Seq_326	1.05014581263339E-006	1.81685822068367E-005	0.0578000969	-4.1127842777	0.0028741516	0.0334268797
Aphotic	POV	Pelagibacter|Shewanella	Assembly-24122-SUB-0.75-ITER-4-EPOV_SFDS_Seq_365	9.52461720504016E-005	0.0004546807	0.2094792656	-2.2551206429	5.93596687114385E-005	0.0022511542
Aphotic	P_damicornis	Unknown	Assembly-24122-SUB-0.75-ITER-4-EP_damicornis_CFM_RepliG_Seq_47	0	4.31188682175153E-006	0	-Inf	0.0038388278	0.0399901786
Aphotic	Indian_Ocean	Unknown	Assembly-24122-SUB-0.75-ITER-5-EIndian_Ocean_GS117_Seq_169	0	7.06466123610678E-006	0	-Inf	0.0016512126	0.0223596517
Aphotic	Indian_Ocean	Unknown	Assembly-24122-SUB-0.75-ITER-5-EIndian_Ocean_GS117_Seq_200	0	1.41076323666386E-006	0	-Inf	0.0038388278	0.0399901786
Aphotic	Indian_Ocean	Unknown	Assembly-24122-SUB-0.75-ITER-5-EIndian_Ocean_GS117_Seq_305	0	4.87766376771531E-005	0	-Inf	0.0006795835	0.0121624379
Aphotic	Abrolhos	Unknown	Assembly-24122-SUB-0.75-ITER-5-EPAB2012_Seq_116	0	8.48826068382271E-006	0	-Inf	0.0016512126	0.0223596517
Aphotic	POV	Unknown	Assembly-24122-SUB-0.75-ITER-5-EPOV_LA26S_Seq_28	0	7.31126048924139E-005	0	-Inf	0.0006795835	0.0121624379
Aphotic	POV	Unknown	Assembly-24122-SUB-0.75-ITER-5-EPOV_LF26A_Seq_13	0.0002910768	2.07991136726505E-006	139.9467519403	7.1287341932	0.0008933306	0.0149684058
Aphotic	POV	Unknown	Assembly-24122-SUB-0.75-ITER-5-EPOV_LF26A_Seq_5	0.0003706393	3.17717391212011E-006	116.6569283377	6.8661281823	0.0005532272	0.0108035688
Aphotic	POV	Unknown	Assembly-24122-SUB-0.75-ITER-5-EPOV_LF26S_Seq_6	0	8.92582245734218E-005	0	-Inf	0.0002665056	0.0062804764
Aphotic	POV	Unknown	Assembly-24122-SUB-0.75-ITER-5-EPOV_LJ12O_Seq_2	0.0009183696	2.78033845102337E-005	33.0308556499	5.0457424374	5.67002912135076E-005	0.0021718458
Aphotic	POV	Unknown	Assembly-24122-SUB-0.75-ITER-5-EPOV_LJ4A_Seq_12	0.0002157273	1.7872875657204E-006	120.7009328967	6.9152930165	4.00286607785412E-005	0.0016815118
Aphotic	POV	Unknown	Assembly-24122-SUB-0.75-ITER-5-EPOV_LJ4A_Seq_7	0.0013623012	1.26166542734128E-006	1079.7642044301	10.0765005802	1.58322034009308E-005	0.0009088674
Aphotic	POV	Unknown	Assembly-24122-SUB-0.75-ITER-5-EPOV_M1CS_Seq_100	0.000000277	3.69243809355434E-005	0.007502487	-7.0584153652	0.0007829853	0.0135599233
Aphotic	POV	Unknown	Assembly-24122-SUB-0.75-ITER-5-EPOV_M1CS_Seq_156	0	0.000027219	0	-Inf	0.0016512126	0.0223596517
Aphotic	POV	Pelagibacter|Unclassified_derived_from_Proteobacteria	Assembly-24122-SUB-0.75-ITER-5-EPOV_M2MS_Seq_33	3.35510773080407E-005	0.0003097685	0.1083101707	-3.2067593712	0.0017270477	0.0231410878
Aphotic	POV	Unclassified_derived_from_Proteobacteria	Assembly-24122-SUB-0.75-ITER-5-EPOV_M4OS_Seq_11	5.94208308508156E-006	8.97682909843002E-005	0.0661935637	-3.9171652463	0.0042322003	0.0428379138
Aphotic	POV	Unknown	Assembly-24122-SUB-0.75-ITER-5-EPOV_M4OS_Seq_14	1.08275592614541E-005	0.0001175659	0.0920977735	-3.4406899107	0.0036555477	0.0399901786
Aphotic	POV	Unknown	Assembly-24122-SUB-0.75-ITER-5-EPOV_M4OS_Seq_20	0	6.21696228643915E-005	0	-Inf	9.91837194416839E-005	0.0031680323
Aphotic	POV	Unknown	Assembly-24122-SUB-0.75-ITER-5-EPOV_M6O1K_Seq_3	0.0002763476	0	Inf	Inf	0.0002665056	0.0062804764
Aphotic	POV	Unknown	Assembly-24122-SUB-0.75-ITER-5-EPOV_M7O4K_Seq_3	0.0012142286	3.30142788345378E-005	36.7788923834	5.2008061277	0.000058553	0.0022228017
Aphotic	POV	Unknown	Assembly-24122-SUB-0.75-ITER-5-EPOV_STCS_Seq_590	0	2.41082038460458E-005	0	-Inf	0.0038388278	0.0399901786
Aphotic	Abrolhos	Pelagibacter	Assembly-24122-SUB-0.75-ITER-5-ETimbebas2012_Seq_35	9.69586411499419E-007	1.64747630473679E-005	0.0588528289	-4.0867444253	0.00146872	0.0213222016
Aphotic	Indian_Ocean	Prochlorococcus	Assembly-24122-SUB-0.75-ITER-6-EIndian_Ocean_GS108_Seq_33	0	2.84194415447436E-005	0	-Inf	0.0038388278	0.0399901786
Aphotic	Indian_Ocean	Unknown	Assembly-24122-SUB-0.75-ITER-6-EIndian_Ocean_GS112_Seq_71	0	3.4378945904108E-006	0	-Inf	3.48907217169169E-005	0.0015494484
Aphotic	Indian_Ocean	Unknown	Assembly-24122-SUB-0.75-ITER-6-EIndian_Ocean_GS117_Seq_221	0	9.77013186813629E-006	0	-Inf	0.0006795835	0.0121624379
Aphotic	Indian_Ocean	Proteobacteria	Assembly-24122-SUB-0.75-ITER-6-EIndian_Ocean_GS117_Seq_345	1.07332496220076E-006	2.86700762399837E-005	0.0374371157	-4.7393869002	0.0033351882	0.0374138177
Aphotic	Indian_Ocean	Unknown	Assembly-24122-SUB-0.75-ITER-6-EIndian_Ocean_GS122_Seq_84	3.64151190379059E-005	0.0001068237	0.340889839	-1.5526224975	0.0042333416	0.0428379138
Aphotic	POV	Unknown	Assembly-24122-SUB-0.75-ITER-6-EPOV_LF26A_Seq_18	0.0008764262	4.73121663449866E-006	185.243300122	7.5332775539	1.58322034009308E-005	0.0009088674
Aphotic	POV	Unknown	Assembly-24122-SUB-0.75-ITER-6-EPOV_LF26A_Seq_7	0.0007387968	7.42415762803849E-007	995.1254465558	9.9587345945	3.39746908178684E-006	0.0003340564
Aphotic	POV	Unknown	Assembly-24122-SUB-0.75-ITER-6-EPOV_LF26O_Seq_1	0.0005648597	4.95407158851284E-007	1140.1928806677	10.1550621831	1.58322034009308E-005	0.0009088674
Aphotic	POV	Unknown	Assembly-24122-SUB-0.75-ITER-6-EPOV_LF26O_Seq_2	0.0062082447	5.08777897927401E-006	1220.2268829568	10.252933705	0.000001364	0.000177435
Aphotic	POV	Unknown	Assembly-24122-SUB-0.75-ITER-6-EPOV_LJ12O_Seq_6	0.0005463618	1.15629175313714E-007	4725.1201887529	12.206135311	6.30180277144069E-006	0.0004888083
Aphotic	POV	Unknown	Assembly-24122-SUB-0.75-ITER-6-EPOV_LJ260_Seq_1	0.0004473509	2.10176803080225E-006	212.8450339297	7.7336596195	0.000038927	0.0016611129
Aphotic	POV	Unknown	Assembly-24122-SUB-0.75-ITER-6-EPOV_LJ260_Seq_5	0.0080712329	2.37473526494875E-006	3398.792699622	11.7308066559	7.95526855264428E-007	0.0001296898
Aphotic	POV	Unknown	Assembly-24122-SUB-0.75-ITER-6-EPOV_LJ4A_Seq_10	0.0005664137	3.00644684834153E-006	188.3997191375	7.557653004	6.45144177881575E-005	0.0023793319
Aphotic	POV	Unknown	Assembly-24122-SUB-0.75-ITER-6-EPOV_LJ4A_Seq_7	0.0022652653	8.88910372096805E-007	2548.3618837426	11.3153544488	6.55424516385118E-007	0.0001127046
Aphotic	POV	Unknown	Assembly-24122-SUB-0.75-ITER-6-EPOV_M2MS_Seq_102	6.27929480147119E-006	3.33627402274898E-005	0.1882128014	-2.4095633376	0.0005551518	0.010829414
Aphotic	POV	Unknown	Assembly-24122-SUB-0.75-ITER-6-EPOV_M2MS_Seq_19	0	5.96466382626009E-005	0	-Inf	0.0006795835	0.0121624379
Aphotic	POV	Unknown	Assembly-24122-SUB-0.75-ITER-6-EPOV_M2MS_Seq_64	4.4868929104224E-006	6.98966485358389E-005	0.0641932482	-3.9614346252	0.0026659365	0.0318917316
Aphotic	POV	Unknown	Assembly-24122-SUB-0.75-ITER-6-EPOV_M2MS_Seq_74	1.89097137349998E-005	4.47217940357018E-005	0.4228299455	-1.2418505405	0.0009531607	0.0156744995
Aphotic	POV	Unknown	Assembly-24122-SUB-0.75-ITER-6-EPOV_M4OS_Seq_34	9.22191966069616E-006	0.0001490422	0.061874545	-4.0145101797	0.000088262	0.002987699
Aphotic	POV	Unknown	Assembly-24122-SUB-0.75-ITER-6-EPOV_M4OS_Seq_4	0.000133367	0.0009452001	0.1410991903	-2.8252183855	0.0009703342	0.0159229052
Aphotic	POV	Unknown	Assembly-24122-SUB-0.75-ITER-6-EPOV_M4OS_Seq_55	0	9.11745307340808E-005	0	-Inf	1.15551366203903E-005	0.0007350492
Aphotic	POV	Unknown	Assembly-24122-SUB-0.75-ITER-6-EPOV_SFSS_Seq_126	5.5549229829877E-005	0.0002298409	0.2416855318	-2.0487969846	0.0014615366	0.021300029
Aphotic	POV	Pelagibacter	Assembly-24122-SUB-0.75-ITER-6-EPOV_STCS_Seq_152	9.81929454705126E-005	0.0003241423	0.3029315676	-1.7229361701	0.0012581451	0.0190555481
Aphotic	POV	Unknown	Assembly-24122-SUB-0.75-ITER-6-EPOV_STCS_Seq_291	3.11942986885989E-005	9.51276207971887E-005	0.327920518	-1.6085819208	0.0041350117	0.0419851706
Aphotic	POV	Unknown	Assembly-24122-SUB-0.75-ITER-6-EPOV_STCS_Seq_333	0	1.48108285227587E-005	0	-Inf	0.0016512126	0.0223596517
Aphotic	Abrolhos	Pelagibacter	Assembly-24122-SUB-0.75-ITER-6-ETimbebas2012_Seq_9	2.94323584768034E-006	0.0003062516	0.009610517	-6.7011702361	0.0046878915	0.0458419217
Aphotic	Arctic	Unknown	Assembly-24122-SUB-0.75-ITER-7-EArctic_Seq_122	0.0003386415	1.1422788249279E-005	29.6461315543	4.8897719585	0.0005317772	0.0105316501
Aphotic	Indian_Ocean	Unknown	Assembly-24122-SUB-0.75-ITER-7-EIndian_Ocean_GS108_Seq_74	0	7.19337124744768E-006	0	-Inf	0.0016512126	0.0223596517
Aphotic	Indian_Ocean	Unknown	Assembly-24122-SUB-0.75-ITER-7-EIndian_Ocean_GS112_Seq_28	0	4.56695556848703E-005	0	-Inf	0.0006795835	0.0121624379
Aphotic	Indian_Ocean	Prochlorococcus	Assembly-24122-SUB-0.75-ITER-7-EIndian_Ocean_GS112_Seq_60	0	0.00008072	0	-Inf	0.0006795835	0.0121624379
Aphotic	Indian_Ocean	Unknown	Assembly-24122-SUB-0.75-ITER-7-EIndian_Ocean_GS117_Seq_182	6.30087487580038E-007	1.31631680637126E-005	0.0478674651	-4.3848107827	0.0033351882	0.0374138177
Aphotic	Indian_Ocean	Unknown	Assembly-24122-SUB-0.75-ITER-7-EIndian_Ocean_GS117_Seq_355	1.55228321493967E-006	1.26530518797311E-005	0.1226805382	-3.0270216936	0.0026746639	0.0319099731
Aphotic	Indian_Ocean	Unknown	Assembly-24122-SUB-0.75-ITER-7-EIndian_Ocean_GS122_Seq_1	1.3929787146488E-005	2.97766082152233E-005	0.4678097333	-1.0960062161	0.0043166761	0.0434883752
Aphotic	Indian_Ocean	Pelagibacter	Assembly-24122-SUB-0.75-ITER-7-EIndian_Ocean_GS122_Seq_146	4.43368320037486E-006	0.0001511896	0.0293253263	-5.0917090279	0.0021366059	0.0271507928
Aphotic	Indian_Ocean	Unknown	Assembly-24122-SUB-0.75-ITER-7-EIndian_Ocean_GS122_Seq_63	0	3.2545352441017E-005	0	-Inf	1.15551366203903E-005	0.0007350492
Aphotic	Indian_Ocean	Unknown	Assembly-24122-SUB-0.75-ITER-7-EIndian_Ocean_GS122_Seq_87	0	2.32365813486793E-005	0	-Inf	0.0038388278	0.0399901786
Aphotic	Abrolhos	Unknown	Assembly-24122-SUB-0.75-ITER-7-EPAB2012_Seq_270	0	2.21986377339392E-005	0	-Inf	0.0038388278	0.0399901786
Aphotic	POV	Unknown	Assembly-24122-SUB-0.75-ITER-7-EPOV_LF26D_Seq_3	0.002000699	9.83810331766136E-006	203.3622712797	7.6679082383	1.2804728933888E-006	0.0001709953
Aphotic	POV	Unknown	Assembly-24122-SUB-0.75-ITER-7-EPOV_LJ260_Seq_8	0.0010461505	1.07046993591865E-006	977.2815661297	9.932630469	4.56166276160092E-006	0.0003981121
Aphotic	POV	Unknown	Assembly-24122-SUB-0.75-ITER-7-EPOV_LJ4A_Seq_11	0.0006111737	0	Inf	Inf	1.15551366203903E-005	0.0007350492
Aphotic	POV	Unknown	Assembly-24122-SUB-0.75-ITER-7-EPOV_M1CS_Seq_114	2.10656973915942E-006	2.97016669113451E-005	0.0709242934	-3.8175763169	0.0039610103	0.0407900077
Aphotic	POV	Pelagibacter	Assembly-24122-SUB-0.75-ITER-7-EPOV_M2MS_Seq_7	3.0639090615025E-005	0.0003993686	0.076718836	-3.704275359	0.0001404777	0.0040913985
Aphotic	POV	Unknown	Assembly-24122-SUB-0.75-ITER-7-EPOV_M2MS_Seq_84	3.35155713358115E-006	5.43634004881511E-005	0.061650984	-4.0197322684	0.001989329	0.0256207753
Aphotic	POV	Unknown	Assembly-24122-SUB-0.75-ITER-7-EPOV_M4OS_Seq_46	0	0.0001031935	0	-Inf	1.15551366203903E-005	0.0007350492
Aphotic	POV	Unknown	Assembly-24122-SUB-0.75-ITER-7-EPOV_M4OS_Seq_81	2.81616732418347E-006	2.81568354525256E-005	0.1000171816	-3.3216802384	0.003862638	0.0400553916
Aphotic	POV	Unknown	Assembly-24122-SUB-0.75-ITER-7-EPOV_SFDS_Seq_407	9.99027978490564E-006	3.18742892774185E-005	0.3134275308	-1.6737961862	0.0034765865	0.0384332985
Aphotic	POV	Unknown	Assembly-24122-SUB-0.75-ITER-7-EPOV_SFSS_Seq_95	2.69332738304552E-005	0.0001078347	0.2497645097	-2.0013596033	0.0036763119	0.0399901786
Aphotic	POV	Unknown	Assembly-24122-SUB-0.75-ITER-7-EPOV_STCS_Seq_301	4.11011008130915E-006	6.27848268250272E-005	0.0654634294	-3.9331670066	0.0013775427	0.0203117438
Aphotic	POV	Unknown	Assembly-24122-SUB-0.75-ITER-7-EPOV_STCS_Seq_78	0.000010264	0.0001089776	0.0941843357	-3.408369053	0.0048826378	0.0470865088
Aphotic	Indian_Ocean	Unknown	Assembly-24122-SUB-0.75-ITER-8-EIndian_Ocean_GS117_Seq_258	4.16108180103057E-006	9.10368683295098E-005	0.0457076553	-4.4514203746	0.0001233616	0.0036840691
Aphotic	Indian_Ocean	Unknown	Assembly-24122-SUB-0.75-ITER-8-EIndian_Ocean_GS117_Seq_32	0	1.63673204277209E-005	0	-Inf	0.0038388278	0.0399901786
Aphotic	Indian_Ocean	Unknown	Assembly-24122-SUB-0.75-ITER-8-EIndian_Ocean_GS117_Seq_322	0	1.69873399778518E-005	0	-Inf	0.0038388278	0.0399901786
Aphotic	Indian_Ocean	Unknown	Assembly-24122-SUB-0.75-ITER-8-EIndian_Ocean_GS117_Seq_364	0	1.97718996158075E-005	0	-Inf	0.0038388278	0.0399901786
Aphotic	Indian_Ocean	Prochlorococcus	Assembly-24122-SUB-0.75-ITER-8-EIndian_Ocean_GS117_Seq_391	0	0.0001101525	0	-Inf	9.91837194416839E-005	0.0031680323
Aphotic	Indian_Ocean	Unknown	Assembly-24122-SUB-0.75-ITER-8-EIndian_Ocean_GS117_Seq_395	0	1.40131303830198E-005	0	-Inf	0.0006795835	0.0121624379
Aphotic	Indian_Ocean	Unknown	Assembly-24122-SUB-0.75-ITER-8-EIndian_Ocean_GS117_Seq_52	0	6.74235693904273E-005	0	-Inf	3.58821391550541E-006	0.0003366226
Aphotic	Indian_Ocean	Unknown	Assembly-24122-SUB-0.75-ITER-8-EIndian_Ocean_GS122_Seq_3	2.44922012219399E-006	4.45515654776536E-005	0.0549749508	-4.1850817807	0.003862638	0.0400553916
Aphotic	Indian_Ocean	Unknown	Assembly-24122-SUB-0.75-ITER-8-EIndian_Ocean_GS122_Seq_65	0	0.000004394	0	-Inf	0.0016512126	0.0223596517
Aphotic	Abrolhos	Halorhodospira|Synechococcus	Assembly-24122-SUB-0.75-ITER-8-EPAB2012_Seq_3	2.51884700115751E-005	9.05335565501849E-005	0.2782224732	-1.8456891377	5.45963555140981E-005	0.0021174221
Aphotic	POV	Unknown	Assembly-24122-SUB-0.75-ITER-8-EPOV_LJ12O_Seq_2	0.0005771876	2.10410094188152E-006	274.3155665856	8.0996926829	4.56166276160092E-006	0.0003981121
Aphotic	POV	Unknown	Assembly-24122-SUB-0.75-ITER-8-EPOV_LJ12O_Seq_5	0.0009159112	2.61538656151516E-007	3502.0109405338	11.7739678755	1.02914817388327E-005	0.0006897386
Aphotic	POV	Unknown	Assembly-24122-SUB-0.75-ITER-8-EPOV_LJ12O_Seq_6	0.0010770415	2.27053761583399E-006	474.3552942279	8.8898242388	9.33080378276719E-007	0.0001411137
Aphotic	POV	Unknown	Assembly-24122-SUB-0.75-ITER-8-EPOV_LJ260_Seq_2	0.0008377177	1.84045261218764E-006	455.1693927691	8.8302597387	5.49388255035821E-006	0.0004618111
Aphotic	POV	Unclassified_derived_from_Proteobacteria	Assembly-24122-SUB-0.75-ITER-8-EPOV_M1CS_Seq_149	3.96198312191668E-005	7.81497609395563E-005	0.5069731595	-0.9800187257	0.0002166069	0.0055950768
Aphotic	POV	Unknown	Assembly-24122-SUB-0.75-ITER-8-EPOV_M1CS_Seq_186	0	1.76356832346311E-005	0	-Inf	0.0006795835	0.0121624379
Aphotic	POV	Pelagibacter	Assembly-24122-SUB-0.75-ITER-8-EPOV_M2MS_Seq_52	0.000009811	0.0001379068	0.0711422462	-3.813149664	0.0002884654	0.0066740027
Aphotic	POV	Unknown	Assembly-24122-SUB-0.75-ITER-8-EPOV_M2MS_Seq_61	0.0000031	4.90905027658883E-005	0.063148783	-3.9851012598	0.0051508142	0.0490593222
Aphotic	POV	Prochlorococcus	Assembly-24122-SUB-0.75-ITER-8-EPOV_M4OS_Seq_22	8.80647807771305E-006	0.0001612849	0.0546019993	-4.1949024109	0.0007740367	0.0134731045
Aphotic	POV	Unknown	Assembly-24122-SUB-0.75-ITER-8-EPOV_M4OS_Seq_45	6.65264234974144E-007	0.000056135	0.0118511465	-6.3988295522	0.0028741516	0.0334268797
Aphotic	POV	Unknown	Assembly-24122-SUB-0.75-ITER-8-EPOV_M4OS_Seq_59	5.05105052195937E-006	5.774466436352E-005	0.08747216	-3.5150322698	0.0048332805	0.0466942261
Aphotic	POV	Accumulibacter	Assembly-24122-SUB-0.75-ITER-8-EPOV_M4OS_Seq_6	3.13092852208071E-006	0.0001027921	0.0304588371	-5.0369953264	0.0044648004	0.0443050556
Aphotic	POV	Unknown	Assembly-24122-SUB-0.75-ITER-8-EPOV_M6O1K_Seq_2	0.0010327248	8.57323380195456E-008	12045.9184662531	13.5562567786	6.30180277144069E-006	0.0004888083
Aphotic	POV	Unknown	Assembly-24122-SUB-0.75-ITER-8-EPOV_M6O1K_Seq_4	0.0005659533	2.0093136498065E-006	281.6650054024	8.1378365214	0.0002544317	0.0062579416
Aphotic	POV	Unknown	Assembly-24122-SUB-0.75-ITER-8-EPOV_M7O4K_Seq_4	0.0008739996	0.000001881	464.6344221613	8.8599522291	0.0001573672	0.0043849563
Aphotic	POV	Unknown	Assembly-24122-SUB-0.75-ITER-8-EPOV_M7O4K_Seq_6	0.0011440438	3.76307434087203E-006	304.0183894612	8.2480147818	9.33080378276719E-007	0.0001411137
Aphotic	POV	Unknown	Assembly-24122-SUB-0.75-ITER-8-EPOV_STCS_Seq_135	0.000002147	4.05865005103211E-005	0.052898232	-4.2406366854	0.0029899258	0.0345192388
Aphotic	POV	Unknown	Assembly-24122-SUB-0.75-ITER-8-EPOV_STCS_Seq_142	0.00001489	0.0001379283	0.1079547139	-3.2115018537	0.000429873	0.0089760873
Aphotic	POV	Unknown	Assembly-24122-SUB-0.75-ITER-8-EPOV_STCS_Seq_573	0.000003891	2.21544706516616E-005	0.1756283505	-2.5094023464	0.0027731625	0.0328544825
Aphotic	POV	Unknown	Assembly-24122-SUB-0.75-ITER-8-EPOV_STCS_Seq_625	1.224610061097E-006	1.31199143684465E-005	0.0933397907	-3.4213639576	0.0023088088	0.0287996941
Aphotic	Indian_Ocean	Unknown	Assembly-24122-SUB-0.75-ITER-9-EIndian_Ocean_GS108_Seq_9	0	2.84198245058352E-005	0	-Inf	0.0006795835	0.0121624379
Aphotic	Indian_Ocean	Unknown	Assembly-24122-SUB-0.75-ITER-9-EIndian_Ocean_GS117_Seq_158	0	7.16735123096938E-006	0	-Inf	0.0038388278	0.0399901786
Aphotic	Indian_Ocean	Unclassified_derived_from_Proteobacteria	Assembly-24122-SUB-0.75-ITER-9-EIndian_Ocean_GS117_Seq_198	0	1.83577848022952E-005	0	-Inf	0.0016512126	0.0223596517
Aphotic	Indian_Ocean	Unknown	Assembly-24122-SUB-0.75-ITER-9-EIndian_Ocean_GS117_Seq_273	1.54337695973228E-005	7.31792865672132E-005	0.2109035264	-2.245344877	0.0042322003	0.0428379138
Aphotic	Indian_Ocean	Prochlorococcus	Assembly-24122-SUB-0.75-ITER-9-EIndian_Ocean_GS117_Seq_290	0	1.76377075490487E-005	0	-Inf	0.0006795835	0.0121624379
Aphotic	Indian_Ocean	Synechococcus	Assembly-24122-SUB-0.75-ITER-9-EIndian_Ocean_GS117_Seq_64	0	0.000042426	0	-Inf	0.0038388278	0.0399901786
Aphotic	POV	Unknown	Assembly-24122-SUB-0.75-ITER-9-EPOV_LA26S_Seq_25	1.92464239709059E-005	0.0001164639	0.1652566043	-2.597220166	0.0032288644	0.0365861868
Aphotic	POV	Unknown	Assembly-24122-SUB-0.75-ITER-9-EPOV_LF26A_Seq_14	0.0005542546	1.43693144945042E-007	3857.2096841041	11.91334186	4.00286607785412E-005	0.0016815118
Aphotic	POV	Unknown	Assembly-24122-SUB-0.75-ITER-9-EPOV_LF26O_Seq_1	0.0008815021	3.26321428244423E-006	270.1330865039	8.077526545	4.56166276160092E-006	0.0003981121
Aphotic	POV	Unknown	Assembly-24122-SUB-0.75-ITER-9-EPOV_LJ12O_Seq_2	0.00052296	1.84162506966985E-006	283.9665850168	8.1495773643	6.60693178523948E-006	0.0005042836
Aphotic	POV	Unknown	Assembly-24122-SUB-0.75-ITER-9-EPOV_LJ4A_Seq_14	0.0005775652	0.000006004	96.1973159559	6.5879247362	5.90033764627734E-006	0.0004687719
Aphotic	POV	Unclassified_derived_from_Proteobacteria	Assembly-24122-SUB-0.75-ITER-9-EPOV_M1CS_Seq_240	0	0.000018576	0	-Inf	0.0038388278	0.0399901786
Aphotic	POV	Unknown	Assembly-24122-SUB-0.75-ITER-9-EPOV_M4OS_Seq_17	0	4.20012330295183E-005	0	-Inf	0.0016512126	0.0223596517
Aphotic	POV	Unknown	Assembly-24122-SUB-0.75-ITER-9-EPOV_M4OS_Seq_52	2.36762592838312E-005	0.000111668	0.2120236997	-2.2377025589	0.0036555477	0.0399901786
Aphotic	POV	Prochlorococcus	Assembly-24122-SUB-0.75-ITER-9-EPOV_M4OS_Seq_68	0.0001440538	0.0007050555	0.2043155534	-2.2911290623	0.0006446491	0.0120967858
Aphotic	POV	Unknown	Assembly-24122-SUB-0.75-ITER-9-EPOV_SFCS_Seq_371	2.17937518472832E-005	0.0001121091	0.1943976529	-2.3629172945	0.00345265	0.0382529038
Aphotic	POV	Unknown	Assembly-24122-SUB-0.75-ITER-9-EPOV_STCS_Seq_352	0	1.71576972922609E-005	0	-Inf	0.0038388278	0.0399901786
Aphotic	POV	Unknown	Assembly-24122-SUB-0.75-ITER-9-EPOV_STCS_Seq_503	5.79493304364721E-006	5.12126874155024E-005	0.1131542463	-3.1436373702	0.0017692275	0.0236012948
Aphotic	POV	Unknown	Assembly-24122-SUB-0.75-ITER-9-EPOV_STCS_Seq_586	0	2.80721319055605E-005	0	-Inf	0.0002665056	0.0062804764
Aphotic	Abrolhos	Unknown	Assembly-24122-SUB-0.75-ITER-9-ESt_Barb2011a_Seq_1	0	4.50523769516205E-005	0	-Inf	0.0038388278	0.0399901786
Aphotic	Abrolhos	Unknown	Assembly-24122-SUB-0.75-ITER-9-ETimbebas2012_Seq_73	0	3.83830760034641E-005	0	-Inf	0.0038388278	0.0399901786
Aphotic	Line_Islands	Unknown	Assembly-24122-SUB-1-ITER-1-ECoral_Atoll_Taburean_Seq_14	0	3.36463834975567E-006	0	-Inf	0.0038388278	0.0399901786
Aphotic	Indian_Ocean	Prochlorococcus	Assembly-24122-SUB-1-ITER-1-EIndian_Ocean_GS108_Seq_33	0	2.46142870638752E-005	0	-Inf	0.0006795835	0.0121624379
Aphotic	Indian_Ocean	Pelagibacter|Proteobacteria	Assembly-24122-SUB-1-ITER-1-EIndian_Ocean_GS108_Seq_45	0	4.64078038558283E-005	0	-Inf	9.91837194416839E-005	0.0031680323
Aphotic	Indian_Ocean	Unknown	Assembly-24122-SUB-1-ITER-1-EIndian_Ocean_GS108_Seq_58	0	1.5537864336531E-005	0	-Inf	0.0002665056	0.0062804764
Aphotic	Indian_Ocean	Unclassified_derived_from_Verrucomicrobia	Assembly-24122-SUB-1-ITER-1-EIndian_Ocean_GS108_Seq_8	2.98183668769591E-007	3.04042555766435E-005	0.0098073004	-6.6719282117	0.003862638	0.0400553916
Aphotic	Indian_Ocean	Prochlorococcus	Assembly-24122-SUB-1-ITER-1-EIndian_Ocean_GS112_Seq_150	0	4.11414133550166E-005	0	-Inf	0.0038388278	0.0399901786
Aphotic	Indian_Ocean	Prochlorococcus	Assembly-24122-SUB-1-ITER-1-EIndian_Ocean_GS112_Seq_188	3.39229231537354E-006	5.70949477133181E-005	0.0594149299	-4.0730306902	0.0001449521	0.0041433073
Aphotic	Indian_Ocean	Unknown	Assembly-24122-SUB-1-ITER-1-EIndian_Ocean_GS112_Seq_2	0.0001442591	3.99856052720433E-006	36.0777585483	5.173037804	1.78585656628378E-005	0.0009904666
Aphotic	Indian_Ocean	Prochlorococcus	Assembly-24122-SUB-1-ITER-1-EIndian_Ocean_GS112_Seq_40	4.33077052847777E-006	3.29072406994902E-005	0.1316053986	-2.9257094238	0.0028132414	0.033200392
Aphotic	Indian_Ocean	Unknown	Assembly-24122-SUB-1-ITER-1-EIndian_Ocean_GS112_Seq_9	0	0.000025877	0	-Inf	0.0038388278	0.0399901786
Aphotic	Indian_Ocean	Unclassified_derived_from_Verrucomicrobia	Assembly-24122-SUB-1-ITER-1-EIndian_Ocean_GS117_Seq_176	1.32019545671589E-006	1.32491528328785E-005	0.0996437639	-3.3270766715	0.0023088088	0.0287996941
Aphotic	Indian_Ocean	Unknown	Assembly-24122-SUB-1-ITER-1-EIndian_Ocean_GS117_Seq_191	0	1.62754631286497E-005	0	-Inf	0.0006795835	0.0121624379
Aphotic	Indian_Ocean	Unclassified_derived_from_Proteobacteria	Assembly-24122-SUB-1-ITER-1-EIndian_Ocean_GS117_Seq_23	0	6.80038890905191E-005	0	-Inf	0.0038388278	0.0399901786
Aphotic	Indian_Ocean	Unknown	Assembly-24122-SUB-1-ITER-1-EIndian_Ocean_GS117_Seq_236	9.06372397853356E-006	8.27561320770864E-005	0.1095232915	-3.190690385	0.0001509224	0.0042669015
Aphotic	Indian_Ocean	Unknown	Assembly-24122-SUB-1-ITER-1-EIndian_Ocean_GS117_Seq_243	0	0.0001210177	0	-Inf	9.91837194416839E-005	0.0031680323
Aphotic	Indian_Ocean	Unknown	Assembly-24122-SUB-1-ITER-1-EIndian_Ocean_GS117_Seq_330	0	1.28529176540668E-005	0	-Inf	0.0016512126	0.0223596517
Aphotic	Indian_Ocean	Unknown	Assembly-24122-SUB-1-ITER-1-EIndian_Ocean_GS117_Seq_373	0	2.36605963349918E-005	0	-Inf	0.0038388278	0.0399901786
Aphotic	Indian_Ocean	Unknown	Assembly-24122-SUB-1-ITER-1-EIndian_Ocean_GS117_Seq_445	0	4.87392550481955E-006	0	-Inf	0.0002665056	0.0062804764
Aphotic	Indian_Ocean	Unknown	Assembly-24122-SUB-1-ITER-1-EIndian_Ocean_GS117_Seq_458	0	1.04453333266085E-005	0	-Inf	0.0002665056	0.0062804764
Aphotic	Indian_Ocean	Unknown	Assembly-24122-SUB-1-ITER-1-EIndian_Ocean_GS117_Seq_537	0	1.48765356077393E-005	0	-Inf	0.0016512126	0.0223596517
Aphotic	Indian_Ocean	Unknown	Assembly-24122-SUB-1-ITER-1-EIndian_Ocean_GS117_Seq_57	0	1.77028412832901E-005	0	-Inf	0.0016512126	0.0223596517
Aphotic	Indian_Ocean	Unknown	Assembly-24122-SUB-1-ITER-1-EIndian_Ocean_GS117_Seq_571	0	1.11864357124151E-005	0	-Inf	0.0002665056	0.0062804764
Aphotic	Indian_Ocean	Unknown	Assembly-24122-SUB-1-ITER-1-EIndian_Ocean_GS122_Seq_108	0	3.96081864739779E-006	0	-Inf	0.0038388278	0.0399901786
Aphotic	Indian_Ocean	Unknown	Assembly-24122-SUB-1-ITER-1-EIndian_Ocean_GS122_Seq_117	0	1.2339271956087E-005	0	-Inf	0.0016512126	0.0223596517
Aphotic	Indian_Ocean	Unclassified_derived_from_Proteobacteria	Assembly-24122-SUB-1-ITER-1-EIndian_Ocean_GS122_Seq_12	2.75132396164784E-006	5.67585891007506E-005	0.0484741429	-4.3666407989	0.0015943384	0.0223596517
Aphotic	Indian_Ocean	Unknown	Assembly-24122-SUB-1-ITER-1-EIndian_Ocean_GS122_Seq_46	0	2.36183209217488E-005	0	-Inf	0.0038388278	0.0399901786
Aphotic	Indian_Ocean	Unknown	Assembly-24122-SUB-1-ITER-1-EIndian_Ocean_GS122_Seq_8	0	2.87310951047484E-005	0	-Inf	0.0038388278	0.0399901786
Aphotic	Indian_Ocean	Prochlorococcus|Unclassified_derived_from_Proteobacteria	Assembly-24122-SUB-1-ITER-1-EIndian_Ocean_GS122_Seq_86	2.31671682109426E-006	2.72390754166372E-005	0.0850512283	-3.555524119	0.0003426868	0.0075667366
Aphotic	POV	Unknown	Assembly-24122-SUB-1-ITER-1-EPOV_LA26S_Seq_15	1.05635161404869E-005	0.0001380166	0.0765380152	-3.7076797004	0.0001729387	0.0047227073
Aphotic	POV	Unknown	Assembly-24122-SUB-1-ITER-1-EPOV_LF26A_Seq_2	0.0005625765	0	Inf	Inf	0.0002665056	0.0062804764
Aphotic	POV	Unknown	Assembly-24122-SUB-1-ITER-1-EPOV_LF26D_Seq_2	0.0008224004	1.72292567006239E-006	477.3278685457	8.8988367596	7.95526855264428E-007	0.0001296898
Aphotic	POV	Unknown	Assembly-24122-SUB-1-ITER-1-EPOV_LF26S_Seq_14	0	7.34051575763045E-005	0	-Inf	3.48907217169169E-005	0.0015494484
Aphotic	POV	Unknown	Assembly-24122-SUB-1-ITER-1-EPOV_LF26S_Seq_58	7.93083187291713E-005	0.0002347241	0.3378789602	-1.5654215786	0.0052803812	0.0497423572
Aphotic	POV	Unknown	Assembly-24122-SUB-1-ITER-1-EPOV_LJ12O_Seq_2	0.0009385026	3.35817611318351E-006	279.4679521047	8.1265390418	9.33080378276719E-007	0.0001411137
Aphotic	POV	Unknown	Assembly-24122-SUB-1-ITER-1-EPOV_LJ260_Seq_1	0.0008779075	2.04769012037581E-006	428.7306373231	8.7439277064	0.0028132414	0.033200392
Aphotic	POV	Unknown	Assembly-24122-SUB-1-ITER-1-EPOV_LJ260_Seq_3	0.0003771782	0	Inf	Inf	0.0016512126	0.0223596517
Aphotic	POV	Unknown	Assembly-24122-SUB-1-ITER-1-EPOV_LJ4A_Seq_7	0.0013457446	2.15421318142057E-006	624.7035566109	9.2870279334	2.31770715783477E-005	0.0011853166
Aphotic	POV	Unknown	Assembly-24122-SUB-1-ITER-1-EPOV_M1CS_Seq_240	0	1.85348967913767E-005	0	-Inf	0.0038388278	0.0399901786
Aphotic	POV	Unknown	Assembly-24122-SUB-1-ITER-1-EPOV_M1CS_Seq_285	0	9.65391170012976E-006	0	-Inf	0.0038388278	0.0399901786
Aphotic	POV	Unknown	Assembly-24122-SUB-1-ITER-1-EPOV_M2MS_Seq_138	7.91224884042746E-006	2.73258262630189E-005	0.2895520437	-1.7881054152	0.004505962	0.0445784233
Aphotic	POV	Unknown	Assembly-24122-SUB-1-ITER-1-EPOV_M2MS_Seq_153	5.70855939226259E-006	0.0001075967	0.0530551574	-4.2363631906	0.0028132414	0.033200392
Aphotic	POV	Pelagibacter	Assembly-24122-SUB-1-ITER-1-EPOV_M2MS_Seq_167	0.0001361474	0.0004626853	0.2942549553	-1.7648613842	0.0040583597	0.0414346589
Aphotic	POV	Unknown	Assembly-24122-SUB-1-ITER-1-EPOV_M2MS_Seq_171	1.88923859706496E-005	0.0001515905	0.1246277928	-3.0043022606	0.0036648343	0.0399901786
Aphotic	POV	Unclassified_derived_from_Proteobacteria	Assembly-24122-SUB-1-ITER-1-EPOV_M2MS_Seq_24	8.92741158736149E-006	0.0002360621	0.03781806	-4.7247808319	3.54996356956651E-005	0.0015681678
Aphotic	POV	Prochlorococcus	Assembly-24122-SUB-1-ITER-1-EPOV_M2MS_Seq_32	2.75661845887496E-005	0.0001819817	0.1514778017	-2.7228217056	0.0014750912	0.021344538
Aphotic	POV	Pelagibacter	Assembly-24122-SUB-1-ITER-1-EPOV_M2MS_Seq_34	3.03518167464352E-006	0.0001185895	0.0255940083	-5.2880500851	0.0001700657	0.0046594526
Aphotic	POV	Unknown	Assembly-24122-SUB-1-ITER-1-EPOV_M2MS_Seq_53	6.95761893795713E-007	8.19779368601923E-005	0.0084871847	-6.8804982058	0.0028741516	0.0334268797
Aphotic	POV	Unknown	Assembly-24122-SUB-1-ITER-1-EPOV_M2MS_Seq_56	1.32066104063889E-006	4.98245906515484E-005	0.0265062096	-5.2375258135	0.0024720122	0.0301513431
Aphotic	POV	Unclassified_derived_from_Proteobacteria	Assembly-24122-SUB-1-ITER-1-EPOV_M2MS_Seq_83	3.64956894823953E-005	9.10453396216841E-005	0.4008518133	-1.3188590943	0.0039210763	0.0405497332
Aphotic	POV	Puniceispirillum	Assembly-24122-SUB-1-ITER-1-EPOV_M4OS_Seq_2	0.0001528112	0.0007506592	0.2035693785	-2.2964075318	0.000964073	0.015826304
Aphotic	POV	Prochlorococcus	Assembly-24122-SUB-1-ITER-1-EPOV_M4OS_Seq_36	0.000002807	0.000277463	0.0101165931	-6.6271326614	0.0021249408	0.0270207941
Aphotic	POV	Pelagibacter	Assembly-24122-SUB-1-ITER-1-EPOV_M4OS_Seq_63	1.0374582372743E-005	0.000112222	0.0924469934	-3.4352297892	0.0008659462	0.0146168684
Aphotic	POV	Unknown	Assembly-24122-SUB-1-ITER-1-EPOV_M4OS_Seq_90	1.66088995911516E-006	6.54865876650373E-005	0.025362292	-5.3011710609	0.003862638	0.0400553916
Aphotic	POV	Unknown	Assembly-24122-SUB-1-ITER-1-EPOV_M4OS_Seq_95	0	2.96890523042837E-005	0	-Inf	0.0038388278	0.0399901786
Aphotic	POV	Unknown	Assembly-24122-SUB-1-ITER-1-EPOV_M6O1K_Seq_6	0.0002960686	0	Inf	Inf	3.48907217169169E-005	0.0015494484
Aphotic	POV	Unknown	Assembly-24122-SUB-1-ITER-1-EPOV_M7O4K_Seq_11	0.0002229452	1.65340431952606E-006	134.8401065945	7.0751058627	0.0015384467	0.0218955383
Aphotic	POV	Unknown	Assembly-24122-SUB-1-ITER-1-EPOV_M7O4K_Seq_21	0.00041318	2.13068230273526E-006	193.9191155752	7.5993112139	0.0001573672	0.0043849563
Aphotic	POV	Unknown	Assembly-24122-SUB-1-ITER-1-EPOV_M7O4K_Seq_23	0.0002510199	8.06615807482156E-007	311.2013392786	8.2817044589	0.0006659488	0.0121624379
Aphotic	POV	Unknown	Assembly-24122-SUB-1-ITER-1-EPOV_M7O4K_Seq_8	0.000825619	6.37252806332788E-006	129.5590984329	7.0174665237	7.39284841054835E-006	0.0005474997
Aphotic	POV	Unknown	Assembly-24122-SUB-1-ITER-1-EPOV_SFCS_Seq_471	2.43492933375677E-005	0.0001285386	0.1894318278	-2.4002493459	0.0003077588	0.0070155782
Aphotic	POV	Unknown	Assembly-24122-SUB-1-ITER-1-EPOV_SFDS_Seq_504	8.08675429270006E-006	2.16848120202964E-005	0.3729224992	-1.4230522544	0.0033900386	0.0376867211
Aphotic	POV	Unknown	Assembly-24122-SUB-1-ITER-1-EPOV_SFDS_Seq_679	2.8977372221202E-006	2.06961706529782E-005	0.1400132068	-2.8363651783	0.0041356929	0.0419851706
Aphotic	POV	Unknown	Assembly-24122-SUB-1-ITER-1-EPOV_STCS_Seq_153	1.12287799565631E-005	8.67765036719977E-005	0.129398852	-2.9501032767	0.0039740552	0.0408619679
Aphotic	POV	Unknown	Assembly-24122-SUB-1-ITER-1-EPOV_STCS_Seq_181	0	1.8878102122618E-005	0	-Inf	0.0016512126	0.0223596517
Aphotic	POV	Unknown	Assembly-24122-SUB-1-ITER-1-EPOV_STCS_Seq_286	0	2.30167778317384E-005	0	-Inf	0.0006795835	0.0121624379
Aphotic	POV	Unknown	Assembly-24122-SUB-1-ITER-1-EPOV_STCS_Seq_481	0	0.0001041834	0	-Inf	9.91837194416839E-005	0.0031680323
Aphotic	POV	Unknown	Assembly-24122-SUB-1-ITER-1-EPOV_STCS_Seq_554	0.000018283	6.6701487662313E-005	0.2741017378	-1.8672166198	0.0026659365	0.0318917316
Aphotic	POV	Unknown	Assembly-24122-SUB-1-ITER-1-EPOV_STCS_Seq_597	2.18268840105484E-005	0.0001099265	0.1985589322	-2.3323608324	0.0010039999	0.0163817716
Aphotic	POV	Unknown	Assembly-24122-SUB-1-ITER-1-EPOV_STCS_Seq_660	0	2.20644731203523E-005	0	-Inf	0.0002665056	0.0062804764
Aphotic	POV	Pelagibacter	Assembly-24122-SUB-1-ITER-1-EPOV_STCS_Seq_69	1.03436593556467E-005	0.000074231	0.1393441181	-2.843275989	0.0003488652	0.0076986475
Aphotic	POV	Proteobacteria	Assembly-24122-SUB-1-ITER-1-EPOV_STCS_Seq_727	0	4.85851750814183E-005	0	-Inf	1.04049371230869E-006	0.0001509959
Aphotic	POV	Unknown	Assembly-24122-SUB-1-ITER-1-EPOV_STCS_Seq_75	6.95761893795713E-007	5.08174135028817E-005	0.0136914071	-6.1905854708	0.0003216637	0.0072094456
Aphotic	POV	Unknown	Assembly-24122-SUB-1-ITER-1-EPOV_STCS_Seq_784	2.19257183586209E-005	6.64238164664164E-005	0.3300882052	-1.5990765063	0.0016864415	0.0227793606
Aphotic	P_damicornis	Propionibacterium	Assembly-24122-SUB-1-ITER-1-EP_damicornis_NLN_RepliG_Seq_1	0.0004064038	0.0001522476	2.6693603782	1.4164940903	0.0019546304	0.0254216706
Aphotic	P_damicornis	Propionibacterium|Propionibacterium|Propionibacterium	Assembly-24122-SUB-1-ITER-1-EP_damicornis_NLN_RepliG_Seq_6	0.0002284028	8.51330584306961E-005	2.6828919384	1.4237889469	0.0013611168	0.0201138422
Aphotic	Abrolhos	Unknown	Assembly-40100-SUB-0.075-ITER-10-ViromesRawMerged_Seq_33	1.15832023737295E-005	0.0001072794	0.1079723318	-3.2112664302	0.0007632153	0.0133186013
Aphotic	Abrolhos	Unknown	Assembly-40100-SUB-0.075-ITER-2-ViromesRawMerged_Seq_184	0	4.56379510798496E-006	0	-Inf	0.0002665056	0.0062804764
Aphotic	Abrolhos	Unknown	Assembly-40100-SUB-0.075-ITER-5-ViromesRawMerged_Seq_1	1.34657775535389E-006	0.0001430708	0.0094119703	-6.7312875159	2.13936612844196E-005	0.0011189628
Aphotic	Abrolhos	Unknown	Assembly-40100-SUB-0.1-ITER-5-ViromesRawMerged_Seq_251	0	5.82128858076947E-006	0	-Inf	0.0038388278	0.0399901786
Aphotic	Abrolhos	Unknown	Assembly-40100-SUB-0.2-ITER-2-ViromesRawMerged_Seq_265	0.000000856	7.69539308131535E-005	0.0111231844	-6.4902863267	0.0009531607	0.0156744995
Aphotic	Abrolhos	Unknown	Assembly-40100-SUB-0.2-ITER-2-ViromesRawMerged_Seq_360	0	1.42688150344569E-005	0	-Inf	9.91837194416839E-005	0.0031680323
Aphotic	Abrolhos	Unknown	Assembly-40100-SUB-0.2-ITER-2-ViromesRawMerged_Seq_6	7.86315159269754E-006	4.65478962744899E-005	0.1689260358	-2.5655363936	0.0042322003	0.0428379138
Aphotic	Abrolhos	Unknown	Assembly-40100-SUB-0.2-ITER-2-ViromesRawMerged_Seq_840	0	1.16264760441463E-005	0	-Inf	0.0016512126	0.0223596517
Aphotic	Abrolhos	Unknown	Assembly-40100-SUB-0.2-ITER-3-ViromesRawMerged_Seq_499	0	6.76145237764858E-006	0	-Inf	0.0006795835	0.0121624379
Aphotic	Abrolhos	Unknown	Assembly-40100-SUB-0.2-ITER-3-ViromesRawMerged_Seq_538	0	2.07772488067053E-006	0	-Inf	0.0038388278	0.0399901786
Aphotic	Abrolhos	Unknown	Assembly-40100-SUB-0.2-ITER-3-ViromesRawMerged_Seq_975	0	1.07411479665635E-005	0	-Inf	0.0038388278	0.0399901786
Aphotic	Abrolhos	Unclassified_derived_from_Verrucomicrobia	Assembly-40100-SUB-0.2-ITER-4-ViromesRawMerged_Seq_11	4.12430985557283E-007	2.27379096445752E-005	0.0181384741	-5.7848030943	0.0024470322	0.0299235578
Aphotic	Abrolhos	Synechococcus	Assembly-40100-SUB-0.2-ITER-4-ViromesRawMerged_Seq_968	0	0.000009754	0	-Inf	0.0002665056	0.0062804764
Aphotic	Abrolhos	Prochlorococcus	Assembly-43255-SUB-1-ITER-1-ECtrl_Bur_Rasa_Seq_137	2.44922012219399E-006	3.05974917521326E-005	0.0800464346	-3.6430190458	0.0044648004	0.0443050556
Aphotic	Abrolhos	Unknown	Assembly-43255-SUB-1-ITER-1-ECtrl_Bur_Rasa_Seq_138	0.0000031	2.52901410910377E-005	0.1225776279	-3.0282324031	0.0007235428	0.012768292
Aphotic	Abrolhos	Unknown	Assembly-43255-SUB-1-ITER-1-ECtrl_Bur_Rasa_Seq_208	0	1.82587776314686E-005	0	-Inf	0.0002665056	0.0062804764
Aphotic	Abrolhos	Unknown	Assembly-43255-SUB-1-ITER-1-ECtrl_Bur_Rasa_Seq_213	6.97724656645344E-007	2.21773415296345E-005	0.0314611495	-4.9902848076	0.0017108975	0.0229491844
Aphotic	Abrolhos	Unknown	Assembly-43255-SUB-1-ITER-1-ECtrl_Bur_Rasa_Seq_478	6.53120132205054E-006	1.87329307652305E-005	0.3486481322	-1.5201563421	0.0015384467	0.0218955383
Aphotic	Abrolhos	Unknown	Assembly-43255-SUB-1-ITER-1-EPAB2011_Seq_3	7.551308023009E-007	0.000020202	0.0373790864	-4.7416248832	0.0012584922	0.0190555481
Aphotic	Abrolhos	Unknown	Assembly-43255-SUB-1-ITER-1-EPAB2011_Seq_68	2.44922012219399E-006	3.55172425698807E-005	0.0689586225	-3.8581252342	0.0002911315	0.0066921161
Aphotic	Abrolhos	Unknown	Assembly-43255-SUB-1-ITER-1-EPAB2012_Seq_219	4.84793205749711E-007	3.03388687221112E-005	0.0159792776	-5.9676540011	0.0028741516	0.0334268797
Aphotic	Abrolhos	Unknown	Assembly-43255-SUB-1-ITER-1-ESG2011_Seq_112	3.87500688123047E-007	2.6865134997237E-005	0.0144239248	-6.1153924051	3.88163887177915E-005	0.0016592134
Aphotic	Abrolhos	Prochlorococcus	Assembly-43255-SUB-1-ITER-1-ESG2011_Seq_145	0	6.30267847426707E-005	0	-Inf	0.0038388278	0.0399901786
Aphotic	Abrolhos	Unknown	Assembly-43255-SUB-1-ITER-1-ESG2011_Seq_15	2.64039091343179E-006	1.76917327172775E-005	0.1492443366	-2.7442519081	0.0051508142	0.0490593222
Aphotic	Abrolhos	Unknown	Assembly-43255-SUB-1-ITER-1-ESG2011_Seq_150	0	1.59506500937379E-005	0	-Inf	0.0006795835	0.0121624379
Aphotic	Abrolhos	Unknown	Assembly-43255-SUB-1-ITER-1-ESG2011_Seq_197	0	9.97247113677754E-006	0	-Inf	0.0038388278	0.0399901786
Aphotic	Abrolhos	Pelagibacter|Unclassified_derived_from_Proteobacteria	Assembly-43255-SUB-1-ITER-1-ESG2011_Seq_22	2.44286263629752E-005	0.0003179715	0.0768264645	-3.7022528259	0.0012804552	0.0193344117
Aphotic	Abrolhos	Pelagibacter	Assembly-43255-SUB-1-ITER-1-ESG2011_Seq_233	2.07056455650146E-005	0.0001008627	0.2052855449	-2.2842960504	0.0050004064	0.0480929141
Aphotic	Abrolhos	Gammaproteobacteria	Assembly-43255-SUB-1-ITER-1-ESG2011_Seq_299	0	1.26382401511446E-005	0	-Inf	0.0006795835	0.0121624379
Aphotic	Abrolhos	Prochlorococcus	Assembly-43255-SUB-1-ITER-1-ESG2011_Seq_328	0	0.000031958	0	-Inf	0.0002665056	0.0062804764
Aphotic	Abrolhos	Unknown	Assembly-43255-SUB-1-ITER-1-ESG2011_Seq_360	2.04690464649879E-006	1.26869229897348E-005	0.1613397234	-2.6318264068	0.0026746639	0.0319099731
Aphotic	Abrolhos	Unknown	Assembly-43255-SUB-1-ITER-1-ESG2011_Seq_542	0.0001339197	9.10076458503462E-006	14.7152117236	3.8792363949	0.0013611168	0.0201138422
Aphotic	Abrolhos	Unknown	Assembly-43255-SUB-1-ITER-1-ESG2011_Seq_601	0	6.44253185400923E-006	0	-Inf	0.0038388278	0.0399901786
Aphotic	Abrolhos	Unknown	Assembly-43255-SUB-1-ITER-1-ESG2011_Seq_65	0	3.03412239606424E-005	0	-Inf	0.0038388278	0.0399901786
Aphotic	Abrolhos	Unknown	Assembly-43255-SUB-1-ITER-1-ESG2011_Seq_90	3.90106524574946E-006	3.74352057544965E-005	0.1042084628	-3.262455651	0.0026658092	0.0318917316
Aphotic	Abrolhos	Unclassified_derived_from_Actinobacteria	Assembly-43255-SUB-1-ITER-1-ESG2011_Seq_95	4.06629091283728E-007	2.17733628696531E-005	0.01867553	-5.7427070041	0.0021219829	0.0270196759
Aphotic	Abrolhos	Unclassified_derived_from_Proteobacteria	Assembly-43255-SUB-1-ITER-1-ETimbebas2012_Seq_43	3.36171273583049E-005	6.67195060979667E-005	0.5038575572	-0.98891216	0.0030161658	0.0347246343
Aphotic	Abrolhos	Unknown	Assembly-61018-SUB-0.3-ITER-1-EPAB2011_Seq_47	6.84929274592525E-007	2.34754323610995E-006	0.2917642853	-1.7771248001	0.0026746639	0.0319099731
Aphotic	Abrolhos	Unknown	Assembly-61018-SUB-0.3-ITER-10-EPAB2012_Seq_59	0	1.63526327926878E-005	0	-Inf	0.0002665056	0.0062804764
Aphotic	Abrolhos	Unknown	Assembly-61018-SUB-0.3-ITER-4-ETimbebas2012_Seq_2	4.13892514337372E-005	0.0002210597	0.187231091	-2.4171080704	0.0005101051	0.0101881695
Aphotic	Abrolhos	Unknown	Assembly-61018-SUB-0.4-ITER-10-EPAB2011_Seq_1	5.16667584164064E-007	2.01853204011708E-005	0.0255962043	-5.287926305	0.0002297128	0.0058036243
Aphotic	Abrolhos	Pelagibacter	Assembly-61018-SUB-0.4-ITER-3-EPAB2011_Seq_29	2.05075924761565E-006	0.0001345801	0.0152382048	-6.0361632395	0.0008195129	0.0141243143
Aphotic	Abrolhos	Unknown	Assembly-61018-SUB-0.4-ITER-4-EPAB2011_Seq_149	0	3.80144883390757E-005	0	-Inf	0.0038388278	0.0399901786
Aphotic	Abrolhos	Unknown	Assembly-61018-SUB-0.4-ITER-6-EPAB2012_Seq_156	0	2.90723184075649E-006	0	-Inf	0.0016512126	0.0223596517
Aphotic	Abrolhos	Unknown	Assembly-61018-SUB-0.4-ITER-6-EPNorte_Seq_55	0	4.79544698408566E-006	0	-Inf	0.0016512126	0.0223596517
Aphotic	Abrolhos	Unknown	Assembly-61018-SUB-0.4-ITER-7-ESG2011_Seq_73	0	3.8516366402841E-005	0	-Inf	0.0006795835	0.0121624379
Aphotic	POV	Unknown	Assembly-71514-SUB-0.25-ITER-1-POV_Merged_Seq_155	1.2426343039377E-005	0.0001534741	0.0809670262	-3.6265216999	0.0002721959	0.0063885878
Aphotic	POV	Unknown	Assembly-71514-SUB-0.25-ITER-1-POV_Merged_Seq_359	0.0003193995	2.25564325914866E-006	141.6001867418	7.1456793578	0.0002763921	0.0064810159
Aphotic	POV	Unknown	Assembly-71514-SUB-0.25-ITER-1-POV_Merged_Seq_367	0.0095983152	1.60052064292008E-005	599.6995559553	9.2280960943	1.17938632934546E-006	0.0001591897
Aphotic	POV	Unknown	Assembly-71514-SUB-0.25-ITER-1-POV_Merged_Seq_632	5.09722789685927E-006	9.67885695527537E-005	0.0526635317	-4.2470519169	0.0005315873	0.0105316501
Aphotic	POV	Unknown	Assembly-71514-SUB-0.25-ITER-1-POV_Merged_Seq_689	0.0011859905	0	Inf	Inf	1.04049371230869E-006	0.0001509959
Aphotic	POV	Vibrio	Assembly-71514-SUB-0.25-ITER-1-POV_Merged_Seq_730	0.0008233287	6.40891325616192E-006	128.4661882292	7.0052448878	3.27967099579771E-005	0.0015145002
Aphotic	POV	Unknown	Assembly-71514-SUB-0.25-ITER-10-POV_Merged_Seq_113	1.08819104991837E-005	0.0001203203	0.090441148	-3.4668768855	0.0021949537	0.0276357958
Aphotic	POV	Unknown	Assembly-71514-SUB-0.25-ITER-10-POV_Merged_Seq_269	0.0011180967	5.9521465809215E-006	187.8476485465	7.5534192464	5.68358825011021E-005	0.0021718458
Aphotic	POV	Unknown	Assembly-71514-SUB-0.25-ITER-10-POV_Merged_Seq_323	0.0016604385	3.39624036190218E-005	48.8904891195	5.6114819336	1.47813844051196E-006	0.0001896575
Aphotic	POV	Unknown	Assembly-71514-SUB-0.25-ITER-10-POV_Merged_Seq_419	0.0018253539	3.38405053037545E-006	539.3991249462	9.0752093709	3.39746908178684E-006	0.0003340564
Aphotic	POV	Unknown	Assembly-71514-SUB-0.25-ITER-10-POV_Merged_Seq_538	0.0007874476	7.54410863575355E-006	104.3791388338	6.7056895941	0.000061431	0.0023007352
Aphotic	POV	Unknown	Assembly-71514-SUB-0.25-ITER-10-POV_Merged_Seq_569	0.0002992972	0.000021592	13.8614775279	3.7930091409	0.0007265541	0.0128184296
Aphotic	POV	Flavobacterium	Assembly-71514-SUB-0.25-ITER-10-POV_Merged_Seq_606	7.16312652460664E-005	0.0002484495	0.28831313	-1.794291555	0.0016992513	0.0228699815
Aphotic	POV	Unknown	Assembly-71514-SUB-0.25-ITER-10-POV_Merged_Seq_658	8.1047549429141E-006	6.53509405060891E-005	0.1240189488	-3.011367529	0.0003157803	0.0071422293
Aphotic	POV	Unknown	Assembly-71514-SUB-0.25-ITER-10-POV_Merged_Seq_798	0.0005226725	0	Inf	Inf	3.58821391550541E-006	0.0003366226
Aphotic	Indian_Ocean	Unclassified_derived_from_Proteobacteria	Assembly-71514-SUB-0.25-ITER-2-Indian_Merged_Seq_165	2.05347371313294E-006	1.51815553204737E-005	0.1352610895	-2.8861812152	0.00471241	0.0460164118
Aphotic	POV	Bradyrhizobium|Nitrosomonas	Assembly-71514-SUB-0.25-ITER-2-POV_Merged_Seq_139	2.2746441176044E-005	2.02788251020143E-006	11.2168437085	3.4875948701	0.0008211688	0.0141399107
Aphotic	POV	Unknown	Assembly-71514-SUB-0.25-ITER-2-POV_Merged_Seq_528	0.0003128021	9.55321022223578E-007	327.4313636061	8.3550487094	0.0015384467	0.0218955383
Aphotic	POV	Unknown	Assembly-71514-SUB-0.25-ITER-2-POV_Merged_Seq_543	0.000185125	1.00826975935269E-006	183.6066229315	7.5204742894	7.43038833411642E-005	0.0026201811
Aphotic	POV	Unknown	Assembly-71514-SUB-0.25-ITER-2-POV_Merged_Seq_813	1.39644109631722E-005	0.0002046806	0.0682253638	-3.8735480083	0.0014750912	0.021344538
Aphotic	POV	Unknown	Assembly-71514-SUB-0.25-ITER-3-POV_Merged_Seq_141	0.000620668	1.98570139614311E-006	312.5686577597	8.2880293118	0.0001431183	0.0041220806
Aphotic	POV	Unknown	Assembly-71514-SUB-0.25-ITER-3-POV_Merged_Seq_370	0.000433849	8.80420429624453E-006	49.2774827757	5.6228566561	0.0001425255	0.0041220806
Aphotic	POV	Unknown	Assembly-71514-SUB-0.25-ITER-3-POV_Merged_Seq_787	1.71428947998962E-005	4.25544674865658E-005	0.4028459481	-1.3116998502	0.002840645	0.0332704806
Aphotic	POV	Unknown	Assembly-71514-SUB-0.25-ITER-3-POV_Merged_Seq_810	0.0002266048	0	Inf	Inf	3.48907217169169E-005	0.0015494484
Aphotic	POV	Unknown	Assembly-71514-SUB-0.25-ITER-3-POV_Merged_Seq_846	0.000003962	4.81384509014178E-005	0.0823039181	-3.6028950771	0.0023088088	0.0287996941
Aphotic	POV	Unknown	Assembly-71514-SUB-0.25-ITER-4-POV_Merged_Seq_559	0.0001205036	2.01653951870539E-007	597.576335926	9.2229792082	0.001817951	0.0239794417
Aphotic	POV	Unknown	Assembly-71514-SUB-0.25-ITER-4-POV_Merged_Seq_633	0.0004204516	2.93320712145098E-006	143.3419556718	7.1633171328	1.63779923175567E-006	0.0001958002
Aphotic	POV	Unknown	Assembly-71514-SUB-0.25-ITER-4-POV_Merged_Seq_746	0.0005077233	1.60711680216247E-006	315.9218203265	8.3034237754	1.63779923175567E-006	0.0001958002
Aphotic	POV	Unknown	Assembly-71514-SUB-0.25-ITER-4-POV_Merged_Seq_823	0.0002998717	6.74148845579304E-006	44.4815251228	5.475134349	8.7494070601584E-005	0.0029657025
Aphotic	POV	Unknown	Assembly-71514-SUB-0.25-ITER-4-POV_Merged_Seq_844	9.35720868103412E-006	9.76809057918523E-005	0.0957936314	-3.3839264451	5.39501192676989E-005	0.0021082427
Aphotic	Indian_Ocean	Unknown	Assembly-71514-SUB-0.25-ITER-5-Indian_Merged_Seq_100	3.79345444389704E-006	3.58884344993534E-005	0.1057013073	-3.2419348749	0.0044648004	0.0443050556
Aphotic	Indian_Ocean	Unknown	Assembly-71514-SUB-0.25-ITER-5-Indian_Merged_Seq_27	0	4.07715906627355E-006	0	-Inf	0.0038388278	0.0399901786
Aphotic	POV	Unknown	Assembly-71514-SUB-0.25-ITER-5-POV_Merged_Seq_324	0.0008741701	8.03558401081231E-007	1087.8737458637	10.0872954177	6.30180277144069E-006	0.0004888083
Aphotic	POV	Unknown	Assembly-71514-SUB-0.25-ITER-5-POV_Merged_Seq_540	0.0010792957	4.90265849881277E-006	220.1449829267	7.7823101556	1.27918875019047E-005	0.0007845656
Aphotic	POV	Unknown	Assembly-71514-SUB-0.25-ITER-5-POV_Merged_Seq_787	0.0002024247	0	Inf	Inf	9.91837194416839E-005	0.0031680323
Aphotic	POV	Unknown	Assembly-71514-SUB-0.25-ITER-5-POV_Merged_Seq_799	0.0010057172	0	Inf	Inf	3.58821391550541E-006	0.0003366226
Aphotic	POV	Unknown	Assembly-71514-SUB-0.25-ITER-5-POV_Merged_Seq_822	2.90653183483508E-005	0.0001277004	0.2276054719	-2.1353928525	0.0014615366	0.021300029
Aphotic	Indian_Ocean	Desulfovibrio|Prochlorococcus	Assembly-71514-SUB-0.25-ITER-6-Indian_Merged_Seq_36	0	1.44652320133181E-005	0	-Inf	0.0038388278	0.0399901786
Aphotic	POV	Flavobacterium	Assembly-71514-SUB-0.25-ITER-6-POV_Merged_Seq_163	0.0001020524	0.0002472847	0.4126921495	-1.2768621001	0.0042333416	0.0428379138
Aphotic	POV	Unknown	Assembly-71514-SUB-0.25-ITER-6-POV_Merged_Seq_359	0.0016346727	1.62844180430015E-006	1003.8262776087	9.9712939024	4.56166276160092E-006	0.0003981121
Aphotic	POV	Unknown	Assembly-71514-SUB-0.25-ITER-6-POV_Merged_Seq_629	0.0001265533	5.91152314041702E-006	21.4079047209	4.4200716951	0.0042322003	0.0428379138
Aphotic	POV	Unknown	Assembly-71514-SUB-0.25-ITER-6-POV_Merged_Seq_676	2.62461978437484E-005	0.000118224	0.2220039279	-2.1713428928	0.0046592877	0.0458244412
Aphotic	POV	Unknown	Assembly-71514-SUB-0.25-ITER-6-POV_Merged_Seq_727	0.0002949568	5.58663524346699E-007	527.9685983685	9.0443083157	0.0004239031	0.0088785059
Aphotic	POV	Unknown	Assembly-71514-SUB-0.25-ITER-6-POV_Merged_Seq_743	7.65378525530145E-006	3.15942909466836E-005	0.2422521609	-2.04541856	0.0051158292	0.0489797964
Aphotic	POV	Unknown	Assembly-71514-SUB-0.25-ITER-7-POV_Merged_Seq_792	0.0002617156	6.86434118351961E-006	38.1268311987	5.2527347255	0.0004311584	0.0089929543
Aphotic	POV	Unknown	Assembly-71514-SUB-0.25-ITER-7-POV_Merged_Seq_834	2.65185802424942E-006	1.8644184568522E-005	0.1422351305	-2.8136502567	0.0045290262	0.0447478242
Aphotic	Indian_Ocean	Unknown	Assembly-71514-SUB-0.25-ITER-8-Indian_Merged_Seq_80	0	1.03988865603825E-005	0	-Inf	0.0016512126	0.0223596517
Aphotic	POV	Unknown	Assembly-71514-SUB-0.25-ITER-8-POV_Merged_Seq_762	0.0005875505	8.53759103066996E-007	688.1923359827	9.4266680154	3.39746908178684E-006	0.0003340564
Aphotic	POV	Unknown	Assembly-71514-SUB-0.25-ITER-8-POV_Merged_Seq_850	0	3.5577467898338E-005	0	-Inf	0.0006795835	0.0121624379
Aphotic	Indian_Ocean	Prochlorococcus	Assembly-71514-SUB-0.25-ITER-9-Indian_Merged_Seq_120	0	9.0098497537942E-005	0	-Inf	0.0002665056	0.0062804764
Aphotic	Indian_Ocean	Prochlorococcus	Assembly-71514-SUB-0.25-ITER-9-Indian_Merged_Seq_138	0	1.34238293047296E-005	0	-Inf	0.0006795835	0.0121624379
Aphotic	POV	Unknown	Assembly-71514-SUB-0.25-ITER-9-POV_Merged_Seq_555	0.0001073918	0	Inf	Inf	0.0002665056	0.0062804764
Aphotic	POV	Unknown	Assembly-71514-SUB-0.25-ITER-9-POV_Merged_Seq_677	6.31925078443442E-006	0.000044347	0.1424956254	-2.8110104651	0.0036997228	0.0399901786
Aphotic	Indian_Ocean	Actinobacteria	Assembly-71514-SUB-0.5-ITER-1-Indian_Merged_Seq_175	0	1.23007227470148E-005	0	-Inf	9.91837194416839E-005	0.0031680323
Aphotic	Indian_Ocean	Prochlorococcus	Assembly-71514-SUB-0.5-ITER-1-Indian_Merged_Seq_287	3.32177991823031E-006	0.000043755	0.0759176786	-3.7194203114	0.003862638	0.0400553916
Aphotic	Indian_Ocean	Pelagibacter	Assembly-71514-SUB-0.5-ITER-1-Indian_Merged_Seq_312	4.40150485370135E-006	5.16052191827881E-005	0.0852918546	-3.5514482187	0.000088262	0.002987699
Aphotic	Indian_Ocean	Prochlorococcus|Unclassified_derived_from_Proteobacteria	Assembly-71514-SUB-0.5-ITER-1-Indian_Merged_Seq_463	1.3831665372806E-006	7.19666501234383E-005	0.0192195487	-5.7012817291	0.00395044	0.0407582587
Aphotic	Indian_Ocean	Unknown	Assembly-71514-SUB-0.5-ITER-1-Indian_Merged_Seq_497	0	8.77492071304995E-006	0	-Inf	0.0016512126	0.0223596517
Aphotic	Indian_Ocean	Prochlorococcus	Assembly-71514-SUB-0.5-ITER-1-Indian_Merged_Seq_507	0	5.41751461711588E-005	0	-Inf	0.0016512126	0.0223596517
Aphotic	POV	Unknown	Assembly-71514-SUB-0.5-ITER-1-POV_Merged_Seq_1107	0.0006769226	2.01653951870539E-007	3356.8528295967	11.7128935728	2.24424251152402E-005	0.0011601209
Aphotic	POV	Unknown	Assembly-71514-SUB-0.5-ITER-1-POV_Merged_Seq_1117	0.0002327075	0	Inf	Inf	3.48907217169169E-005	0.0015494484
Aphotic	POV	Unknown	Assembly-71514-SUB-0.5-ITER-1-POV_Merged_Seq_1122	2.16562153246783E-005	7.8375395321078E-005	0.2763139533	-1.8556196776	0.0011521036	0.0179320077
Aphotic	POV	Unknown	Assembly-71514-SUB-0.5-ITER-1-POV_Merged_Seq_1139	6.68542128380412E-007	0.000036751	0.0181911104	-5.7806225772	0.0025943729	0.0312640731
Aphotic	POV	Unknown	Assembly-71514-SUB-0.5-ITER-1-POV_Merged_Seq_1198	0.0002508907	0	Inf	Inf	1.15551366203903E-005	0.0007350492
Aphotic	POV	Unknown	Assembly-71514-SUB-0.5-ITER-1-POV_Merged_Seq_1360	0.000563363	5.98771166851288E-007	940.8652644321	9.877844328	1.58322034009308E-005	0.0009088674
Aphotic	POV	Unknown	Assembly-71514-SUB-0.5-ITER-1-POV_Merged_Seq_1500	0.0001248207	4.03307903741077E-007	309.4923156769	8.2737597793	0.0006659488	0.0121624379
Aphotic	POV	Unknown	Assembly-71514-SUB-0.5-ITER-1-POV_Merged_Seq_1551	1.56794038096471E-005	6.01236298594845E-005	0.2607860478	-1.9390614083	0.0048332805	0.0466942261
Aphotic	POV	Unknown	Assembly-71514-SUB-0.5-ITER-1-POV_Merged_Seq_1637	0.000018086	2.34447129597571E-005	0.7714302328	-0.3743924078	0.004415525	0.0441534915
Aphotic	POV	Unknown	Assembly-71514-SUB-0.5-ITER-1-POV_Merged_Seq_1676	1.42968540680285E-005	4.58339415081018E-005	0.3119272224	-1.6807186301	0.0028672481	0.0334268797
Aphotic	POV	Unknown	Assembly-71514-SUB-0.5-ITER-1-POV_Merged_Seq_1761	0.0001850772	0	Inf	Inf	9.91837194416839E-005	0.0031680323
Aphotic	POV	Unknown	Assembly-71514-SUB-0.5-ITER-1-POV_Merged_Seq_1812	0.000116061	1.9031008611934E-007	609.8519020249	9.2523151273	0.0041126741	0.0418926533
Aphotic	POV	Unknown	Assembly-71514-SUB-0.5-ITER-1-POV_Merged_Seq_1860	0.0007752793	6.13767441586014E-007	1263.148253811	10.3028082607	2.42138981566006E-006	0.0002632371
Aphotic	POV	Unknown	Assembly-71514-SUB-0.5-ITER-1-POV_Merged_Seq_1884	0	0.000044115	0	-Inf	9.91837194416839E-005	0.0031680323
Aphotic	POV	Unknown	Assembly-71514-SUB-0.5-ITER-1-POV_Merged_Seq_1905	7.61352257512813E-006	0.000041515	0.1833921651	-2.4469960898	0.0051179813	0.0489797964
Aphotic	POV	Unknown	Assembly-71514-SUB-0.5-ITER-1-POV_Merged_Seq_1961	0.0007041925	0	Inf	Inf	1.04049371230869E-006	0.0001509959
Aphotic	POV	Unknown	Assembly-71514-SUB-0.5-ITER-1-POV_Merged_Seq_1982	0.0001626295	0	Inf	Inf	3.48907217169169E-005	0.0015494484
Aphotic	POV	Unknown	Assembly-71514-SUB-0.5-ITER-1-POV_Merged_Seq_208	0.0000124	8.82125829533838E-005	0.1405697646	-2.830641779	0.0044648004	0.0443050556
Aphotic	POV	Unknown	Assembly-71514-SUB-0.5-ITER-1-POV_Merged_Seq_214	0.0008113933	9.9093760931494E-006	81.8813722904	6.3554633763	1.2804728933888E-006	0.0001709953
Aphotic	POV	Unknown	Assembly-71514-SUB-0.5-ITER-1-POV_Merged_Seq_227	0.0009402018	2.7080992164849E-006	347.181439539	8.4395460126	0.0001048291	0.0032704748
Aphotic	POV	Unknown	Assembly-71514-SUB-0.5-ITER-1-POV_Merged_Seq_350	4.2341266152413E-005	6.59792915898873E-005	0.6417356891	-0.6399488763	0.0046777667	0.0458419217
Aphotic	POV	Unknown	Assembly-71514-SUB-0.5-ITER-1-POV_Merged_Seq_448	0.0007847068	7.60056121553652E-006	103.2432650421	6.6899038619	0.0002271759	0.0058036243
Aphotic	POV	Unknown	Assembly-71514-SUB-0.5-ITER-1-POV_Merged_Seq_460	4.69795676507258E-005	0.0001787785	0.2627808416	-1.9280679973	0.0037274001	0.0399901786
Aphotic	POV	Unknown	Assembly-71514-SUB-0.5-ITER-1-POV_Merged_Seq_687	0.0004077067	9.7717627895773E-007	417.2293975179	8.7046970019	1.02914817388327E-005	0.0006897386
Aphotic	POV	Unknown	Assembly-71514-SUB-0.5-ITER-1-POV_Merged_Seq_707	0.0007004645	1.35940705641377E-006	515.2720765974	9.0091906025	4.56166276160092E-006	0.0003981121
Aphotic	POV	Unknown	Assembly-71514-SUB-0.5-ITER-1-POV_Merged_Seq_781	0.00034086	1.29644429195748E-006	262.9191027025	8.0384751563	2.31770715783477E-005	0.0011853166
Aphotic	POV	Vibrio	Assembly-71514-SUB-0.5-ITER-1-POV_Merged_Seq_806	0.0014670345	1.20972393607502E-006	1212.7019056747	10.2440092497	6.55424516385118E-007	0.0001127046
Aphotic	POV	Unknown	Assembly-71514-SUB-0.5-ITER-1-POV_Merged_Seq_884	0.0005962187	0	Inf	Inf	3.48907217169169E-005	0.0015494484
Aphotic	POV	Unknown	Assembly-71514-SUB-0.5-ITER-1-POV_Merged_Seq_935	0.0010964704	2.01653951870539E-007	5437.3859167008	12.4086975112	1.63779923175567E-006	0.0001958002
Aphotic	Indian_Ocean	Accumulibacter	Assembly-71514-SUB-0.5-ITER-10-Indian_Merged_Seq_174	0	3.31242727363468E-005	0	-Inf	3.48907217169169E-005	0.0015494484
Aphotic	Indian_Ocean	Unknown	Assembly-71514-SUB-0.5-ITER-10-Indian_Merged_Seq_291	0	3.47787472343598E-006	0	-Inf	0.0016512126	0.0223596517
Aphotic	Indian_Ocean	Pelagibacter	Assembly-71514-SUB-0.5-ITER-10-Indian_Merged_Seq_351	2.67371356330066E-006	0.0001201206	0.0222585806	-5.4894945941	0.000617432	0.0117106831
Aphotic	Indian_Ocean	Unknown	Assembly-71514-SUB-0.5-ITER-10-Indian_Merged_Seq_358	0	5.73156325316154E-006	0	-Inf	0.0038388278	0.0399901786
Aphotic	POV	Unknown	Assembly-71514-SUB-0.5-ITER-10-POV_Merged_Seq_1267	0.0005854619	0.000000938	624.1635376193	9.2857802701	2.42138981566006E-006	0.0002632371
Aphotic	POV	Unknown	Assembly-71514-SUB-0.5-ITER-10-POV_Merged_Seq_1278	0.0002982895	1.47443917109567E-007	2023.0709310029	10.9823311879	1.63779923175567E-006	0.0001958002
Aphotic	POV	Unknown	Assembly-71514-SUB-0.5-ITER-10-POV_Merged_Seq_1367	5.00750051812301E-006	0.000082918	0.0603910287	-4.0495219423	8.89466979418852E-005	0.0029930478
Aphotic	POV	Unknown	Assembly-71514-SUB-0.5-ITER-10-POV_Merged_Seq_1455	0	2.95148317748178E-005	0	-Inf	0.0038388278	0.0399901786
Aphotic	POV	Unknown	Assembly-71514-SUB-0.5-ITER-10-POV_Merged_Seq_1540	3.09374504638261E-006	3.14501418435085E-005	0.0983698281	-3.3456403086	0.001989329	0.0256207753
Aphotic	POV	Unknown	Assembly-71514-SUB-0.5-ITER-10-POV_Merged_Seq_1561	0.0005543403	8.45672295505733E-006	65.5502514004	6.0345294084	1.26175300672964E-005	0.0007764007
Aphotic	POV	Unknown	Assembly-71514-SUB-0.5-ITER-10-POV_Merged_Seq_1658	1.26043728627504E-005	5.7053698827057E-005	0.220921222	-2.1783960824	0.0006696762	0.0121624379
Aphotic	POV	Verminephrobacter	Assembly-71514-SUB-0.5-ITER-10-POV_Merged_Seq_1731	0.0003904624	1.69374437857562E-006	230.5320838462	7.8488237386	4.00286607785412E-005	0.0016815118
Aphotic	POV	Unknown	Assembly-71514-SUB-0.5-ITER-10-POV_Merged_Seq_1829	7.01684016841183E-006	0.000137782	0.0509271277	-4.2954218379	2.89626178153195E-005	0.0013923579
Aphotic	POV	Unknown	Assembly-71514-SUB-0.5-ITER-10-POV_Merged_Seq_1833	0.0001210707	3.30828193337866E-006	36.5962442659	5.1936236927	0.0025177222	0.0306146731
Aphotic	POV	Unknown	Assembly-71514-SUB-0.5-ITER-10-POV_Merged_Seq_1836	0.000010162	8.0394223668681E-005	0.1264020432	-2.9839083112	1.62820815330491E-005	0.0009168163
Aphotic	POV	Unknown	Assembly-71514-SUB-0.5-ITER-10-POV_Merged_Seq_1870	0.0002634508	0.000004917	53.5796818542	5.7436141096	0.0022817708	0.0285712607
Aphotic	POV	Unknown	Assembly-71514-SUB-0.5-ITER-10-POV_Merged_Seq_1921	0.0003338659	1.33439957822436E-007	2501.9936079446	11.2888623884	7.43038833411642E-005	0.0026201811
Aphotic	POV	Unknown	Assembly-71514-SUB-0.5-ITER-10-POV_Merged_Seq_336	0.0003917294	9.77833861991568E-005	4.0060932797	2.0021960139	0.0002687832	0.0063207819
Aphotic	POV	Unknown	Assembly-71514-SUB-0.5-ITER-10-POV_Merged_Seq_473	7.69307010817382E-006	9.12904744562103E-005	0.0842702391	-3.5688329716	0.0018421603	0.0241908923
Aphotic	POV	Unclassified_derived_from_Proteobacteria	Assembly-71514-SUB-0.5-ITER-10-POV_Merged_Seq_482	9.56860745967669E-006	4.80995536637336E-005	0.198933394	-2.3296426201	0.0011027858	0.0174679831
Aphotic	POV	Unknown	Assembly-71514-SUB-0.5-ITER-10-POV_Merged_Seq_572	3.5226859288784E-005	0.0001865966	0.1887862264	-2.4051745833	0.0051833478	0.0490753246
Aphotic	POV	Unknown	Assembly-71514-SUB-0.5-ITER-10-POV_Merged_Seq_678	0.0004178667	0	Inf	Inf	1.15551366203903E-005	0.0007350492
Aphotic	POV	Unknown	Assembly-71514-SUB-0.5-ITER-10-POV_Merged_Seq_695	0.0003494722	2.47447480699285E-006	141.2308692778	7.1419116473	0.0001431183	0.0041220806
Aphotic	POV	Unknown	Assembly-71514-SUB-0.5-ITER-10-POV_Merged_Seq_706	0.0002245878	0	Inf	Inf	3.48907217169169E-005	0.0015494484
Aphotic	POV	Unknown	Assembly-71514-SUB-0.5-ITER-10-POV_Merged_Seq_711	0	1.3265844785021E-005	0	-Inf	0.0016512126	0.0223596517
Aphotic	POV	Unknown	Assembly-71514-SUB-0.5-ITER-10-POV_Merged_Seq_812	1.66088995911516E-005	8.50382126889288E-005	0.1953110145	-2.3561547831	0.0004723933	0.009598235
Aphotic	POV	Unknown	Assembly-71514-SUB-0.5-ITER-10-POV_Merged_Seq_828	0.0002910413	5.28922990488187E-006	55.0252778288	5.7820226194	0.0011634044	0.0180371379
Aphotic	POV	Unknown	Assembly-71514-SUB-0.5-ITER-10-POV_Merged_Seq_855	2.81616732418347E-006	3.23156296108542E-005	0.087145674	-3.52042714	0.003862638	0.0400553916
Aphotic	Indian_Ocean	Unknown	Assembly-71514-SUB-0.5-ITER-2-Indian_Merged_Seq_440	0	1.48556709035741E-005	0	-Inf	0.0016512126	0.0223596517
Aphotic	POV	Unknown	Assembly-71514-SUB-0.5-ITER-2-POV_Merged_Seq_1055	8.25146290891862E-006	0.0001157501	0.0712868967	-3.8102192711	0.0030466862	0.0350278219
Aphotic	POV	Unknown	Assembly-71514-SUB-0.5-ITER-2-POV_Merged_Seq_1061	0.0004425817	2.16207148726169E-007	2047.0262190254	10.9993138657	3.39746908178684E-006	0.0003340564
Aphotic	POV	Unknown	Assembly-71514-SUB-0.5-ITER-2-POV_Merged_Seq_1064	4.66393216846011E-005	0.0001199022	0.3889778935	-1.3622399291	0.0011202856	0.0175770013
Aphotic	POV	Unknown	Assembly-71514-SUB-0.5-ITER-2-POV_Merged_Seq_1068	9.28123513914781E-006	3.65351845435859E-005	0.2540355347	-1.9768977787	0.0051508142	0.0490593222
Aphotic	POV	Unknown	Assembly-71514-SUB-0.5-ITER-2-POV_Merged_Seq_1118	0.0007657437	2.56254388266731E-006	298.821673965	8.2231409824	0.0014750912	0.021344538
Aphotic	POV	Unknown	Assembly-71514-SUB-0.5-ITER-2-POV_Merged_Seq_1235	0.0001557538	3.23832235962358E-006	48.0970544004	5.5878766369	0.0002981656	0.0068179511
Aphotic	POV	Unknown	Assembly-71514-SUB-0.5-ITER-2-POV_Merged_Seq_1252	0.0002284538	0	Inf	Inf	3.48907217169169E-005	0.0015494484
Aphotic	POV	Unclassified_derived_from_Proteobacteria	Assembly-71514-SUB-0.5-ITER-2-POV_Merged_Seq_1307	1.05827006546555E-005	3.60584649255726E-005	0.2934872762	-1.7686301366	0.0032753716	0.036924287
Aphotic	POV	Unknown	Assembly-71514-SUB-0.5-ITER-2-POV_Merged_Seq_1324	0.0003852069	0	Inf	Inf	3.48907217169169E-005	0.0015494484
Aphotic	POV	Unknown	Assembly-71514-SUB-0.5-ITER-2-POV_Merged_Seq_1365	1.0312483487942E-006	1.32634083405443E-005	0.0777513835	-3.6849878426	0.0007235428	0.012768292
Aphotic	POV	Unknown	Assembly-71514-SUB-0.5-ITER-2-POV_Merged_Seq_1515	0.0004574487	5.1475200875185E-007	888.6778984935	9.7955167984	0.0001431183	0.0041220806
Aphotic	POV	Unclassified_derived_from_Verrucomicrobia	Assembly-71514-SUB-0.5-ITER-2-POV_Merged_Seq_1559	1.41672509356271E-005	8.50754756349513E-005	0.1665256742	-2.5861834723	0.0045917657	0.0452964002
Aphotic	POV	Unknown	Assembly-71514-SUB-0.5-ITER-2-POV_Merged_Seq_1574	0.0007246693	1.07321341479685E-005	67.5233191584	6.0773139174	1.16373846778256E-006	0.0001590731
Aphotic	POV	Unknown	Assembly-71514-SUB-0.5-ITER-2-POV_Merged_Seq_1636	0.0001452799	4.03307903741077E-007	360.2208886917	8.4927380333	2.24424251152402E-005	0.0011601209
Aphotic	POV	Unknown	Assembly-71514-SUB-0.5-ITER-2-POV_Merged_Seq_1649	0.0004019871	4.03307903741077E-007	996.7250180003	9.9610517306	2.24424251152402E-005	0.0011601209
Aphotic	POV	Unknown	Assembly-71514-SUB-0.5-ITER-2-POV_Merged_Seq_1654	0.0001553654	4.03307903741077E-007	385.2278201264	8.5895680843	7.43038833411642E-005	0.0026201811
Aphotic	POV	Unknown	Assembly-71514-SUB-0.5-ITER-2-POV_Merged_Seq_1682	0.0008455863	4.17192135107845E-005	20.2685092116	4.3411680746	0.0005041235	0.0100793912
Aphotic	POV	Unknown	Assembly-71514-SUB-0.5-ITER-2-POV_Merged_Seq_1704	0.0005419262	4.21188769322741E-006	128.6658822621	7.0074857413	8.03221270521912E-005	0.0027586054
Aphotic	POV	Unknown	Assembly-71514-SUB-0.5-ITER-2-POV_Merged_Seq_1763	2.08728568138714E-006	2.8860223804512E-005	0.0723239603	-3.7893825106	0.001989329	0.0256207753
Aphotic	POV	Unknown	Assembly-71514-SUB-0.5-ITER-2-POV_Merged_Seq_1788	0.0004662907	0.000009978	46.7318587752	5.5463345169	0.000038927	0.0016611129
Aphotic	POV	Unknown	Assembly-71514-SUB-0.5-ITER-2-POV_Merged_Seq_1832	1.27935780898868E-005	3.32631789663296E-005	0.3846168192	-1.3785062422	0.0013611168	0.0201138422
Aphotic	POV	Unknown	Assembly-71514-SUB-0.5-ITER-2-POV_Merged_Seq_1836	0	2.33642686514112E-005	0	-Inf	0.0002665056	0.0062804764
Aphotic	POV	Unknown	Assembly-71514-SUB-0.5-ITER-2-POV_Merged_Seq_1892	3.22646797346748E-006	2.49956190103199E-005	0.1290813391	-2.9536476452	0.0051508142	0.0490593222
Aphotic	POV	Unknown	Assembly-71514-SUB-0.5-ITER-2-POV_Merged_Seq_1950	0	2.67568204337956E-005	0	-Inf	9.91837194416839E-005	0.0031680323
Aphotic	POV	Unknown	Assembly-71514-SUB-0.5-ITER-2-POV_Merged_Seq_633	0.000003962	4.62482386250289E-005	0.0856677625	-3.5451037818	0.001989329	0.0256207753
Aphotic	POV	Unknown	Assembly-71514-SUB-0.5-ITER-2-POV_Merged_Seq_671	2.56996946976422E-005	0.0001750986	0.1467727225	-2.768344225	0.0025995452	0.0312640731
Aphotic	POV	Unknown	Assembly-71514-SUB-0.5-ITER-2-POV_Merged_Seq_761	0.0000062	5.91073995806714E-005	0.1048939905	-3.2529960683	0.0004026879	0.0085410437
Aphotic	POV	Unknown	Assembly-71514-SUB-0.5-ITER-2-POV_Merged_Seq_873	0	0.000017466	0	-Inf	0.0016512126	0.0223596517
Aphotic	POV	Unknown	Assembly-71514-SUB-0.5-ITER-2-POV_Merged_Seq_885	1.0616529983739E-005	5.54493952206202E-005	0.1914634045	-2.3848594273	0.0036997228	0.0399901786
Aphotic	POV	Unknown	Assembly-71514-SUB-0.5-ITER-2-POV_Merged_Seq_923	1.9551235934315E-005	0.0001084203	0.180328236	-2.4713027816	0.0002053105	0.0053910094
Aphotic	POV	Unknown	Assembly-71514-SUB-0.5-ITER-2-POV_Merged_Seq_952	0.0008219914	3.40085553102566E-006	241.7013505283	7.9170817241	5.90033764627734E-006	0.0004687719
Aphotic	POV	Pelagibacter	Assembly-71514-SUB-0.5-ITER-3-POV_Merged_Seq_1047	1.97252303690315E-005	0.000085577	0.2304969833	-2.1171802257	0.0052828593	0.0497423572
Aphotic	POV	Unknown	Assembly-71514-SUB-0.5-ITER-3-POV_Merged_Seq_1129	0.0002881015	2.03793439120987E-007	1413.6938568984	10.4652540152	6.30180277144069E-006	0.0004888083
Aphotic	POV	Unknown	Assembly-71514-SUB-0.5-ITER-3-POV_Merged_Seq_1209	3.70863683805594E-006	4.02762741318487E-005	0.0920799383	-3.4409693226	0.0029899258	0.0345192388
Aphotic	POV	Proteobacteria	Assembly-71514-SUB-0.5-ITER-3-POV_Merged_Seq_1252	9.69586411499419E-007	4.12978703981051E-005	0.0234778792	-5.4125540981	0.0007235428	0.012768292
Aphotic	POV	Unknown	Assembly-71514-SUB-0.5-ITER-3-POV_Merged_Seq_1268	0.000004273	2.6186844423116E-005	0.1631729134	-2.6155265038	0.0051508142	0.0490593222
Aphotic	POV	Unknown	Assembly-71514-SUB-0.5-ITER-3-POV_Merged_Seq_1426	0.0001878917	0	Inf	Inf	9.91837194416839E-005	0.0031680323
Aphotic	POV	Unknown	Assembly-71514-SUB-0.5-ITER-3-POV_Merged_Seq_1471	0.00050694	1.71464676039091E-007	2956.5271475968	11.529687809	1.63779923175567E-006	0.0001958002
Aphotic	POV	Unknown	Assembly-71514-SUB-0.5-ITER-3-POV_Merged_Seq_1538	0.0009107014	2.00737319858294E-005	45.3678172091	5.5035973436	0.0001760786	0.0047876222
Aphotic	POV	Unknown	Assembly-71514-SUB-0.5-ITER-3-POV_Merged_Seq_1575	1.78488945804547E-005	7.83627435015277E-005	0.2277727117	-2.1343331798	0.0001449521	0.0041433073
Aphotic	POV	Unknown	Assembly-71514-SUB-0.5-ITER-3-POV_Merged_Seq_1597	1.66922334763131E-005	5.92128140480224E-005	0.2819023846	-1.8267324135	0.0039210763	0.0405497332
Aphotic	POV	Unknown	Assembly-71514-SUB-0.5-ITER-3-POV_Merged_Seq_1629	2.1451050160877E-005	0.0001249337	0.1716995303	-2.5420420021	0.0038934809	0.0403530064
Aphotic	POV	Unknown	Assembly-71514-SUB-0.5-ITER-3-POV_Merged_Seq_1635	0.0008210774	6.37890332949062E-006	128.7176462966	7.0080660404	7.08189698622297E-006	0.000530206
Aphotic	POV	Unknown	Assembly-71514-SUB-0.5-ITER-3-POV_Merged_Seq_1740	0.0004739393	5.26913931586294E-006	89.9462422039	6.4909911044	0.0004239031	0.0088785059
Aphotic	POV	Unknown	Assembly-71514-SUB-0.5-ITER-3-POV_Merged_Seq_1771	0.0010011223	4.01779200540616E-007	2491.7226412156	11.2829277726	6.30180277144069E-006	0.0004888083
Aphotic	POV	Unknown	Assembly-71514-SUB-0.5-ITER-3-POV_Merged_Seq_1827	0.0006658141	1.43693144945042E-007	4633.582681467	12.1779124	0.0004723933	0.009598235
Aphotic	POV	Unclassified_derived_from_Actinobacteria	Assembly-71514-SUB-0.5-ITER-3-POV_Merged_Seq_1865	0.0000031	5.73357769909201E-005	0.054067559	-4.2090929657	0.0002911315	0.0066921161
Aphotic	POV	Unknown	Assembly-71514-SUB-0.5-ITER-3-POV_Merged_Seq_1960	2.05157631965321E-005	4.75218309435159E-005	0.4317123896	-1.2118575978	0.0043166761	0.0434883752
Aphotic	POV	Unknown	Assembly-71514-SUB-0.5-ITER-3-POV_Merged_Seq_417	0.0004480578	7.42415762803849E-007	603.5132638045	9.2372416682	6.66359200531816E-005	0.0024339562
Aphotic	POV	Prochlorococcus	Assembly-71514-SUB-0.5-ITER-3-POV_Merged_Seq_429	1.48744691570321E-005	0.0001859801	0.0799788375	-3.6442378776	0.0053092047	0.049952951
Aphotic	POV	Unknown	Assembly-71514-SUB-0.5-ITER-3-POV_Merged_Seq_534	5.2026885748773E-006	9.04153444889311E-005	0.0575420976	-4.1192383773	0.0051179813	0.0489797964
Aphotic	POV	Unknown	Assembly-71514-SUB-0.5-ITER-3-POV_Merged_Seq_616	2.08728568138714E-006	7.36484836185631E-005	0.0283411902	-5.1409558442	0.0017108975	0.0229491844
Aphotic	POV	Unclassified_derived_from_Proteobacteria	Assembly-71514-SUB-0.5-ITER-3-POV_Merged_Seq_623	3.83553615442533E-006	6.77938139070628E-005	0.0565764918	-4.1436534698	0.0024470322	0.0299235578
Aphotic	POV	Unknown	Assembly-71514-SUB-0.5-ITER-3-POV_Merged_Seq_653	8.80130304477262E-007	2.50043723649142E-005	0.0351990561	-4.8283194497	0.0021219829	0.0270196759
Aphotic	POV	Alphaproteobacteria	Assembly-71514-SUB-0.5-ITER-3-POV_Merged_Seq_675	2.60372911384028E-005	0.0002245615	0.1159472579	-3.1084593932	0.0024470322	0.0299235578
Aphotic	POV	Unknown	Assembly-71514-SUB-0.5-ITER-3-POV_Merged_Seq_706	0	0.000013071	0	-Inf	0.0038388278	0.0399901786
Aphotic	POV	Unknown	Assembly-71514-SUB-0.5-ITER-3-POV_Merged_Seq_726	1.27437761468598E-005	5.74182249015502E-005	0.2219465365	-2.1717158997	0.0039610103	0.0407900077
Aphotic	POV	Unknown	Assembly-71514-SUB-0.5-ITER-3-POV_Merged_Seq_802	3.02037623932389E-005	0.0001347821	0.2240933327	-2.1578283687	0.0019546304	0.0254216706
Aphotic	POV	Unknown	Assembly-71514-SUB-0.5-ITER-3-POV_Merged_Seq_878	0.000001981	0.000106508	0.0185994713	-5.7485945797	0.0028741516	0.0334268797
Aphotic	Indian_Ocean	Prochlorococcus	Assembly-71514-SUB-0.5-ITER-4-Indian_Merged_Seq_131	0	2.3826709709616E-005	0	-Inf	0.0038388278	0.0399901786
Aphotic	Indian_Ocean	Unknown	Assembly-71514-SUB-0.5-ITER-4-Indian_Merged_Seq_333	0	3.90084729402889E-006	0	-Inf	0.0038388278	0.0399901786
Aphotic	Indian_Ocean	Unknown	Assembly-71514-SUB-0.5-ITER-4-Indian_Merged_Seq_335	0	1.99508705601839E-005	0	-Inf	0.0038388278	0.0399901786
Aphotic	Indian_Ocean	Prochlorococcus	Assembly-71514-SUB-0.5-ITER-4-Indian_Merged_Seq_420	2.76238034330872E-006	3.64997364235198E-005	0.0756821998	-3.7239021674	0.0009559422	0.0156962493
Aphotic	Indian_Ocean	Prochlorococcus	Assembly-71514-SUB-0.5-ITER-4-Indian_Merged_Seq_91	2.81616732418347E-006	4.30055029182236E-005	0.0654838831	-3.9327163165	0.0033351882	0.0374138177
Aphotic	POV	Unknown	Assembly-71514-SUB-0.5-ITER-4-POV_Merged_Seq_1129	6.2441824842828E-006	0.0001126104	0.0554494391	-4.1726833219	0.0002279244	0.0058036243
Aphotic	POV	Unknown	Assembly-71514-SUB-0.5-ITER-4-POV_Merged_Seq_1133	0.000043941	0.0001844567	0.2382187496	-2.0696411262	0.0004929448	0.0099547117
Aphotic	POV	Unknown	Assembly-71514-SUB-0.5-ITER-4-POV_Merged_Seq_1154	2.39246202141391E-005	0.0001203708	0.1987577507	-2.3309169746	0.0035786959	0.0393656546
Aphotic	POV	Unknown	Assembly-71514-SUB-0.5-ITER-4-POV_Merged_Seq_1247	0.0003556638	1.49587883550066E-006	237.7624153792	7.8933768669	0.0002544317	0.0062579416
Aphotic	POV	Unknown	Assembly-71514-SUB-0.5-ITER-4-POV_Merged_Seq_1372	0.0003722157	3.43106074110254E-007	1084.8415537871	10.0832686303	4.00286607785412E-005	0.0016815118
Aphotic	POV	Unknown	Assembly-71514-SUB-0.5-ITER-4-POV_Merged_Seq_1410	8.27477577415236E-006	3.89479237421063E-005	0.2124574298	-2.2347542982	0.0014762099	0.021344538
Aphotic	POV	Unknown	Assembly-71514-SUB-0.5-ITER-4-POV_Merged_Seq_1417	0.0002127684	1.9915370857724E-006	106.8362718018	6.7392577269	0.0014451887	0.0210944336
Aphotic	POV	Unknown	Assembly-71514-SUB-0.5-ITER-4-POV_Merged_Seq_1679	0.0001583423	0	Inf	Inf	9.91837194416839E-005	0.0031680323
Aphotic	POV	Unknown	Assembly-71514-SUB-0.5-ITER-4-POV_Merged_Seq_1690	0.0005430557	5.35219158363053E-007	1014.6417181438	9.9867546695	1.02914817388327E-005	0.0006897386
Aphotic	POV	Unknown	Assembly-71514-SUB-0.5-ITER-4-POV_Merged_Seq_1916	0.0005936744	1.97765676797747E-005	30.019080058	4.9078078608	0.0015599124	0.022096656
Aphotic	POV	Unknown	Assembly-71514-SUB-0.5-ITER-4-POV_Merged_Seq_1922	0.000190569	0	Inf	Inf	3.48907217169169E-005	0.0015494484
Aphotic	POV	Flavobacterium|Unclassified_derived_from_Proteobacteria	Assembly-71514-SUB-0.5-ITER-4-POV_Merged_Seq_1931	5.53906648541878E-005	0.000278949	0.1985691692	-2.3322864541	0.0027746283	0.0328544825
Aphotic	POV	Unknown	Assembly-71514-SUB-0.5-ITER-4-POV_Merged_Seq_1953	0.0017240819	5.9340387775972E-007	2905.4105251733	11.5045263109	1.63779923175567E-006	0.0001958002
Aphotic	POV	Unknown	Assembly-71514-SUB-0.5-ITER-4-POV_Merged_Seq_1957	0.0005105763	1.05343709300746E-005	48.4676607036	5.5989505473	6.83638202598618E-005	0.0024886215
Aphotic	POV	Proteobacteria|Puniceispirillum	Assembly-71514-SUB-0.5-ITER-4-POV_Merged_Seq_258	9.50057089728005E-005	0.0002953911	0.3216268777	-1.6365401203	0.0003528045	0.0077696427
Aphotic	POV	Unknown	Assembly-71514-SUB-0.5-ITER-4-POV_Merged_Seq_840	0.0002818034	1.03704707611149E-005	27.1736409714	4.7641359788	0.0020837463	0.0266228194
Aphotic	POV	Unknown	Assembly-71514-SUB-0.5-ITER-4-POV_Merged_Seq_951	0.0003351636	2.41912998533829E-006	138.5471482316	7.1142332054	0.0006696762	0.0121624379
Aphotic	POV	Unknown	Assembly-71514-SUB-0.5-ITER-4-POV_Merged_Seq_999	0.0004205305	1.22597484039166E-005	34.3017195687	5.1002089964	0.0004311584	0.0089929543
Aphotic	Indian_Ocean	Unknown	Assembly-71514-SUB-0.5-ITER-5-Indian_Merged_Seq_431	0	6.2476484349233E-006	0	-Inf	0.0038388278	0.0399901786
Aphotic	Indian_Ocean	Synechococcus	Assembly-71514-SUB-0.5-ITER-5-Indian_Merged_Seq_447	0	8.39378723553555E-006	0	-Inf	0.0038388278	0.0399901786
Aphotic	POV	Unknown	Assembly-71514-SUB-0.5-ITER-5-POV_Merged_Seq_1019	0.0002010571	2.08891137212309E-006	96.2497040898	6.5887102002	0.0004723933	0.009598235
Aphotic	POV	Unknown	Assembly-71514-SUB-0.5-ITER-5-POV_Merged_Seq_1037	0	1.61570701227511E-005	0	-Inf	9.91837194416839E-005	0.0031680323
Aphotic	POV	Unclassified_derived_from_Proteobacteria	Assembly-71514-SUB-0.5-ITER-5-POV_Merged_Seq_1058	7.86950218290888E-006	6.79444234187915E-005	0.1158226354	-3.1100108655	0.000706308	0.0125672107
Aphotic	POV	Unknown	Assembly-71514-SUB-0.5-ITER-5-POV_Merged_Seq_1174	0.000006438	0.000059212	0.1087278954	-3.2012059669	0.0009559422	0.0156962493
Aphotic	POV	Unknown	Assembly-71514-SUB-0.5-ITER-5-POV_Merged_Seq_1179	0.0003031836	1.27366019643112E-006	238.0411735073	7.895067325	3.39746908178684E-006	0.0003340564
Aphotic	POV	Unknown	Assembly-71514-SUB-0.5-ITER-5-POV_Merged_Seq_1515	0	2.31092874992987E-005	0	-Inf	0.0038388278	0.0399901786
Aphotic	POV	Unknown	Assembly-71514-SUB-0.5-ITER-5-POV_Merged_Seq_1563	3.79345444389704E-006	2.25752348480947E-005	0.168036101	-2.5731568786	0.0051508142	0.0490593222
Aphotic	POV	Unknown	Assembly-71514-SUB-0.5-ITER-5-POV_Merged_Seq_1626	0.0002668844	3.35093909692975E-007	796.4466234596	9.6374338677	1.02914817388327E-005	0.0006897386
Aphotic	POV	Unknown	Assembly-71514-SUB-0.5-ITER-5-POV_Merged_Seq_1707	0.0004730444	5.55365100231497E-006	85.177193668	6.4123952931	5.90033764627734E-006	0.0004687719
Aphotic	POV	Unknown	Assembly-71514-SUB-0.5-ITER-5-POV_Merged_Seq_1754	2.90874642831677E-005	9.9436163288018E-005	0.2925240005	-1.7733730974	4.41375997910668E-005	0.001820543
Aphotic	POV	Unknown	Assembly-71514-SUB-0.5-ITER-5-POV_Merged_Seq_1812	0.0008585586	0	Inf	Inf	1.04049371230869E-006	0.0001509959
Aphotic	POV	Unknown	Assembly-71514-SUB-0.5-ITER-5-POV_Merged_Seq_1858	0	1.44501765548699E-005	0	-Inf	0.0038388278	0.0399901786
Aphotic	POV	Flavobacterium	Assembly-71514-SUB-0.5-ITER-5-POV_Merged_Seq_1866	6.07050932389999E-005	0.0002937432	0.2066604471	-2.2746657979	0.0004149468	0.0087346424
Aphotic	POV	Unknown	Assembly-71514-SUB-0.5-ITER-5-POV_Merged_Seq_1897	0.0002113414	3.79573895633787E-007	556.7858489781	9.1209787345	1.02914817388327E-005	0.0006897386
Aphotic	POV	Unknown	Assembly-71514-SUB-0.5-ITER-5-POV_Merged_Seq_19	2.31578739897669E-005	0.0001956151	0.1183848733	-3.0784433431	0.0002051397	0.0053910094
Aphotic	POV	Unknown	Assembly-71514-SUB-0.5-ITER-5-POV_Merged_Seq_1997	0	6.23586975864072E-005	0	-Inf	9.91837194416839E-005	0.0031680323
Aphotic	POV	Unknown	Assembly-71514-SUB-0.5-ITER-5-POV_Merged_Seq_200	0.0010843088	5.54828961260623E-006	195.431181424	7.6105168602	2.31770715783477E-005	0.0011853166
Aphotic	POV	Unknown	Assembly-71514-SUB-0.5-ITER-5-POV_Merged_Seq_361	9.75715106249322E-006	4.25661547299621E-005	0.2292232203	-2.1251748985	0.0019349595	0.0252050056
Aphotic	POV	Unknown	Assembly-71514-SUB-0.5-ITER-5-POV_Merged_Seq_47	2.44188515957173E-005	0.0002296235	0.1063429998	-3.2332030256	0.0001296054	0.0037997246
Aphotic	POV	Unknown	Assembly-71514-SUB-0.5-ITER-5-POV_Merged_Seq_629	0.0010666932	3.20585931990383E-006	332.732366804	8.3782184021	4.56166276160092E-006	0.0003981121
Aphotic	POV	Unknown	Assembly-71514-SUB-0.5-ITER-5-POV_Merged_Seq_643	0.0007146557	1.74666973222676E-006	409.1533220919	8.6764977556	2.31770715783477E-005	0.0011853166
Aphotic	POV	Unknown	Assembly-71514-SUB-0.5-ITER-5-POV_Merged_Seq_884	0.0001249361	9.37067735030822E-007	133.3266544259	7.05882142	0.0014451887	0.0210944336
Aphotic	POV	Unknown	Assembly-71514-SUB-0.5-ITER-5-POV_Merged_Seq_952	6.12305030548499E-007	2.25527229236154E-005	0.0271499381	-5.2029072829	0.001817951	0.0239794417
Aphotic	POV	Unclassified_derived_from_Proteobacteria	Assembly-71514-SUB-0.5-ITER-5-POV_Merged_Seq_965	1.93917282299884E-006	3.82988903962281E-005	0.0506326111	-4.3037893045	0.0044648004	0.0443050556
Aphotic	Indian_Ocean	Unclassified_derived_from_Proteobacteria	Assembly-71514-SUB-0.5-ITER-6-Indian_Merged_Seq_295	0	7.9160835115502E-006	0	-Inf	0.0038388278	0.0399901786
Aphotic	Indian_Ocean	Unknown	Assembly-71514-SUB-0.5-ITER-6-Indian_Merged_Seq_369	0	2.3550075802881E-005	0	-Inf	0.0016512126	0.0223596517
Aphotic	POV	Unknown	Assembly-71514-SUB-0.5-ITER-6-POV_Merged_Seq_1010	0.0004081573	0	Inf	Inf	9.91837194416839E-005	0.0031680323
Aphotic	POV	Unknown	Assembly-71514-SUB-0.5-ITER-6-POV_Merged_Seq_1089	0.0001641026	1.95763384893878E-005	8.3826993794	3.0674148924	0.0017755339	0.0236770332
Aphotic	POV	Unknown	Assembly-71514-SUB-0.5-ITER-6-POV_Merged_Seq_1127	2.64001496478538E-005	0.0001057985	0.2495323413	-2.0027012831	0.0006973891	0.0124379016
Aphotic	POV	Unknown	Assembly-71514-SUB-0.5-ITER-6-POV_Merged_Seq_1130	0.00000022	2.31258475978141E-005	0.0095145735	-6.7156453009	0.0046921064	0.0458419217
Aphotic	POV	Unknown	Assembly-71514-SUB-0.5-ITER-6-POV_Merged_Seq_1252	0.000038659	0.0003037128	0.127288128	-2.9738302276	0.0003174693	0.0071653685
Aphotic	POV	Unknown	Assembly-71514-SUB-0.5-ITER-6-POV_Merged_Seq_1299	0.000190768	0	Inf	Inf	0.0002665056	0.0062804764
Aphotic	POV	Unknown	Assembly-71514-SUB-0.5-ITER-6-POV_Merged_Seq_1300	0.0014703267	6.00563238554955E-006	244.8246270405	7.9356048766	9.01428536273615E-006	0.000628103
Aphotic	POV	Unknown	Assembly-71514-SUB-0.5-ITER-6-POV_Merged_Seq_132	0.000002731	8.50708103709319E-005	0.0321031244	-4.9611424789	0.0004450862	0.0091832085
Aphotic	POV	Unknown	Assembly-71514-SUB-0.5-ITER-6-POV_Merged_Seq_1411	2.41092013938662E-005	3.50252723246087E-005	0.6883373003	-0.5388124047	0.0039205552	0.0405497332
Aphotic	POV	Unknown	Assembly-71514-SUB-0.5-ITER-6-POV_Merged_Seq_1414	8.18809845196113E-006	0.0002261364	0.0362086665	-4.7875211436	0.0044648004	0.0443050556
Aphotic	POV	Unknown	Assembly-71514-SUB-0.5-ITER-6-POV_Merged_Seq_1453	0.0000062	0.0002155718	0.0287607716	-5.1197538106	0.0001110638	0.0034191579
Aphotic	POV	Unclassified_derived_from_Proteobacteria	Assembly-71514-SUB-0.5-ITER-6-POV_Merged_Seq_1579	4.64061756957391E-006	1.78418625793831E-005	0.2600971479	-1.9428775156	0.0051508142	0.0490593222
Aphotic	POV	Unknown	Assembly-71514-SUB-0.5-ITER-6-POV_Merged_Seq_1619	0.0005740515	0.000002162	265.5201951304	8.0526777845	7.39284841054835E-006	0.0005474997
Aphotic	POV	Unknown	Assembly-71514-SUB-0.5-ITER-6-POV_Merged_Seq_1623	0.000786073	3.50926199592836E-006	223.9995208482	7.807351836	4.56166276160092E-006	0.0003981121
Aphotic	POV	Unknown	Assembly-71514-SUB-0.5-ITER-6-POV_Merged_Seq_1654	1.40972089245119E-006	0.000066282	0.0212685346	-5.5551355527	0.0004723933	0.009598235
Aphotic	POV	Unknown	Assembly-71514-SUB-0.5-ITER-6-POV_Merged_Seq_1674	2.03613178117207E-005	0.0001202441	0.1693331555	-2.5620636136	0.0045917657	0.0452964002
Aphotic	POV	Unknown	Assembly-71514-SUB-0.5-ITER-6-POV_Merged_Seq_1686	0.001171575	0	Inf	Inf	1.04049371230869E-006	0.0001509959
Aphotic	POV	Unknown	Assembly-71514-SUB-0.5-ITER-6-POV_Merged_Seq_1710	0.0001995564	1.33439957822436E-007	1495.4767620845	10.5463897775	2.24424251152402E-005	0.0011601209
Aphotic	POV	Prochlorococcus	Assembly-71514-SUB-0.5-ITER-6-POV_Merged_Seq_1771	0	4.61568640442589E-005	0	-Inf	0.0016512126	0.0223596517
Aphotic	POV	Unknown	Assembly-71514-SUB-0.5-ITER-6-POV_Merged_Seq_1813	0.0002430512	4.63648616773474E-006	52.4214168242	5.7120844416	0.0028738327	0.0334268797
Aphotic	POV	Unknown	Assembly-71514-SUB-0.5-ITER-6-POV_Merged_Seq_1851	0.000004273	4.18278272731421E-005	0.1021564823	-3.2911473416	0.0017108975	0.0229491844
Aphotic	POV	Unknown	Assembly-71514-SUB-0.5-ITER-6-POV_Merged_Seq_1854	0.0001592967	1.33439957822436E-007	1193.7708062038	10.2213101627	0.0002297128	0.0058036243
Aphotic	POV	Unknown	Assembly-71514-SUB-0.5-ITER-6-POV_Merged_Seq_1947	0	5.98387122934971E-005	0	-Inf	0.0016512126	0.0223596517
Aphotic	POV	Unknown	Assembly-71514-SUB-0.5-ITER-6-POV_Merged_Seq_1965	1.98586867537426E-005	7.04888073008549E-005	0.2817282277	-1.8276239734	0.0033594761	0.0376526287
Aphotic	POV	Unknown	Assembly-71514-SUB-0.5-ITER-6-POV_Merged_Seq_2003	3.6976773963445E-006	9.39481444568746E-005	0.039358706	-4.6671734002	0.000075357	0.0026497024
Aphotic	POV	Unknown	Assembly-71514-SUB-0.5-ITER-6-POV_Merged_Seq_2008	5.04708905672614E-006	5.84395142962151E-005	0.0863643225	-3.5334207391	0.0013356829	0.0200177257
Aphotic	POV	Unknown	Assembly-71514-SUB-0.5-ITER-6-POV_Merged_Seq_2025	0.0000155	6.26002792774334E-005	0.2476031689	-2.013898316	0.0004723933	0.009598235
Aphotic	POV	Unknown	Assembly-71514-SUB-0.5-ITER-6-POV_Merged_Seq_2028	2.13649184924831E-006	3.37012575578428E-005	0.0633950186	-3.9794867081	0.0017108975	0.0229491844
Aphotic	POV	Unknown	Assembly-71514-SUB-0.5-ITER-6-POV_Merged_Seq_260	3.46287350098648E-005	0.0001538506	0.225080291	-2.151488361	0.0025269492	0.0307070398
Aphotic	POV	Unclassified_derived_from_Proteobacteria	Assembly-71514-SUB-0.5-ITER-6-POV_Merged_Seq_334	2.23920633098366E-005	0.0001215374	0.1842400354	-2.4403415013	0.003598131	0.0395621069
Aphotic	POV	Unknown	Assembly-71514-SUB-0.5-ITER-6-POV_Merged_Seq_494	4.42453751572464E-006	7.97845288968622E-005	0.0554560837	-4.1725104516	0.000075357	0.0026497024
Aphotic	POV	Unclassified_derived_from_Proteobacteria	Assembly-71514-SUB-0.5-ITER-6-POV_Merged_Seq_557	1.75678534244563E-005	0.000099356	0.1768173187	-2.4996685061	0.0002279244	0.0058036243
Aphotic	POV	Unknown	Assembly-71514-SUB-0.5-ITER-6-POV_Merged_Seq_601	5.24325175845958E-005	0.0002833427	0.1850498399	-2.4340142077	0.0002271759	0.0058036243
Aphotic	POV	Unknown	Assembly-71514-SUB-0.5-ITER-6-POV_Merged_Seq_606	0.000921499	6.93775051882281E-007	1328.2388195024	10.3752988536	7.43038833411642E-005	0.0026201811
Aphotic	POV	Unknown	Assembly-71514-SUB-0.5-ITER-6-POV_Merged_Seq_824	9.0610901790152E-005	8.83102694395449E-007	102.6051696651	6.6809596114	0.000884886	0.0148561938
Aphotic	POV	Unknown	Assembly-71514-SUB-0.5-ITER-6-POV_Merged_Seq_838	0.0005110349	0.000000894	571.6438019965	9.1589726564	1.58322034009308E-005	0.0009088674
Aphotic	POV	Unknown	Assembly-71514-SUB-0.5-ITER-6-POV_Merged_Seq_931	0.0005252242	3.82754113347558E-006	137.222352603	7.1003716958	2.31770715783477E-005	0.0011853166
Aphotic	Indian_Ocean	Unknown	Assembly-71514-SUB-0.5-ITER-7-Indian_Merged_Seq_201	0	1.29529116646446E-005	0	-Inf	0.0038388278	0.0399901786
Aphotic	Indian_Ocean	Unknown	Assembly-71514-SUB-0.5-ITER-7-Indian_Merged_Seq_211	6.46390940999613E-007	2.80948828306484E-005	0.0230074261	-5.4417565941	0.0010763598	0.0172009745
Aphotic	Indian_Ocean	Unknown	Assembly-71514-SUB-0.5-ITER-7-Indian_Merged_Seq_215	0.0000062	1.57523166312416E-005	0.3935935999	-1.3452213332	0.0005532272	0.0108035688
Aphotic	Indian_Ocean	Prochlorococcus|Unclassified_derived_from_Proteobacteria	Assembly-71514-SUB-0.5-ITER-7-Indian_Merged_Seq_288	0	1.19189144470946E-005	0	-Inf	0.0016512126	0.0223596517
Aphotic	Indian_Ocean	Unknown	Assembly-71514-SUB-0.5-ITER-7-Indian_Merged_Seq_449	0	3.24874467261151E-005	0	-Inf	0.0016512126	0.0223596517
Aphotic	Indian_Ocean	Prochlorococcus	Assembly-71514-SUB-0.5-ITER-7-Indian_Merged_Seq_511	0	5.73531396516257E-005	0	-Inf	0.0038388278	0.0399901786
Aphotic	Indian_Ocean	Prochlorococcus	Assembly-71514-SUB-0.5-ITER-7-Indian_Merged_Seq_532	2.57812087198551E-006	1.4011624700381E-005	0.1839987102	-2.442232442	0.0023088088	0.0287996941
Aphotic	POV	Unknown	Assembly-71514-SUB-0.5-ITER-7-POV_Merged_Seq_1019	0.0002071132	8.03558401081231E-007	257.7451074941	8.0098012325	0.0006659488	0.0121624379
Aphotic	POV	Unknown	Assembly-71514-SUB-0.5-ITER-7-POV_Merged_Seq_1137	0.0006293894	2.60994339646511E-006	241.1505997484	7.9137905879	2.42138981566006E-006	0.0002632371
Aphotic	POV	Unknown	Assembly-71514-SUB-0.5-ITER-7-POV_Merged_Seq_1154	0.0003989988	6.10587942741062E-006	65.3466491181	6.0300413535	5.81038409710453E-005	0.0022102056
Aphotic	POV	Unknown	Assembly-71514-SUB-0.5-ITER-7-POV_Merged_Seq_1188	0.0001180893	0	Inf	Inf	0.0016512126	0.0223596517
Aphotic	POV	Unknown	Assembly-71514-SUB-0.5-ITER-7-POV_Merged_Seq_1259	0.000003962	5.99683831584965E-005	0.0660678663	-3.9199074366	0.001989329	0.0256207753
Aphotic	POV	Unknown	Assembly-71514-SUB-0.5-ITER-7-POV_Merged_Seq_1260	0.0004119103	0	Inf	Inf	3.48907217169169E-005	0.0015494484
Aphotic	POV	Unknown	Assembly-71514-SUB-0.5-ITER-7-POV_Merged_Seq_1444	1.66088995911516E-006	0.0001015984	0.0163475946	-5.9347778203	0.0044648004	0.0443050556
Aphotic	POV	Unknown	Assembly-71514-SUB-0.5-ITER-7-POV_Merged_Seq_1448	0.0004707263	8.04674235266958E-006	58.4989911285	5.8703398391	0.000869489	0.0146668085
Aphotic	POV	Unknown	Assembly-71514-SUB-0.5-ITER-7-POV_Merged_Seq_1472	1.81616479420148E-005	0.0001094277	0.1659693893	-2.5910109132	0.0017504139	0.023420843
Aphotic	POV	Unknown	Assembly-71514-SUB-0.5-ITER-7-POV_Merged_Seq_1541	0.000007108	8.03665218371162E-005	0.0884445594	-3.4990827903	0.0026659365	0.0318917316
Aphotic	POV	Unknown	Assembly-71514-SUB-0.5-ITER-7-POV_Merged_Seq_1566	2.22656374744909E-007	3.03295115747647E-005	0.007341245	-7.0897595375	0.0002297128	0.0058036243
Aphotic	POV	Unknown	Assembly-71514-SUB-0.5-ITER-7-POV_Merged_Seq_1601	0.0004782961	2.11628891642941E-006	226.0069944	7.8202236112	3.39746908178684E-006	0.0003340564
Aphotic	POV	Unknown	Assembly-71514-SUB-0.5-ITER-7-POV_Merged_Seq_1627	0.0004244187	7.2031914524456E-007	589.2092573183	9.2026362871	3.39746908178684E-006	0.0003340564
Aphotic	POV	Unknown	Assembly-71514-SUB-0.5-ITER-7-POV_Merged_Seq_1672	0.0008049137	0	Inf	Inf	1.04049371230869E-006	0.0001509959
Aphotic	POV	Unknown	Assembly-71514-SUB-0.5-ITER-7-POV_Merged_Seq_1732	0.0001639076	0	Inf	Inf	0.0016512126	0.0223596517
Aphotic	POV	Unknown	Assembly-71514-SUB-0.5-ITER-7-POV_Merged_Seq_1739	0.0001252463	2.01653951870539E-007	621.095274119	9.2786707802	0.0046921064	0.0458419217
Aphotic	POV	Unknown	Assembly-71514-SUB-0.5-ITER-7-POV_Merged_Seq_1762	0	2.31037490503207E-005	0	-Inf	0.0038388278	0.0399901786
Aphotic	POV	Unknown	Assembly-71514-SUB-0.5-ITER-7-POV_Merged_Seq_1768	9.80330339730303E-006	0.0001756906	0.0557986636	-4.1636256192	0.000369662	0.0080421231
Aphotic	POV	Unknown	Assembly-71514-SUB-0.5-ITER-7-POV_Merged_Seq_1793	0	8.66912059972188E-006	0	-Inf	0.0038388278	0.0399901786
Aphotic	POV	Unknown	Assembly-71514-SUB-0.5-ITER-7-POV_Merged_Seq_1833	0.000009794	0.0001421824	0.068883352	-3.8597008418	0.0042322003	0.0428379138
Aphotic	POV	Unknown	Assembly-71514-SUB-0.5-ITER-7-POV_Merged_Seq_1839	0.0001345869	0	Inf	Inf	0.0006795835	0.0121624379
Aphotic	POV	Unknown	Assembly-71514-SUB-0.5-ITER-7-POV_Merged_Seq_1882	0.0006414883	1.63955554491015E-006	391.2574285475	8.6119743336	0.0004239031	0.0088785059
Aphotic	POV	Unknown	Assembly-71514-SUB-0.5-ITER-7-POV_Merged_Seq_1968	0.0002499204	0	Inf	Inf	1.15551366203903E-005	0.0007350492
Aphotic	POV	Unknown	Assembly-71514-SUB-0.5-ITER-7-POV_Merged_Seq_1969	2.2653924069027E-006	1.81064906059765E-005	0.1251149356	-2.9986740728	0.0044648004	0.0443050556
Aphotic	POV	Unknown	Assembly-71514-SUB-0.5-ITER-7-POV_Merged_Seq_1972	3.88307773757338E-005	0.0001334955	0.2908769452	-1.7815191415	0.0011846183	0.0183282444
Aphotic	POV	Unknown	Assembly-71514-SUB-0.5-ITER-7-POV_Merged_Seq_1983	9.28781890857761E-006	2.85915941024048E-005	0.3248443887	-1.6221793103	0.0011045773	0.0174679831
Aphotic	POV	Unknown	Assembly-71514-SUB-0.5-ITER-7-POV_Merged_Seq_1999	0	1.31168200995791E-005	0	-Inf	0.0016512126	0.0223596517
Aphotic	POV	Unknown	Assembly-71514-SUB-0.5-ITER-7-POV_Merged_Seq_366	6.4531613654362E-006	0.0001367284	0.0471969369	-4.4051629584	0.0001527381	0.0043133767
Aphotic	POV	Unknown	Assembly-71514-SUB-0.5-ITER-7-POV_Merged_Seq_476	1.26448481463234E-006	0.000007508	0.1684180928	-2.5698809625	0.0051508142	0.0490593222
Aphotic	POV	Unknown	Assembly-71514-SUB-0.5-ITER-7-POV_Merged_Seq_482	0.0008346372	4.03307903741077E-007	2069.4789341665	11.0150518477	1.63779923175567E-006	0.0001958002
Aphotic	POV	Unknown	Assembly-71514-SUB-0.5-ITER-7-POV_Merged_Seq_679	0.0007006705	3.58730662271157E-006	195.3193715795	7.6096912311	0.0001048291	0.0032704748
Aphotic	POV	Pelagibacter	Assembly-71514-SUB-0.5-ITER-7-POV_Merged_Seq_756	2.82853772969936E-005	0.0001514888	0.1867160054	-2.4210824938	0.0003174447	0.0071653685
Aphotic	POV	Unknown	Assembly-71514-SUB-0.5-ITER-7-POV_Merged_Seq_810	0	3.63208787412079E-005	0	-Inf	0.0016512126	0.0223596517
Aphotic	POV	Unknown	Assembly-71514-SUB-0.5-ITER-7-POV_Merged_Seq_853	0.0004021604	8.83102694395449E-007	455.394807209	8.8309740305	6.66359200531816E-005	0.0024339562
Aphotic	POV	Unknown	Assembly-71514-SUB-0.5-ITER-7-POV_Merged_Seq_892	2.26737525829206E-005	0.0001468334	0.1544181935	-2.6950853542	0.000426263	0.0089155368
Aphotic	Indian_Ocean	Unknown	Assembly-71514-SUB-0.5-ITER-8-Indian_Merged_Seq_17	0	1.18325615621142E-005	0	-Inf	0.0016512126	0.0223596517
Aphotic	Indian_Ocean	Unclassified_derived_from_Verrucomicrobia	Assembly-71514-SUB-0.5-ITER-8-Indian_Merged_Seq_56	9.03203439023106E-008	6.62483882410313E-006	0.0136335911	-6.1966905661	0.00146872	0.0213222016
Aphotic	POV	Unknown	Assembly-71514-SUB-0.5-ITER-8-POV_Merged_Seq_1167	0.0002140824	1.88672160842823E-006	113.4679175343	6.8261406304	0.0050272511	0.0482709673
Aphotic	POV	Unknown	Assembly-71514-SUB-0.5-ITER-8-POV_Merged_Seq_1198	4.99864773732654E-006	0.000126373	0.0395547238	-4.6600061935	2.52925691634163E-005	0.0012598945
Aphotic	POV	Unknown	Assembly-71514-SUB-0.5-ITER-8-POV_Merged_Seq_1344	2.14664992440151E-006	2.00241591344089E-005	0.1072029996	-3.2215828206	0.003862638	0.0400553916
Aphotic	POV	Unknown	Assembly-71514-SUB-0.5-ITER-8-POV_Merged_Seq_1391	0	9.08342861582664E-006	0	-Inf	0.0016512126	0.0223596517
Aphotic	POV	Unknown	Assembly-71514-SUB-0.5-ITER-8-POV_Merged_Seq_1397	5.25471982266222E-006	4.07065550343513E-005	0.1290878046	-2.9535753844	0.0007105263	0.012609498
Aphotic	POV	Unknown	Assembly-71514-SUB-0.5-ITER-8-POV_Merged_Seq_1465	0.0003067887	1.14816923467021E-005	26.7198176369	4.7398382563	7.39284841054835E-006	0.0005474997
Aphotic	POV	Unknown	Assembly-71514-SUB-0.5-ITER-8-POV_Merged_Seq_1535	0.0001987538	8.03627777208386E-007	247.3207407506	7.9502394215	0.0004723933	0.009598235
Aphotic	POV	Unknown	Assembly-71514-SUB-0.5-ITER-8-POV_Merged_Seq_1600	1.5398251271505E-005	3.6276354081302E-005	0.4244707513	-1.2362629484	0.0048332805	0.0466942261
Aphotic	POV	Unknown	Assembly-71514-SUB-0.5-ITER-8-POV_Merged_Seq_1797	0.0004811379	1.61017420856339E-006	298.8111097075	8.2230899779	4.00286607785412E-005	0.0016815118
Aphotic	POV	Unknown	Assembly-71514-SUB-0.5-ITER-8-POV_Merged_Seq_1844	0.0003410793	3.26980352028709E-006	104.3118542249	6.7047593079	3.2548858645225E-005	0.0015039769
Aphotic	POV	Unknown	Assembly-71514-SUB-0.5-ITER-8-POV_Merged_Seq_1874	1.53112634980192E-005	6.19653043205157E-005	0.2470941387	-2.0168673061	0.0044453529	0.0443050556
Aphotic	POV	Unclassified_derived_from_Proteobacteria	Assembly-71514-SUB-0.5-ITER-8-POV_Merged_Seq_1908	5.96563132738482E-006	7.69702286069447E-005	0.0775056984	-3.6895538044	0.0001655962	0.0045502396
Aphotic	POV	Unknown	Assembly-71514-SUB-0.5-ITER-8-POV_Merged_Seq_1985	0.0003283924	0	Inf	Inf	3.58821391550541E-006	0.0003366226
Aphotic	POV	Unknown	Assembly-71514-SUB-0.5-ITER-8-POV_Merged_Seq_493	0.0009940026	2.78750494145353E-006	356.5922177937	8.478131408	1.06253187628624E-006	0.0001518533
Aphotic	POV	Unknown	Assembly-71514-SUB-0.5-ITER-8-POV_Merged_Seq_547	3.62182692533117E-006	8.78716903764814E-005	0.0412172215	-4.6006089355	0.0008796272	0.0147983205
Aphotic	POV	Unknown	Assembly-71514-SUB-0.5-ITER-8-POV_Merged_Seq_595	1.63452701581971E-005	7.67798589588248E-005	0.2128848682	-2.2318546875	0.0050004064	0.0480929141
Aphotic	POV	Unknown	Assembly-71514-SUB-0.5-ITER-8-POV_Merged_Seq_759	0.0003931144	1.69920761955698E-007	2313.5160132612	11.1758713694	6.30180277144069E-006	0.0004888083
Aphotic	POV	Unknown	Assembly-71514-SUB-0.5-ITER-8-POV_Merged_Seq_810	5.26209217429626E-005	0.0001737937	0.3027780108	-1.7236676611	0.0005626944	0.0109538524
Aphotic	Indian_Ocean	Unknown	Assembly-71514-SUB-0.5-ITER-9-Indian_Merged_Seq_295	2.08728568138714E-006	1.56675939367328E-005	0.1332231158	-2.9080836659	0.0009883585	0.0161721045
Aphotic	Indian_Ocean	Prochlorococcus	Assembly-71514-SUB-0.5-ITER-9-Indian_Merged_Seq_347	0.000000704	6.29381636210696E-005	0.0111862468	-6.4821301248	0.0001255943	0.0037359351
Aphotic	Indian_Ocean	Unknown	Assembly-71514-SUB-0.5-ITER-9-Indian_Merged_Seq_508	0	2.14291145066207E-005	0	-Inf	0.0016512126	0.0223596517
Aphotic	POV	Unknown	Assembly-71514-SUB-0.5-ITER-9-POV_Merged_Seq_1011	0.0004316438	1.62792427505918E-005	26.5149815092	4.7287358373	0.000149451	0.0042396248
Aphotic	POV	Unknown	Assembly-71514-SUB-0.5-ITER-9-POV_Merged_Seq_1041	3.78860902359528E-005	0.0002885281	0.1313081405	-2.9289717356	0.0046878915	0.0458419217
Aphotic	POV	Unknown	Assembly-71514-SUB-0.5-ITER-9-POV_Merged_Seq_1066	1.34333571882656E-005	3.63112437989141E-005	0.3699503455	-1.4345964488	8.01875123526452E-005	0.0027552385
Aphotic	POV	Pelagibacter	Assembly-71514-SUB-0.5-ITER-9-POV_Merged_Seq_1256	1.14947008245813E-005	8.91483712212736E-005	0.1289389886	-2.9552395223	0.0002325666	0.0058036243
Aphotic	POV	Unknown	Assembly-71514-SUB-0.5-ITER-9-POV_Merged_Seq_1269	0.0016941247	2.74992609461313E-006	616.0619157375	9.2669315424	7.95526855264428E-007	0.0001296898
Aphotic	POV	Unknown	Assembly-71514-SUB-0.5-ITER-9-POV_Merged_Seq_1359	2.50048525155275E-005	9.93928967871316E-005	0.2515758502	-1.9909346561	0.0022239749	0.0279311521
Aphotic	POV	Unknown	Assembly-71514-SUB-0.5-ITER-9-POV_Merged_Seq_1470	0.0004577436	3.22033822024379E-006	142.1414677787	7.1511836918	2.31770715783477E-005	0.0011853166
Aphotic	POV	Unknown	Assembly-71514-SUB-0.5-ITER-9-POV_Merged_Seq_1471	0.000304741	0	Inf	Inf	3.58821391550541E-006	0.0003366226
Aphotic	POV	Unknown	Assembly-71514-SUB-0.5-ITER-9-POV_Merged_Seq_1568	0.0003711191	0	Inf	Inf	9.91837194416839E-005	0.0031680323
Aphotic	POV	Unknown	Assembly-71514-SUB-0.5-ITER-9-POV_Merged_Seq_1615	0.0008786283	5.39035124639412E-006	163.0001958066	7.3487298873	1.13432184893468E-006	0.0001559009
Aphotic	POV	Unknown	Assembly-71514-SUB-0.5-ITER-9-POV_Merged_Seq_1619	0.0005057451	5.44425283442493E-006	92.8952335443	6.5375326687	0.0001691296	0.0046388694
Aphotic	POV	Unknown	Assembly-71514-SUB-0.5-ITER-9-POV_Merged_Seq_1700	0.0003170278	1.81580742174015E-006	174.593293532	7.4478543331	0.0015384467	0.0218955383
Aphotic	POV	Unknown	Assembly-71514-SUB-0.5-ITER-9-POV_Merged_Seq_1748	0.0005660072	4.07108876660515E-006	139.030914442	7.1192619012	5.39501192676989E-005	0.0021082427
Aphotic	POV	Flavobacterium|Nitrosomonas	Assembly-71514-SUB-0.5-ITER-9-POV_Merged_Seq_1812	2.36064450293601E-005	0.0001295864	0.1821676276	-2.4566614898	0.0052828593	0.0497423572
Aphotic	POV	Unknown	Assembly-71514-SUB-0.5-ITER-9-POV_Merged_Seq_1847	2.21663919858573E-006	4.81207252425143E-005	0.046064127	-4.4402125184	0.0001995412	0.005271428
Aphotic	POV	Unknown	Assembly-71514-SUB-0.5-ITER-9-POV_Merged_Seq_1891	1.11835625680789E-005	0.0001023562	0.109261165	-3.1941473835	0.0004619624	0.0094393986
Aphotic	POV	Unknown	Assembly-71514-SUB-0.5-ITER-9-POV_Merged_Seq_1893	0	1.13375758954714E-005	0	-Inf	0.0038388278	0.0399901786
Aphotic	POV	Unknown	Assembly-71514-SUB-0.5-ITER-9-POV_Merged_Seq_192	1.55831109439231E-005	7.82923442672478E-005	0.1990374805	-2.3288879666	0.0005785242	0.0111983318
Aphotic	POV	Unknown	Assembly-71514-SUB-0.5-ITER-9-POV_Merged_Seq_1970	0.0005576312	1.33691537137807E-005	41.7102850856	5.3823312678	0.0003726788	0.0080851275
Aphotic	POV	Unknown	Assembly-71514-SUB-0.5-ITER-9-POV_Merged_Seq_1987	0.0005809492	4.92130997818824E-005	11.8047671507	3.5612976795	0.000046185	0.0018823134
Aphotic	POV	Unknown	Assembly-71514-SUB-0.5-ITER-9-POV_Merged_Seq_1992	6.44530217996375E-006	3.63603655855242E-005	0.177261754	-2.4960468009	0.0009883585	0.0161721045
Aphotic	POV	Unknown	Assembly-71514-SUB-0.5-ITER-9-POV_Merged_Seq_378	5.41400875630849E-005	9.49853341860424E-005	0.5699836509	-0.8110075564	0.0050330295	0.0482758051
Aphotic	POV	Unknown	Assembly-71514-SUB-0.5-ITER-9-POV_Merged_Seq_489	0.0006746872	2.44552126945184E-006	275.8868801704	8.1079330406	1.63779923175567E-006	0.0001958002
Aphotic	POV	Unknown	Assembly-71514-SUB-0.5-ITER-9-POV_Merged_Seq_569	0.0006951697	6.45981812066167E-006	107.6144431653	6.7497279079	9.50194153449401E-005	0.0031355387
Aphotic	POV	Unknown	Assembly-71514-SUB-0.5-ITER-9-POV_Merged_Seq_786	0	5.13193637880453E-005	0	-Inf	3.48907217169169E-005	0.0015494484
Aphotic	POV	Unknown	Assembly-71514-SUB-0.5-ITER-9-POV_Merged_Seq_841	1.28420944398824E-005	0.0001092205	0.1175795773	-3.0882905981	0.0034947406	0.0385999964
Aphotic	Indian_Ocean	Unknown	Assembly-71514-SUB-0.75-ITER-1-Indian_Merged_Seq_175	5.99830537087511E-006	0.000148862	0.0402944133	-4.6332763629	0.000140055	0.0040822454
Aphotic	Indian_Ocean	Unknown	Assembly-71514-SUB-0.75-ITER-1-Indian_Merged_Seq_320	0	5.94694982716605E-006	0	-Inf	0.0038388278	0.0399901786
Aphotic	Indian_Ocean	Unknown	Assembly-71514-SUB-0.75-ITER-1-Indian_Merged_Seq_393	0	1.07494203366357E-005	0	-Inf	0.0016512126	0.0223596517
Aphotic	Indian_Ocean	Prochlorococcus	Assembly-71514-SUB-0.75-ITER-1-Indian_Merged_Seq_552	1.13269620345135E-006	1.83714054259154E-005	0.061655392	-4.01962912	0.0044648004	0.0443050556
Aphotic	Indian_Ocean	Prochlorococcus|Unclassified_derived_from_Proteobacteria	Assembly-71514-SUB-0.75-ITER-1-Indian_Merged_Seq_559	2.39036496566602E-006	5.20008847363718E-005	0.0459677749	-4.4432333556	0.0051833478	0.0490753246
Aphotic	Indian_Ocean	Prochlorococcus	Assembly-71514-SUB-0.75-ITER-1-Indian_Merged_Seq_628	0	2.02921071742894E-005	0	-Inf	9.91837194416839E-005	0.0031680323
Aphotic	Indian_Ocean	Unknown	Assembly-71514-SUB-0.75-ITER-1-Indian_Merged_Seq_664	0	9.84709004166396E-006	0	-Inf	0.0038388278	0.0399901786
Aphotic	POV	Unknown	Assembly-71514-SUB-0.75-ITER-1-POV_Merged_Seq_1001	0	2.16386509883952E-005	0	-Inf	0.0016512126	0.0223596517
Aphotic	POV	Unknown	Assembly-71514-SUB-0.75-ITER-1-POV_Merged_Seq_1011	0.0006266011	1.22276063472592E-006	512.4478871106	9.0012614884	0.0002297128	0.0058036243
Aphotic	POV	Unknown	Assembly-71514-SUB-0.75-ITER-1-POV_Merged_Seq_1078	0	4.04473708935613E-005	0	-Inf	9.91837194416839E-005	0.0031680323
Aphotic	POV	Unknown	Assembly-71514-SUB-0.75-ITER-1-POV_Merged_Seq_1128	0	4.22125663932457E-005	0	-Inf	0.0038388278	0.0399901786
Aphotic	POV	Unknown	Assembly-71514-SUB-0.75-ITER-1-POV_Merged_Seq_1185	0	3.12245942840429E-005	0	-Inf	9.91837194416839E-005	0.0031680323
Aphotic	POV	Unknown	Assembly-71514-SUB-0.75-ITER-1-POV_Merged_Seq_1223	0.0011700931	1.45394127556448E-005	80.477331885	6.3305105703	1.2804728933888E-006	0.0001709953
Aphotic	POV	Unknown	Assembly-71514-SUB-0.75-ITER-1-POV_Merged_Seq_1339	0	0.000021157	0	-Inf	0.0016512126	0.0223596517
Aphotic	POV	Unknown	Assembly-71514-SUB-0.75-ITER-1-POV_Merged_Seq_135	7.20187217212827E-006	4.9381692623931E-005	0.1458409339	-2.7775323895	0.0024470322	0.0299235578
Aphotic	POV	Unknown	Assembly-71514-SUB-0.75-ITER-1-POV_Merged_Seq_1375	7.11600909746525E-007	2.12388693928378E-005	0.0335046511	-4.8994948041	8.86624580420806E-005	0.0029930478
Aphotic	POV	Unknown	Assembly-71514-SUB-0.75-ITER-1-POV_Merged_Seq_1412	0.0011466644	2.49321528595542E-006	459.913932118	8.8452200915	6.36460616876224E-007	0.0001127046
Aphotic	POV	Unknown	Assembly-71514-SUB-0.75-ITER-1-POV_Merged_Seq_1424	0	3.35734063779868E-005	0	-Inf	0.0038388278	0.0399901786
Aphotic	POV	Unknown	Assembly-71514-SUB-0.75-ITER-1-POV_Merged_Seq_1481	0.0022226286	5.75618614671344E-006	386.1286875604	8.5929379335	7.95526855264428E-007	0.0001296898
Aphotic	POV	Unknown	Assembly-71514-SUB-0.75-ITER-1-POV_Merged_Seq_1521	0.0004060666	1.00613096355922E-006	403.5921745546	8.6567543914	0.0002544317	0.0062579416
Aphotic	POV	Unknown	Assembly-71514-SUB-0.75-ITER-1-POV_Merged_Seq_1536	1.13269620345135E-006	5.82666529549618E-005	0.0194398708	-5.6848375616	0.0024720122	0.0301513431
Aphotic	POV	Pelagibacter	Assembly-71514-SUB-0.75-ITER-1-POV_Merged_Seq_156	6.28753384017924E-005	0.0002579304	0.2437685933	-2.0364158313	0.0044194821	0.0441696039
Aphotic	POV	Unknown	Assembly-71514-SUB-0.75-ITER-1-POV_Merged_Seq_1615	3.32177991823031E-006	3.67120898158463E-005	0.0904819076	-3.4662268444	0.0009883585	0.0161721045
Aphotic	POV	Unknown	Assembly-71514-SUB-0.75-ITER-1-POV_Merged_Seq_1650	0	2.53289461051948E-005	0	-Inf	0.0038388278	0.0399901786
Aphotic	POV	Unknown	Assembly-71514-SUB-0.75-ITER-1-POV_Merged_Seq_1670	1.9401600358975E-006	1.81412860592856E-005	0.1069472158	-3.2250291695	0.0018421603	0.0241908923
Aphotic	POV	Unknown	Assembly-71514-SUB-0.75-ITER-1-POV_Merged_Seq_1674	1.05343238044234E-005	6.44172903894305E-005	0.1635325507	-2.6123502664	0.0005720447	0.0111148242
Aphotic	POV	Unknown	Assembly-71514-SUB-0.75-ITER-1-POV_Merged_Seq_1834	9.59333194068327E-007	0.0001134908	0.0084529594	-6.886327766	4.00286607785412E-005	0.0016815118
Aphotic	POV	Synechococcus	Assembly-71514-SUB-0.75-ITER-1-POV_Merged_Seq_187	3.15043743790019E-006	6.76162654148192E-005	0.0465928933	-4.4237462697	0.00146872	0.0213222016
Aphotic	POV	Unknown	Assembly-71514-SUB-0.75-ITER-1-POV_Merged_Seq_1940	0.0002263361	2.66879915644873E-007	848.0822280098	9.7280603416	7.43038833411642E-005	0.0026201811
Aphotic	POV	Unknown	Assembly-71514-SUB-0.75-ITER-1-POV_Merged_Seq_1996	2.01626285605201E-005	0.0001061388	0.1899647839	-2.3961961014	0.001925336	0.025088327
Aphotic	POV	Unknown	Assembly-71514-SUB-0.75-ITER-1-POV_Merged_Seq_2028	1.18859493657501E-005	1.27878444605615E-005	0.9294724691	-0.1055159616	0.001340616	0.0200260159
Aphotic	POV	Unknown	Assembly-71514-SUB-0.75-ITER-1-POV_Merged_Seq_2032	0.0007792645	7.60495030793499E-007	1024.680536411	10.000958477	4.00286607785412E-005	0.0016815118
Aphotic	POV	Unknown	Assembly-71514-SUB-0.75-ITER-1-POV_Merged_Seq_2041	0.0001635762	1.69975219569856E-006	96.2352998616	6.5884942778	0.0050272511	0.0482709673
Aphotic	POV	Unknown	Assembly-71514-SUB-0.75-ITER-1-POV_Merged_Seq_2142	0.0003343691	0.000001648	202.8911633022	7.6645622213	0.0004239031	0.0088785059
Aphotic	POV	Unknown	Assembly-71514-SUB-0.75-ITER-1-POV_Merged_Seq_2173	0	2.76682380413045E-005	0	-Inf	0.0038388278	0.0399901786
Aphotic	POV	Unknown	Assembly-71514-SUB-0.75-ITER-1-POV_Merged_Seq_2216	3.15043743790019E-006	0.000037041	0.0850527429	-3.5554984265	0.00146872	0.0213222016
Aphotic	POV	Unknown	Assembly-71514-SUB-0.75-ITER-1-POV_Merged_Seq_2244	5.23772311928733E-006	6.2218472654974E-005	0.0841827659	-3.570331278	0.0018421603	0.0241908923
Aphotic	POV	Unknown	Assembly-71514-SUB-0.75-ITER-1-POV_Merged_Seq_2251	4.90532711333615E-006	3.92747895199271E-005	0.1248976041	-3.0011822925	0.002840645	0.0332704806
Aphotic	POV	Unknown	Assembly-71514-SUB-0.75-ITER-1-POV_Merged_Seq_2293	1.42320181949304E-006	0.0001558558	0.00913153	-6.7749276827	0.0003216637	0.0072094456
Aphotic	POV	Unknown	Assembly-71514-SUB-0.75-ITER-1-POV_Merged_Seq_2303	0.0001833488	0	Inf	Inf	1.15551366203903E-005	0.0007350492
Aphotic	POV	Unknown	Assembly-71514-SUB-0.75-ITER-1-POV_Merged_Seq_2324	2.92908051015097E-005	0.0001397079	0.2096575157	-2.2538935465	0.0034649883	0.0383444794
Aphotic	POV	Unknown	Assembly-71514-SUB-0.75-ITER-1-POV_Merged_Seq_2361	0.0000031	3.18262776335865E-005	0.097403961	-3.3598757483	0.0007235428	0.012768292
Aphotic	POV	Unknown	Assembly-71514-SUB-0.75-ITER-1-POV_Merged_Seq_2379	0.0018358509	7.40325710789533E-007	2479.7881831151	11.2760011794	7.95526855264428E-007	0.0001296898
Aphotic	POV	Unknown	Assembly-71514-SUB-0.75-ITER-1-POV_Merged_Seq_2385	0	1.14198440288828E-005	0	-Inf	0.0038388278	0.0399901786
Aphotic	POV	Unknown	Assembly-71514-SUB-0.75-ITER-1-POV_Merged_Seq_2391	0.0004893105	2.12686352082403E-006	230.0620218218	7.8458790358	0.0002544317	0.0062579416
Aphotic	POV	Unknown	Assembly-71514-SUB-0.75-ITER-1-POV_Merged_Seq_2392	0	3.19790658995392E-005	0	-Inf	9.91837194416839E-005	0.0031680323
Aphotic	POV	Unknown	Assembly-71514-SUB-0.75-ITER-1-POV_Merged_Seq_2397	0.0002348706	4.03307903741077E-007	582.3605804054	9.1857688936	0.0002297128	0.0058036243
Aphotic	POV	Unknown	Assembly-71514-SUB-0.75-ITER-1-POV_Merged_Seq_2446	1.38310913720769E-005	6.65169380738619E-005	0.2079333742	-2.2658067597	0.0032753716	0.036924287
Aphotic	POV	Unknown	Assembly-71514-SUB-0.75-ITER-1-POV_Merged_Seq_2457	6.64355983646062E-006	6.51415281493717E-005	0.1019865518	-3.2935491672	5.68358825011021E-005	0.0021718458
Aphotic	POV	Unknown	Assembly-71514-SUB-0.75-ITER-1-POV_Merged_Seq_2517	0.0002262872	0	Inf	Inf	3.58821391550541E-006	0.0003366226
Aphotic	POV	Unknown	Assembly-71514-SUB-0.75-ITER-1-POV_Merged_Seq_2608	0.0001937155	0	Inf	Inf	9.91837194416839E-005	0.0031680323
Aphotic	POV	Unknown	Assembly-71514-SUB-0.75-ITER-1-POV_Merged_Seq_264	3.58403145830878E-005	0.0001604497	0.2233741449	-2.1624658886	0.0011414284	0.0178210947
Aphotic	POV	Unknown	Assembly-71514-SUB-0.75-ITER-1-POV_Merged_Seq_2671	2.1586232872546E-006	5.99392968947439E-005	0.0360134903	-4.7953187626	9.32857634175636E-005	0.0030951559
Aphotic	POV	Unknown	Assembly-71514-SUB-0.75-ITER-1-POV_Merged_Seq_2683	0	2.52116538107023E-005	0	-Inf	0.0038388278	0.0399901786
Aphotic	POV	Unknown	Assembly-71514-SUB-0.75-ITER-1-POV_Merged_Seq_2857	0.0005288732	0.00000047	1125.1953569557	10.1359597893	1.02914817388327E-005	0.0006897386
Aphotic	POV	Unknown	Assembly-71514-SUB-0.75-ITER-1-POV_Merged_Seq_2881	0.0001203338	6.03467840474731E-007	199.4038335156	7.6395493354	4.00286607785412E-005	0.0016815118
Aphotic	POV	Unknown	Assembly-71514-SUB-0.75-ITER-1-POV_Merged_Seq_2906	0.0004273097	3.39841523911396E-007	1257.3794342642	10.2962043563	2.24424251152402E-005	0.0011601209
Aphotic	POV	Unknown	Assembly-71514-SUB-0.75-ITER-1-POV_Merged_Seq_2965	1.06824592462415E-006	2.45770595991816E-005	0.0434651639	-4.5239966037	0.0024720122	0.0301513431
Aphotic	POV	Unknown	Assembly-71514-SUB-0.75-ITER-1-POV_Merged_Seq_2989	4.74539988318617E-007	4.57545282836689E-005	0.0103714322	-6.5912410577	0.0021219829	0.0270196759
Aphotic	POV	Unknown	Assembly-71514-SUB-0.75-ITER-1-POV_Merged_Seq_3013	0.0006288628	4.5396001203774E-006	138.5282438979	7.1140363406	2.31770715783477E-005	0.0011853166
Aphotic	POV	Unknown	Assembly-71514-SUB-0.75-ITER-1-POV_Merged_Seq_3028	0.0002136412	0	Inf	Inf	9.91837194416839E-005	0.0031680323
Aphotic	POV	Unknown	Assembly-71514-SUB-0.75-ITER-1-POV_Merged_Seq_3056	8.94126578923216E-006	0.0001863224	0.0479881448	-4.3811781507	0.0036997228	0.0399901786
Aphotic	POV	Unknown	Assembly-71514-SUB-0.75-ITER-1-POV_Merged_Seq_313	2.44922012219399E-006	4.08518205619099E-005	0.059953757	-4.0600060273	0.003862638	0.0400553916
Aphotic	POV	Unknown	Assembly-71514-SUB-0.75-ITER-1-POV_Merged_Seq_335	0.0010642622	2.48777136445244E-006	427.7974439757	8.7407840524	4.56166276160092E-006	0.0003981121
Aphotic	POV	Unknown	Assembly-71514-SUB-0.75-ITER-1-POV_Merged_Seq_558	0.0004103437	0	Inf	Inf	3.58821391550541E-006	0.0003366226
Aphotic	POV	Unknown	Assembly-71514-SUB-0.75-ITER-1-POV_Merged_Seq_647	2.79195345880661E-005	9.38116276488381E-005	0.2976127298	-1.7484918589	0.0036555477	0.0399901786
Aphotic	POV	Unknown	Assembly-71514-SUB-0.75-ITER-1-POV_Merged_Seq_655	1.41565477879833E-005	6.85115541259541E-005	0.2066300782	-2.2748778187	0.0034649883	0.0383444794
Aphotic	POV	Unknown	Assembly-71514-SUB-0.75-ITER-1-POV_Merged_Seq_676	0.000001981	0.0001517823	0.0130515304	-6.2596372008	6.61471581108842E-005	0.0024290617
Aphotic	POV	Unknown	Assembly-71514-SUB-0.75-ITER-1-POV_Merged_Seq_740	1.62720557174487E-005	0.0001132052	0.1437395071	-2.798471451	0.0030466862	0.0350278219
Aphotic	POV	Unknown	Assembly-71514-SUB-0.75-ITER-1-POV_Merged_Seq_800	1.38691318825729E-005	9.83234916260941E-005	0.1410561368	-2.8256586619	0.0010294793	0.0165359973
Aphotic	POV	Unknown	Assembly-71514-SUB-0.75-ITER-1-POV_Merged_Seq_828	0.0005985995	1.13448117313657E-006	527.6416665322	9.0434146849	1.02914817388327E-005	0.0006897386
Aphotic	Indian_Ocean	Unknown	Assembly-71514-SUB-0.75-ITER-10-Indian_Merged_Seq_10	6.8770968011634E-006	0.000026473	0.2597772791	-1.944652841	0.0019601771	0.0254718449
Aphotic	Indian_Ocean	Unknown	Assembly-71514-SUB-0.75-ITER-10-Indian_Merged_Seq_281	0	3.36628767306407E-005	0	-Inf	3.48907217169169E-005	0.0015494484
Aphotic	Indian_Ocean	Unknown	Assembly-71514-SUB-0.75-ITER-10-Indian_Merged_Seq_341	1.04364284069357E-006	4.7664147937082E-005	0.021895762	-5.5132045294	0.000617432	0.0117106831
Aphotic	Indian_Ocean	Prochlorococcus|Unclassified_derived_from_Proteobacteria	Assembly-71514-SUB-0.75-ITER-10-Indian_Merged_Seq_409	2.24867984475403E-006	5.56158325338623E-005	0.0404323687	-4.6283454656	0.0011578322	0.0179765922
Aphotic	Indian_Ocean	Pelagibacter	Assembly-71514-SUB-0.75-ITER-10-Indian_Merged_Seq_430	9.69586411499419E-007	3.23912283978233E-005	0.0299336104	-5.0620898914	0.0001766998	0.0047941285
Aphotic	Indian_Ocean	Prochlorococcus	Assembly-71514-SUB-0.75-ITER-10-Indian_Merged_Seq_575	4.59495090115521E-005	8.63617641495188E-005	0.5320584806	-0.9103432684	0.0036555477	0.0399901786
Aphotic	Indian_Ocean	Unknown	Assembly-71514-SUB-0.75-ITER-10-Indian_Merged_Seq_610	0	3.85743347895931E-005	0	-Inf	0.0038388278	0.0399901786
Aphotic	Indian_Ocean	Unknown	Assembly-71514-SUB-0.75-ITER-10-Indian_Merged_Seq_659	3.09374504638261E-006	1.21290764398465E-005	0.2550684763	-1.9710434864	0.001340616	0.0200260159
Aphotic	Indian_Ocean	Pelagibacter	Assembly-71514-SUB-0.75-ITER-10-Indian_Merged_Seq_664	2.1253660373067E-005	3.4778587051825E-005	0.611113394	-0.7104879933	0.0038720479	0.0401419181
Aphotic	Indian_Ocean	Unknown	Assembly-71514-SUB-0.75-ITER-10-Indian_Merged_Seq_743	4.26618021059746E-006	2.36432084065792E-005	0.1804399867	-2.47040901	0.0051508142	0.0490593222
Aphotic	Indian_Ocean	Prochlorococcus	Assembly-71514-SUB-0.75-ITER-10-Indian_Merged_Seq_80	5.79552165074048E-006	6.60195287305397E-005	0.0877849594	-3.509882412	0.0002721959	0.0063885878
Aphotic	Indian_Ocean	Prochlorococcus	Assembly-71514-SUB-0.75-ITER-10-Indian_Merged_Seq_875	6.96529747501795E-006	5.87466385490161E-005	0.1185650387	-3.0762494297	0.0039610103	0.0407900077
Aphotic	OMZ	Unknown	Assembly-71514-SUB-0.75-ITER-10-OMZ_Merged_Seq_50	0.000236329	3.58353922226211E-006	65.9484779483	6.0432674582	0.0014451887	0.0210944336
Aphotic	POV	Unknown	Assembly-71514-SUB-0.75-ITER-10-POV_Merged_Seq_1027	0	0.000017862	0	-Inf	0.0016512126	0.0223596517
Aphotic	POV	Unknown	Assembly-71514-SUB-0.75-ITER-10-POV_Merged_Seq_1043	0.0003531931	9.76251296921776E-007	361.7850109632	8.498988827	0.0004239031	0.0088785059
Aphotic	POV	Unknown	Assembly-71514-SUB-0.75-ITER-10-POV_Merged_Seq_1055	0.0005560781	0.000005043	110.2683206946	6.7848745642	1.58322034009308E-005	0.0009088674
Aphotic	POV	Unknown	Assembly-71514-SUB-0.75-ITER-10-POV_Merged_Seq_1100	1.93917282299884E-006	4.70754239645134E-005	0.0411928913	-4.6014607977	0.0021219829	0.0270196759
Aphotic	POV	Unknown	Assembly-71514-SUB-0.75-ITER-10-POV_Merged_Seq_1125	0.0005133222	6.21708242541363E-007	825.664210012	9.68941136	6.55424516385118E-007	0.0001127046
Aphotic	POV	Unknown	Assembly-71514-SUB-0.75-ITER-10-POV_Merged_Seq_1144	1.04364284069357E-006	9.17841286564543E-005	0.0113706243	-6.4585447268	0.0006659488	0.0121624379
Aphotic	POV	Unknown	Assembly-71514-SUB-0.75-ITER-10-POV_Merged_Seq_1167	2.56108362985644E-006	7.85356985073764E-005	0.0326104393	-4.9385223134	6.83638202598618E-005	0.0024886215
Aphotic	POV	Unknown	Assembly-71514-SUB-0.75-ITER-10-POV_Merged_Seq_1197	0.0009188587	1.79806411688075E-006	511.0266646772	8.9972547608	3.2548858645225E-005	0.0015039769
Aphotic	POV	Unknown	Assembly-71514-SUB-0.75-ITER-10-POV_Merged_Seq_128	0.0017878798	0	Inf	Inf	1.04049371230869E-006	0.0001509959
Aphotic	POV	Unknown	Assembly-71514-SUB-0.75-ITER-10-POV_Merged_Seq_1297	0.0004564082	6.67199789112181E-008	6840.6527361505	12.7399182785	6.30180277144069E-006	0.0004888083
Aphotic	POV	Unknown	Assembly-71514-SUB-0.75-ITER-10-POV_Merged_Seq_1329	0.0001642125	0	Inf	Inf	3.48907217169169E-005	0.0015494484
Aphotic	POV	Unknown	Assembly-71514-SUB-0.75-ITER-10-POV_Merged_Seq_133	3.24618442059182E-005	9.86519168464873E-005	0.3290543686	-1.6036021195	0.0031413953	0.0356855201
Aphotic	POV	Unknown	Assembly-71514-SUB-0.75-ITER-10-POV_Merged_Seq_1354	0.0001801232	0	Inf	Inf	0.0006795835	0.0121624379
Aphotic	POV	Unknown	Assembly-71514-SUB-0.75-ITER-10-POV_Merged_Seq_1411	0.000974814	0.000002092	465.9776399289	8.8641169182	5.90033764627734E-006	0.0004687719
Aphotic	POV	Unknown	Assembly-71514-SUB-0.75-ITER-10-POV_Merged_Seq_1438	0.0003453416	3.81312050929414E-007	905.6666331545	9.8228362961	0.0002297128	0.0058036243
Aphotic	POV	Unknown	Assembly-71514-SUB-0.75-ITER-10-POV_Merged_Seq_1547	0.0003600046	0	Inf	Inf	0.0006795835	0.0121624379
Aphotic	POV	Unknown	Assembly-71514-SUB-0.75-ITER-10-POV_Merged_Seq_1551	0.0004887241	1.46480766764951E-006	333.6438428378	8.38216507	0.0004723933	0.009598235
Aphotic	POV	Unknown	Assembly-71514-SUB-0.75-ITER-10-POV_Merged_Seq_1568	0.000002759	3.35495216199625E-005	0.0822352994	-3.604098388	0.0010232107	0.0164810008
Aphotic	POV	Unknown	Assembly-71514-SUB-0.75-ITER-10-POV_Merged_Seq_1574	0.0002074618	0	Inf	Inf	0.0006795835	0.0121624379
Aphotic	POV	Unknown	Assembly-71514-SUB-0.75-ITER-10-POV_Merged_Seq_1640	0	4.0384775949603E-005	0	-Inf	3.48907217169169E-005	0.0015494484
Aphotic	POV	Unknown	Assembly-71514-SUB-0.75-ITER-10-POV_Merged_Seq_1651	2.18993083408658E-005	5.50784113667213E-005	0.3976023962	-1.3306016432	0.0019546304	0.0254216706
Aphotic	POV	Unknown	Assembly-71514-SUB-0.75-ITER-10-POV_Merged_Seq_1689	0.0003796561	2.73405181204876E-006	138.8620572525	7.1175086401	6.66359200531816E-005	0.0024339562
Aphotic	POV	Unknown	Assembly-71514-SUB-0.75-ITER-10-POV_Merged_Seq_1693	2.84809275899483E-006	0.000031324	0.0909236315	-3.4592008826	0.0002167696	0.0055950768
Aphotic	POV	Unknown	Assembly-71514-SUB-0.75-ITER-10-POV_Merged_Seq_1743	4.31227569870948E-006	0.000041111	0.1048934303	-3.2530037738	0.0034397831	0.0381664912
Aphotic	POV	Unknown	Assembly-71514-SUB-0.75-ITER-10-POV_Merged_Seq_1766	0	1.41077368414988E-005	0	-Inf	0.0006795835	0.0121624379
Aphotic	POV	Unknown	Assembly-71514-SUB-0.75-ITER-10-POV_Merged_Seq_1783	0.000003005	5.46365278273711E-005	0.0550000243	-4.184423933	0.0045290262	0.0447478242
Aphotic	POV	Unknown	Assembly-71514-SUB-0.75-ITER-10-POV_Merged_Seq_1803	0.0010532109	3.79096481749812E-005	27.782132149	4.7960854186	6.42194366428021E-005	0.0023698262
Aphotic	POV	Unknown	Assembly-71514-SUB-0.75-ITER-10-POV_Merged_Seq_1809	4.84793205749711E-007	5.35537925873757E-005	0.0090524533	-6.7874754576	3.23904734206083E-005	0.0015031135
Aphotic	POV	Unknown	Assembly-71514-SUB-0.75-ITER-10-POV_Merged_Seq_1817	0	4.0711676439752E-005	0	-Inf	3.48907217169169E-005	0.0015494484
Aphotic	POV	Unknown	Assembly-71514-SUB-0.75-ITER-10-POV_Merged_Seq_1834	0.0005123695	0	Inf	Inf	1.15551366203903E-005	0.0007350492
Aphotic	POV	Unknown	Assembly-71514-SUB-0.75-ITER-10-POV_Merged_Seq_1838	0.000772097	6.30576705870199E-007	1224.4299782354	10.2578945572	4.56166276160092E-006	0.0003981121
Aphotic	POV	Unknown	Assembly-71514-SUB-0.75-ITER-10-POV_Merged_Seq_187	0.0007528881	0	Inf	Inf	3.48907217169169E-005	0.0015494484
Aphotic	POV	Unknown	Assembly-71514-SUB-0.75-ITER-10-POV_Merged_Seq_1899	6.01758073604732E-005	0.0001877561	0.3204998654	-1.6416043438	0.0041689916	0.0423061087
Aphotic	POV	Unknown	Assembly-71514-SUB-0.75-ITER-10-POV_Merged_Seq_1941	0.000426634	0	Inf	Inf	3.48907217169169E-005	0.0015494484
Aphotic	POV	Unknown	Assembly-71514-SUB-0.75-ITER-10-POV_Merged_Seq_1964	6.64355983646062E-006	3.43717595072755E-005	0.193285416	-2.3711953089	0.0026746639	0.0319099731
Aphotic	POV	Unknown	Assembly-71514-SUB-0.75-ITER-10-POV_Merged_Seq_1969	0.0002480751	2.80753153914914E-006	88.3605688366	6.4653308012	0.0006696762	0.0121624379
Aphotic	POV	Unknown	Assembly-71514-SUB-0.75-ITER-10-POV_Merged_Seq_2022	0.000004273	0.000023716	0.1801731574	-2.4725440033	0.0011521036	0.0179320077
Aphotic	POV	Unknown	Assembly-71514-SUB-0.75-ITER-10-POV_Merged_Seq_2076	0	3.38197239845816E-005	0	-Inf	0.0006795835	0.0121624379
Aphotic	POV	Unknown	Assembly-71514-SUB-0.75-ITER-10-POV_Merged_Seq_2162	0.0003696026	2.08157926468476E-007	1775.5875540891	10.794080786	2.42138981566006E-006	0.0002632371
Aphotic	POV	Unknown	Assembly-71514-SUB-0.75-ITER-10-POV_Merged_Seq_2270	0.0003207308	4.86287177448919E-005	6.5955016847	2.7214824018	0.0002319357	0.0058036243
Aphotic	POV	Unknown	Assembly-71514-SUB-0.75-ITER-10-POV_Merged_Seq_2278	3.15043743790019E-006	0.0001230875	0.0255951078	-5.2879881096	0.001989329	0.0256207753
Aphotic	POV	Unknown	Assembly-71514-SUB-0.75-ITER-10-POV_Merged_Seq_2282	2.93906414663279E-006	6.97355116079397E-005	0.0421458749	-4.5684647588	0.0001766998	0.0047941285
Aphotic	POV	Unknown	Assembly-71514-SUB-0.75-ITER-10-POV_Merged_Seq_2330	0	2.70129090965194E-005	0	-Inf	0.0002665056	0.0062804764
Aphotic	POV	Unknown	Assembly-71514-SUB-0.75-ITER-10-POV_Merged_Seq_2339	0	9.65530687092384E-005	0	-Inf	0.0002665056	0.0062804764
Aphotic	POV	Unknown	Assembly-71514-SUB-0.75-ITER-10-POV_Merged_Seq_2357	1.2387501102734E-005	7.19015173047295E-005	0.1722842795	-2.5371370297	0.00055354	0.0108035688
Aphotic	POV	Unknown	Assembly-71514-SUB-0.75-ITER-10-POV_Merged_Seq_2361	6.88719949027964E-006	0.00002981	0.2310363153	-2.1138084562	0.0048332805	0.0466942261
Aphotic	POV	Unknown	Assembly-71514-SUB-0.75-ITER-10-POV_Merged_Seq_2425	0.0003260037	1.89411548989631E-006	172.1139724662	7.427220412	0.0002544317	0.0062579416
Aphotic	POV	Unknown	Assembly-71514-SUB-0.75-ITER-10-POV_Merged_Seq_2491	0	8.80335379162818E-005	0	-Inf	3.48907217169169E-005	0.0015494484
Aphotic	POV	Unknown	Assembly-71514-SUB-0.75-ITER-10-POV_Merged_Seq_2540	0.0005419255	2.75240525956859E-006	196.8916045957	7.6212577862	4.56166276160092E-006	0.0003981121
Aphotic	POV	Unknown	Assembly-71514-SUB-0.75-ITER-10-POV_Merged_Seq_2563	0	1.88218275721081E-005	0	-Inf	0.0016512126	0.0223596517
Aphotic	POV	Unknown	Assembly-71514-SUB-0.75-ITER-10-POV_Merged_Seq_2569	1.90769757969744E-006	2.34813142611945E-005	0.08124322	-3.6216087697	0.0034397831	0.0381664912
Aphotic	POV	Unknown	Assembly-71514-SUB-0.75-ITER-10-POV_Merged_Seq_2581	0.0001697465	2.40243365957303E-006	70.6560567965	6.1427413318	0.0006696762	0.0121624379
Aphotic	POV	Unknown	Assembly-71514-SUB-0.75-ITER-10-POV_Merged_Seq_2614	0.000954962	6.30135926515159E-006	151.5485768063	7.2436364936	5.90033764627734E-006	0.0004687719
Aphotic	POV	Unknown	Assembly-71514-SUB-0.75-ITER-10-POV_Merged_Seq_2642	1.44052545516923E-005	6.02410607953456E-005	0.2391268408	-2.0641520207	0.0014609314	0.021300029
Aphotic	POV	Unknown	Assembly-71514-SUB-0.75-ITER-10-POV_Merged_Seq_2681	0	2.25522599665231E-005	0	-Inf	0.0016512126	0.0223596517
Aphotic	POV	Bdellovibrio	Assembly-71514-SUB-0.75-ITER-10-POV_Merged_Seq_2685	0	1.42202269634966E-005	0	-Inf	0.0006795835	0.0121624379
Aphotic	POV	Unknown	Assembly-71514-SUB-0.75-ITER-10-POV_Merged_Seq_2700	0.000126697	2.93320712145098E-006	43.1940072214	5.4327592602	8.86624580420806E-005	0.0029930478
Aphotic	POV	Unknown	Assembly-71514-SUB-0.75-ITER-10-POV_Merged_Seq_2804	0.0003577383	3.51794004129511E-006	101.6897011445	6.6680297642	0.0004239031	0.0088785059
Aphotic	POV	Unknown	Assembly-71514-SUB-0.75-ITER-10-POV_Merged_Seq_2816	0	3.08462431028832E-005	0	-Inf	0.0002665056	0.0062804764
Aphotic	POV	Unknown	Assembly-71514-SUB-0.75-ITER-10-POV_Merged_Seq_2838	0.0001227789	0	Inf	Inf	0.0038388278	0.0399901786
Aphotic	POV	Unknown	Assembly-71514-SUB-0.75-ITER-10-POV_Merged_Seq_285	2.72373475349901E-005	0.0001011243	0.2693451379	-1.8924720726	0.0011027858	0.0174679831
Aphotic	POV	Unknown	Assembly-71514-SUB-0.75-ITER-10-POV_Merged_Seq_2853	0.0005817222	0	Inf	Inf	3.48907217169169E-005	0.0015494484
Aphotic	POV	Unknown	Assembly-71514-SUB-0.75-ITER-10-POV_Merged_Seq_2872	0.0001479038	1.33439957822436E-007	1108.3923359999	10.1142529251	2.24424251152402E-005	0.0011601209
Aphotic	POV	Unknown	Assembly-71514-SUB-0.75-ITER-10-POV_Merged_Seq_2888	2.90655742845153E-005	6.66384402026328E-005	0.4361682866	-1.1970432182	0.001340616	0.0200260159
Aphotic	POV	Unknown	Assembly-71514-SUB-0.75-ITER-10-POV_Merged_Seq_2908	0.0004289662	0	Inf	Inf	3.48907217169169E-005	0.0015494484
Aphotic	POV	Unknown	Assembly-71514-SUB-0.75-ITER-10-POV_Merged_Seq_2921	0	4.06022157963643E-005	0	-Inf	0.0016512126	0.0223596517
Aphotic	POV	Unknown	Assembly-71514-SUB-0.75-ITER-10-POV_Merged_Seq_2954	0	2.55751478458948E-005	0	-Inf	3.48907217169169E-005	0.0015494484
Aphotic	POV	Unknown	Assembly-71514-SUB-0.75-ITER-10-POV_Merged_Seq_2966	2.78135465640732E-005	0.0003106257	0.0895404016	-3.4813174002	0.0039205552	0.0405497332
Aphotic	POV	Unknown	Assembly-71514-SUB-0.75-ITER-10-POV_Merged_Seq_2971	0.0001925293	0	Inf	Inf	9.91837194416839E-005	0.0031680323
Aphotic	POV	Unknown	Assembly-71514-SUB-0.75-ITER-10-POV_Merged_Seq_2998	6.83761306738683E-006	0.0001182191	0.0578384593	-4.1118270678	0.0006065275	0.0116565026
Aphotic	POV	Unknown	Assembly-71514-SUB-0.75-ITER-10-POV_Merged_Seq_3023	0.0002342187	0	Inf	Inf	9.91837194416839E-005	0.0031680323
Aphotic	POV	Unknown	Assembly-71514-SUB-0.75-ITER-10-POV_Merged_Seq_3047	9.56781415920265E-007	6.63500910108466E-005	0.0144201975	-6.1157652667	4.00286607785412E-005	0.0016815118
Aphotic	POV	Unknown	Assembly-71514-SUB-0.75-ITER-10-POV_Merged_Seq_3090	0	0.00009092	0	-Inf	0.0002665056	0.0062804764
Aphotic	POV	Unknown	Assembly-71514-SUB-0.75-ITER-10-POV_Merged_Seq_405	1.14461839389642E-005	0.0001027122	0.1114393799	-3.1656689593	0.0013051088	0.0196573396
Aphotic	POV	Unknown	Assembly-71514-SUB-0.75-ITER-10-POV_Merged_Seq_580	0	7.91381100971386E-005	0	-Inf	0.0006795835	0.0121624379
Aphotic	POV	Unknown	Assembly-71514-SUB-0.75-ITER-10-POV_Merged_Seq_625	0.0008720987	6.67199789112181E-008	13071.0278453086	13.674084972	7.43038833411642E-005	0.0026201811
Aphotic	POV	Unknown	Assembly-71514-SUB-0.75-ITER-10-POV_Merged_Seq_703	0.0010702362	1.09176010926702E-005	98.0285084918	6.6151294674	1.78451841094775E-006	0.0002119946
Aphotic	POV	Unknown	Assembly-71514-SUB-0.75-ITER-10-POV_Merged_Seq_763	2.20938871668139E-005	0.0001478636	0.1494207768	-2.7425473274	0.000426263	0.0089155368
Aphotic	POV	Pelagibacter	Assembly-71514-SUB-0.75-ITER-10-POV_Merged_Seq_794	9.6268308003539E-006	0.0001235382	0.0779259335	-3.6817526578	7.50141488201083E-005	0.0026420801
Aphotic	POV	Unknown	Assembly-71514-SUB-0.75-ITER-10-POV_Merged_Seq_802	1.42267669706772E-005	4.31028762503901E-005	0.330065374	-1.5991762964	0.0022533018	0.0282617703
Aphotic	POV	Puniceispirillum	Assembly-71514-SUB-0.75-ITER-10-POV_Merged_Seq_822	1.00032391790589E-005	0.0001700025	0.0588417214	-4.0870167362	1.62512886221304E-005	0.0009161664
Aphotic	POV	Unknown	Assembly-71514-SUB-0.75-ITER-10-POV_Merged_Seq_843	0.0021465825	3.53261462761697E-007	6076.4693522327	12.5690175939	7.95526855264428E-007	0.0001296898
Aphotic	POV	Unclassified_derived_from_Proteobacteria	Assembly-71514-SUB-0.75-ITER-10-POV_Merged_Seq_870	2.37941429267756E-005	7.61488168040689E-005	0.3124689775	-1.6782151313	0.0039205552	0.0405497332
Aphotic	POV	Unknown	Assembly-71514-SUB-0.75-ITER-10-POV_Merged_Seq_925	2.65726272523563E-006	0.000028259	0.0940325054	-3.4106966328	0.0045290262	0.0447478242
Aphotic	POV	Unknown	Assembly-71514-SUB-0.75-ITER-10-POV_Merged_Seq_958	0.0003011371	2.01653951870539E-006	149.3335960404	7.2223949593	7.43038833411642E-005	0.0026201811
Aphotic	POV	Unknown	Assembly-71514-SUB-0.75-ITER-10-POV_Merged_Seq_967	0.0006586668	4.11436420933119E-007	1600.8956379898	10.6446635466	2.42138981566006E-006	0.0002632371
Aphotic	POV	Unknown	Assembly-71514-SUB-0.75-ITER-10-POV_Merged_Seq_998	0.0004286524	5.81227847504325E-007	737.4945435971	9.5264885653	0.0014451887	0.0210944336
Aphotic	Indian_Ocean	Unknown	Assembly-71514-SUB-0.75-ITER-2-Indian_Merged_Seq_196	0	0.000019458	0	-Inf	0.0002665056	0.0062804764
Aphotic	Indian_Ocean	Unknown	Assembly-71514-SUB-0.75-ITER-2-Indian_Merged_Seq_256	2.94459918115679E-006	6.51128277809567E-005	0.0452230272	-4.4667986217	0.0011027858	0.0174679831
Aphotic	Indian_Ocean	Unknown	Assembly-71514-SUB-0.75-ITER-2-Indian_Merged_Seq_463	3.79345444389704E-006	4.57569340174399E-005	0.0829044718	-3.5924062689	0.0007235428	0.012768292
Aphotic	Indian_Ocean	Pelagibacter	Assembly-71514-SUB-0.75-ITER-2-Indian_Merged_Seq_523	5.24810671332766E-006	7.42322948748418E-005	0.0706984301	-3.8221780095	8.89466979418852E-005	0.0029930478
Aphotic	Indian_Ocean	Prochlorococcus	Assembly-71514-SUB-0.75-ITER-2-Indian_Merged_Seq_546	1.27343634302334E-005	3.9146377992716E-005	0.3253011922	-1.6201519853	0.0025177222	0.0306146731
Aphotic	Indian_Ocean	Synechococcus	Assembly-71514-SUB-0.75-ITER-2-Indian_Merged_Seq_579	1.21539983965031E-006	0.0001438873	0.008446888	-6.8873643662	3.23904734206083E-005	0.0015031135
Aphotic	Indian_Ocean	Unknown	Assembly-71514-SUB-0.75-ITER-2-Indian_Merged_Seq_584	0.0001733034	1.20236998464901E-005	14.4134809888	3.8493468967	0.0001947597	0.0051559648
Aphotic	Indian_Ocean	Unknown	Assembly-71514-SUB-0.75-ITER-2-Indian_Merged_Seq_626	1.41329248572521E-005	5.29775233783281E-005	0.2667720942	-1.9063203341	0.0023374392	0.0290557696
Aphotic	Indian_Ocean	Unknown	Assembly-71514-SUB-0.75-ITER-2-Indian_Merged_Seq_627	2.10228261495077E-006	5.88097073931467E-005	0.0357472041	-4.80602578	1.48844507270652E-005	0.0008751383
Aphotic	Indian_Ocean	Unknown	Assembly-71514-SUB-0.75-ITER-2-Indian_Merged_Seq_702	0	0.00002056	0	-Inf	0.0038388278	0.0399901786
Aphotic	Indian_Ocean	Synechococcus	Assembly-71514-SUB-0.75-ITER-2-Indian_Merged_Seq_727	0	3.13814587120997E-005	0	-Inf	0.0016512126	0.0223596517
Aphotic	Indian_Ocean	Prochlorococcus	Assembly-71514-SUB-0.75-ITER-2-Indian_Merged_Seq_738	1.24138995160276E-005	0.0001277124	0.0972020085	-3.3628700647	0.0004990348	0.0099802988
Aphotic	Indian_Ocean	Unknown	Assembly-71514-SUB-0.75-ITER-2-Indian_Merged_Seq_754	1.45240993054332E-005	0.0001010642	0.1437116011	-2.7987515669	0.0018285883	0.0241070861
Aphotic	Indian_Ocean	Prochlorococcus	Assembly-71514-SUB-0.75-ITER-2-Indian_Merged_Seq_875	0	3.17272240431367E-005	0	-Inf	0.0006795835	0.0121624379
Aphotic	POV	Unknown	Assembly-71514-SUB-0.75-ITER-2-POV_Merged_Seq_1020	7.551308023009E-007	0.0001002866	0.0075297287	-7.0531863913	0.0003216637	0.0072094456
Aphotic	POV	Unknown	Assembly-71514-SUB-0.75-ITER-2-POV_Merged_Seq_1059	4.4496529746719E-005	0.0001230736	0.3615441384	-1.4677563085	0.000614007	0.0116839721
Aphotic	POV	Unknown	Assembly-71514-SUB-0.75-ITER-2-POV_Merged_Seq_1080	7.5985173690544E-006	0.0001442664	0.0526700561	-4.2468731943	0.0035786959	0.0393656546
Aphotic	POV	Unknown	Assembly-71514-SUB-0.75-ITER-2-POV_Merged_Seq_1158	2.90982579322332E-005	0.0001019623	0.285382525	-1.8090310988	0.0004590433	0.0093822968
Aphotic	POV	Unknown	Assembly-71514-SUB-0.75-ITER-2-POV_Merged_Seq_1356	0	1.21578012555324E-005	0	-Inf	0.0038388278	0.0399901786
Aphotic	POV	Unknown	Assembly-71514-SUB-0.75-ITER-2-POV_Merged_Seq_1411	0.0003020674	0	Inf	Inf	0.0006795835	0.0121624379
Aphotic	POV	Unknown	Assembly-71514-SUB-0.75-ITER-2-POV_Merged_Seq_1445	0	7.68051836174099E-005	0	-Inf	0.0038388278	0.0399901786
Aphotic	POV	Unknown	Assembly-71514-SUB-0.75-ITER-2-POV_Merged_Seq_1472	0.0011030399	7.42332591416345E-006	148.5910588756	7.2152034974	1.17938632934546E-006	0.0001591897
Aphotic	POV	Unknown	Assembly-71514-SUB-0.75-ITER-2-POV_Merged_Seq_1514	0.0000093	3.61992773972704E-005	0.2569116619	-1.9606557155	0.0026746639	0.0319099731
Aphotic	POV	Unknown	Assembly-71514-SUB-0.75-ITER-2-POV_Merged_Seq_1589	0.0006579281	2.64892653996808E-006	248.37535738	7.9563782331	2.94163412358157E-006	0.0003064385
Aphotic	POV	Unknown	Assembly-71514-SUB-0.75-ITER-2-POV_Merged_Seq_1598	0.0004942773	0	Inf	Inf	1.15551366203903E-005	0.0007350492
Aphotic	POV	Unknown	Assembly-71514-SUB-0.75-ITER-2-POV_Merged_Seq_1616	1.70610915164016E-005	7.59760561082174E-005	0.2245587938	-2.1548348753	0.0044310453	0.0442792936
Aphotic	POV	Unknown	Assembly-71514-SUB-0.75-ITER-2-POV_Merged_Seq_1620	4.84261138043952E-005	0.0002331479	0.2077055536	-2.2673883033	0.0011846183	0.0183282444
Aphotic	POV	Unknown	Assembly-71514-SUB-0.75-ITER-2-POV_Merged_Seq_1631	0.000006025	5.89963574273068E-005	0.102124874	-3.2915937961	0.00055354	0.0108035688
Aphotic	POV	Unknown	Assembly-71514-SUB-0.75-ITER-2-POV_Merged_Seq_1679	2.2653924069027E-006	2.61945850857187E-005	0.0864832331	-3.5314357325	0.003862638	0.0400553916
Aphotic	POV	Unknown	Assembly-71514-SUB-0.75-ITER-2-POV_Merged_Seq_1695	0	7.06758857229415E-006	0	-Inf	0.0038388278	0.0399901786
Aphotic	POV	Unknown	Assembly-71514-SUB-0.75-ITER-2-POV_Merged_Seq_1711	2.61003235539096E-005	3.39188289678278E-005	0.7694936514	-0.378018671	0.0010020939	0.0163542151
Aphotic	POV	Unknown	Assembly-71514-SUB-0.75-ITER-2-POV_Merged_Seq_1729	0.0002671143	1.33439957822436E-007	2001.7564548095	10.9670507429	7.43038833411642E-005	0.0026201811
Aphotic	POV	Unknown	Assembly-71514-SUB-0.75-ITER-2-POV_Merged_Seq_1748	1.90185400219911E-005	6.02640693859959E-005	0.3155867205	-1.6638915951	0.0038720479	0.0401419181
Aphotic	POV	Unknown	Assembly-71514-SUB-0.75-ITER-2-POV_Merged_Seq_1763	0	7.25735314725991E-006	0	-Inf	0.0038388278	0.0399901786
Aphotic	POV	Unknown	Assembly-71514-SUB-0.75-ITER-2-POV_Merged_Seq_1785	0.0006294819	7.46237255819258E-007	843.5412452693	9.7203148011	1.02914817388327E-005	0.0006897386
Aphotic	POV	Unknown	Assembly-71514-SUB-0.75-ITER-2-POV_Merged_Seq_1872	0.0008123802	9.396531437378E-006	86.4553252568	6.433882925	0.0003832487	0.0082626995
Aphotic	POV	Unknown	Assembly-71514-SUB-0.75-ITER-2-POV_Merged_Seq_1909	1.1226584068614E-005	5.68063284725956E-005	0.1976291088	-2.3391326379	0.004505962	0.0445784233
Aphotic	POV	Unknown	Assembly-71514-SUB-0.75-ITER-2-POV_Merged_Seq_1926	8.3780926198429E-006	3.45229069563432E-005	0.2426821307	-2.0428602115	0.0011027858	0.0174679831
Aphotic	POV	Unknown	Assembly-71514-SUB-0.75-ITER-2-POV_Merged_Seq_1953	9.47446735175766E-006	0.0002159597	0.0438714597	-4.5105734814	0.0028708779	0.0334268797
Aphotic	POV	Unknown	Assembly-71514-SUB-0.75-ITER-2-POV_Merged_Seq_2022	2.44922012219399E-006	3.11241169411759E-005	0.0786920357	-3.6676385592	0.003862638	0.0400553916
Aphotic	POV	Unknown	Assembly-71514-SUB-0.75-ITER-2-POV_Merged_Seq_2085	0.0003063583	8.20648483701331E-007	373.3124952955	8.5442399883	6.66359200531816E-005	0.0024339562
Aphotic	POV	Unknown	Assembly-71514-SUB-0.75-ITER-2-POV_Merged_Seq_2194	0.000228137	6.52554715621944E-006	34.9605895011	5.1276576065	4.56532154886194E-005	0.0018697462
Aphotic	POV	Unknown	Assembly-71514-SUB-0.75-ITER-2-POV_Merged_Seq_2218	0.0001624565	5.66402539852327E-008	2868.2161262323	11.485938023	0.001817951	0.0239794417
Aphotic	POV	Unknown	Assembly-71514-SUB-0.75-ITER-2-POV_Merged_Seq_2229	1.57412306954072E-006	3.57021331665877E-005	0.0440904487	-4.5033900319	0.0008796272	0.0147983205
Aphotic	POV	Unknown	Assembly-71514-SUB-0.75-ITER-2-POV_Merged_Seq_2334	0.0004129042	2.04005217984043E-006	202.3988404327	7.6610572145	2.75909290863225E-005	0.0013554587
Aphotic	POV	Unknown	Assembly-71514-SUB-0.75-ITER-2-POV_Merged_Seq_2372	8.30444979557581E-007	2.60056923267138E-005	0.0319332002	-4.968799049	0.0007829853	0.0135599233
Aphotic	POV	Unknown	Assembly-71514-SUB-0.75-ITER-2-POV_Merged_Seq_2376	0.0001351659	0	Inf	Inf	9.91837194416839E-005	0.0031680323
Aphotic	POV	Unknown	Assembly-71514-SUB-0.75-ITER-2-POV_Merged_Seq_2391	0	0.000008634	0	-Inf	0.0038388278	0.0399901786
Aphotic	POV	Prochlorococcus	Assembly-71514-SUB-0.75-ITER-2-POV_Merged_Seq_2407	4.85386501821548E-006	9.27469007300211E-005	0.0523345253	-4.2560931788	0.0041356929	0.0419851706
Aphotic	POV	Unknown	Assembly-71514-SUB-0.75-ITER-2-POV_Merged_Seq_2417	0.000421525	3.33228725139047E-005	12.6497207006	3.6610336262	0.0038934809	0.0403530064
Aphotic	POV	Unknown	Assembly-71514-SUB-0.75-ITER-2-POV_Merged_Seq_244	3.09374504638261E-006	4.36539284840118E-005	0.0708697969	-3.8186852748	0.0017108975	0.0229491844
Aphotic	POV	Unknown	Assembly-71514-SUB-0.75-ITER-2-POV_Merged_Seq_2495	0.0003633684	0	Inf	Inf	9.91837194416839E-005	0.0031680323
Aphotic	POV	Unknown	Assembly-71514-SUB-0.75-ITER-2-POV_Merged_Seq_2501	0.0002282439	5.17944769470487E-006	44.0672268173	5.4616342045	0.0006696762	0.0121624379
Aphotic	POV	Unknown	Assembly-71514-SUB-0.75-ITER-2-POV_Merged_Seq_251	1.70830550143421E-005	0.0001375755	0.1241722283	-3.0095855508	0.0002152483	0.0055653469
Aphotic	POV	Unknown	Assembly-71514-SUB-0.75-ITER-2-POV_Merged_Seq_2515	0.0002950621	4.03307903741077E-007	731.6050918407	9.5149213058	0.0002297128	0.0058036243
Aphotic	POV	Unclassified_derived_from_Proteobacteria	Assembly-71514-SUB-0.75-ITER-2-POV_Merged_Seq_2519	3.12907480464831E-007	5.10199228885319E-005	0.006133045	-7.3491807597	0.0021219829	0.0270196759
Aphotic	POV	Unknown	Assembly-71514-SUB-0.75-ITER-2-POV_Merged_Seq_2535	0.0001342751	2.01673310016207E-006	66.5805161487	6.0570281495	0.0010123581	0.0164011114
Aphotic	POV	Unknown	Assembly-71514-SUB-0.75-ITER-2-POV_Merged_Seq_2538	0	1.95143140020865E-005	0	-Inf	0.0006795835	0.0121624379
Aphotic	POV	Unknown	Assembly-71514-SUB-0.75-ITER-2-POV_Merged_Seq_2576	0.0001617115	0	Inf	Inf	0.0002665056	0.0062804764
Aphotic	POV	Unknown	Assembly-71514-SUB-0.75-ITER-2-POV_Merged_Seq_2578	0	1.00216461626104E-005	0	-Inf	0.0016512126	0.0223596517
Aphotic	POV	Unknown	Assembly-71514-SUB-0.75-ITER-2-POV_Merged_Seq_2580	0	2.07135287876994E-005	0	-Inf	0.0016512126	0.0223596517
Aphotic	POV	Unknown	Assembly-71514-SUB-0.75-ITER-2-POV_Merged_Seq_2605	0	1.4142354781504E-005	0	-Inf	0.0016512126	0.0223596517
Aphotic	POV	Unknown	Assembly-71514-SUB-0.75-ITER-2-POV_Merged_Seq_2637	3.53785957607642E-005	0.0003559123	0.099402555	-3.3305732548	0.000662074	0.0121624379
Aphotic	POV	Unknown	Assembly-71514-SUB-0.75-ITER-2-POV_Merged_Seq_2657	0.0003605369	0	Inf	Inf	9.91837194416839E-005	0.0031680323
Aphotic	POV	Unknown	Assembly-71514-SUB-0.75-ITER-2-POV_Merged_Seq_2699	0.000181599	0	Inf	Inf	0.0006795835	0.0121624379
Aphotic	POV	Flavobacterium	Assembly-71514-SUB-0.75-ITER-2-POV_Merged_Seq_2773	1.32507731837159E-005	7.88702825380736E-005	0.1680071728	-2.5734052674	0.0008108903	0.0140021775
Aphotic	POV	Unknown	Assembly-71514-SUB-0.75-ITER-2-POV_Merged_Seq_2811	0	2.11834137049536E-005	0	-Inf	0.0006795835	0.0121624379
Aphotic	POV	Unknown	Assembly-71514-SUB-0.75-ITER-2-POV_Merged_Seq_2812	0	1.87454111048189E-005	0	-Inf	0.0016512126	0.0223596517
Aphotic	POV	Unknown	Assembly-71514-SUB-0.75-ITER-2-POV_Merged_Seq_2818	0	1.50397281349401E-005	0	-Inf	0.0002665056	0.0062804764
Aphotic	POV	Unknown	Assembly-71514-SUB-0.75-ITER-2-POV_Merged_Seq_2852	3.79345444389704E-006	3.56138252885338E-005	0.1065163434	-3.2308532868	0.003862638	0.0400553916
Aphotic	POV	Unknown	Assembly-71514-SUB-0.75-ITER-2-POV_Merged_Seq_381	3.88357852438199E-005	0.0003505356	0.1107898527	-3.1741023444	0.0036763119	0.0399901786
Aphotic	POV	Unknown	Assembly-71514-SUB-0.75-ITER-2-POV_Merged_Seq_506	4.78557646198493E-006	2.9128514360178E-005	0.164291814	-2.6056674969	0.0021249408	0.0270207941
Aphotic	POV	Unknown	Assembly-71514-SUB-0.75-ITER-2-POV_Merged_Seq_519	0	3.27294788270192E-005	0	-Inf	0.0006795835	0.0121624379
Aphotic	POV	Unknown	Assembly-71514-SUB-0.75-ITER-2-POV_Merged_Seq_596	0.0004047757	5.09939071396624E-007	793.7726228323	9.6325819945	1.58322034009308E-005	0.0009088674
Aphotic	POV	Unknown	Assembly-71514-SUB-0.75-ITER-2-POV_Merged_Seq_599	0.0006478795	7.66579041032693E-006	84.5156851369	6.4011472087	0.0002271759	0.0058036243
Aphotic	POV	Synechococcus	Assembly-71514-SUB-0.75-ITER-2-POV_Merged_Seq_60	9.00766617673745E-006	7.46934060311872E-005	0.1205951992	-3.0517556195	0.0020314585	0.0260431249
Aphotic	POV	Unknown	Assembly-71514-SUB-0.75-ITER-2-POV_Merged_Seq_636	7.58690888779406E-006	2.21835445530963E-005	0.34200616	-1.5479057846	0.001340616	0.0200260159
Aphotic	POV	Unknown	Assembly-71514-SUB-0.75-ITER-2-POV_Merged_Seq_842	1.03333516832812E-006	3.6288095826194E-005	0.0284758719	-5.1341161733	0.0004472338	0.0091832085
Aphotic	POV	Pelagibacter	Assembly-71514-SUB-0.75-ITER-2-POV_Merged_Seq_875	2.12634697184645E-005	0.0002328433	0.0913209519	-3.4529102922	1.97821112743833E-005	0.0010672846
Aphotic	POV	Unknown	Assembly-71514-SUB-0.75-ITER-2-POV_Merged_Seq_986	0.0010003562	2.1469220701269E-006	465.9490020658	8.8640282509	3.39746908178684E-006	0.0003340564
Aphotic	POV	Unknown	Assembly-71514-SUB-0.75-ITER-2-POV_Merged_Seq_992	0.0002818311	5.53975988526522E-006	50.8742394678	5.6688634172	0.0007693118	0.0134063529
Aphotic	Indian_Ocean	Unknown	Assembly-71514-SUB-0.75-ITER-3-Indian_Merged_Seq_147	0	1.93997456068337E-005	0	-Inf	0.0038388278	0.0399901786
Aphotic	Indian_Ocean	Pelagibacter	Assembly-71514-SUB-0.75-ITER-3-Indian_Merged_Seq_181	1.90418979538503E-005	8.10896853813655E-005	0.2348251552	-2.0903411323	0.0003726788	0.0080851275
Aphotic	Indian_Ocean	Prochlorococcus	Assembly-71514-SUB-0.75-ITER-3-Indian_Merged_Seq_233	6.64355983646062E-006	5.63136425297203E-005	0.1179742517	-3.0834560746	0.0051508142	0.0490593222
Aphotic	Indian_Ocean	Prochlorococcus	Assembly-71514-SUB-0.75-ITER-3-Indian_Merged_Seq_474	6.91828716468639E-006	9.00239358764969E-005	0.076849419	-3.7018218377	0.0008933306	0.0149684058
Aphotic	Indian_Ocean	Unknown	Assembly-71514-SUB-0.75-ITER-3-Indian_Merged_Seq_517	0	6.22272778384457E-006	0	-Inf	0.0006795835	0.0121624379
Aphotic	Indian_Ocean	Prochlorococcus|Unclassified_derived_from_Proteobacteria	Assembly-71514-SUB-0.75-ITER-3-Indian_Merged_Seq_540	2.08728568138714E-006	3.02181532829769E-005	0.0690738994	-3.855715519	0.001989329	0.0256207753
Aphotic	Indian_Ocean	Unknown	Assembly-71514-SUB-0.75-ITER-3-Indian_Merged_Seq_590	2.81616732418347E-006	1.96305611860976E-005	0.1434583198	-2.8012964561	0.003862638	0.0400553916
Aphotic	Indian_Ocean	Unknown	Assembly-71514-SUB-0.75-ITER-3-Indian_Merged_Seq_681	7.78073674099891E-006	8.32914771802858E-005	0.0934157612	-3.4201902066	0.0005785242	0.0111983318
Aphotic	Indian_Ocean	Unknown	Assembly-71514-SUB-0.75-ITER-3-Indian_Merged_Seq_7	0	2.06556232588731E-005	0	-Inf	0.0016512126	0.0223596517
Aphotic	Indian_Ocean	Prochlorococcus	Assembly-71514-SUB-0.75-ITER-3-Indian_Merged_Seq_767	0	4.60108594893092E-005	0	-Inf	0.0002665056	0.0062804764
Aphotic	Indian_Ocean	Prochlorococcus	Assembly-71514-SUB-0.75-ITER-3-Indian_Merged_Seq_801	7.38437304368884E-006	0.000032023	0.2305962065	-2.1165593151	0.0028738327	0.0334268797
Aphotic	OMZ	Unknown	Assembly-71514-SUB-0.75-ITER-3-OMZ_Merged_Seq_2	0.000141903	8.06615807482156E-007	175.9238422079	7.4588072081	7.43038833411642E-005	0.0026201811
Aphotic	POV	Unknown	Assembly-71514-SUB-0.75-ITER-3-POV_Merged_Seq_1018	2.31115682111806E-006	4.6659361890207E-005	0.0495325424	-4.3354795165	0.0004472338	0.0091832085
Aphotic	POV	Unknown	Assembly-71514-SUB-0.75-ITER-3-POV_Merged_Seq_1027	0.000309684	0	Inf	Inf	0.0002665056	0.0062804764
Aphotic	POV	Unknown	Assembly-71514-SUB-0.75-ITER-3-POV_Merged_Seq_1042	0	2.0868254632657E-005	0	-Inf	0.0006795835	0.0121624379
Aphotic	POV	Unknown	Assembly-71514-SUB-0.75-ITER-3-POV_Merged_Seq_1063	0.0004011039	0	Inf	Inf	3.58821391550541E-006	0.0003366226
Aphotic	POV	Unknown	Assembly-71514-SUB-0.75-ITER-3-POV_Merged_Seq_1151	1.12742712395121E-005	7.38668400020779E-005	0.1526296676	-2.7118926792	0.004505962	0.0445784233
Aphotic	POV	Unknown	Assembly-71514-SUB-0.75-ITER-3-POV_Merged_Seq_1274	0.0002234818	4.03307903741077E-007	554.1219899911	9.1140598104	0.0002297128	0.0058036243
Aphotic	POV	Unknown	Assembly-71514-SUB-0.75-ITER-3-POV_Merged_Seq_1361	0.0005308842	6.67199789112181E-008	7956.899438451	12.9579906506	6.30180277144069E-006	0.0004888083
Aphotic	POV	Unknown	Assembly-71514-SUB-0.75-ITER-3-POV_Merged_Seq_143	0	3.7425392470558E-005	0	-Inf	0.0038388278	0.0399901786
Aphotic	POV	Unknown	Assembly-71514-SUB-0.75-ITER-3-POV_Merged_Seq_1556	4.65684964481901E-006	4.3171733593951E-005	0.1078680251	-3.2126608186	0.0051508142	0.0490593222
Aphotic	POV	Unknown	Assembly-71514-SUB-0.75-ITER-3-POV_Merged_Seq_1614	2.14664992440151E-006	0.000057707	0.0371991549	-4.7485863455	0.0004472338	0.0091832085
Aphotic	POV	Unknown	Assembly-71514-SUB-0.75-ITER-3-POV_Merged_Seq_162	0.0005962375	8.03558401081231E-007	741.9965176364	9.5352686057	7.43038833411642E-005	0.0026201811
Aphotic	POV	Unknown	Assembly-71514-SUB-0.75-ITER-3-POV_Merged_Seq_1809	4.62989276449419E-006	7.34572426188469E-005	0.063028404	-3.9878540584	0.0003368699	0.0074887939
Aphotic	POV	Unknown	Assembly-71514-SUB-0.75-ITER-3-POV_Merged_Seq_1882	0	1.71296908305669E-005	0	-Inf	0.0038388278	0.0399901786
Aphotic	POV	Unknown	Assembly-71514-SUB-0.75-ITER-3-POV_Merged_Seq_1912	0.0003889701	3.42929352078181E-007	1134.2573775916	10.1475323282	7.43038833411642E-005	0.0026201811
Aphotic	POV	Unknown	Assembly-71514-SUB-0.75-ITER-3-POV_Merged_Seq_1970	0.0003781028	7.26361626185529E-007	520.54339931	9.0238746403	2.42138981566006E-006	0.0002632371
Aphotic	POV	Unknown	Assembly-71514-SUB-0.75-ITER-3-POV_Merged_Seq_1999	0.0001341547	4.03307903741077E-007	332.6360028261	8.3778005168	0.001817951	0.0239794417
Aphotic	POV	Unknown	Assembly-71514-SUB-0.75-ITER-3-POV_Merged_Seq_2000	0.000390379	4.03307903741077E-007	967.9429278829	9.9187781752	0.0002297128	0.0058036243
Aphotic	POV	Unknown	Assembly-71514-SUB-0.75-ITER-3-POV_Merged_Seq_2140	0.0005359333	3.04904633861527E-007	1757.7078950018	10.7794796205	1.02914817388327E-005	0.0006897386
Aphotic	POV	Prochlorococcus	Assembly-71514-SUB-0.75-ITER-3-POV_Merged_Seq_2215	2.1990474085369E-005	9.89578028824249E-005	0.2222207188	-2.169934762	0.0014750912	0.021344538
Aphotic	POV	Unknown	Assembly-71514-SUB-0.75-ITER-3-POV_Merged_Seq_2258	0.0007580154	1.98810982681859E-006	381.27439347	8.5746858322	7.95526855264428E-007	0.0001296898
Aphotic	POV	Unknown	Assembly-71514-SUB-0.75-ITER-3-POV_Merged_Seq_2304	2.59592605563324E-006	4.94337062305113E-005	0.05251328	-4.2511738806	0.0014762099	0.021344538
Aphotic	POV	Unknown	Assembly-71514-SUB-0.75-ITER-3-POV_Merged_Seq_2357	0.0001342732	0	Inf	Inf	3.48907217169169E-005	0.0015494484
Aphotic	POV	Unknown	Assembly-71514-SUB-0.75-ITER-3-POV_Merged_Seq_2407	0.0012389368	0.000001898	652.7444508919	9.3503744777	7.95526855264428E-007	0.0001296898
Aphotic	POV	Unknown	Assembly-71514-SUB-0.75-ITER-3-POV_Merged_Seq_2441	0.0004050988	0.000003116	130.0077024971	7.0224532901	5.90033764627734E-006	0.0004687719
Aphotic	POV	Unknown	Assembly-71514-SUB-0.75-ITER-3-POV_Merged_Seq_2511	6.79617722070812E-006	4.38517255823591E-005	0.154980839	-2.6898382358	0.0051508142	0.0490593222
Aphotic	POV	Unknown	Assembly-71514-SUB-0.75-ITER-3-POV_Merged_Seq_2563	8.45030408871604E-006	3.74036850456145E-005	0.2259216994	-2.1461052492	0.0036997228	0.0399901786
Aphotic	POV	Unknown	Assembly-71514-SUB-0.75-ITER-3-POV_Merged_Seq_2594	0	4.60720816747483E-005	0	-Inf	0.0002665056	0.0062804764
Aphotic	POV	Unknown	Assembly-71514-SUB-0.75-ITER-3-POV_Merged_Seq_2662	0	3.68233607893973E-005	0	-Inf	0.0006795835	0.0121624379
Aphotic	POV	Unknown	Assembly-71514-SUB-0.75-ITER-3-POV_Merged_Seq_2707	0.0002370629	0	Inf	Inf	1.04049371230869E-006	0.0001509959
Aphotic	POV	Unknown	Assembly-71514-SUB-0.75-ITER-3-POV_Merged_Seq_2727	0.0008668015	3.04812791558773E-006	284.371755501	8.1516343698	0.000038927	0.0016611129
Aphotic	POV	Unknown	Assembly-71514-SUB-0.75-ITER-3-POV_Merged_Seq_2743	5.99343822098615E-006	3.7481847347828E-005	0.1599024233	-2.644736292	0.0015615982	0.0221122186
Aphotic	POV	Unknown	Assembly-71514-SUB-0.75-ITER-3-POV_Merged_Seq_2748	4.44132072220016E-006	5.82976673413449E-005	0.0761835066	-3.7143774963	0.002046402	0.0262168501
Aphotic	POV	Unknown	Assembly-71514-SUB-0.75-ITER-3-POV_Merged_Seq_2783	7.551308023009E-007	6.12431107600793E-005	0.012330053	-6.3416771873	4.64404443510981E-005	0.0018886366
Aphotic	POV	Unknown	Assembly-71514-SUB-0.75-ITER-3-POV_Merged_Seq_2861	1.50570939083572E-005	9.09577006193507E-005	0.1655395179	-2.5947524341	0.0006696762	0.0121624379
Aphotic	POV	Unknown	Assembly-71514-SUB-0.75-ITER-3-POV_Merged_Seq_2870	2.39352041891665E-006	2.75407480809011E-005	0.0869083299	-3.5243617288	0.0034397831	0.0381664912
Aphotic	POV	Unknown	Assembly-71514-SUB-0.75-ITER-3-POV_Merged_Seq_2874	0.0010166532	7.49421874608406E-006	135.6583277852	7.0838338042	7.39284841054835E-006	0.0005474997
Aphotic	POV	Unknown	Assembly-71514-SUB-0.75-ITER-3-POV_Merged_Seq_2906	9.91237532948688E-005	0	Inf	Inf	0.0038388278	0.0399901786
Aphotic	POV	Puniceispirillum|Unclassified_derived_from_Proteobacteria	Assembly-71514-SUB-0.75-ITER-3-POV_Merged_Seq_2916	7.27950714592814E-006	0.0001405191	0.0518043835	-4.2707820109	0.0009984099	0.0163199627
Aphotic	POV	Unknown	Assembly-71514-SUB-0.75-ITER-3-POV_Merged_Seq_2940	0.0001849004	0.000000671	275.5663020191	8.1062556668	0.000884886	0.0148561938
Aphotic	POV	Unknown	Assembly-71514-SUB-0.75-ITER-3-POV_Merged_Seq_2964	0.0001790585	5.9340387775972E-007	301.7480815103	8.2372007882	0.0006659488	0.0121624379
Aphotic	POV	Unknown	Assembly-71514-SUB-0.75-ITER-3-POV_Merged_Seq_3030	0.0002257215	0	Inf	Inf	1.15551366203903E-005	0.0007350492
Aphotic	POV	Unknown	Assembly-71514-SUB-0.75-ITER-3-POV_Merged_Seq_3054	0.0001844816	5.50751820850644E-007	334.9632217936	8.3878588894	0.0041126741	0.0418926533
Aphotic	POV	Unknown	Assembly-71514-SUB-0.75-ITER-3-POV_Merged_Seq_3070	0.0004352194	1.64521985161397E-005	26.4535735675	4.7253907216	0.0036763119	0.0399901786
Aphotic	POV	Unknown	Assembly-71514-SUB-0.75-ITER-3-POV_Merged_Seq_310	0.0004603564	0	Inf	Inf	9.91837194416839E-005	0.0031680323
Aphotic	POV	Unknown	Assembly-71514-SUB-0.75-ITER-3-POV_Merged_Seq_345	0	0.0001251062	0	-Inf	9.91837194416839E-005	0.0031680323
Aphotic	POV	Unknown	Assembly-71514-SUB-0.75-ITER-3-POV_Merged_Seq_346	2.3284248224095E-006	0.000019374	0.1201830744	-3.0566943621	0.0007235428	0.012768292
Aphotic	POV	Unknown	Assembly-71514-SUB-0.75-ITER-3-POV_Merged_Seq_370	0	0.0004407497	0	-Inf	0.0002665056	0.0062804764
Aphotic	POV	Unknown	Assembly-71514-SUB-0.75-ITER-3-POV_Merged_Seq_443	0.0003679351	0	Inf	Inf	9.91837194416839E-005	0.0031680323
Aphotic	POV	Unknown	Assembly-71514-SUB-0.75-ITER-3-POV_Merged_Seq_554	1.54874222555839E-005	6.57747897762803E-005	0.2354613722	-2.0864376921	0.0008796431	0.0147983205
Aphotic	POV	Synechococcus|Unclassified_derived_from_Proteobacteria	Assembly-71514-SUB-0.75-ITER-3-POV_Merged_Seq_555	1.39367538499837E-005	0.0001653321	0.0842955361	-3.5683999543	3.005049325329E-005	0.001435075
Aphotic	POV	Unknown	Assembly-71514-SUB-0.75-ITER-3-POV_Merged_Seq_638	2.70591465034761E-005	0.0001029692	0.2627888215	-1.928024187	0.0025281392	0.0307115907
Aphotic	POV	Unknown	Assembly-71514-SUB-0.75-ITER-3-POV_Merged_Seq_689	4.57894514421289E-006	4.21365294377898E-005	0.1086692522	-3.2019843052	0.002768829	0.0328544825
Aphotic	POV	Unknown	Assembly-71514-SUB-0.75-ITER-3-POV_Merged_Seq_727	0.0003636707	1.69920761955698E-007	2140.2368766113	11.0635547644	0.0006659488	0.0121624379
Aphotic	POV	Unknown	Assembly-71514-SUB-0.75-ITER-3-POV_Merged_Seq_796	0	1.94436066630349E-005	0	-Inf	0.0006795835	0.0121624379
Aphotic	POV	Unclassified_derived_from_Proteobacteria	Assembly-71514-SUB-0.75-ITER-3-POV_Merged_Seq_801	2.60910710173392E-006	3.87704566866E-005	0.0672962695	-3.8933296571	0.003862638	0.0400553916
Aphotic	POV	Unknown	Assembly-71514-SUB-0.75-ITER-3-POV_Merged_Seq_839	0	1.21563778533479E-005	0	-Inf	0.0038388278	0.0399901786
Aphotic	POV	Unknown	Assembly-71514-SUB-0.75-ITER-3-POV_Merged_Seq_902	0	1.617947120713E-005	0	-Inf	0.0038388278	0.0399901786
Aphotic	POV	Unknown	Assembly-71514-SUB-0.75-ITER-3-POV_Merged_Seq_938	2.18748077669487E-005	6.9812761559638E-005	0.3133353742	-1.674220442	0.0019236816	0.025088327
Aphotic	POV	Unknown	Assembly-71514-SUB-0.75-ITER-3-POV_Merged_Seq_939	0.000292125	0	Inf	Inf	0.0016512126	0.0223596517
Aphotic	Indian_Ocean	Prochlorococcus	Assembly-71514-SUB-0.75-ITER-4-Indian_Merged_Seq_333	1.72671151054704E-006	5.27678011472543E-005	0.0327228248	-4.9335588966	0.0010232107	0.0164810008
Aphotic	Indian_Ocean	Unknown	Assembly-71514-SUB-0.75-ITER-4-Indian_Merged_Seq_499	1.04364284069357E-006	2.20214937692655E-005	0.0473920094	-4.3992123565	0.0002911315	0.0066921161
Aphotic	Indian_Ocean	Unknown	Assembly-71514-SUB-0.75-ITER-4-Indian_Merged_Seq_512	3.66329593605678E-006	5.42187260164526E-005	0.0675651423	-3.8875770567	0.0004573009	0.0093614792
Aphotic	Indian_Ocean	Unknown	Assembly-71514-SUB-0.75-ITER-4-Indian_Merged_Seq_556	0	1.67293796839021E-005	0	-Inf	0.0002665056	0.0062804764
Aphotic	Indian_Ocean	Unknown	Assembly-71514-SUB-0.75-ITER-4-Indian_Merged_Seq_6	0.000000571	5.41362536859919E-005	0.010546893	-6.5670381244	0.0018421603	0.0241908923
Aphotic	Indian_Ocean	Unknown	Assembly-71514-SUB-0.75-ITER-4-Indian_Merged_Seq_814	0	2.90538960268433E-005	0	-Inf	0.0002665056	0.0062804764
Aphotic	POV	Unknown	Assembly-71514-SUB-0.75-ITER-4-POV_Merged_Seq_1019	0.0003504569	0	Inf	Inf	1.15551366203903E-005	0.0007350492
Aphotic	POV	Unknown	Assembly-71514-SUB-0.75-ITER-4-POV_Merged_Seq_1023	0.0002326244	4.68533867515411E-007	496.4943822909	8.9556335839	0.0004723933	0.009598235
Aphotic	POV	Unknown	Assembly-71514-SUB-0.75-ITER-4-POV_Merged_Seq_1060	1.224610061097E-006	2.1683091491339E-005	0.0564776504	-4.146176119	0.00146872	0.0213222016
Aphotic	POV	Unknown	Assembly-71514-SUB-0.75-ITER-4-POV_Merged_Seq_1074	0	1.57406381934721E-005	0	-Inf	0.0038388278	0.0399901786
Aphotic	POV	Unclassified_derived_from_Proteobacteria	Assembly-71514-SUB-0.75-ITER-4-POV_Merged_Seq_11	1.85624702782956E-005	0.0004415505	0.0420392916	-4.5721178319	4.00286607785412E-005	0.0016815118
Aphotic	POV	Unknown	Assembly-71514-SUB-0.75-ITER-4-POV_Merged_Seq_1115	0.0003570368	5.66402539852327E-008	6303.5875480286	12.6219574251	2.24424251152402E-005	0.0011601209
Aphotic	POV	Unknown	Assembly-71514-SUB-0.75-ITER-4-POV_Merged_Seq_1158	3.53058987314014E-006	5.66489439861093E-005	0.0623240192	-4.0040679155	0.0019431206	0.0252981879
Aphotic	POV	Proteobacteria	Assembly-71514-SUB-0.75-ITER-4-POV_Merged_Seq_1216	2.81616732418347E-006	2.60643988185882E-005	0.1080465099	-3.210275624	0.0007235428	0.012768292
Aphotic	POV	Unknown	Assembly-71514-SUB-0.75-ITER-4-POV_Merged_Seq_1259	2.44922012219399E-006	3.51521356766272E-005	0.0696748597	-3.8432179971	0.0012584922	0.0190555481
Aphotic	POV	Unknown	Assembly-71514-SUB-0.75-ITER-4-POV_Merged_Seq_1408	0	5.43572032080278E-005	0	-Inf	0.0016512126	0.0223596517
Aphotic	POV	Unknown	Assembly-71514-SUB-0.75-ITER-4-POV_Merged_Seq_1421	4.31433795172704E-005	0.0002412416	0.1788389247	-2.4832673183	0.0008195129	0.0141243143
Aphotic	POV	Unknown	Assembly-71514-SUB-0.75-ITER-4-POV_Merged_Seq_1555	0.0002979585	0	Inf	Inf	1.15551366203903E-005	0.0007350492
Aphotic	POV	Unknown	Assembly-71514-SUB-0.75-ITER-4-POV_Merged_Seq_1598	0.0003063062	1.99454366589372E-006	153.5720625612	7.2627719783	4.00286607785412E-005	0.0016815118
Aphotic	POV	Pelagibacter	Assembly-71514-SUB-0.75-ITER-4-POV_Merged_Seq_1633	0.000003962	0.0001012991	0.0391117391	-4.6762545046	4.64404443510981E-005	0.0018886366
Aphotic	POV	Unknown	Assembly-71514-SUB-0.75-ITER-4-POV_Merged_Seq_1654	0.0007171206	2.94684417673566E-006	243.352059132	7.9269011719	6.55424516385118E-007	0.0001127046
Aphotic	POV	Unknown	Assembly-71514-SUB-0.75-ITER-4-POV_Merged_Seq_1663	0	2.77568379188287E-005	0	-Inf	0.0006795835	0.0121624379
Aphotic	POV	Unknown	Assembly-71514-SUB-0.75-ITER-4-POV_Merged_Seq_1722	0.0001941785	2.49132869279536E-005	7.7941723365	2.9623958312	0.0038108523	0.0399901786
Aphotic	POV	Unknown	Assembly-71514-SUB-0.75-ITER-4-POV_Merged_Seq_1738	9.96730029726257E-006	0.000165518	0.0602188195	-4.0536417638	0.0017155368	0.0229991246
Aphotic	POV	Unknown	Assembly-71514-SUB-0.75-ITER-4-POV_Merged_Seq_1792	0.0006738225	6.42515357012643E-006	104.8725905746	6.7124938552	1.06253187628624E-006	0.0001518533
Aphotic	POV	Unknown	Assembly-71514-SUB-0.75-ITER-4-POV_Merged_Seq_1804	0.0004502002	1.47443917109567E-007	3053.3655971285	11.5761846268	1.63779923175567E-006	0.0001958002
Aphotic	POV	Unknown	Assembly-71514-SUB-0.75-ITER-4-POV_Merged_Seq_1811	7.47821032230988E-006	5.45463770920429E-005	0.1370982038	-2.8667184254	0.0016776854	0.0226814274
Aphotic	POV	Flavobacterium	Assembly-71514-SUB-0.75-ITER-4-POV_Merged_Seq_189	1.40335409581153E-005	0.0001114599	0.1259066192	-2.9895739643	0.0009531607	0.0156744995
Aphotic	POV	Unknown	Assembly-71514-SUB-0.75-ITER-4-POV_Merged_Seq_1897	0.0002576427	5.78507224907245E-006	44.5357762091	5.4768928337	0.0001233616	0.0036840691
Aphotic	POV	Unknown	Assembly-71514-SUB-0.75-ITER-4-POV_Merged_Seq_1999	1.80189086085109E-005	0.000035783	0.5035607119	-0.9897623673	0.0005532272	0.0108035688
Aphotic	POV	Unknown	Assembly-71514-SUB-0.75-ITER-4-POV_Merged_Seq_2055	0.0008002355	1.08677015931627E-005	73.6342901245	6.202305854	1.2804728933888E-006	0.0001709953
Aphotic	POV	Unclassified_derived_from_Proteobacteria	Assembly-71514-SUB-0.75-ITER-4-POV_Merged_Seq_2064	4.84793205749711E-007	3.31173668499542E-005	0.0146386398	-6.094074679	0.0001255943	0.0037359351
Aphotic	POV	Unknown	Assembly-71514-SUB-0.75-ITER-4-POV_Merged_Seq_2071	0	4.40122769684699E-005	0	-Inf	0.0016512126	0.0223596517
Aphotic	POV	Unknown	Assembly-71514-SUB-0.75-ITER-4-POV_Merged_Seq_2113	3.48934805636222E-006	3.27151869799954E-005	0.1066583559	-3.2289311002	0.0012702532	0.0192073205
Aphotic	POV	Unknown	Assembly-71514-SUB-0.75-ITER-4-POV_Merged_Seq_2120	0	0.000024911	0	-Inf	0.0038388278	0.0399901786
Aphotic	POV	Unknown	Assembly-71514-SUB-0.75-ITER-4-POV_Merged_Seq_2157	0.0010170762	2.23891669731144E-006	454.2715624867	8.8274111849	3.56820861827162E-006	0.0003366226
Aphotic	POV	Unknown	Assembly-71514-SUB-0.75-ITER-4-POV_Merged_Seq_2224	0.00067806	5.53075410719699E-005	12.2598118061	3.615864928	0.0046592877	0.0458244412
Aphotic	POV	Unknown	Assembly-71514-SUB-0.75-ITER-4-POV_Merged_Seq_2244	1.26448481463234E-006	4.83202650069968E-005	0.0261688303	-5.2560067503	0.0010763598	0.0172009745
Aphotic	POV	Unknown	Assembly-71514-SUB-0.75-ITER-4-POV_Merged_Seq_2280	0.0000031	1.30156760642653E-005	0.2381747586	-2.069907568	0.0030927978	0.0353674009
Aphotic	POV	Unknown	Assembly-71514-SUB-0.75-ITER-4-POV_Merged_Seq_2294	2.07943153693509E-006	4.97453835971779E-005	0.0418014977	-4.5803015572	2.26316746668466E-005	0.0011674999
Aphotic	POV	Unknown	Assembly-71514-SUB-0.75-ITER-4-POV_Merged_Seq_2296	0.0002920547	1.33439957822436E-007	2188.6598173093	11.095832019	1.63779923175567E-006	0.0001958002
Aphotic	POV	Unknown	Assembly-71514-SUB-0.75-ITER-4-POV_Merged_Seq_2320	0.0002193983	8.57323380195456E-008	2559.1081089613	11.3214253797	0.0002297128	0.0058036243
Aphotic	POV	Unknown	Assembly-71514-SUB-0.75-ITER-4-POV_Merged_Seq_2407	0.0004832594	4.03307903741077E-007	1198.2393143056	10.226700359	0.0006659488	0.0121624379
Aphotic	POV	Unknown	Assembly-71514-SUB-0.75-ITER-4-POV_Merged_Seq_2480	0.0002466654	1.89112745962254E-006	130.4329944199	7.0271650506	0.000884886	0.0148561938
Aphotic	POV	Unknown	Assembly-71514-SUB-0.75-ITER-4-POV_Merged_Seq_2511	1.0958842106244E-005	0.0001017553	0.1076979882	-3.2149367944	0.0014293668	0.0209358572
Aphotic	POV	Unknown	Assembly-71514-SUB-0.75-ITER-4-POV_Merged_Seq_2587	0.0013870713	3.48305451863374E-006	398.234150661	8.6374731348	7.95526855264428E-007	0.0001296898
Aphotic	POV	Unknown	Assembly-71514-SUB-0.75-ITER-4-POV_Merged_Seq_2620	1.18859493657501E-005	7.81015088787698E-005	0.1521859121	-2.7160932805	0.001989329	0.0256207753
Aphotic	POV	Unknown	Assembly-71514-SUB-0.75-ITER-4-POV_Merged_Seq_2627	4.87237120259318E-006	9.50066171262256E-005	0.0512845458	-4.2853320448	0.0050330295	0.0482758051
Aphotic	POV	Pelagibacter	Assembly-71514-SUB-0.75-ITER-4-POV_Merged_Seq_2633	0.000018453	9.17039083171902E-005	0.2012233905	-2.3131300793	0.0041381025	0.0419983111
Aphotic	POV	Unknown	Assembly-71514-SUB-0.75-ITER-4-POV_Merged_Seq_2640	2.44922012219399E-006	4.23035449032402E-005	0.057896333	-4.1103842155	0.0001766998	0.0047941285
Aphotic	POV	Unknown	Assembly-71514-SUB-0.75-ITER-4-POV_Merged_Seq_2647	0	2.59653123194327E-005	0	-Inf	0.0002665056	0.0062804764
Aphotic	POV	Unknown	Assembly-71514-SUB-0.75-ITER-4-POV_Merged_Seq_2656	0.0002892242	7.62093286032916E-007	379.5128929308	8.5680050879	0.0015384467	0.0218955383
Aphotic	POV	Unknown	Assembly-71514-SUB-0.75-ITER-4-POV_Merged_Seq_2702	0.00002475	0.00003365	0.735510902	-0.4431813692	0.0030927978	0.0353674009
Aphotic	POV	Unclassified_derived_from_Verrucomicrobia	Assembly-71514-SUB-0.75-ITER-4-POV_Merged_Seq_2786	1.32019545671589E-006	3.35879008331083E-005	0.0393056852	-4.6691181898	0.0003216637	0.0072094456
Aphotic	POV	Unknown	Assembly-71514-SUB-0.75-ITER-4-POV_Merged_Seq_2803	0.0003559353	0	Inf	Inf	3.48907217169169E-005	0.0015494484
Aphotic	POV	Unknown	Assembly-71514-SUB-0.75-ITER-4-POV_Merged_Seq_2892	0.0001405577	1.72411668746838E-006	81.5244690842	6.3491612356	0.0025177222	0.0306146731
Aphotic	POV	Rhizobium	Assembly-71514-SUB-0.75-ITER-4-POV_Merged_Seq_2978	0.000005081	7.80279367127539E-005	0.0651176653	-3.9408072153	0.0004075422	0.0086221506
Aphotic	POV	Unknown	Assembly-71514-SUB-0.75-ITER-4-POV_Merged_Seq_3012	6.82229665611173E-006	4.38926348827569E-005	0.1554314676	-2.6856494834	0.0014609314	0.021300029
Aphotic	POV	Unknown	Assembly-71514-SUB-0.75-ITER-4-POV_Merged_Seq_397	0	2.70227526671727E-005	0	-Inf	0.0002665056	0.0062804764
Aphotic	POV	Proteobacteria	Assembly-71514-SUB-0.75-ITER-4-POV_Merged_Seq_564	3.68192940860106E-005	0.000143593	0.2564142689	-1.9634515481	0.0023711941	0.029273702
Aphotic	POV	Unknown	Assembly-71514-SUB-0.75-ITER-4-POV_Merged_Seq_571	9.28123513914781E-006	3.35874467103789E-005	0.2763304761	-1.8555334114	0.0026746639	0.0319099731
Aphotic	POV	Unknown	Assembly-71514-SUB-0.75-ITER-4-POV_Merged_Seq_621	4.35720953568183E-005	0.0002812997	0.1548956535	-2.6906314332	0.001925336	0.025088327
Aphotic	POV	Unknown	Assembly-71514-SUB-0.75-ITER-4-POV_Merged_Seq_655	0.0006087364	3.48466072724843E-006	174.6903045281	7.4486557294	1.07383491628502E-005	0.0007051266
Aphotic	POV	Unknown	Assembly-71514-SUB-0.75-ITER-4-POV_Merged_Seq_711	0.0003675687	1.42921731611778E-006	257.1818004215	8.0066447431	0.0002544317	0.0062579416
Aphotic	POV	Unknown	Assembly-71514-SUB-0.75-ITER-4-POV_Merged_Seq_727	1.20453123739422E-005	0.0001332792	0.0903765493	-3.4679077165	0.0001425255	0.0041220806
Aphotic	POV	Unknown	Assembly-71514-SUB-0.75-ITER-4-POV_Merged_Seq_742	6.31106321202258E-006	0.0001173392	0.0537847649	-4.2166586172	0.0008211688	0.0141399107
Aphotic	POV	Unknown	Assembly-71514-SUB-0.75-ITER-4-POV_Merged_Seq_766	9.48363610974256E-007	2.49896046590247E-005	0.0379503247	-4.7197439604	0.0003796239	0.0081925879
Aphotic	POV	Unknown	Assembly-71514-SUB-0.75-ITER-4-POV_Merged_Seq_853	4.02645850438598E-006	0.0001069428	0.0376505808	-4.7311840687	0.0001565994	0.0043849563
Aphotic	POV	Synechococcus	Assembly-71514-SUB-0.75-ITER-4-POV_Merged_Seq_866	1.02877164871097E-005	5.3354470616125E-005	0.1928182656	-2.3746863708	0.0030686178	0.0352423123
Aphotic	POV	Unknown	Assembly-71514-SUB-0.75-ITER-4-POV_Merged_Seq_936	3.06664274914501E-007	8.18822407652014E-005	0.0037451866	-8.0607466645	0.0021219829	0.0270196759
Aphotic	Indian_Ocean	Unknown	Assembly-71514-SUB-0.75-ITER-5-Indian_Merged_Seq_183	1.93917282299884E-006	2.49840816905509E-005	0.0776163338	-3.6874959015	0.003862638	0.0400553916
Aphotic	Indian_Ocean	Unknown	Assembly-71514-SUB-0.75-ITER-5-Indian_Merged_Seq_335	0	6.34085724844508E-006	0	-Inf	0.0038388278	0.0399901786
Aphotic	Indian_Ocean	Unknown	Assembly-71514-SUB-0.75-ITER-5-Indian_Merged_Seq_382	4.74400606497683E-007	1.93934666602778E-005	0.0244618775	-5.3533210495	0.00146872	0.0213222016
Aphotic	Indian_Ocean	Unknown	Assembly-71514-SUB-0.75-ITER-5-Indian_Merged_Seq_445	4.08203353699E-007	3.36981373199297E-005	0.0121135287	-6.3672370025	0.0002297128	0.0058036243
Aphotic	Indian_Ocean	Unknown	Assembly-71514-SUB-0.75-ITER-5-Indian_Merged_Seq_458	5.69280727797218E-006	1.86554076477712E-005	0.3051558768	-1.7123817202	0.0026746639	0.0319099731
Aphotic	Indian_Ocean	Prochlorococcus	Assembly-71514-SUB-0.75-ITER-5-Indian_Merged_Seq_531	0	3.86321350806301E-005	0	-Inf	0.0006795835	0.0121624379
Aphotic	Indian_Ocean	Unknown	Assembly-71514-SUB-0.75-ITER-5-Indian_Merged_Seq_560	0	2.95743315161179E-005	0	-Inf	9.91837194416839E-005	0.0031680323
Aphotic	Indian_Ocean	Prochlorococcus	Assembly-71514-SUB-0.75-ITER-5-Indian_Merged_Seq_569	2.17341127409236E-006	3.57675329138951E-005	0.0607649199	-4.0406175047	0.0021249408	0.0270207941
Aphotic	Indian_Ocean	Unknown	Assembly-71514-SUB-0.75-ITER-5-Indian_Merged_Seq_628	2.44922012219399E-006	2.07596593473259E-005	0.1179797838	-3.083388424	0.001989329	0.0256207753
Aphotic	Indian_Ocean	Unknown	Assembly-71514-SUB-0.75-ITER-5-Indian_Merged_Seq_638	0	2.23726881523596E-005	0	-Inf	0.0038388278	0.0399901786
Aphotic	Indian_Ocean	Unknown	Assembly-71514-SUB-0.75-ITER-5-Indian_Merged_Seq_784	8.28062956550482E-006	3.98519352457025E-005	0.2077848796	-2.2668374212	0.0045917657	0.0452964002
Aphotic	Indian_Ocean	Unknown	Assembly-71514-SUB-0.75-ITER-5-Indian_Merged_Seq_852	0	2.46647057004148E-005	0	-Inf	0.0016512126	0.0223596517
Aphotic	OMZ	Unknown	Assembly-71514-SUB-0.75-ITER-5-OMZ_Merged_Seq_150	0.0001717371	5.36747861563513E-007	319.9586841401	8.3217418135	0.0004723933	0.009598235
Aphotic	POV	Unknown	Assembly-71514-SUB-0.75-ITER-5-POV_Merged_Seq_1050	1.93917282299884E-006	1.49256436821175E-005	0.1299222241	-2.9442798602	0.003862638	0.0400553916
Aphotic	POV	Unknown	Assembly-71514-SUB-0.75-ITER-5-POV_Merged_Seq_1094	1.10641738983824E-005	0.0001157717	0.0955689	-3.3873149766	0.0037274001	0.0399901786
Aphotic	POV	Unknown	Assembly-71514-SUB-0.75-ITER-5-POV_Merged_Seq_1185	0.0003943152	0	Inf	Inf	1.04049371230869E-006	0.0001509959
Aphotic	POV	Unknown	Assembly-71514-SUB-0.75-ITER-5-POV_Merged_Seq_1212	0.0004492362	6.67199789112181E-008	6733.1587039577	12.7170677549	7.43038833411642E-005	0.0026201811
Aphotic	POV	Unknown	Assembly-71514-SUB-0.75-ITER-5-POV_Merged_Seq_1237	0	2.57017548501246E-005	0	-Inf	0.0016512126	0.0223596517
Aphotic	POV	Unknown	Assembly-71514-SUB-0.75-ITER-5-POV_Merged_Seq_1270	5.12130087897656E-006	0.0001807558	0.0283327052	-5.1413878315	0.0004573009	0.0093614792
Aphotic	POV	Unknown	Assembly-71514-SUB-0.75-ITER-5-POV_Merged_Seq_1351	0.0002238867	0	Inf	Inf	3.48907217169169E-005	0.0015494484
Aphotic	POV	Unknown	Assembly-71514-SUB-0.75-ITER-5-POV_Merged_Seq_1364	1.89672722194852E-005	9.48723967457961E-005	0.1999240334	-2.3224761819	0.0004723933	0.009598235
Aphotic	POV	Unknown	Assembly-71514-SUB-0.75-ITER-5-POV_Merged_Seq_1408	0.000006596	6.8589059439638E-005	0.0961672681	-3.3783102541	0.0001843903	0.0049177501
Aphotic	POV	Unknown	Assembly-71514-SUB-0.75-ITER-5-POV_Merged_Seq_1423	0.0003650236	6.85031151317442E-005	5.3285689468	2.4137481314	0.000050075	0.0020014878
Aphotic	POV	Unclassified_derived_from_Proteobacteria	Assembly-71514-SUB-0.75-ITER-5-POV_Merged_Seq_1447	2.01420711384036E-005	6.05121991761754E-005	0.3328596781	-1.5870139788	0.0032247147	0.036572179
[truncated: 5,615 more rows]
