# Supplementary material for: Marine viruses discovered via metagenomics shed light on viral strategies throughout the oceans
Source: Nat Commun. 2017 Jul 5;8:15955. doi: 10.1038/ncomms15955 (PMC5504273; doi:10.1038/ncomms15955)
Supplement: Supplementary Data 9 [file ncomms15955-s10.txt]

Group	Pathways	Gene	Variable	Mean_in_Group	Mean_in_other_samples	Fold change:Mean_in_group/Mean_in_onther_samples	Log2_fold_change	p_value	q_value
Aphotic	Unknown		K02538	5.46171670874991E-05	0	Inf	Inf	0.0006795835	0.0217743337
Aphotic	Amino sugar and nucleotide sugar metabolism [PATH:ko00520]||Fructose and mannose metabolism [PATH:ko00051]||Phosphotransferase system (PTS) [PATH:ko02060]	PTS-Man-EIIA, manX; PTS system, mannose-specific IIA component [EC:2.7.1.69]	K02793	1.82057223624997E-05	0	Inf	Inf	0.0006795835	0.0217743337
Aphotic	Amino sugar and nucleotide sugar metabolism [PATH:ko00520]||Fructose and mannose metabolism [PATH:ko00051]||Phosphotransferase system (PTS) [PATH:ko02060]	PTS-Man-EIIB, manX; PTS system, mannose-specific IIB component [EC:2.7.1.69]	K02794	1.82057223624997E-05	0	Inf	Inf	0.0006795835	0.0217743337
Aphotic	Amino sugar and nucleotide sugar metabolism [PATH:ko00520]||Fructose and mannose metabolism [PATH:ko00051]||Phosphotransferase system (PTS) [PATH:ko02060]	PTS-Man-EIIC, manY; PTS system, mannose-specific IIC component	K02795	1.82057223624997E-05	0	Inf	Inf	0.0006795835	0.0217743337
Aphotic	Unknown		K10243	5.24489019929948E-05	0	Inf	Inf	0.0016512126	0.0404264839
Aphotic	Arginine and proline metabolism [PATH:ko00330]	speB; agmatinase [EC:3.5.3.11]	K01480	0	1.64094025627228E-05	0	-Inf	0.0006795835	0.0217743337
Aphotic	Glycosphingolipid biosynthesis - lacto and neolacto series [PATH:ko00601]||Glycosaminoglycan biosynthesis - keratan sulfate [PATH:ko00533]	B4GALT4; beta-1,4-galactosyltransferase 4 [EC:2.4.1.90 2.4.1.275 2.4.1.-]	K07969	0	4.61568640442589E-05	0	-Inf	0.0016512126	0.0404264839
Aphotic	mRNA surveillance pathway [PATH:ko03015]||Sphingolipid signaling pathway [PATH:ko04071]||Meiosis - yeast [PATH:ko04113]||Adrenergic signaling in cardiomyocytes [PATH:ko04261]||AMPK signaling pathway [PATH:ko04152]||Oocyte meiosis [PATH:ko04114]||Dopaminergic synapse [PATH:ko04728]||PI3K-Akt signaling pathway [PATH:ko04151]	PPP2R5; serine/threonine-protein phosphatase 2A regulatory subunit B'	K11584	0	5.06559663020585E-07	0	-Inf	0.0016512126	0.0404264839
Aphotic	Unknown		K07146	0.0001995564	1.33439957822436E-07	1495.4767620845	10.5463897775	2.24424251152402E-05	0.0018633718
Aphotic	Unknown		K03789	0.0002163999	2.49750784002008E-06	86.6463228872	6.4370666202	0.0014451887	0.0374637379
Aphotic	Pertussis [PATH:ko05133]	fimD, fimC, mrkC, htrE, cssD; outer membrane usher protein	K07347	5.7860328132899E-05	0.000001723	33.5804866696	5.0695512338	0.0005532272	0.0189786747
Aphotic	Polyketide sugar unit biosynthesis [PATH:ko00523]||Streptomycin biosynthesis [PATH:ko00521]	E2.7.7.24, rfbA, rffH; glucose-1-phosphate thymidylyltransferase [EC:2.7.7.24]	K00973	0.0004636308	1.43342329289426E-05	32.3443050434	5.0154398099	0.0011449242	0.0321532885
Aphotic	Cysteine and methionine metabolism [PATH:ko00270]||Glycine, serine and threonine metabolism [PATH:ko00260]||Biosynthesis of amino acids [PATH:ko01230]||Carbon metabolism [PATH:ko01200]	E4.3.1.17, sdaA, sdaB, tdcG; L-serine dehydratase [EC:4.3.1.17]	K01752	0.0001075943	5.29785307993616E-06	20.3090353	4.3440498067	0.0007549187	0.0236334925
Aphotic	Unknown		K03545	0.0003025185	1.93105476913153E-05	15.6659725189	3.9695624276	0.0025928013	0.0497024334
Aphotic	Viral carcinogenesis [PATH:ko05203]	CHD4, MI2B; chromodomain-helicase-DNA-binding protein 4 [EC:3.6.4.12]	K11643	3.72415927845011E-05	2.41164219249386E-06	15.4424204803	3.9488269965	0.0025995452	0.0497024334
Aphotic	Unknown		K14415	0.0001547806	1.25737734502499E-05	12.3097953256	3.6217348693	0.0002182453	0.0089309094
Aphotic	Purine metabolism [PATH:ko00230]	relA; GTP pyrophosphokinase [EC:2.7.6.5]	K00951	0.0001730511	1.4781421087978E-05	11.7073383638	3.5493412146	0.0008890708	0.0268078255
Aphotic	Unknown		K07484	9.7617135474636E-05	1.14055364140659E-05	8.5587500606	3.0974001175	8.93724049124278E-06	0.0009660651
Aphotic	Amino sugar and nucleotide sugar metabolism [PATH:ko00520]	E2.5.1.56, neuB; N-acetylneuraminate synthase [EC:2.5.1.56]	K01654	0.0006280806	7.35043714082345E-05	8.5448059511	3.0950477293	6.29959112133052E-06	0.000784573
Aphotic	Unknown		K02470	0.0002385668	3.48440626982022E-05	6.8466998884	2.7754087761	2.3617473196888E-05	0.0019329215
Aphotic	Amino sugar and nucleotide sugar metabolism [PATH:ko00520]	nagB, GNPDA; glucosamine-6-phosphate deaminase [EC:3.5.99.6]	K02564	9.92036372272177E-05	1.54932393663412E-05	6.4030274678	2.6787541989	0.0023088088	0.0466561107
Aphotic	Unknown		K06904	0.0124560007	0.0020568959	6.055727343	2.5983002499	1.69028971316133E-06	0.0003123764
Aphotic	Unknown		K02315	0.0119487522	0.0020169047	5.9243018762	2.5666451558	1.69028971316133E-06	0.0003123764
Aphotic	DNA replication [PATH:ko03030]	rnhB; ribonuclease HII [EC:3.1.26.4]	K03470	0.0004807554	8.48117072947744E-05	5.6685029041	2.5029677584	0.000103467	0.0047044638
Aphotic	Unknown		K03168	0.0009443744	0.0001708113	5.5287571173	2.4669551943	7.56752009714705E-05	0.0047044638
Aphotic	Terpenoid backbone biosynthesis [PATH:ko00900]	uppS; undecaprenyl diphosphate synthase [EC:2.5.1.31]	K00806	0.0004634443	8.48117072947744E-05	5.4643911145	2.4500607484	0.000103467	0.0047044638
Aphotic	Homologous recombination [PATH:ko03440]||DNA replication [PATH:ko03030]||Purine metabolism [PATH:ko00230]||Nucleotide excision repair [PATH:ko03420]||Base excision repair [PATH:ko03410]||Mismatch repair [PATH:ko03430]||Pyrimidine metabolism [PATH:ko00240]||HTLV-I infection [PATH:ko05166]	POLD1; DNA polymerase delta subunit 1 [EC:2.7.7.7]	K02327	0.0004634443	8.48117072947744E-05	5.4643911145	2.4500607484	0.000103467	0.0047044638
Aphotic	Viral carcinogenesis [PATH:ko05203]||Base excision repair [PATH:ko03410]||HTLV-I infection [PATH:ko05166]	POLB; DNA polymerase beta [EC:2.7.7.7 4.2.99.-]	K02330	0.0004634443	8.48117072947744E-05	5.4643911145	2.4500607484	0.000103467	0.0047044638
Aphotic	Unknown		K02857	0.0004634443	8.48117072947744E-05	5.4643911145	2.4500607484	0.000103467	0.0047044638
Aphotic	Herpes simplex infection [PATH:ko05168]||RNA polymerase [PATH:ko03020]||Epstein-Barr virus infection [PATH:ko05169]||Purine metabolism [PATH:ko00230]||Huntington's disease [PATH:ko05016]||Pyrimidine metabolism [PATH:ko00240]	RPB1, POLR2A; DNA-directed RNA polymerase II subunit RPB1 [EC:2.7.7.6]	K03006	0.0009268887	0.0001696234	5.4643911145	2.4500607484	0.000103467	0.0047044638
Aphotic	RNA polymerase [PATH:ko03020]||Epstein-Barr virus infection [PATH:ko05169]||Purine metabolism [PATH:ko00230]||Huntington's disease [PATH:ko05016]||Cytosolic DNA-sensing pathway [PATH:ko04623]||Pyrimidine metabolism [PATH:ko00240]	RPB10, POLR2L; DNA-directed RNA polymerases I, II, and III subunit RPABC5	K03007	0.0004634443	8.48117072947744E-05	5.4643911145	2.4500607484	0.000103467	0.0047044638
Aphotic	RNA polymerase [PATH:ko03020]||Epstein-Barr virus infection [PATH:ko05169]||Purine metabolism [PATH:ko00230]||Huntington's disease [PATH:ko05016]||Pyrimidine metabolism [PATH:ko00240]	RPB2, POLR2B; DNA-directed RNA polymerase II subunit RPB2 [EC:2.7.7.6]	K03010	0.001390333	0.0002544351	5.4643911145	2.4500607484	0.000103467	0.0047044638
Aphotic	RNA polymerase [PATH:ko03020]||Epstein-Barr virus infection [PATH:ko05169]||Purine metabolism [PATH:ko00230]||Huntington's disease [PATH:ko05016]||Pyrimidine metabolism [PATH:ko00240]	RPB3, POLR2C; DNA-directed RNA polymerase II subunit RPB3	K03011	0.0004634443	8.48117072947744E-05	5.4643911145	2.4500607484	0.000103467	0.0047044638
Aphotic	RNA polymerase [PATH:ko03020]||Epstein-Barr virus infection [PATH:ko05169]||Purine metabolism [PATH:ko00230]||Huntington's disease [PATH:ko05016]||Cytosolic DNA-sensing pathway [PATH:ko04623]||Pyrimidine metabolism [PATH:ko00240]	RPB5, POLR2E; DNA-directed RNA polymerases I, II, and III subunit RPABC1	K03013	0.0009268887	0.0001696234	5.4643911145	2.4500607484	0.000103467	0.0047044638
Aphotic	Wnt signaling pathway [PATH:ko04310]||Herpes simplex infection [PATH:ko05168]||TGF-beta signaling pathway [PATH:ko04350]||Cell cycle [PATH:ko04110]||Protein processing in endoplasmic reticulum [PATH:ko04141]||Ubiquitin mediated proteolysis [PATH:ko04120]||Oocyte meiosis [PATH:ko04114]||Circadian rhythm [PATH:ko04710]||Cell cycle - yeast [PATH:ko04111]	SKP1, CBF3D; S-phase kinase-associated protein 1	K03094	0.0009268887	0.0001696234	5.4643911145	2.4500607484	0.000103467	0.0047044638
Aphotic	Unknown		K03145	0.0004634443	8.48117072947744E-05	5.4643911145	2.4500607484	0.000103467	0.0047044638
Aphotic	Legionellosis [PATH:ko05134]||RNA transport [PATH:ko03013]	EEF1A; elongation factor 1-alpha	K03231	0.0004634443	8.48117072947744E-05	5.4643911145	2.4500607484	0.000103467	0.0047044638
Aphotic	Unknown		K03263	0.0004634443	8.48117072947744E-05	5.4643911145	2.4500607484	0.000103467	0.0047044638
Aphotic	Unknown		K03442	0.0004634443	8.48117072947744E-05	5.4643911145	2.4500607484	0.000103467	0.0047044638
Aphotic	Unknown		K07317	0.0004634443	8.48117072947744E-05	5.4643911145	2.4500607484	0.000103467	0.0047044638
Aphotic	Unknown		K08073	0.0004634443	8.48117072947744E-05	5.4643911145	2.4500607484	0.000103467	0.0047044638
Aphotic	Proteoglycans in cancer [PATH:ko05205]	ANK; ankyrin	K10380	0.0004634443	8.48117072947744E-05	5.4643911145	2.4500607484	0.000103467	0.0047044638
Aphotic	Base excision repair [PATH:ko03410]	HMGB1; high mobility group protein B1	K10802	0.0004634443	8.48117072947744E-05	5.4643911145	2.4500607484	0.000103467	0.0047044638
Aphotic	RNA degradation [PATH:ko03018]	DIS3, RRP44; exosome complex exonuclease DIS3/RRP44 [EC:3.1.13.-]	K12585	0.0004634443	8.48117072947744E-05	5.4643911145	2.4500607484	0.000103467	0.0047044638
Aphotic	RNA degradation [PATH:ko03018]	SKI2, SKIV2L; antiviral helicase SKI2 [EC:3.6.4.-]	K12599	0.0004634443	8.48117072947744E-05	5.4643911145	2.4500607484	0.000103467	0.0047044638
Aphotic	Unknown		K13201	0.0004634443	8.48117072947744E-05	5.4643911145	2.4500607484	0.000103467	0.0047044638
Aphotic	mRNA surveillance pathway [PATH:ko03015]	RNGTT; mRNA-capping enzyme [EC:2.7.7.50 3.6.1.-]	K13917	0.0004634443	8.48117072947744E-05	5.4643911145	2.4500607484	0.000103467	0.0047044638
Aphotic	Protein processing in endoplasmic reticulum [PATH:ko04141]	TXNDC5, ERP46; thioredoxin domain-containing protein 5	K13984	0.0004634443	8.48117072947744E-05	5.4643911145	2.4500607484	0.000103467	0.0047044638
Aphotic	Thyroid hormone synthesis [PATH:ko04918]	TTF2; transcription termination factor 2 [EC:3.6.4.-]	K15173	0.0004634443	8.48117072947744E-05	5.4643911145	2.4500607484	0.000103467	0.0047044638
Aphotic	Unknown		K15532	0.0004634443	8.48117072947744E-05	5.4643911145	2.4500607484	0.000103467	0.0047044638
Aphotic	One carbon pool by folate [PATH:ko00670]||Folate biosynthesis [PATH:ko00790]||Pyrimidine metabolism [PATH:ko00240]	DHFR-TS; dihydrofolate reductase / thymidylate synthase [EC:1.5.1.3 2.1.1.45]	K13998	0.0004642178	8.55963272494449E-05	5.4233375535	2.4391809678	0.000103467	0.0047044638
Aphotic	Hepatitis B [PATH:ko05161]||DNA replication [PATH:ko03030]||Nucleotide excision repair [PATH:ko03420]||Mismatch repair [PATH:ko03430]||Base excision repair [PATH:ko03410]||Cell cycle [PATH:ko04110]||HTLV-I infection [PATH:ko05166]	PCNA; proliferating cell nuclear antigen	K04802	0.0004665381	8.61278585609691E-05	5.4168081338	2.4374429907	0.000103467	0.0047044638
Aphotic	ABC transporters [PATH:ko02010]	msbA; ATP-binding cassette, subfamily B, bacterial MsbA [EC:3.6.3.-]	K11085	0.0004634443	8.61278585609691E-05	5.380887758	2.4278442134	0.000103467	0.0047044638
Aphotic	Viral carcinogenesis [PATH:ko05203]||Epstein-Barr virus infection [PATH:ko05169]||Basal transcription factors [PATH:ko03022]	TFIIB, GTF2B, SUA7, tfb; transcription initiation factor TFIIB	K03124	0.0004634443	8.84114196815295E-05	5.2419058694	2.390091447	0.000103467	0.0047044638
Aphotic	DNA replication [PATH:ko03030]||Nucleotide excision repair [PATH:ko03420]||Mismatch repair [PATH:ko03430]	RFC2_4; replication factor C subunit 2/4	K10755	0.0004827126	9.34914673492085E-05	5.1631723413	2.3682577546	0.000103467	0.0047044638
Aphotic	p53 signaling pathway [PATH:ko04115]||Purine metabolism [PATH:ko00230]||Glutathione metabolism [PATH:ko00480]||Pyrimidine metabolism [PATH:ko00240]	RRM2; ribonucleoside-diphosphate reductase subunit M2 [EC:1.17.4.1]	K10808	0.0004812969	9.55967210095856E-05	5.0346592996	2.3318941529	5.2938010504718E-06	0.000689277
Aphotic	DNA replication [PATH:ko03030]	rnhA, RNASEH1; ribonuclease HI [EC:3.1.26.4]	K03469	0.001212739	0.000245791	4.9340259612	2.3027653066	3.22752169639073E-07	0.0001533285
Aphotic	Unknown		K01669	0.0009633544	0.0001954455	4.9290183992	2.3013003664	2.96865449228846E-05	0.0022983002
Aphotic	Unknown		K02358	0.0001061025	2.16847860882426E-05	4.8929456153	2.2907032474	0.0024987427	0.0488576682
Aphotic	Mismatch repair [PATH:ko03430]	mutS; DNA mismatch repair protein MutS	K03555	0.0004931128	0.0001043335	4.7263134106	2.2407153003	1.47001967573755E-05	0.0013158973
Aphotic	Purine metabolism [PATH:ko00230]||Glutathione metabolism [PATH:ko00480]||Pyrimidine metabolism [PATH:ko00240]	RRM1; ribonucleoside-diphosphate reductase subunit M1 [EC:1.17.4.1]	K10807	0.0004731497	0.0001002131	4.7214342422	2.2392251774	0.0002560215	0.010300239
Aphotic	Pentose and glucuronate interconversions [PATH:ko00040]	pel; pectate lyase [EC:4.2.2.2]	K01728	0.0009268887	0.000202345	4.580733171	2.1955785279	0.000220882	0.0089747002
Aphotic	Unknown		K04068	0.0003051778	7.15691447471583E-05	4.2640970597	2.0922402772	0.000000905	0.00020642
Aphotic	Unknown		K03088	0.0001529716	3.61201406181261E-05	4.2350782871	2.0823886386	0.0019438199	0.0422568955
Aphotic	Unknown		K01529	0.0004845507	0.0001179147	4.1093327852	2.0389041687	1.86763703936507E-05	0.001596969
Aphotic	Unknown		K07132	0.0003899235	9.7154935531479E-05	4.0134197042	2.0048320341	1.47001967573755E-05	0.0013158973
Aphotic	Unknown		K07729	7.47167460690583E-05	1.88629180468042E-05	3.9610385776	1.9858787521	7.0689379834867E-05	0.0046549363
Aphotic	Unknown		K07074	0.0001245365	3.18922846394331E-05	3.9049095725	1.9652891397	0.0004247045	0.0158886618
Aphotic	Unknown		K01090	0.0004842105	0.0001255608	3.8563828377	1.9472482805	0.0002963524	0.0116540262
Aphotic	Unknown		K07160	0.0001151564	3.09864787326823E-05	3.7163440301	1.8938840613	0.001340616	0.0356236479
Aphotic	Unknown		K06908	0.0006914815	0.0001887204	3.6640518923	1.8734399358	7.0689379834867E-05	0.0046549363
Aphotic	Unknown		K03496	0.0008747125	0.0002398134	3.6474715091	1.8668967091	0.0001294669	0.0056190586
Aphotic	Homologous recombination [PATH:ko03440]||DNA replication [PATH:ko03030]||Purine metabolism [PATH:ko00230]||Mismatch repair [PATH:ko03430]||Pyrimidine metabolism [PATH:ko00240]	DPO3B, dnaN; DNA polymerase III subunit beta [EC:2.7.7.7]	K02338	0.0001794999	5.23154244822192E-05	3.4311078611	1.7786744795	0.0006930509	0.0220582699
Aphotic	Other types of O-glycan biosynthesis [PATH:ko00514]||Lysine degradation [PATH:ko00310]	GLT25D; collagen beta-1,O-galactosyltransferase [EC:2.4.1.50]	K11703	0.0005005671	0.0001483144	3.3750399897	1.7549045963	2.96865449228846E-05	0.0022983002
Aphotic	Unknown		K06952	7.74355530703863E-05	2.29440826383245E-05	3.3749683651	1.7548739793	0.0024047933	0.0475071063
Aphotic	Unknown		K14744	0.0002157821	6.60130953141608E-05	3.2687770151	1.7087509647	0.0001062387	0.0047924529
Aphotic	Unknown		K06906	0.0006978844	0.00021785	3.2035093338	1.6796531939	8.93724049124278E-06	0.0009660651
Aphotic	Unknown		K06866	0.0001326485	4.1830466568017E-05	3.1710986482	1.6649827583	0.0004665632	0.0167058792
Aphotic	Unknown		K07313	0.0003286119	0.0001050392	3.1284702994	1.6454574077	1.86763703936507E-05	0.001596969
Aphotic	Nicotinate and nicotinamide metabolism [PATH:ko00760]	K13522, nadM; bifunctional NMN adenylyltransferase/nudix hydrolase [EC:2.7.7.1 3.6.1.-]	K13522	0.0001038986	3.37585654598626E-05	3.0776951419	1.621850334	0.0004247045	0.0158886618
Aphotic	Unknown		K07727	8.352788077912E-05	2.75242100491015E-05	3.0347058328	1.6015566766	0.0019792566	0.0425391518
Aphotic	Porphyrin and chlorophyll metabolism [PATH:ko00860]	cobQ, cbiP; adenosylcobyric acid synthase [EC:6.3.5.10]	K02232	0.0004468966	0.0001522476	2.9353272185	1.5535213382	0.000429873	0.0158886618
Aphotic	Methane metabolism [PATH:ko00680]||Glycolysis / Gluconeogenesis [PATH:ko00010]||Glycine, serine and threonine metabolism [PATH:ko00260]||Biosynthesis of amino acids [PATH:ko01230]||Carbon metabolism [PATH:ko01200]	gpmB; probable phosphoglycerate mutase [EC:5.4.2.12]	K15634	0.0004475792	0.0001532852	2.919912002	1.545924891	0.0009169696	0.0273501201
Aphotic	Unknown		K07741	0.0002416731	8.40051267225697E-05	2.8768849361	1.5245075202	6.89757987280204E-06	0.000840771
Aphotic	Porphyrin and chlorophyll metabolism [PATH:ko00860]	cbiB, cobD; adenosylcobinamide-phosphate synthase [EC:6.3.1.10]	K02227	0.0004266502	0.0001522476	2.8023437984	1.48663396	0.000429873	0.0158886618
Aphotic	Galactose metabolism [PATH:ko00052]||Phosphotransferase system (PTS) [PATH:ko02060]	PTS-Gat-EIIA, gatA; PTS system, galactitol-specific IIA component [EC:2.7.1.69]	K02773	0.0002362294	8.51997784096073E-05	2.7726530538	1.4712671011	0.0006410679	0.0214776474
Aphotic	Galactose metabolism [PATH:ko00052]||Phosphotransferase system (PTS) [PATH:ko02060]	PTS-Gat-EIIB, gatB; PTS system, galactitol-specific IIB component [EC:2.7.1.69]	K02774	0.0002362294	8.51997784096073E-05	2.7726530538	1.4712671011	0.0006410679	0.0214776474
Aphotic	Galactose metabolism [PATH:ko00052]||Phosphotransferase system (PTS) [PATH:ko02060]	PTS-Gat-EIIC, gatC; PTS system, galactitol-specific IIC component	K02775	0.0002362294	8.51997784096073E-05	2.7726530538	1.4712671011	0.0006410679	0.0214776474
Aphotic	Unknown		K09686	0.0004269047	0.0001568155	2.7223372025	1.4448457774	0.0024473773	0.0480172073
Aphotic	Glycerophospholipid metabolism [PATH:ko00564]	gpsA; glycerol-3-phosphate dehydrogenase (NAD(P)+) [EC:1.1.1.94]	K00057	0.0002304901	8.51330584306961E-05	2.7074098604	1.436913306	0.0004941639	0.0174757091
Aphotic	Unknown		K01802	0.0004747186	0.0001756214	2.7030798682	1.43460414	0.0019438199	0.0422568955
Aphotic	Pentose and glucuronate interconversions [PATH:ko00040]	xylB, XYLB; xylulokinase [EC:2.7.1.17]	K00854	0.0002284028	8.51330584306961E-05	2.6828919384	1.4237889469	0.0013611168	0.0356236479
Aphotic	Unknown		K03491	0.0002284028	8.51330584306961E-05	2.6828919384	1.4237889469	0.0013611168	0.0356236479
Aphotic	ABC transporters [PATH:ko02010]	rbsD; D-ribose pyranase [EC:5.4.99.62]	K06726	0.0002284028	8.51330584306961E-05	2.6828919384	1.4237889469	0.0013611168	0.0356236479
Aphotic	Glycine, serine and threonine metabolism [PATH:ko00260]	kbl, GCAT; glycine C-acetyltransferase [EC:2.3.1.29]	K00639	0.0004074474	0.0001522476	2.6762152816	1.4201941747	0.0019546304	0.0422568955
Aphotic	Glycine, serine and threonine metabolism [PATH:ko00260]	tdh; threonine 3-dehydrogenase [EC:1.1.1.103]	K00060	0.0004064038	0.0001522476	2.6693603782	1.4164940903	0.0019546304	0.0422568955
Aphotic	Unknown		K02025	0.0004064038	0.0001522476	2.6693603782	1.4164940903	0.0019546304	0.0422568955
Aphotic	Unknown		K02026	0.0004064038	0.0001522476	2.6693603782	1.4164940903	0.0019546304	0.0422568955
Aphotic	Unknown		K02027	0.0004064038	0.0001522476	2.6693603782	1.4164940903	0.0019546304	0.0422568955
Aphotic	Two-component system [PATH:ko02020]	desR; two-component system, NarL family, response regulator DesR	K07693	0.0004064038	0.0001522476	2.6693603782	1.4164940903	0.0019546304	0.0422568955
Aphotic	ABC transporters [PATH:ko02010]	opuC; osmoprotectant transport system substrate-binding protein	K05845	0.0004064038	0.0001523144	2.6681910881	1.4158619918	0.0019546304	0.0422568955
Aphotic	ABC transporters [PATH:ko02010]	opuBD; osmoprotectant transport system permease protein	K05846	0.0004064038	0.0001523144	2.6681910881	1.4158619918	0.0019546304	0.0422568955
Aphotic	ABC transporters [PATH:ko02010]	opuA; osmoprotectant transport system ATP-binding protein	K05847	0.0004064038	0.0001523811	2.6670228219	1.4152301702	0.0019546304	0.0422568955
Aphotic	Unknown		K04485	0.0068933352	0.0026460675	2.605124411	1.3813522719	0.0025928013	0.0497024334
Aphotic	Unknown		K07119	0.0004497913	0.0001738405	2.5873788311	1.3714913017	0.0015915776	0.0401680538
Aphotic	Unknown		K05337	0.0062313403	0.0024356311	2.5584089137	1.3552468704	0.0012381572	0.033778107
Aphotic	Unknown		K03466	0.0002730652	0.0001123265	2.4309946019	1.2815466898	0.0005530342	0.0189786747
Aphotic	Unknown		K04748	0.0008848862	0.0003752171	2.3583312613	1.2377663797	0.0019438199	0.0422568955
Aphotic	Unknown		K07483	0.0002070719	9.61439292744788E-05	2.1537698412	1.1068640871	0.0003924367	0.0149884654
Aphotic	Unknown		K07497	0.0002017078	9.54298382045992E-05	2.1136760257	1.0797542642	8.93724049124278E-06	0.0009660651
Aphotic	Porphyrin and chlorophyll metabolism [PATH:ko00860]	cobI-cbiL; precorrin-2/cobalt-factor-2 C20-methyltransferase [EC:2.1.1.130 2.1.1.151]	K03394	0.0004160174	0.0001987274	2.0934080245	1.0658535336	0.0015036104	0.0381158587
Aphotic	Unknown		K09960	0.000360187	0.000176288	2.0431730578	1.0308114063	0.0012381572	0.033778107
Aphotic	Unknown		K09961	0.0005200104	0.0002976209	1.7472239055	0.8050645004	0.0025928013	0.0497024334
Aphotic	One carbon pool by folate [PATH:ko00670]||Folate biosynthesis [PATH:ko00790]	folA; dihydrofolate reductase [EC:1.5.1.3]	K00287	0.0006088702	0.0003614487	1.6845272301	0.7523437496	0.0025928013	0.0497024334
Aphotic	RNA transport [PATH:ko03013]	cca; tRNA nucleotidyltransferase (CCA-adding enzyme) [EC:2.7.7.72 3.1.3.- 3.1.4.-]	K00974	0.0002880847	0.0001760281	1.6365832996	0.7106870352	0.00065348	0.0217662023
Aphotic	Unknown		K09823	0.0002172739	0.0001344632	1.6158618655	0.6923038723	0.0012381572	0.033778107
Aphotic	Unknown		K03502	0.0001410281	0.0001128802	1.249361337	0.3211907898	0.0019963516	0.042675739
Aphotic	Unknown		K09935	0.0003066835	0.0003092695	0.9916383436	-0.0121140378	0.0016767607	0.0407040775
Aphotic	Unknown		Unknown	10.3016985713	16.5352646437	0.6230138309	-0.6826639034	0.0012381572	0.033778107
Aphotic	Homologous recombination [PATH:ko03440]||DNA replication [PATH:ko03030]||Purine metabolism [PATH:ko00230]||Nucleotide excision repair [PATH:ko03420]||Base excision repair [PATH:ko03410]||Pyrimidine metabolism [PATH:ko00240]	DPO1, polA; DNA polymerase I [EC:2.7.7.7]	K02335	0.0351764372	0.0685959827	0.5128060827	-0.9635147203	0.0001294669	0.0056190586
Aphotic	Unknown		K01185	0.0103582166	0.0250270652	0.4138805942	-1.272713489	8.6853607052461E-05	0.0047044638
Aphotic	Ribosome biogenesis in eukaryotes [PATH:ko03008]	MDN1, REA1; midasin	K14572	0.0001723629	0.0005253659	0.3280815615	-1.6078735796	0.002018255	0.0429835789
Aphotic	Nicotinate and nicotinamide metabolism [PATH:ko00760]	nadE; NAD+ synthase [EC:6.3.1.5]	K01916	0.000569584	0.0019546725	0.2913961447	-1.778946305	2.96865449228846E-05	0.0022983002
Aphotic	Fanconi anemia pathway [PATH:ko03460]||Nucleotide excision repair [PATH:ko03420]	ERCC4, XPF; DNA excision repair protein ERCC-4 [EC:3.1.-.-]	K10848	7.2760845235676E-05	0.0002606027	0.2792021561	-1.8406180121	0.0022003559	0.0452244501
Aphotic	Amino sugar and nucleotide sugar metabolism [PATH:ko00520]||Fructose and mannose metabolism [PATH:ko00051]	manC, cpsB; mannose-1-phosphate guanylyltransferase [EC:2.7.7.13]	K00971	0.0003458415	0.0012430599	0.2782178961	-1.8457128719	0.0004665632	0.0167058792
Aphotic	Unknown		K09005	0.0008291076	0.0030327168	0.2733877341	-1.8709795789	0.0022476761	0.0458253955
Aphotic	Unknown		K03386	0.000097805	0.0003916869	0.2497019026	-2.001721281	0.0022312735	0.0456534499
Aphotic	Lipopolysaccharide biosynthesis [PATH:ko00540]	gmhC, hldE, waaE, rfaE; D-beta-D-heptose 7-phosphate kinase / D-beta-D-heptose 1-phosphate adenosyltransferase [EC:2.7.1.167 2.7.7.70]	K03272	0.0031216446	0.0132911041	0.2348672136	-2.0900827612	0.001442792	0.0374637379
Aphotic	Lipopolysaccharide biosynthesis [PATH:ko00540]	gmhD, rfaD; ADP-L-glycero-D-manno-heptose 6-epimerase [EC:5.1.3.20]	K03274	0.0013747761	0.006692402	0.2054234243	-2.2833273939	0.0025928013	0.0497024334
Aphotic	Vibrio cholerae pathogenic cycle [PATH:ko05111]||Vibrio cholerae infection [PATH:ko05110]	hap, nprV; vibriolysin [EC:3.4.24.25]	K08604	0.0002713621	0.0014236657	0.1906080347	-2.3913191604	0.0004665632	0.0167058792
Aphotic	Porphyrin and chlorophyll metabolism [PATH:ko00860]	cobT; cobaltochelatase CobT [EC:6.6.1.2]	K09883	0.0000186	0.0001095583	0.1697730018	-2.5583210429	5.68358825011021E-05	0.0038307385
Aphotic	Pertussis [PATH:ko05133]	cyaC, hlyC, rtxC; cytolysin-activating lysine-acyltransferase [EC:2.3.1.-]	K07389	0.0001864137	0.00121888	0.1529385074	-2.7089763954	0.0016767607	0.0407040775
Aphotic	Two-component system [PATH:ko02020]	glnB; nitrogen regulatory protein P-II 1	K04751	8.63251485880793E-06	5.74752367180833E-05	0.1501953772	-2.7350876854	0.0022024126	0.0452244501
Aphotic	Amino sugar and nucleotide sugar metabolism [PATH:ko00520]||Fructose and mannose metabolism [PATH:ko00051]	manB; phosphomannomutase [EC:5.4.2.8]	K01840	0.000172299	0.0011518766	0.149581173	-2.7409994931	8.18720977511364E-05	0.0047044638
Aphotic	Unknown		K04047	4.54338040115362E-05	0.000316309	0.143637394	-2.7994967114	0.0002969956	0.0116540262
Aphotic	Unknown		K07010	9.0536844888716E-06	7.63696578605712E-05	0.1185508059	-3.0764226242	0.0024359197	0.0479566459
Aphotic	DNA replication [PATH:ko03030]||Nucleotide excision repair [PATH:ko03420]||Mismatch repair [PATH:ko03430]||Base excision repair [PATH:ko03410]	LIG1; DNA ligase 1 [EC:6.5.1.1 6.5.1.6 6.5.1.7]	K10747	0.0000031	0.000026869	0.1153749534	-3.1155980296	0.0004723933	0.0168095735
Aphotic	Unknown		K03918	0.000003962	4.81384509014178E-05	0.0823039181	-3.6028950771	0.0023088088	0.0466561107
Aphotic	Purine metabolism [PATH:ko00230]||Alanine, aspartate and glutamate metabolism [PATH:ko00250]	purB, ADSL; adenylosuccinate lyase [EC:4.3.2.2]	K01756	8.15419201340395E-06	0.0001047518	0.077843005	-3.6832887849	0.0008195129	0.025268636
Aphotic	Mismatch repair [PATH:ko03430]	xseB; exodeoxyribonuclease VII small subunit [EC:3.1.11.6]	K03602	3.74094579199014E-06	5.1683119264021E-05	0.0723823532	-3.7882181787	0.0011837861	0.0330824909
Aphotic	Unknown		K02426	2.87241572724599E-05	0.0004775098	0.0601540743	-4.0551937333	0.0010039999	0.0292892901
Aphotic	Unknown		K06016	1.27324910501182E-05	0.0002484081	0.0512563489	-4.286125475	0.0002051397	0.0084550017
Aphotic	Oxidative phosphorylation [PATH:ko00190]	ndhD; NAD(P)H-quinone oxidoreductase subunit 4 [EC:1.6.5.3]	K05575	4.27298369849661E-07	3.21405044553578E-05	0.0132947002	-6.2330049494	0.0003216637	0.012516578
Cold	Propanoate metabolism [PATH:ko00640]||Glycolysis / Gluconeogenesis [PATH:ko00010]||Citrate cycle (TCA cycle) [PATH:ko00020]||Glyoxylate and dicarboxylate metabolism [PATH:ko00630]||Glycine, serine and threonine metabolism [PATH:ko00260]||Carbon metabolism [PATH:ko01200]||Valine, leucine and isoleucine degradation [PATH:ko00280]||Pyruvate metabolism [PATH:ko00620]	DLD, lpd, pdhD; dihydrolipoamide dehydrogenase [EC:1.8.1.4]	K00382	0.0003767863	1.7686228060277E-05	21.3039366164	4.4130481362	0.0021727435	0.0450050608
Cold	Purine metabolism [PATH:ko00230]||Pyrimidine metabolism [PATH:ko00240]	ndk, NME; nucleoside-diphosphate kinase [EC:2.7.4.6]	K00940	1.18935992722348E-06	1.40163279057595E-07	8.4855315545	3.0850050366	0.0017602256	0.041417103
Cold	Unknown		K03287	0.0001351364	1.77262012435854E-05	7.6235384966	2.930460786	0.0001015595	0.0047044638
Cold	Other types of O-glycan biosynthesis [PATH:ko00514]||Lysine degradation [PATH:ko00310]	PLOD3; lysyl hydroxylase/galactosyltransferase/glucosyltransferase [EC:1.14.11.4 2.4.1.50 2.4.1.66]	K13646	0.0004284001	6.21454262360943E-05	6.8935091567	2.7852385771	4.19072290864771E-05	0.0029278843
Cold	Unknown		K04601	2.96278526739257E-05	4.68248464456175E-06	6.3273785016	2.6616078999	0.0010138068	0.0292892901
Cold	Unknown		K00837	1.66677327148063E-05	2.70766207761696E-06	6.1557654674	2.6219382665	0.0007768746	0.0241886672
Cold	RNA degradation [PATH:ko03018]	rhlE; ATP-dependent RNA helicase RhlE [EC:3.6.4.13]	K11927	0.000060029	9.77668386544302E-06	6.14001247	2.6182415856	3.21416473670641E-05	0.0024228881
Cold	Penicillin and cephalosporin biosynthesis [PATH:ko00311]	PCBC; isopenicillin-N synthase [EC:1.21.3.1]	K04126	6.13944545738138E-05	1.0414695623929E-05	5.8949830884	2.5594876744	3.67275937883875E-05	0.0026634479
Cold	Unknown		K15174	4.80327344921943E-06	1.00418456346921E-06	4.7832576042	2.2579934903	9.3516601753095E-05	0.0047044638
Cold	Unknown		K09888	7.06700804016917E-05	1.51626271814995E-05	4.6608070986	2.2205798039	0.0005529764	0.0189786747
Cold	Unknown		K13006	2.28234338083776E-05	4.91513353449676E-06	4.643502287	2.2152133455	1.39891763344304E-05	0.001292645
Cold	Unknown		K06889	6.94142498755194E-05	0.000016092	4.3135758534	2.1088843257	7.93898441100291E-05	0.0047044638
Cold	Aminoacyl-tRNA biosynthesis [PATH:ko00970]	DARS, aspS; aspartyl-tRNA synthetase [EC:6.1.1.12]	K01876	7.09789042191898E-05	1.80771800161781E-05	3.9264367648	1.9732206627	0.0018073443	0.041417103
Cold	Biotin metabolism [PATH:ko00780]	birA; BirA family transcriptional regulator, biotin operon repressor / biotin-[acetyl-CoA-carboxylase] ligase [EC:6.3.4.15]	K03524	3.28464418223298E-06	8.45643796524253E-07	3.8841935526	1.9576150932	0.0019388609	0.0422568955
Cold	Unknown		K04062	3.28464418223298E-06	8.45643796524253E-07	3.8841935526	1.9576150932	0.0019388609	0.0422568955
Cold	RNA degradation [PATH:ko03018]	rhlB; ATP-dependent RNA helicase RhlB [EC:3.6.4.13]	K03732	1.42666851848113E-05	3.73315869037308E-06	3.8216123042	1.9341814269	0.0013617697	0.0356236479
Cold	Aminoacyl-tRNA biosynthesis [PATH:ko00970]	LARS, leuS; leucyl-tRNA synthetase [EC:6.1.1.4]	K01869	1.83764253678135E-05	4.91136451957805E-06	3.7416130068	1.9036603491	4.19072290864771E-05	0.0029278843
Cold	Amino sugar and nucleotide sugar metabolism [PATH:ko00520]	nanE; N-acylglucosamine-6-phosphate 2-epimerase [EC:5.1.3.9]	K01788	4.18269313361506E-06	1.23111804113671E-06	3.3974752979	1.7644630616	0.0010548614	0.0299173309
Cold	Glycolysis / Gluconeogenesis [PATH:ko00010]||Starch and sucrose metabolism [PATH:ko00500]||Phosphotransferase system (PTS) [PATH:ko02060]	PTS-Mal-EIIB, malX; PTS system, maltose and glucose-specific IIB component [EC:2.7.1.69]	K02790	2.09134656680753E-06	6.15559020568353E-07	3.3974752979	1.7644630616	0.0010548614	0.0299173309
Cold	Glycolysis / Gluconeogenesis [PATH:ko00010]||Starch and sucrose metabolism [PATH:ko00500]||Phosphotransferase system (PTS) [PATH:ko02060]	PTS-Mal-EIIC, malX; PTS system, maltose and glucose-specific IIC component	K02791	2.09134656680753E-06	6.15559020568353E-07	3.3974752979	1.7644630616	0.0010548614	0.0299173309
Cold	Unknown		K08722	9.39191574215999E-05	2.87869495181851E-05	3.2625602571	1.7060045475	3.74689914898437E-07	0.0001533285
Cold	ABC transporters [PATH:ko02010]	ABC.FEV.A; iron complex transport system ATP-binding protein [EC:3.6.3.34]	K02013	0.0003151356	9.69201476103335E-05	3.2514974775	1.7011043046	0.0018073443	0.041417103
Cold	Unknown		K01143	0.0005284416	0.0001642968	3.2163845902	1.6854399231	0.0010173798	0.0292892901
Cold	Unknown		K05337	0.0001961009	6.2833442652416E-05	3.1209643777	1.6419918906	0.0006136723	0.0209269577
Cold	Unknown		K03306	2.14627966854188E-06	7.36896050927756E-07	2.9125948848	1.5423050498	0.0001657157	0.007032485
Cold	Two-component system [PATH:ko02020]	glnB; nitrogen regulatory protein P-II 1	K04751	2.84133759647356E-05	0.000010414	2.7283734767	1.4480411429	0.0010173798	0.0292892901
Cold	Unknown		K03930	1.7008717479327E-05	6.28769931732256E-06	2.7050780613	1.435670227	0.0003727122	0.0143306579
Cold	Unknown		K04338	6.24024263527535E-06	2.33858354627235E-06	2.6683855897	1.4159671554	0.0023128531	0.0466561107
Cold	Mismatch repair [PATH:ko03430]	xseB; exodeoxyribonuclease VII small subunit [EC:3.1.11.6]	K03602	6.01875996611551E-05	2.25948085870411E-05	2.6637800196	1.4134749466	0.0009213778	0.0273501201
Cold	Unknown		K09125	0.0003277359	0.0001309309	2.5031202408	1.3237275945	0.0001839123	0.0076350248
Cold	Fatty acid metabolism [PATH:ko01212]||Biosynthesis of unsaturated fatty acids [PATH:ko01040]||Longevity regulating pathway - worm [PATH:ko04212]||PPAR signaling pathway [PATH:ko03320]||AMPK signaling pathway [PATH:ko04152]	SCD, desC; stearoyl-CoA desaturase (delta-9 desaturase) [EC:1.14.19.1]	K00507	0.0009261202	0.0003869	2.3936943593	1.2592389524	1.1167188225496E-06	0.0002284886
Cold	Unknown		K07024	0.0001445006	6.06135217635837E-05	2.3839662525	1.2533638131	0.0014979116	0.0381158587
Cold	Unknown		K02022	0.0001605761	6.95527091331746E-05	2.3086969367	1.2070788026	0.0001637148	0.0069994207
Cold	Unknown		K04755	0.0002776151	0.0001217033	2.281080561	1.1897173993	0.0021727435	0.0450050608
Cold	Glycosphingolipid biosynthesis - globo series [PATH:ko00603]||Sphingolipid metabolism [PATH:ko00600]||Galactose metabolism [PATH:ko00052]||Glycerolipid metabolism [PATH:ko00561]	E3.2.1.22B, galA, rafA; alpha-galactosidase [EC:3.2.1.22]	K07407	0.000022204	1.05439464054359E-05	2.1058490776	1.0744020447	0.0018073443	0.041417103
Cold	Unknown		K03775	2.19005624359863E-05	1.04566356378865E-05	2.0944176688	1.0665491732	0.0013617697	0.0356236479
Cold	Oxidative phosphorylation [PATH:ko00190]	ndh; NADH dehydrogenase [EC:1.6.99.3]	K03885	1.7091447187976E-05	8.27822423303952E-06	2.0646272325	1.0458813272	0.0018073443	0.041417103
Cold	Unknown		K01797	2.12058057365729E-05	1.03022445790217E-05	2.0583675309	1.041500605	0.0018073443	0.041417103
Cold	Unknown		K03451	2.12058057365729E-05	1.03022445790217E-05	2.0583675309	1.041500605	0.0018073443	0.041417103
Cold	Unknown		K07181	2.12058057365729E-05	1.03022445790217E-05	2.0583675309	1.041500605	0.0018073443	0.041417103
Cold	Unknown		K09022	2.12058057365729E-05	1.03022445790217E-05	2.0583675309	1.041500605	0.0018073443	0.041417103
Cold	Unknown		K09151	2.12058057365729E-05	1.03022445790217E-05	2.0583675309	1.041500605	0.0018073443	0.041417103
Cold	Unknown		K09703	2.12058057365729E-05	1.03022445790217E-05	2.0583675309	1.041500605	0.0018073443	0.041417103
Cold	Vibrio cholerae pathogenic cycle [PATH:ko05111]	aphB; LysR family transcriptional regulator, transcriptional activator AphB	K10918	2.12058057365729E-05	1.03022445790217E-05	2.0583675309	1.041500605	0.0018073443	0.041417103
Cold	beta-Lactam resistance [PATH:ko01501]||ABC transporters [PATH:ko02010]	oppA, mppA; oligopeptide transport system substrate-binding protein	K15580	2.12058057365729E-05	1.03022445790217E-05	2.0583675309	1.041500605	0.0018073443	0.041417103
Cold	Purine metabolism [PATH:ko00230]||Meiosis - yeast [PATH:ko04113]	E4.6.1.1; adenylate cyclase [EC:4.6.1.1]	K01768	0.0093966512	0.004572167	2.055185478	1.0392686013	3.74689914898437E-07	0.0001533285
Cold	Unknown		K10947	3.04928867612492E-05	1.50237108711337E-05	2.0296507982	1.0212315328	0.0010173798	0.0292892901
Cold	Unknown		K07473	6.62126623486063E-05	3.39317107470764E-05	1.9513505476	0.9644729722	0.0019825368	0.0425391518
Cold	Unknown		K04600	8.33675906572604E-05	4.34795677145077E-05	1.9173969531	0.9391490449	0.0003233468	0.012516578
Cold	Unknown		K11886	0.007552461	0.0040842025	1.8491886976	0.8868924498	1.04673745196664E-05	0.0010708498
Cold	Unknown		K05516	0.0002611919	0.0001415983	1.8445981452	0.8833065523	0.0011222938	0.0316730096
Cold	Unknown		K02334	0.0044858149	0.002449577	1.8312610491	0.8728374642	0.000129263	0.0056190586
Cold	Unknown		K07501	0.0003608566	0.0001975679	1.8264942741	0.8690772309	1.86580934950711E-06	0.0003239158
Cold	Complement and coagulation cascades [PATH:ko04610]	PROC; protein C (activated) [EC:3.4.21.69]	K01344	4.04356006700446E-05	2.2244348188085E-05	1.8177921119	0.8621872181	0.0014979116	0.0381158587
Cold	Unknown		K06214	0.0062166204	0.0034691404	1.7919771538	0.8415522444	0.000129263	0.0056190586
Cold	Folate biosynthesis [PATH:ko00790]	queD, ptpS, PTS; 6-pyruvoyltetrahydropterin/6-carboxytetrahydropterin synthase [EC:4.2.3.12 4.1.2.50]	K01737	0.0015481027	0.000878716	1.7617781551	0.8170322701	8.98506468526967E-05	0.0047044638
Cold	Unknown		K06198	7.29962120694848E-06	4.15917580189636E-06	1.7550643576	0.8115239346	0.0021727435	0.0450050608
Cold	Folate biosynthesis [PATH:ko00790]	queF; 7-cyano-7-deazaguanine reductase [EC:1.7.1.13]	K06879	0.0009467192	0.0005745162	1.6478545431	0.7205889008	0.0014979116	0.0381158587
Cold	Unknown		K03558	1.18884916471418E-05	7.50922645435795E-06	1.5831845956	0.6628294801	0.0021727435	0.0450050608
Cold	Folate biosynthesis [PATH:ko00790]	queC; 7-cyano-7-deazaguanine synthase [EC:6.3.4.20]	K06920	0.0014845968	0.0009438897	1.5728499358	0.6533810311	0.0004020538	0.015254081
Cold	Homologous recombination [PATH:ko03440]||DNA replication [PATH:ko03030]||Purine metabolism [PATH:ko00230]||Mismatch repair [PATH:ko03430]||Pyrimidine metabolism [PATH:ko00240]	DPO3A1, dnaE; DNA polymerase III subunit alpha [EC:2.7.7.7]	K02337	0.0043063543	0.0027940135	1.5412789457	0.6241279891	0.0018073443	0.041417103
Cold	Folate biosynthesis [PATH:ko00790]	GCH1, folE; GTP cyclohydrolase I [EC:3.5.4.16]	K01495	0.0013799823	0.0009213027	1.4978598436	0.5829026356	0.0005529764	0.0189786747
Cold	ABC transporters [PATH:ko02010]	modB; molybdate transport system permease protein	K02018	8.81772047668071E-06	6.09941528893751E-06	1.4456665203	0.5317347964	0.0002588994	0.010300239
Cold	Nucleotide excision repair [PATH:ko03420]||Mismatch repair [PATH:ko03430]	uvrD, pcrA; DNA helicase II / ATP-dependent DNA helicase PcrA [EC:3.6.4.12]	K03657	0.0375684266	0.0271408519	1.3842021871	0.4690546893	0.0001839123	0.0076350248
Cold	Unknown		K04769	1.62778253228932E-05	0.000011909	1.3668556413	0.4508608826	0.0007534606	0.0236334925
Cold	Longevity regulating pathway - worm [PATH:ko04212]||Cell cycle - Caulobacter [PATH:ko04112]	clpP, CLPP; ATP-dependent Clp protease, protease subunit [EC:3.4.21.92]	K01358	0.0020731656	0.0015243107	1.3600675613	0.443678319	0.0021727435	0.0450050608
Cold	Unknown		K06416	1.33401579021178E-05	9.88864599766591E-06	1.3490378668	0.4319308446	0.0023790689	0.0471615416
Cold	Unknown		K06956	2.34301270921935E-05	0.000018804	1.2460197932	0.3173269859	0.0008336136	0.025268636
Cold	Unknown		K01356	0.0021873621	0.0017847622	1.2255762248	0.2934602155	0.00164613	0.0404264839
Cold	Nitrogen metabolism [PATH:ko00910]	ncd2, npd; nitronate monooxygenase [EC:1.13.12.16]	K00459	8.49076803112954E-05	6.945737205392E-05	1.2224430295	0.2897672316	0.00164613	0.0404264839
Cold	Ribosome [PATH:ko03010]	RP-L25, rplY; large subunit ribosomal protein L25	K02897	2.42580993126247E-05	2.27650805112566E-05	1.0655837259	0.0916439542	0.00164613	0.0404264839
Cold	Unknown		K02029	8.95438637990697E-06	9.74512011040611E-06	0.9188584931	-0.1220853955	0.0008336136	0.025268636
Cold	Unknown		K03608	0.000056416	0.000063319	0.8909801532	-0.1665347991	0.0021760171	0.0450050608
Cold	Unknown		K03609	0.000056416	0.000063319	0.8909801532	-0.1665347991	0.0021760171	0.0450050608
Cold	Unknown		K03610	0.000056416	0.000063319	0.8909801532	-0.1665347991	0.0021760171	0.0450050608
Cold	Unknown		K12287	5.06928742366426E-05	6.9869744551719E-05	0.7255339856	-0.4628849	0.0009213778	0.0273501201
Cold	Unknown		K02028	0.000011995	1.663258219435E-05	0.7211763708	-0.4715759669	0.0023790689	0.0471615416
Cold	Unknown		K06898	1.82297314935532E-05	2.84937836819436E-05	0.6397792479	-0.6443538975	0.0007534606	0.0236334925
Cold	Unknown		K07465	0.000112264	0.0002040152	0.5502726002	-0.8617816007	0.0014979116	0.0381158587
Cold	Unknown		Unknown	21.0782469052	39.1076449199	0.538980216	-0.8916957771	4.20525676004036E-06	0.0005602771
Cold	Nicotinate and nicotinamide metabolism [PATH:ko00760]	nadE; NAD+ synthase [EC:6.3.1.5]	K01916	0.0052597856	0.0099483431	0.5287097039	-0.9194522889	0.0006803292	0.0217743337
Cold	Unknown		K07319	0.0202279557	0.0388569659	0.5205747589	-0.9418227335	0.0013617697	0.0356236479
Cold	Amino sugar and nucleotide sugar metabolism [PATH:ko00520]||Fructose and mannose metabolism [PATH:ko00051]	manC, cpsB; mannose-1-phosphate guanylyltransferase [EC:2.7.7.13]	K00971	0.0006086572	0.001183666	0.5142136296	-0.9595602444	0.0004475956	0.0163329633
Cold	Unknown		K00612	0.0331113399	0.0681917255	0.485562429	-1.0422712992	0.000497766	0.0174951023
Cold	Fanconi anemia pathway [PATH:ko03460]	FANCM; fanconi anemia group M protein	K10896	3.40289001305623E-05	0.00007126	0.4775315082	-1.0663321676	0.0008336136	0.025268636
Cold	Unknown		K01462	0.004958631	0.0105292235	0.4709398578	-1.086385265	3.21416473670641E-05	0.0024228881
Cold	Unknown		K07270	0.0075776189	0.016291249	0.4651343152	-1.1042807165	0.0023790689	0.0471615416
Cold	Amino sugar and nucleotide sugar metabolism [PATH:ko00520]	rfbH; CDP-6-deoxy-D-xylo-4-hexulose-3-dehydrase	K12452	0.0008522442	0.0018893901	0.4510683992	-1.1485818772	0.0013617697	0.0356236479
Cold	Unknown		K07220	1.10095852936086E-05	2.47075526240253E-05	0.4455959464	-1.1661919865	0.000012111	0.0011759963
Cold	Mineral absorption [PATH:ko04978]||Porphyrin and chlorophyll metabolism [PATH:ko00860]	HMOX, hmuO, ho; heme oxygenase (biliverdin-producing) [EC:1.14.14.18]	K00510	0.0125563234	0.0290746461	0.4318650464	-1.21134754	0.0010173798	0.0292892901
Cold	Purine metabolism [PATH:ko00230]	purC; phosphoribosylaminoimidazole-succinocarboxamide synthase [EC:6.3.2.6]	K01923	0.0076826396	0.0186304258	0.4123705876	-1.2779866588	0.00164613	0.0404264839
Cold	Amino sugar and nucleotide sugar metabolism [PATH:ko00520]||Starch and sucrose metabolism [PATH:ko00500]	E5.1.3.6; UDP-glucuronate 4-epimerase [EC:5.1.3.6]	K08679	0.0021573123	0.0052688334	0.4094478068	-1.2882485347	0.0001146484	0.0051314097
Cold	RNA polymerase [PATH:ko03020]||Purine metabolism [PATH:ko00230]||Pyrimidine metabolism [PATH:ko00240]	rpoA; DNA-directed RNA polymerase subunit alpha [EC:2.7.7.6]	K03040	3.13363662862337E-05	7.84768023258683E-05	0.3993073795	-1.3244283607	0.0002588994	0.010300239
Cold	Purine metabolism [PATH:ko00230]||Pyrimidine metabolism [PATH:ko00240]	E1.17.4.1B, nrdB, nrdF; ribonucleoside-diphosphate reductase beta chain [EC:1.17.4.1]	K00526	0.0557458806	0.1406116381	0.3964528207	-1.3347789045	1.39891763344304E-05	0.001292645
Cold	Purine metabolism [PATH:ko00230]||Pyrimidine metabolism [PATH:ko00240]	E1.17.4.1A, nrdA, nrdE; ribonucleoside-diphosphate reductase alpha chain [EC:1.17.4.1]	K00525	0.0711673917	0.1796274739	0.3961943583	-1.3357197582	4.52459778171645E-07	0.0001642824
Cold	Amino sugar and nucleotide sugar metabolism [PATH:ko00520]||Fructose and mannose metabolism [PATH:ko00051]	manB; phosphomannomutase [EC:5.4.2.8]	K01840	0.001986577	0.0050874293	0.3904873865	-1.3566521475	3.67275937883875E-05	0.0026634479
Cold	Unknown		K02078	0.0028919556	0.0074378639	0.3888153494	-1.3628429211	0.0023790689	0.0471615416
Cold	Glyoxylate and dicarboxylate metabolism [PATH:ko00630]||Glycine, serine and threonine metabolism [PATH:ko00260]||Carbon metabolism [PATH:ko01200]	GLDC, gcvP; glycine dehydrogenase [EC:1.4.4.2]	K00281	0.002873718	0.007590328	0.3786026122	-1.4012437299	0.0026026759	0.0497024334
Cold	Porphyrin and chlorophyll metabolism [PATH:ko00860]	pcyA; phycocyanobilin:ferredoxin oxidoreductase [EC:1.3.7.5]	K05371	0.0074494497	0.0200827371	0.3709379694	-1.4307501444	8.98506468526967E-05	0.0047044638
Cold	Unknown		K04090	8.06790994308014E-06	2.19801053361658E-05	0.3670551082	-1.4459314149	0.0013617697	0.0356236479
Cold	Unknown		K00464	0.0006094031	0.0016867877	0.3612802418	-1.468809738	0.0012368346	0.033778107
Cold	Unknown		K03547	0.0012770354	0.0035597046	0.3587475863	-1.4789589697	2.45079284083424E-05	0.0019775482
Cold	Unknown		K15977	0.0035037894	0.0100645008	0.3481334507	-1.5222876515	0.000012111	0.0011759963
Cold	DNA replication [PATH:ko03030]||Cell cycle - Caulobacter [PATH:ko04112]	dnaB; replicative DNA helicase [EC:3.6.4.12]	K02314	0.0296847999	0.0853206436	0.3479204867	-1.5231704626	3.09448837089135E-07	0.0001533285
Cold	Mismatch repair [PATH:ko03430]	dam; DNA adenine methylase [EC:2.1.1.72]	K06223	0.0331336042	0.0976197815	0.3394148575	-1.5588783763	9.36798756722066E-07	0.00020642
Cold	Unknown		K06903	0.017591978	0.0526469289	0.3341501274	-1.5814316704	7.83912068713925E-07	0.0001871263
Cold	DNA replication [PATH:ko03030]||Purine metabolism [PATH:ko00230]||Pyrimidine metabolism [PATH:ko00240]	DPA, polB; DNA polymerase I [EC:2.7.7.7]	K02319	0.045444043	0.1386868783	0.3276737028	-1.6096681996	7.83912068713925E-07	0.0001871263
Cold	Unknown		K06907	0.0453803895	0.1392657005	0.3258547464	-1.6176990856	3.09448837089135E-07	0.0001533285
Cold	Unknown		K00435	0.0014058238	0.0043175544	0.3256064957	-1.6187986138	3.05682640125752E-06	0.00048646
Cold	Unknown		K01336	0.0007913806	0.0024362225	0.3248392272	-1.6222022338	0.0008336136	0.025268636
Cold	Fatty acid biosynthesis [PATH:ko00061]||Fatty acid metabolism [PATH:ko01212]||Biosynthesis of unsaturated fatty acids [PATH:ko01040]||Biotin metabolism [PATH:ko00780]	fabG; 3-oxoacyl-[acyl-carrier protein] reductase [EC:1.1.1.100]	K00059	0.0002853863	0.0008790018	0.3246708463	-1.6229502508	4.20525676004036E-06	0.0005602771
Cold	Unknown		K00590	0.0028705009	0.0089078362	0.3222444584	-1.633772546	1.85743534732037E-05	0.001596969
Cold	Homologous recombination [PATH:ko03440]	recA; recombination protein RecA	K03553	0.0409571533	0.1310917664	0.3124311652	-1.6783897243	5.44836147300572E-07	0.0001642824
Cold	Unknown		K03546	0.0405011251	0.132924813	0.3046919845	-1.714576547	5.44836147300572E-07	0.0001642824
Cold	Unknown		K06217	0.038138237	0.1257934955	0.3031813117	-1.7217472675	2.20414902014566E-06	0.0003713991
Cold	Unknown		K04080	0.0390513312	0.1291130692	0.3024583911	-1.725191409	1.1167188225496E-06	0.0002284886
Cold	DNA replication [PATH:ko03030]	rfcS; replication factor C small subunit	K04801	0.0397147104	0.1315620645	0.3018705318	-1.7279981653	6.54396447581387E-07	0.0001704108
Cold	One carbon pool by folate [PATH:ko00670]||Pyrimidine metabolism [PATH:ko00240]	E2.1.1.148, thyX, thy1; thymidylate synthase (FAD) [EC:2.1.1.148]	K03465	0.0401550317	0.1350298778	0.2973788639	-1.7496259831	6.54396447581387E-07	0.0001704108
Cold	Photosynthesis - antenna proteins [PATH:ko00196]	cpeT; CpeT protein	K05383	0.0006427229	0.0022252603	0.2888304487	-1.7917052549	1.04673745196664E-05	0.0010708498
Cold	Lipopolysaccharide biosynthesis [PATH:ko00540]	gmhC, hldE, waaE, rfaE; D-beta-D-heptose 7-phosphate kinase / D-beta-D-heptose 1-phosphate adenosyltransferase [EC:2.7.1.167 2.7.7.70]	K03272	0.0220836888	0.0770088877	0.2867680531	-1.8020437827	4.20525676004036E-06	0.0005602771
Cold	Photosynthesis [PATH:ko00195]	psbA; photosystem II P680 reaction center D1 protein	K02703	0.0430665884	0.1505235701	0.2861119249	-1.8053484657	2.09188965587485E-07	0.0001533285
Cold	Biosynthesis of amino acids [PATH:ko01230]||Pentose phosphate pathway [PATH:ko00030]||Carbon metabolism [PATH:ko01200]	E2.2.1.2, talA, talB; transaldolase [EC:2.2.1.2]	K00616	0.0397486109	0.1435243337	0.2769468414	-1.8523190106	3.09448837089135E-07	0.0001533285
Cold	Porphyrin and chlorophyll metabolism [PATH:ko00860]	cobS; cobaltochelatase CobS [EC:6.6.1.2]	K09882	0.0343854878	0.1243609447	0.2764974795	-1.8546617655	3.09448837089135E-07	0.0001533285
Cold	Citrate cycle (TCA cycle) [PATH:ko00020]||Glycolysis / Gluconeogenesis [PATH:ko00010]||Glucagon signaling pathway [PATH:ko04922]||HIF-1 signaling pathway [PATH:ko04066]||Carbon metabolism [PATH:ko01200]||Central carbon metabolism in cancer [PATH:ko05230]||Pyruvate metabolism [PATH:ko00620]	PDHB, pdhB; pyruvate dehydrogenase E1 component beta subunit [EC:1.2.4.1]	K00162	0.0001679146	0.000615023	0.2730216944	-1.8729125023	3.67275937883875E-05	0.0026634479
Cold	Unknown		K03676	0.0110923294	0.0412306674	0.2690310414	-1.8941554512	5.44836147300572E-07	0.0001642824
Cold	Photosynthesis [PATH:ko00195]	petF; ferredoxin	K02639	0.0201359826	0.0792167109	0.254188572	-1.976028925	5.43316781388738E-05	0.0037055498
Cold	Two-component system [PATH:ko02020]||Tuberculosis [PATH:ko05152]||ABC transporters [PATH:ko02010]	pstS; phosphate transport system substrate-binding protein	K02040	0.0227261302	0.089644822	0.2535130273	-1.9798682096	1.86580934950711E-06	0.0003239158
Cold	Pyrimidine metabolism [PATH:ko00240]	dcd; dCTP deaminase [EC:3.5.4.13]	K01494	0.0022825413	0.0090342395	0.2526545068	-1.9847621805	0.0001637148	0.0069994207
Cold	Unknown		K03386	0.0002476663	0.0009948663	0.2489443303	-2.0061049364	5.43316781388738E-05	0.0037055498
Cold	Amino sugar and nucleotide sugar metabolism [PATH:ko00520]	murU; MurNAc alpha-1-phosphate uridylyltransferase [EC:2.7.7.-]	K00992	4.94442287363391E-05	0.000203108	0.2434381507	-2.0383728157	0.0023790689	0.0471615416
Cold	Unknown		K01174	0.0184138825	0.0807935051	0.227912906	-2.1334454726	5.74070856724961E-06	0.000730856
Cold	Photosynthesis [PATH:ko00195]	psbD; photosystem II P680 reaction center D2 protein	K02706	0.0204551523	0.0964270058	0.2121309497	-2.2369729707	7.42587788136303E-08	0.0001063571
Cold	Lipopolysaccharide biosynthesis [PATH:ko00540]	kdsB; 3-deoxy-manno-octulosonate cytidylyltransferase (CMP-KDO synthetase) [EC:2.7.7.38]	K00979	0.0002018552	0.0009551872	0.211325315	-2.2424624944	0.0001839123	0.0076350248
Cold	Lipopolysaccharide biosynthesis [PATH:ko00540]	gmhD, rfaD; ADP-L-glycero-D-manno-heptose 6-epimerase [EC:5.1.3.20]	K03274	0.011741441	0.0556075965	0.2111481469	-2.2436725091	3.58893651115826E-06	0.0005140254
Cold	Photosynthesis [PATH:ko00195]	petE; plastocyanin	K02638	0.0195899182	0.0932293122	0.2101261686	-2.2506722523	6.54396447581387E-07	0.0001704108
Cold	Unknown		K01157	0.0004213577	0.0020134675	0.2092696743	-2.256564832	0.0006803292	0.0217743337
Cold	Lipopolysaccharide biosynthesis [PATH:ko00540]	kdsC; 3-deoxy-D-manno-octulosonate 8-phosphate phosphatase (KDO 8-P phosphatase) [EC:3.1.3.45]	K03270	8.77658754399463E-05	0.0004341129	0.2021729103	-2.3063383954	0.0004475956	0.0163329633
Cold	Unknown		K06016	0.0002946224	0.0014739932	0.1998803966	-2.3227911089	5.44836147300572E-07	0.0001642824
Cold	Cysteine and methionine metabolism [PATH:ko00270]||Arginine and proline metabolism [PATH:ko00330]	speD, AMD1; S-adenosylmethionine decarboxylase [EC:4.1.1.50]	K01611	0.0132646049	0.0709890945	0.186854121	-2.4200157125	3.58893651115826E-06	0.0005140254
Cold	N-Glycan biosynthesis [PATH:ko00510]	MGAT3; beta-1,4-mannosyl-glycoprotein beta-1,4-N-acetylglucosaminyltransferase [EC:2.4.1.144]	K00737	0.0002462228	0.001413994	0.1741328706	-2.5217395324	1.39891763344304E-05	0.001292645
Cold	Unknown		K02336	0.000253419	0.0016305641	0.1554179958	-2.6857745324	1.32814331007764E-06	0.000262377
Cold	Biosynthesis of vancomycin group antibiotics [PATH:ko01055]||Polyketide sugar unit biosynthesis [PATH:ko00523]||Streptomycin biosynthesis [PATH:ko00521]	E4.2.1.46, rfbB, rffG; dTDP-glucose 4,6-dehydratase [EC:4.2.1.46]	K01710	0.0058390233	0.0405541211	0.1439810086	-2.7960495656	2.13524201510707E-05	0.0017989414
Cold	Glutathione metabolism [PATH:ko00480]||Pentose phosphate pathway [PATH:ko00030]||Carbon metabolism [PATH:ko01200]	PGD, gnd, gntZ; 6-phosphogluconate dehydrogenase [EC:1.1.1.44 1.1.1.343]	K00033	0.0086974871	0.0672503171	0.1293300527	-2.9508705383	2.54790325642552E-07	0.0001533285
Cold	Unknown		K03640	0.0001081191	0.0008927885	0.1211027165	-3.0456968685	1.04673745196664E-05	0.0010708498
Cold	Glutathione metabolism [PATH:ko00480]||Pentose phosphate pathway [PATH:ko00030]||Carbon metabolism [PATH:ko01200]||Central carbon metabolism in cancer [PATH:ko05230]	G6PD, zwf; glucose-6-phosphate 1-dehydrogenase [EC:1.1.1.49 1.1.1.363]	K00036	0.0078636759	0.0655689663	0.1199298447	-3.0597373745	2.54790325642552E-07	0.0001533285
Cold	Insulin resistance [PATH:ko04931]||Glucagon signaling pathway [PATH:ko04922]||Starch and sucrose metabolism [PATH:ko00500]||Insulin signaling pathway [PATH:ko04910]	E2.4.1.1, glgP, PYG; starch phosphorylase [EC:2.4.1.1]	K00688	0.0001996856	0.0017905289	0.1115232604	-3.16458345	3.58893651115826E-06	0.0005140254
Cold	Retinol metabolism [PATH:ko00830]||Fatty acid degradation [PATH:ko00071]||Glycolysis / Gluconeogenesis [PATH:ko00010]||Chloroalkane and chloroalkene degradation [PATH:ko00625]||Tyrosine metabolism [PATH:ko00350]||Chemical carcinogenesis [PATH:ko05204]||Degradation of aromatic compounds [PATH:ko01220]||Methane metabolism [PATH:ko00680]||Metabolism of xenobiotics by cytochrome P450 [PATH:ko00980]||…	frmA, ADH5, adhC; S-(hydroxymethyl)glutathione dehydrogenase / alcohol dehydrogenase [EC:1.1.1.284 1.1.1.1]	K00121	0.0041921802	0.0393486075	0.1065394804	-3.2305399456	3.05682640125752E-06	0.00048646
Cold	Two-component system [PATH:ko02020]||Aminobenzoate degradation [PATH:ko00627]||Folate biosynthesis [PATH:ko00790]	E3.1.3.1, phoA, phoB; alkaline phosphatase [EC:3.1.3.1]	K01077	0.0045835322	0.0448452904	0.1022076594	-3.2904247803	3.58893651115826E-06	0.0005140254
Cold	Unknown		K09005	0.0039649326	0.0389163682	0.1018834166	-3.2950088488	7.77922513679369E-06	0.0008913436
Cold	Propanoate metabolism [PATH:ko00640]||Valine, leucine and isoleucine degradation [PATH:ko00280]	bkdA; 2-oxoisovalerate dehydrogenase E1 component [EC:1.2.4.4]	K11381	0.0038824686	0.0384253435	0.1010392697	-3.3070119781	7.77922513679369E-06	0.0008913436
Cold	Unknown		K12169	4.66667175526801E-07	0.000005163	0.0903870984	-3.4677393284	0.0019153067	0.0422568955
Cold	Glycine, serine and threonine metabolism [PATH:ko00260]||Arginine and proline metabolism [PATH:ko00330]	GATM; glycine amidinotransferase [EC:2.1.4.1]	K00613	9.51613062383284E-05	0.0011783407	0.0807587367	-3.6302378464	7.77922513679369E-06	0.0008913436
Cold	Pentose and glucuronate interconversions [PATH:ko00040]	araD; L-ribulose-5-phosphate 4-epimerase [EC:5.1.3.4]	K01786	1.13923127028698E-05	0.0001743338	0.0653476925	-3.9357198956	3.72045256716926E-05	0.0026643091
Cold	Glycosaminoglycan degradation [PATH:ko00531]	hya; hyaluronoglucosaminidase [EC:3.2.1.35]	K01197	1.49371943921122E-06	5.29038623566264E-05	0.0282346009	-5.1463919515	1.13517590690737E-05	0.0011409514
