# Supplementary material for: Marine viruses discovered via metagenomics shed light on viral strategies throughout the oceans
Source: Nat Commun. 2017 Jul 5;8:15955. doi: 10.1038/ncomms15955 (PMC5504273; doi:10.1038/ncomms15955)
Supplement: Supplementary Data 10 [file ncomms15955-s11.txt]

Group	Phylum	Genus	Species	Mean_in_All	Mean_in_Group	Mean_in_other_samples	Fold change1:Mean_in_group/Mean_in_all	Fold change2:Mean_in_group/Mean_in_onther_samples	Log2_fold_change2	p_value	q_value
Cold	Proteobacteria	Candidatus_Pelagibacter	Candidatus_Pelagibacter_sp._IMCC9063	0.199567673	0.3387774155	0.0184272853	1.6975565747	18.3845536567	4.2004222459	3.45383861549875E-06	0.0001118386
Cold	Actinobacteria	Acidimicrobium	Acidimicrobium_ferrooxidans	0.0345536728	0.0601855223	0.0012013866	1.7417981213	50.0967145619	5.6466440867	4.315205506352E-06	0.0001333791
Cold	Firmicutes	Kyrpidia	Kyrpidia_tusciae	0.063594136	0.1124674072	0	1.7685185185	Inf	Inf	4.99705073389251E-06	0.0001415831
Cold	Actinobacteria	Salinispora	Salinispora_arenicola	0.0422583676	0.0747347056	0	1.7685185185	Inf	Inf	4.99705073389251E-06	0.0001415831
Cold	Proteobacteria	Desulfovibrio	Desulfovibrio_piezophilus	0.1531474958	0.2584409334	0.0161391673	1.6875296072	16.0132755499	4.0011965393	5.21376105341438E-06	0.0001418143
Cold	Bacteroidetes	Bacteroides	Bacteroides_sp._CF50	0.0479233922	0.0100903382	0.0971519444	0.2105514189	0.1038614131	-3.2672683355	7.97388568880788E-06	0.0001925026
Cold	Firmicutes	Listeria	Listeria_seeligeri	0.1081094602	0.1656617219	0.0332221799	1.5323517625	4.9864795793	2.318021642	7.70255419766879E-06	0.0001925026
Cold	Euryarchaeota	Methanothermus	Methanothermus_fervidus	0.4074968322	0.2744330456	0.5806400726	0.6734605619	0.4726388317	-1.0811899297	8.49276311631E-06	0.0001925026
Cold	Bacteroidetes	Salinibacter	Salinibacter_ruber	0.1501520702	0.2426125032	0.0298421091	1.6157786101	8.1298712066	3.0232324973	7.41556745425319E-06	0.0001925026
Cold	Cyanobacteria	Synechococcus	Synechococcus_sp._WH_8102	0.4935882259	0.2051119265	0.8689549768	0.4155527133	0.2360443659	-2.0828700469	8.24663337177342E-06	0.0001925026
Cold	Firmicutes	Streptococcus	Streptococcus_suis	0.0432473671	0.0066605716	0.0908542818	0.1540110304	0.0733104862	-3.7698366158	1.03418451421957E-05	0.0002268534
Cold	Proteobacteria	Kinetoplastibacterium	Kinetoplastibacterium_blastocrithidii	0.1484495737	0.216660574	0.0596930915	1.4594893641	3.6295753578	1.85980077	1.083034751718E-05	0.0002301449
Cold	Proteobacteria	Methylophaga	Methylophaga_sp._JAM1	0.1398846128	0.2420952103	0.0068876908	1.7306779168	35.1489661408	5.1354103499	1.16911090461508E-05	0.0002409077
Cold	Proteobacteria	Alcanivorax	Alcanivorax_borkumensis	0.0960161682	0.1698063715	0	1.7685185185	Inf	Inf	1.38238870484637E-05	0.0002685784
Cold	Actinobacteria	Intrasporangium	Intrasporangium_calvum	0.0459036672	0.0788637594	0.0030158364	1.71802743	26.1498797737	4.7087324085	1.36382878956703E-05	0.0002685784
Cold	Cyanobacteria	Prochlorococcus	Prochlorococcus_marinus	11.5153232867	9.092864744	14.6674380169	0.7896317383	0.619935447	-0.6898100972	2.11139098639796E-05	0.0003988183
Cold	Bacteroidetes	Porphyromonas	Porphyromonas_asaccharolytica	0.1473254506	0.0976058816	0.2120207933	0.662518806	0.4603599491	-1.1191657692	2.20917297742576E-05	0.0004060102
Cold	Proteobacteria	Maricaulis	Maricaulis_maris	0.0409799225	0.0724737518	0	1.7685185185	Inf	Inf	2.28473750671744E-05	0.0004088478
Cold	Thaumarchaeota	Nitrososphaera	Candidatus_Nitrososphaera_gargensis	0.546821264	0.3991907521	0.7389187975	0.7300205357	0.5402362931	-0.8883375314	2.40487355969852E-05	0.0004193113
Cold	Proteobacteria	Campylobacter	Campylobacter_concisus	0.0261430202	0.0099864793	0.0471659892	0.3819940912	0.2117305164	-2.2396988768	0.000025459	0.0004328031
Cold	Firmicutes	Sulfobacillus	Sulfobacillus_acidophilus	0.1630752619	0.2547326257	0.0438102585	1.5620555974	5.8144515603	2.539643118	3.16154776754427E-05	0.0005243543
Cold	Firmicutes	Candidatus_Desulforudis	Candidatus_Desulforudis_audaxviator	0.0299691269	0.0530009559	0	1.7685185185	Inf	Inf	3.76080966354994E-05	0.0005947327
Cold	Planctomycetes	Singulisphaera	Singulisphaera_acidiphila	0.0472692681	0.083596576	0	1.7685185185	Inf	Inf	3.76080966354994E-05	0.0005947327
Cold	Proteobacteria	Glaciecola	Glaciecola_psychrophila	0.1787045772	0.2626460361	0.0694795464	1.4697219299	3.7801921553	1.9184595716	4.01218057039314E-05	0.0006200643
Cold	Proteobacteria	alpha_proteobacterium	alpha_proteobacterium_HIMB5	13.2967794247	11.3618752629	15.8144860447	0.8544832474	0.7184473293	-0.477045701	4.35461125068322E-05	0.0006300289
Cold	Actinobacteria	Atopobium	Atopobium_parvulum	0.3650908043	0.1545532408	0.6390432966	0.4233282213	0.2418509695	-2.0478097739	4.32507439408965E-05	0.0006300289
Cold	Proteobacteria	Ehrlichia	canis_group	0.5884592773	0.3656810695	0.8783393549	0.6214211987	0.4163323293	-1.2641925031	4.33251755515393E-05	0.0006300289
Aphotic	Proteobacteria	Bacteriovorax	Bacteriovorax_marinus	0.6922889127	0	1.4910838119	0	0	-Inf	4.87848069343021E-06	0.0006520903
Aphotic	Nitrospirae	Leptospirillum	Leptospirillum_sp._Group_III	0.6989510802	1.3047086831	0	1.8666666667	Inf	Inf	2.48886286689654E-06	0.0006520903
Aphotic	Cyanobacteria	Prochlorococcus	Prochlorococcus_marinus	7.9416173904	0.2759905806	16.7865714018	0.0347524398	0.0164411525	-5.9265447554	4.81306740823381E-06	0.0006520903
Cold	Proteobacteria	Anaplasma	Anaplasma_marginale	0.9893403958	1.259759118	0.6374702511	1.2733323368	1.9761849527	0.9827179762	4.70241528924485E-05	0.0006661755
Aphotic	Proteobacteria	Candidatus_Moranella	Candidatus_Moranella_endobia	1.1443484568	2.0413533183	0.1093428474	1.7838563998	18.6692899232	4.2225951513	8.10973053886655E-06	0.0006711415
Aphotic	Proteobacteria	Vibrio	Vibrio_nigripulchritudo	1.232411234	2.3005009701	0	1.8666666667	Inf	Inf	8.36834828844864E-06	0.0006711415
Cold	Tenericutes	Acholeplasma	Acholeplasma_laidlawii	1.6823201142	0.9757134111	2.6017601616	0.579980827	0.3750205056	-1.4149586127	5.62288951213979E-05	0.0007784623
Cold	Verrucomicrobia	Coraliomargarita	Coraliomargarita_akajimensis	0.5954682121	0.9131592352	0.1820871217	1.5335146641	5.0149578219	2.3262375672	5.72398754793337E-05	0.0007784623
Cold	Cyanobacteria	Synechocystis	Synechocystis_sp._PCC_6803	0.0206226447	0.0351106639	0.0017707643	1.7025296403	19.8279708966	4.3094651412	6.06108930795558E-05	0.0008081452
Aphotic	Thaumarchaeota	Candidatus_Nitrosoarchaeum	Candidatus_Nitrosoarchaeum_koreensis	1.5165430022	2.7845595005	0.0534470428	1.8361230089	52.0994119885	5.7031951847	1.24695482402002E-05	0.0008333815
Aphotic	Crenarchaeota	Thermogladius	Thermogladius_cellulolyticus	0.6305324518	1.054335017	0.1415294919	1.6721344224	7.4495781988	2.8971587413	1.46301202747586E-05	0.0008380969
Cold	Proteobacteria	Neorickettsia	Neorickettsia_risticii	1.0049797113	0.7272559818	1.3663551665	0.7236524018	0.5322598396	-0.9097973796	6.86215289975201E-05	0.0008973585
Aphotic	Actinobacteria	Mycobacterium	Mycobacterium_leprae	2.0334042839	3.6577464635	0.1591633075	1.7988289355	22.9810910616	4.5223753886	1.94716307908889E-05	0.0009760155
Cold	Aquificae	Thermocrinis	Thermocrinis_albus	0.250769174	0.1042294301	0.441447395	0.4156389257	0.2361083818	-2.0824788372	7.63393124200545E-05	0.0009794478
Aphotic	Proteobacteria	Dechloromonas	Dechloromonas_aromatica	0.2255361413	0.4210007972	0	1.8666666667	Inf	Inf	2.60951181137307E-05	0.0009800599
Aphotic	Proteobacteria	Glaciecola	Glaciecola_psychrophila	0.9192000845	1.6692612355	0.0537449102	1.8159933443	31.0589640784	4.9569378067	2.68844361540132E-05	0.0009800599
Aphotic	Bacteroidetes	Salinibacter	Salinibacter_ruber	0.3565787436	0.6656136547	0	1.8666666667	Inf	Inf	2.60951181137307E-05	0.0009800599
Cold	Firmicutes	Streptococcus	Streptococcus_oralis	0.0904549652	0.012658463	0.1916841488	0.1399421579	0.0660381315	-3.920556889	8.80709234601638E-05	0.0011090413
Aphotic	Proteobacteria	Candidatus_Tremblaya	Candidatus_Tremblaya_princeps	1.1618899711	0.7479470413	1.6395164285	0.6437331072	0.4561997845	-1.1322623298	3.63761065066759E-05	0.001122063
Aphotic	Planctomycetes	Isosphaera	Isosphaera_pallida	0.4355924732	0.7790159064	0.0393346657	1.7884053428	19.8048182642	4.3077795575	3.56396749774422E-05	0.001122063
Cold	Actinobacteria	Arthrobacter	Arthrobacter_chlorophenolicus	0.0201452275	0.0356272079	0	1.7685185185	Inf	Inf	0.0001007248	0.0012016296
Cold	Chloroflexi	Dehalogenimonas	Dehalogenimonas_lykanthroporepellens	0.0561112778	0.0992338339	0	1.7685185185	Inf	Inf	0.0001007248	0.0012016296
Cold	Proteobacteria	Nitrosococcus	Nitrosococcus_halophilus	0.0370317379	0.0654913143	0	1.7685185185	Inf	Inf	0.0001007248	0.0012016296
Cold	Planctomycetes	Planctomyces	Planctomyces_limnophilus	0.1720147523	0.2548886419	0.0641788478	1.4817836173	3.9715365844	1.989697293	0.0001026561	0.0012035544
Cold	Nitrospirae	Leptospirillum	Leptospirillum_sp._Group_III	0.2352383864	0.3714244401	0.058032437	1.5789278517	6.4002902355	2.6781373288	0.0001087555	0.0012534534
Cold	Bacteroidetes	Blattabacterium	Blattabacterium_sp._(Panesthia_angustipennis_spadica)	0.1286621066	0.1745751343	0.0689198536	1.3568496504	2.5330166156	1.3408565406	0.0001157818	0.001312194
Cold	Actinobacteria	Mycobacterium	Mycobacterium_leprae	0.5463825437	0.8714134621	0.1234507462	1.5948779334	7.0587946095	2.8194218436	0.0001224649	0.0013651827
Cold	Proteobacteria	Desulfomonile	Desulfomonile_tiedjei	0.2936119938	0.4426389805	0.0996973605	1.5075643702	4.4398264745	2.1505032916	0.0001313615	0.0014407386
Cold	Proteobacteria	Halomonas	Halomonas_elongata	0.0665400231	0.1170818603	0.000774741	1.7595704785	151.1238769781	7.2395878084	0.0001391783	0.0015022415
Cold	Firmicutes	Candidatus_Arthromitus	Candidatus_Arthromitus_sp._SFB-mouse	0.3854939044	0.1851857428	0.6461358497	0.4803856576	0.2866049653	-1.802864491	0.0001438994	0.0015289317
Cold	Thaumarchaeota	Nitrosopumilus	Candidatus_Nitrosopumilus_sp._AR2	0.7814640182	1.0237830214	0.4661573634	1.3100833788	2.1962176331	1.1350210246	0.0001524382	0.0015947384
Aphotic	Proteobacteria	Alteromonas	Alteromonas_macleodii	3.9757287338	7.4213603031	0	1.8666666667	Inf	Inf	7.58282023964722E-05	0.0016892838
Aphotic	Cyanobacteria	Arthrospira	Arthrospira_platensis	0.1906353303	0.3558526165	0	1.8666666667	Inf	Inf	7.58282023964722E-05	0.0016892838
Aphotic	Proteobacteria	Desulfomonile	Desulfomonile_tiedjei	0.4897832357	0.91426204	0	1.8666666667	Inf	Inf	7.58282023964722E-05	0.0016892838
Aphotic	Thaumarchaeota	Nitrosopumilus	Nitrosopumilus_maritimus	1.6640449217	0.3754728346	3.1508588684	0.2256386409	0.1191652341	-3.0689646975	6.54271609985873E-05	0.0016892838
Aphotic	Thaumarchaeota	Nitrososphaera	Candidatus_Nitrososphaera_gargensis	0.3572912068	0.0201526861	0.7462971921	0.056404092	0.0270035668	-5.2107062081	6.20515989511463E-05	0.0016892838
Cold	Tenericutes	Mycoplasma	Mycoplasma_hyopneumoniae	0.0589317579	0.1014302376	0.0036325312	1.721147328	27.9227433524	4.8033687852	0.0001762514	0.001815923
Cold	Thermotogae	Thermosipho	Thermosipho_africanus	0.141756857	0.082308473	0.2191113807	0.5806313341	0.3756467268	-1.4125515634	0.000186565	0.0018934959
Cold	Proteobacteria	Shewanella	Shewanella_violacea	0.0737417073	0.1100595298	0.0264847817	1.4925004291	4.1555762569	2.0550485505	0.0001921195	0.0018970691
Cold	Crenarchaeota	Thermogladius	Thermogladius_cellulolyticus	0.1538943958	0.2066666598	0.0852268716	1.3429121879	2.4249002206	1.2779253848	0.0001924967	0.0018970691
Cold	Proteobacteria	Kinetoplastibacterium	Candidatus_Kinetoplastibacterium_galatii	0.6733713486	0.8033875394	0.5041936545	1.1930824516	1.5934106511	0.6721181237	0.0002094067	0.0020342367
Cold	Bacteroidetes	Prevotella	Prevotella_melaninogenica	1.0575394925	0.4398937174	1.8612231518	0.4159596124	0.2363465751	-2.0810241363	0.0002143085	0.0020525319
Cold	Proteobacteria	Azospira	Azospira_oryzae	0.0050252579	0	0.0115641478	0	0	-Inf	0.0002236967	0.0020837505
Cold	Proteobacteria	Buchnera	Buchnera_aphidicola	0.3155489777	0.3993502508	0.2065063572	1.2655729508	1.9338399849	0.9514684244	0.0002221917	0.0020837505
Cold	Bacteroidetes	Cyclobacterium	Cyclobacterium_marinum	0.1444054848	0.207537463	0.0622578505	1.4371854592	3.3335147488	1.7370441102	0.0002277677	0.0020930004
Aphotic	Actinobacteria	Mobiluncus	Mobiluncus_curtisii	0.3875173197	0.7119838886	0.0131328171	1.8372956574	54.2141023077	5.7605962727	0.0001017041	0.0021464911
Cold	Proteobacteria	Desulfocapsa	Desulfocapsa_sulfexigens	0.1213463209	0.2146032156	0	1.7685185185	Inf	Inf	0.0002659228	0.0024110333
Cold	Cyanobacteria	Trichormus	Trichormus_azollae	0.6287545366	0.3543786953	0.9857737036	0.5636201008	0.3594929485	-1.4759646224	0.000293904	0.0026296675
Cold	Spirochaetes	Treponema	Treponema_succinifaciens	0.034960525	0.0596057164	0.0028920831	1.7049434021	20.6099595403	4.3652697676	0.0003050036	0.0026935384
Aphotic	Proteobacteria	Haliangium	Haliangium_ochraceum	0.1796796507	0.3236124265	0.0136033711	1.8010521789	23.7891347075	4.5722308918	0.0001438561	0.0028843147
Cold	Firmicutes	Coprococcus	Coprococcus_sp._ART55/1	0.2456199414	0.1495504359	0.3706260448	0.6088692763	0.4035076273	-1.3093321506	0.0003375957	0.0029431423
Cold	Proteobacteria	Candidatus_Moranella	Candidatus_Moranella_endobia	0.8367269615	1.1258412467	0.4605300604	1.3455300217	2.444663972	1.2896361751	0.0003533803	0.0030417544
Cold	Crenarchaeota	Caldivirga	Caldivirga_maquilingensis	0.2329105419	0.3001738856	0.1453871548	1.2887947588	2.0646520392	1.0458986612	0.0003590963	0.0030523184
Aphotic	Planctomycetes	Rhodopirellula	Rhodopirellula_baltica	0.7008405612	0.1554373455	1.3301519639	0.2217870285	0.1168568327	-3.0971860031	0.0001787677	0.0034136113
Cold	Actinobacteria	Mobiluncus	Mobiluncus_curtisii	0.1353717236	0.2069554401	0.0422266467	1.5287937139	4.9010626247	2.2930945813	0.000408625	0.0034304318
Cold	Spirochaetes	Brachyspira	Brachyspira_pilosicoli	0.03760471	0.0643809358	0.002763356	1.7120444699	23.2980972813	4.542140232	0.0004273928	0.003544233
Cold	Firmicutes	Thermaerobacter	Thermaerobacter_marianensis	0.0106527497	0.0179785687	0.0011203587	1.6876927723	16.0471534161	4.0042454971	0.0004385497	0.0035929371
Aphotic	Euryarchaeota	Haloarcula	Haloarcula_marismortui	0.2524622091	0.4712627904	0	1.8666666667	Inf	Inf	0.0002063042	0.0035968694
Aphotic	Firmicutes	Staphylococcus	Staphylococcus_aureus	0.6243049973	0.1609091038	1.1589925667	0.2577411754	0.13883532	-2.8485534559	0.0002015624	0.0035968694
Cold	Firmicutes	Butyrivibrio	Butyrivibrio_fibrisolvens	0.0951265154	0.0448285512	0.1605744687	0.4712519009	0.2791760828	-1.8407527445	0.0005274432	0.0042697782
Cold	Tenericutes	Mycoplasma	Mycoplasma_bovis	0.0310198633	0.0500779984	0.006221326	1.6143848851	8.0494091559	3.0088828902	0.0006425065	0.0051400517
Cold	Proteobacteria	Xanthobacter	Xanthobacter_autotrophicus	0.0246069036	0.0422059198	0.0017069788	1.7152064531	24.7255084074	4.627928281	0.0006506499	0.0051446732
Cold	Crenarchaeota	Staphylothermus	Staphylothermus_marinus	0.017702045	0.0301086165	0.0015585545	1.7008552652	19.3182961875	4.2718959535	0.0006759494	0.005283283
Cold	Proteobacteria	Desulfohalobium	Desulfohalobium_retbaense	0.0151036002	0.0267109966	0	1.7685185185	Inf	Inf	0.0006931624	0.0053562547
Cold	Crenarchaeota	Aeropyrum	Aeropyrum_camini	0.0899266892	0.140417189	0.0242282076	1.5614629008	5.795607809	2.5349599705	0.0007269755	0.0055544192
Cold	Bacteroidetes	Candidatus_Sulcia	Candidatus_Sulcia_muelleri	0.4447048649	0.5426676005	0.3172352811	1.2202870789	1.7106155362	0.7745155481	0.0007810829	0.0059015149
Aphotic	Proteobacteria	Gluconobacter	Gluconobacter_oxydans	0.3750705863	0.6648260568	0.0407373512	1.77253584	16.3198155422	4.028552846	0.0003578642	0.0059793148
Aphotic	Proteobacteria	Campylobacter	Campylobacter_concisus	0.28521785	0.0024133743	0.6115307065	0.0084615122	0.0039464483	-7.9852294317	0.000477609	0.0064158462
Aphotic	Proteobacteria	Candidatus_Tremblaya	Candidatus_Tremblaya_phenacola	0.2269794661	0.070839415	0.4071410636	0.3120961389	0.1739923121	-2.5229045336	0.0004375496	0.0064158462
Aphotic	Chlorobi	Chloroherpeton	Chloroherpeton_thalassium	0.2591185378	0.4836879373	0	1.8666666667	Inf	Inf	0.0005279873	0.0064158462
Aphotic	Deinococcus-Thermus	Deinococcus	Deinococcus_deserti	0.136013103	0.2538911255	0	1.8666666667	Inf	Inf	0.0005279873	0.0064158462
Aphotic	Bacteroidetes	Flavobacteriaceae_bacterium	Flavobacteriaceae_bacterium_3519-10	0.4326759824	0.8076618338	0	1.8666666667	Inf	Inf	0.0005279873	0.0064158462
Aphotic	Proteobacteria	Gluconacetobacter	Gluconacetobacter_xylinus	0.2321774473	0.4333979016	0	1.8666666667	Inf	Inf	0.0005279873	0.0064158462
Aphotic	Bacteroidetes	Haliscomenobacter	Haliscomenobacter_hydrossis	0.4319931286	0.8063871734	0	1.8666666667	Inf	Inf	0.0005279873	0.0064158462
Aphotic	Planctomycetes	Planctomyces	Planctomyces_limnophilus	0.4517866374	0.8108645814	0.0374659328	1.7947954062	21.6427170287	4.4358097215	0.0005163302	0.0064158462
Aphotic	Proteobacteria	Rhodobacter	Rhodobacter_sphaeroides	0.0939624297	0.1753965354	0	1.8666666667	Inf	Inf	0.0005279873	0.0064158462
Aphotic	Synergistetes	Thermanaerovibrio	Thermanaerovibrio_acidaminovorans	0.3599840845	0.5670873893	0.1210187329	1.575312392	4.6859471739	2.2283406904	0.0005638696	0.0066503442
Aphotic	Firmicutes	Candidatus_Arthromitus	Candidatus_Arthromitus_sp._SFB-mouse	0.6756795784	0	1.4553098612	0	0	-Inf	0.0005885745	0.0067433817
Aphotic	Euryarchaeota	Methanobacterium	Methanobacterium_sp._AL-21	2.1086626702	3.1316556209	0.9282861887	1.4851382657	3.373588511	1.7542840135	0.0006303608	0.0070215187
Cold	Proteobacteria	Gluconobacter	Gluconobacter_oxydans	0.0829533857	0.1254223613	0.0276925501	1.5119619312	4.5291011846	2.179224771	0.0009568132	0.0071498132
Cold	Cyanobacteria	Cyanobium	Cyanobium_gracile	0.0912875005	0.058225736	0.1343076277	0.6378281329	0.4335251613	-1.2058123667	0.0009749467	0.0072061277
Cold	Firmicutes	Acidaminococcus	Acidaminococcus_fermentans	0.0115390725	0.0204070633	0	1.7685185185	Inf	Inf	0.0011144766	0.0077331032
Cold	Actinobacteria	Ilumatobacter	Ilumatobacter_coccineus	0.0168555219	0.0298093027	0	1.7685185185	Inf	Inf	0.0011144766	0.0077331032
Cold	Euryarchaeota	Methanospirillum	Methanospirillum_hungatei	0.1159068534	0.0794683633	0.1633207922	0.6856226445	0.4865783606	-1.0392559337	0.0010709183	0.0077331032
Cold	Actinobacteria	Nocardiopsis	Nocardiopsis_alba	0.0136137321	0.0240761372	0	1.7685185185	Inf	Inf	0.0011144766	0.0077331032
Cold	Proteobacteria	Polymorphum	Polymorphum_gilvum	0.0110587948	0.0195576835	0	1.7685185185	Inf	Inf	0.0011144766	0.0077331032
Cold	Actinobacteria	Rhodococcus	Rhodococcus_erythropolis	0.0093269934	0.0164949605	0	1.7685185185	Inf	Inf	0.0011144766	0.0077331032
Cold	Proteobacteria	Dechloromonas	Dechloromonas_aromatica	0.0901049968	0.1368020391	0.0293425803	1.518251417	4.6622361579	2.2210220837	0.0011505978	0.007903096
Cold	Crenarchaeota	Thermofilum	Thermofilum_sp._1910b	0.136806766	0.1866758959	0.0719168139	1.3645223942	2.5957197749	1.3761346433	0.0012145643	0.0082590375
Cold	Proteobacteria	Cycloclasticus	Cycloclasticus_zancles	0.0945775667	0.1523280192	0.0194323996	1.6106146998	7.8388681973	2.9706453681	0.0012306994	0.0082858968
Cold	Spirochaetes	Leptospira	Leptospira_biflexa	1.7102381081	1.9314996493	1.4223315243	1.1293746995	1.3579813259	0.4414636407	0.0012575446	0.0083836304
Cold	Euryarchaeota	Haloarcula	Haloarcula_marismortui	0.028747879	0.0444998627	0.0082513219	1.547935509	5.3930586359	2.4311037196	0.0012775484	0.0084343004
Aphotic	Actinobacteria	Conexibacter	Conexibacter_woesei	0.2001542399	0.0214239316	0.4063815188	0.1070371112	0.0527187646	-4.2455396258	0.0008243513	0.0086990758
Aphotic	Proteobacteria	Myxococcus	Myxococcus_stipitatus	0.4013492138	0.0703664833	0.7832523643	0.1753248316	0.0898388393	-3.4765169006	0.0008089053	0.0086990758
Cold	Bacteroidetes	Flavobacterium	Flavobacterium_psychrophilum	0.115855237	0.1559914763	0.063629769	1.3464343982	2.4515486819	1.2936934104	0.0013332267	0.0087172515
Cold	Cyanobacteria	Acaryochloris	Acaryochloris_marina	0.0941879027	0.1303350437	0.0471530687	1.3837768961	2.7640840194	1.4668014698	0.001380286	0.0089389953
Cold	Euryarchaeota	Thermoplasmatales	Thermoplasmatales_archaeon_BRNA1	0.0217754024	0.0039522117	0.044967024	0.1814989067	0.0878913341	-3.5081352644	0.0014486647	0.0092933204
Aphotic	Proteobacteria	Rhodospirillum	Rhodospirillum_photometricum	0.225543327	0.4062610196	0.0170229124	1.8012548854	23.8655413034	4.576857154	0.000953098	0.0097998025
Aphotic	Verrucomicrobia	Coraliomargarita	Coraliomargarita_akajimensis	1.5696804021	2.3684074767	0.648072239	1.5088469434	3.6545424015	1.8696907724	0.0010176839	0.0102022815
Cold	Proteobacteria	Helicobacter	Helicobacter_heilmannii	0.0208695135	0.036908121	0	1.7685185185	Inf	Inf	0.0017876729	0.0112557181
Cold	Crenarchaeota	Pyrobaculum	Pyrobaculum_islandicum	0.0250237677	0.0442549966	0	1.7685185185	Inf	Inf	0.0017876729	0.0112557181
Aphotic	Bacteroidetes	Aequorivita	Aequorivita_sublithincola	0.2960719668	0.5526676714	0	1.8666666667	Inf	Inf	0.0012770044	0.0113795285
Aphotic	Proteobacteria	Candidatus_Blochmannia	Candidatus_Blochmannia_chromaiodes	0.2687683966	0.501701007	0	1.8666666667	Inf	Inf	0.0012770044	0.0113795285
Aphotic	Proteobacteria	Desulfovibrio	Desulfovibrio_piezophilus	0.2396404091	0.4473287636	0	1.8666666667	Inf	Inf	0.0012770044	0.0113795285
Aphotic	Firmicutes	Lactobacillus	Lactobacillus_plantarum	0.2681162647	0.5004836941	0	1.8666666667	Inf	Inf	0.0012770044	0.0113795285
Aphotic	Proteobacteria	Maricaulis	Maricaulis_maris	0.3182100909	0.5939921696	0	1.8666666667	Inf	Inf	0.0012770044	0.0113795285
Cold	Ignavibacteriae	Ignavibacterium	Ignavibacterium_album	0.2068072757	0.2825112205	0.1083009379	1.3660603551	2.6085759357	1.3832624309	0.0018922882	0.0118051006
Aphotic	Tenericutes	Mycoplasma	Candidatus_Mycoplasma_haemolamae	0.1707013622	0.0042801869	0.3627257952	0.0250741229	0.0118000622	-6.4050617274	0.0015478373	0.0134931034
Cold	Proteobacteria	Francisella	Francisella_philomiragia	0.1422300786	0.0561493674	0.2542387147	0.3947784323	0.2208529393	-2.1788420616	0.0022542811	0.0137836276
Cold	Bacteroidetes	Haliscomenobacter	Haliscomenobacter_hydrossis	0.0745274211	0.1130610566	0.0243872688	1.5170397019	4.6360688341	2.2129019869	0.0022793739	0.0137836276
Cold	Proteobacteria	Kinetoplastibacterium	Candidatus_Kinetoplastibacterium_crithidii	0.2098652742	0.2534640532	0.1531343327	1.2077465137	1.655174569	0.7269833841	0.0022596816	0.0137836276
Cold	Thermotogae	Thermotoga	Thermotoga_hypogea	0.2574735673	0.1741771492	0.3658592679	0.6764855556	0.4760769086	-1.0707334402	0.0022905146	0.0137836276
Cold	Proteobacteria	Myxococcus	Myxococcus_fulvus	0.0324107747	0.0109085417	0.0603895838	0.3365714596	0.1806361471	-2.4688414757	0.0023208757	0.0138438201
Aphotic	Bacteroidetes	Belliella	Belliella_baltica	0.4101593422	0	0.8834201217	0	0	-Inf	0.0016368074	0.0139651013
Aphotic	Cyanobacteria	Synechococcus	Synechococcus_sp._PCC_6312	0.2536552539	0.4016085442	0.0829399189	1.5832849431	4.8421622484	2.2756514212	0.0017115822	0.0142988428
Aphotic	Tenericutes	Acholeplasma	Acholeplasma_laidlawii	0.7995910114	0.0611924452	1.6515893569	0.0765296813	0.0370506415	-4.7543576662	0.0018412438	0.0147667753
Aphotic	Planctomycetes	Phycisphaera	Phycisphaera_mikurensis	0.2220248228	0.0313358406	0.4420505715	0.1411366542	0.0708874565	-3.8183258246	0.0018280107	0.0147667753
Cold	Firmicutes	butyrate_producing_bacterium	butyrate-producing_bacterium_SSC/2	0.6814340529	0.4346628275	1.0025339606	0.6378648465	0.4335641929	-1.2056824821	0.0025475823	0.0150011232
Cold	Euryarchaeota	Methanosphaerula	Methanosphaerula_palustris	0.0832568189	0.1223453335	0.0323946553	1.4694932517	3.7767135486	1.9171313642	0.0025590151	0.0150011232
Cold	Proteobacteria	Gluconacetobacter	Gluconacetobacter_xylinus	0.0113160708	0.0193711295	0.0008347895	1.7118247046	23.2048065583	4.5363517657	0.0026238895	0.0152499559
Cold	Proteobacteria	Rhodospirillum	Rhodospirillum_photometricum	0.0129769516	0.0221434381	0.0010494751	1.7063667053	21.099535873	4.3991393592	0.0026731919	0.0154048347
Cold	Proteobacteria	Neorickettsia	Neorickettsia_sennetsu	0.1130685923	0.1725950908	0.0356124255	1.5264636034	4.8464851301	2.2769388249	0.0028053541	0.0160305951
Cold	Planctomycetes	Isosphaera	Isosphaera_pallida	0.3599734342	0.4630505142	0.2258490409	1.2863463529	2.0502655772	1.0358107986	0.0028850777	0.01621366
Cold	Actinobacteria	Kytococcus	Kytococcus_sedentarius	0.0122664411	0.0216934282	0	1.7685185185	Inf	Inf	0.0028619231	0.01621366
Cold	Crenarchaeota	Sulfolobus	Sulfolobus_acidocaldarius	0.4138837828	0.3211355399	0.5345682434	0.7759075211	0.6007381544	-0.7351917989	0.0029964707	0.0167016402
Cold	Firmicutes	Weissella	Weissella_koreensis	0.0541023201	0.0785045217	0.0223500577	1.4510379892	3.512497501	1.8124971989	0.0033584371	0.0185669691
Cold	Proteobacteria	Rhodobacter	Rhodobacter_sphaeroides	0.0623709296	0.0874245752	0.0297710051	1.4016878668	2.9365678079	1.5541309513	0.003554727	0.0194936642
Cold	Tenericutes	Mycoplasma	Mycoplasma_suis	0.0649998589	0.0892016276	0.0335084007	1.3723357126	2.662067594	1.4125472039	0.0036103019	0.0196400422
Cold	Proteobacteria	alpha_proteobacterium	alpha_proteobacterium_HIMB59	0.7381892427	0.5497762117	0.9833531866	0.7447632395	0.5590831648	-0.8388651919	0.0038573973	0.0208176998
Aphotic	Firmicutes	Alicyclobacillus	Alicyclobacillus_acidocaldarius	0.081415779	0.1519761207	0	1.8666666667	Inf	Inf	0.002932452	0.021776171
Aphotic	Bacteroidetes	Candidatus_Azobacteroides	Candidatus_Azobacteroides_pseudotrichonymphae	0.2113927956	0.3945998852	0	1.8666666667	Inf	Inf	0.002932452	0.021776171
Aphotic	Euryarchaeota	Methanobacterium	Methanobacterium_sp._MB1	0.241300553	0.4504276988	0	1.8666666667	Inf	Inf	0.002932452	0.021776171
Aphotic	Planctomycetes	Singulisphaera	Singulisphaera_acidiphila	0.2972939897	0.5549487808	0	1.8666666667	Inf	Inf	0.002932452	0.021776171
Cold	Firmicutes	Thermincola	Thermincola_potens	0.0513599378	0.0876115894	0.004189114	1.7058351937	20.914109767	4.3864046842	0.0043883755	0.0234968136
Cold	Euryarchaeota	Methanococcus	Methanococcus_vannielii	0.0266631814	0.04715433	0	1.7685185185	Inf	Inf	0.0045750006	0.0243046905
Cold	Caldiserica	Caldisericum	Caldisericum_exile	0.0091988898	0	0.0211685296	0	0	-Inf	0.0047013866	0.0245918681
Cold	Euryarchaeota	Methanohalobium	Methanohalobium_evestigatum	0.338875315	0.2277562562	0.4834639699	0.6720945614	0.4710925124	-1.0859176931	0.0046925106	0.0245918681
Cold	Proteobacteria	Orientia	Orientia_tsutsugamushi	0.0308175085	0.0461787307	0.0108294122	1.4984576274	4.2641954966	2.0922735815	0.0048032082	0.0249326839
Cold	Actinobacteria	Corynebacterium	Corynebacterium_glutamicum	0.0165144203	0.0024260436	0.034846284	0.1469045547	0.0696212991	-3.844327456	0.0049240599	0.025366369
Cold	Bacteroidetes	Belliella	Belliella_baltica	0.2562539068	0.1780876801	0.3579641775	0.6949657174	0.4975014019	-1.007227504	0.0049940724	0.0255336035
Aphotic	Actinobacteria	Tropheryma	Tropheryma_whipplei	0.6302871787	0.9040268348	0.3144337293	1.4343094154	2.8750949739	1.5236096138	0.0035441831	0.0258403165
Aphotic	Proteobacteria	alpha_proteobacterium	alpha_proteobacterium_HIMB5	4.4391340587	0.6092284178	8.858255952	0.1372403739	0.0687752105	-3.8619675394	0.0037483282	0.0268407075
Cold	Proteobacteria	Thioflavicoccus	Thioflavicoccus_mobilis	0.027434781	0.0464851956	0.0026462898	1.6943891609	17.5661774169	4.1347283749	0.0053482258	0.0271402503
Cold	Proteobacteria	Candidatus_Portiera	Candidatus_Portiera_aleyrodidarum	0.0889488313	0.1158362517	0.0539627904	1.3022796361	2.1465949201	1.1020499686	0.0057149631	0.028786481
Aphotic	Proteobacteria	Burkholderia	pseudomallei_group	0.0523719842	0	0.1128011968	0	0	-Inf	0.0042959091	0.0291976196
Aphotic	Bacteroidetes	Polaribacter	Polaribacter_sp._MED152	0.4016946632	0	0.8651885055	0	0	-Inf	0.0042959091	0.0291976196
Aphotic	Thermotogae	Thermosipho	Thermosipho_africanus	0.1446584491	0	0.3115720443	0	0	-Inf	0.0042959091	0.0291976196
Aphotic	Proteobacteria	Neorickettsia	Neorickettsia_sennetsu	0.419631935	0.7303432715	0.0611188544	1.7404377755	11.9495576012	3.5788853023	0.004598694	0.0307346048
Cold	Firmicutes	Staphylococcus	Staphylococcus_aureus	0.4455928748	0.3551745434	0.5632456432	0.7970830854	0.630585514	-0.6652360664	0.0062093485	0.0310467426
Cold	Proteobacteria	Vibrio	Vibrio_harveyi_group	0.1880202206	0.063118912	0.3505424053	0.3357027868	0.1800607033	-2.4734447348	0.0069161678	0.0343284242
Cold	Proteobacteria	Dinoroseobacter	Dinoroseobacter_shibae	0.0105910901	0.018730539	0	1.7685185185	Inf	Inf	0.0073072114	0.0352404521
Cold	Proteobacteria	Halorhodospira	Halorhodospira_halophila	0.0128346502	0.0226983166	0	1.7685185185	Inf	Inf	0.0073072114	0.0352404521
Cold	Euryarchaeota	Methanohalophilus	Methanohalophilus_mahii	0.0708049009	0.1252197784	0	1.7685185185	Inf	Inf	0.0073072114	0.0352404521
Cold	Firmicutes	Staphylococcus	Staphylococcus_saprophyticus	0.0149046358	0.0263591243	0	1.7685185185	Inf	Inf	0.0073072114	0.0352404521
Cold	Proteobacteria	Rubrivivax	Rubrivivax_gelatinosus	0.1977736664	0.1696262452	0.2343992266	0.8576786193	0.7236638431	-0.4666084038	0.0076948603	0.0368486267
Aphotic	Proteobacteria	Alteromonas	Alteromonas_sp._SN2	0.2860071148	0.5338799477	0	1.8666666667	Inf	Inf	0.0064237839	0.0373324253
Aphotic	Proteobacteria	Desulfohalobium	Desulfohalobium_retbaense	0.1140835413	0.2129559438	0	1.8666666667	Inf	Inf	0.0064237839	0.0373324253
Aphotic	Euryarchaeota	Haloquadratum	Haloquadratum_walsbyi	2.8511415068	2.3025904422	3.4840850428	0.8076030028	0.6608881281	-0.5975220148	0.0060805787	0.0373324253
Aphotic	Actinobacteria	Intrasporangium	Intrasporangium_calvum	0.0827380607	0.1544443799	0	1.8666666667	Inf	Inf	0.0064237839	0.0373324253
Aphotic	Proteobacteria	Magnetococcus	Magnetococcus_marinus	0.0328345424	0.0612911458	0	1.8666666667	Inf	Inf	0.0064237839	0.0373324253
Aphotic	Euryarchaeota	Methanohalobium	Methanohalobium_evestigatum	0.0856557977	0.1598908225	0	1.8666666667	Inf	Inf	0.0064237839	0.0373324253
Aphotic	Euryarchaeota	Methanosalsum	Methanosalsum_zhilinae	0.1847411831	0.3448502084	0	1.8666666667	Inf	Inf	0.0064237839	0.0373324253
Aphotic	Firmicutes	Sulfobacillus	Sulfobacillus_acidophilus	0.2091669066	0.3904448923	0	1.8666666667	Inf	Inf	0.0064237839	0.0373324253
Aphotic	Crenarchaeota	Thermoproteus	Thermoproteus_tenax	0.1533013825	0.258107014	0.0323718077	1.6836574449	7.9732035994	2.9951595095	0.0062997796	0.0373324253
Cold	Euryarchaeota	Methanosalsum	Methanosalsum_zhilinae	0.561929397	0.6891157349	0.3964339211	1.2263386444	1.7382865043	0.7976658867	0.0079308024	0.0377129067
Aphotic	Euryarchaeota	Halogeometricum	Halogeometricum_borinquense	0.1943452685	0.0058912369	0.411792228	0.030313251	0.0143063334	-6.1272022204	0.0066315123	0.0379890921
Cold	Firmicutes	Roseburia	Roseburia_intestinalis	0.0146433649	0.0133043392	0.0163857115	0.9085575169	0.8119476064	-0.3005414591	0.0080463376	0.0379965941
Cold	Proteobacteria	Anaeromyxobacter	Anaeromyxobacter_dehalogenans	0.0169316698	0.0049923225	0.032467206	0.2948511608	0.1537650787	-2.7012002018	0.008156981	0.0382534283
Aphotic	Proteobacteria	Taylorella	Taylorella_equigenitalis	0.4038448153	0.0896851723	0.7663367112	0.2220783056	0.117031027	-3.0950370309	0.006773391	0.0382553492
Cold	Firmicutes	Streptococcus	Streptococcus_salivarius	0.1323331562	0.0973789247	0.1778157708	0.7358618766	0.5476394149	-0.8687018104	0.0083115647	0.038711397
Cold	Proteobacteria	Alteromonas	Alteromonas_sp._SN2	0.1168495347	0.1996612926	0.0090944761	1.7087042167	21.954127911	4.456420322	0.008769592	0.04056682
Cold	Nitrospirae	Leptospirillum	Leptospirillum_sp._Group_I	0.5505652728	0.6488935976	0.4226199826	1.1785952178	1.5354068057	0.618620948	0.0090194791	0.0414408499
Cold	Firmicutes	Clostridium	[Clostridium]_difficile	0.3329550942	0.2822894353	0.3988814939	0.8478303535	0.7077025121	-0.4987850546	0.009099765	0.0415291289
Cold	Tenericutes	Mycoplasma	Candidatus_Mycoplasma_haemolamae	0.4281612337	0.2725211204	0.6306808992	0.6364918142	0.4321061899	-1.2105421973	0.0096494672	0.0437442514
Cold	Proteobacteria	Marinobacter	Marinobacter_adhaerens	0.0873251385	0.1358583537	0.024173485	1.5557759884	5.6201393163	2.4906058935	0.0098730239	0.0444612996
Cold	Deferribacteres	Calditerrivibrio	Calditerrivibrio_nitroreducens	0.0112766182	0	0.0259498083	0	0	-Inf	0.0100847982	0.0451162026
Cold	Firmicutes	Leuconostoc	Leuconostoc_mesenteroides	0.1513352259	0.2343810887	0.0432755489	1.5487543455	5.4160165372	2.437232144	0.0102174233	0.0454107701
Cold	Proteobacteria	Brevundimonas	Brevundimonas_subvibrioides	0.0109420645	0.0191581559	0.0002512466	1.7508721501	76.252384464	6.2527105472	0.0105163322	0.0458404224
Cold	Firmicutes	Candidatus_Arthromitus	Candidatus_Arthromitus_sp._SFB-rat-Yit	0.0134880748	0.001643401	0.0289004214	0.1218410386	0.0568642589	-4.1363340358	0.0104672141	0.0458404224
Cold	Crenarchaeota	Metallosphaera	Metallosphaera_sedula	0.0238040373	0.0297920176	0.0160124484	1.25155314	1.8605535399	0.8957319065	0.0104689694	0.0458404224
Cold	Firmicutes	Acetobacterium	Acetobacterium_woodii	0.0411717285	0.0728129642	0	1.7685185185	Inf	Inf	0.01167025	0.0492904968
Cold	Firmicutes	Alkaliphilus	Alkaliphilus_metalliredigens	0.0377435021	0.0667500825	0	1.7685185185	Inf	Inf	0.01167025	0.0492904968
Cold	Proteobacteria	Desulfotalea	Desulfotalea_psychrophila	0.0139981456	0.0247559797	0	1.7685185185	Inf	Inf	0.01167025	0.0492904968
Cold	Proteobacteria	Marinobacter	Marinobacter_sp._BSs20148	0.0295351285	0.0522334217	0	1.7685185185	Inf	Inf	0.01167025	0.0492904968
Cold	Proteobacteria	Photorhabdus	Photorhabdus_asymbiotica	0.0478753321	0.0846684114	0	1.7685185185	Inf	Inf	0.01167025	0.0492904968
